# Supplementary material for: Automated inference of Boolean models from molecular interaction maps using CaSQ
Source: Bioinformatics. 2020 May 13;36(16):4473–82. doi: 10.1093/bioinformatics/btaa484 (PMC7575051; doi:10.1093/bioinformatics/btaa484)
Supplement: btaa484_supplementary_data [file btaa484_supplementary_data.zip]

Archive with 13 entries (13 files):
- Captions.docx
- Supplementary material_Figures_Tables.docx
- F1 - Executable_file_for_CaSQ_derived_mast_cell_activation_model.sbml
- F1 - Executable_file_for_CaSQ_derived_mast_cell_activation_model_BCC.sbml
- F2 - Executable_file_for_CaSQ_derived_MAPK_model.sbml
- F2 - Executable_file_for_CaSQ_derived_MAPK_model_BCC.sbml
- F3 - Executable_file_for_cholocystokinin_model.sbml
- F3 - Executable_file_for_cholocystokinin_model_BCC.sbml
- F4 - Executable_file_for_Alzheimer_model.sbml
- F4 - Executable_file_for_Alzheimer_model_BCC.sbml
- F5 - RA_apoptosis_executable_module.sbml
- F5 - RA_apoptosis_executable_module_BCC.sbml
- RA-map.xml
