# Supplementary material for: Automated inference of Boolean models from molecular interaction maps using CaSQ
Source: Bioinformatics. 2020 May 13;36(16):4473–82. doi: 10.1093/bioinformatics/btaa484 (PMC7575051; doi:10.1093/bioinformatics/btaa484)
Supplement: btaa484_supplementary_data [file btaa484_supplementary_data.zip › F1 - Executable_file_for_CaSQ_derived_mast_cell_activation_model.sbml]

<?xml version='1.0' encoding='utf-8'?>
<sbml xmlns:bqbiol="http://biomodels.net/biology-qualifiers/" xmlns:bqmodel="http://biomodels.net/model-qualifiers/" xmlns:rdf="http://www.w3.org/1999/02/22-rdf-syntax-ns#" layout:required="false" level="3" qual:required="true" version="1" xmlns="http://www.sbml.org/sbml/level3/version1/core" xmlns:layout="http://www.sbml.org/sbml/level3/version1/layout/version1" xmlns:qual="http://www.sbml.org/sbml/level3/version1/qual/version1"><model id="model_id"><listOfCompartments><compartment constant="true" id="comp1" /></listOfCompartments><layout:listOfLayouts><layout:layout id="layout1"><layout:dimensions height="2330" width="5314" /><layout:listOfAdditionalGraphicalObjects><layout:generalGlyph layout:id="csa5_glyph" layout:reference="csa5"><layout:boundingBox><layout:position layout:x="509.75" layout:y="557.5" /><layout:dimensions layout:height="186.0" layout:width="256.0" /></layout:boundingBox></layout:generalGlyph><layout:generalGlyph layout:id="csa4_glyph" layout:reference="csa4"><layout:boundingBox><layout:position layout:x="2185.5" layout:y="873.25" /><layout:dimensions layout:height="148.0" layout:width="114.0" /></layout:boundingBox></layout:generalGlyph><layout:generalGlyph layout:id="csa50_glyph" layout:reference="csa50"><layout:boundingBox><layout:position layout:x="4267.7692307692305" layout:y="559.7307692307693" /><layout:dimensions layout:height="179.0" layout:width="132.0" /></layout:boundingBox></layout:generalGlyph><layout:generalGlyph layout:id="csa48_glyph" layout:reference="csa48"><layout:boundingBox><layout:position layout:x="3988.461538461538" layout:y="561.7307692307693" /><layout:dimensions layout:height="163.0" layout:width="131.0" /></layout:boundingBox></layout:generalGlyph><layout:generalGlyph layout:id="csa33_glyph" layout:reference="csa33"><layout:boundingBox><layout:position layout:x="4652.75" layout:y="595.5" /><layout:dimensions layout:height="106.0" layout:width="70.0" /></layout:boundingBox></layout:generalGlyph><layout:generalGlyph layout:id="csa45_glyph" layout:reference="csa45"><layout:boundingBox><layout:position layout:x="4574.9182692307695" layout:y="549.5" /><layout:dimensions layout:height="198.0" layout:width="74.0" /></layout:boundingBox></layout:generalGlyph><layout:generalGlyph layout:id="csa17_glyph" layout:reference="csa17"><layout:boundingBox><layout:position layout:x="3075.5" layout:y="564.5" /><layout:dimensions layout:height="195.0" layout:width="297.0" /></layout:boundingBox></layout:generalGlyph><layout:generalGlyph layout:id="csa39_glyph" layout:reference="csa39"><layout:boundingBox><layout:position layout:x="4764.0" layout:y="1085.0" /><layout:dimensions layout:height="106.0" layout:width="106.0" /></layout:boundingBox></layout:generalGlyph><layout:generalGlyph layout:id="csa16_glyph" layout:reference="csa16"><layout:boundingBox><layout:position layout:x="2811.5" layout:y="560.5" /><layout:dimensions layout:height="204.0" layout:width="257.0" /></layout:boundingBox></layout:generalGlyph><layout:generalGlyph layout:id="csa22_glyph" layout:reference="csa22"><layout:boundingBox><layout:position layout:x="2534.5" layout:y="562.5" /><layout:dimensions layout:height="199.0" layout:width="271.0" /></layout:boundingBox></layout:generalGlyph><layout:generalGlyph layout:id="csa47_glyph" layout:reference="csa47"><layout:boundingBox><layout:position layout:x="226.0" layout:y="865.0" /><layout:dimensions layout:height="101.0" layout:width="128.0" /></layout:boundingBox></layout:generalGlyph><layout:generalGlyph layout:id="csa41_glyph" layout:reference="csa41"><layout:boundingBox><layout:position layout:x="4737.5" layout:y="6.0" /><layout:dimensions layout:height="777.0" layout:width="145.0" /></layout:boundingBox></layout:generalGlyph><layout:generalGlyph layout:id="csa12_glyph" layout:reference="csa12"><layout:boundingBox><layout:position layout:x="1933.5" layout:y="18.5" /><layout:dimensions layout:height="708.0" layout:width="66.0" /></layout:boundingBox></layout:generalGlyph><layout:generalGlyph layout:id="csa20_glyph" layout:reference="csa20"><layout:boundingBox><layout:position layout:x="262.0" layout:y="1291.0" /><layout:dimensions layout:height="100.0" layout:width="145.0" /></layout:boundingBox></layout:generalGlyph><layout:generalGlyph layout:id="csa46_glyph" layout:reference="csa46"><layout:boundingBox><layout:position layout:x="108.0" layout:y="865.5" /><layout:dimensions layout:height="102.0" layout:width="97.0" /></layout:boundingBox></layout:generalGlyph><layout:generalGlyph layout:id="csa52_glyph" layout:reference="csa52"><layout:boundingBox><layout:position layout:x="2785.0" layout:y="2103.0" /><layout:dimensions layout:height="131.0" layout:width="96.0" /></layout:boundingBox></layout:generalGlyph><layout:generalGlyph layout:id="csa23_glyph" layout:reference="csa23"><layout:boundingBox><layout:position layout:x="915.75" layout:y="1688.0" /><layout:dimensions layout:height="127.0" layout:width="253.0" /></layout:boundingBox></layout:generalGlyph><layout:generalGlyph layout:id="csa11_glyph" layout:reference="csa11"><layout:boundingBox><layout:position layout:x="1845.5" layout:y="19.5" /><layout:dimensions layout:height="704.0" layout:width="75.0" /></layout:boundingBox></layout:generalGlyph><layout:generalGlyph layout:id="csa30_glyph" layout:reference="csa30"><layout:boundingBox><layout:position layout:x="3658.75" layout:y="601.5" /><layout:dimensions layout:height="95.0" layout:width="81.0" /></layout:boundingBox></layout:generalGlyph><layout:generalGlyph layout:id="csa49_glyph" layout:reference="csa49"><layout:boundingBox><layout:position layout:x="4129.7692307692305" layout:y="560.7307692307693" /><layout:dimensions layout:height="164.0" layout:width="130.0" /></layout:boundingBox></layout:generalGlyph><layout:generalGlyph layout:id="csa42_glyph" layout:reference="csa42"><layout:boundingBox><layout:position layout:x="4891.5" layout:y="5.0" /><layout:dimensions layout:height="780.0" layout:width="135.0" /></layout:boundingBox></layout:generalGlyph><layout:generalGlyph layout:id="csa19_glyph" layout:reference="csa19"><layout:boundingBox><layout:position layout:x="1108.5" layout:y="1050.0" /><layout:dimensions layout:height="103.0" layout:width="113.0" /></layout:boundingBox></layout:generalGlyph><layout:generalGlyph layout:id="csa15_glyph" layout:reference="csa15"><layout:boundingBox><layout:position layout:x="405.0" layout:y="581.0" /><layout:dimensions layout:height="117.0" layout:width="90.0" /></layout:boundingBox></layout:generalGlyph><layout:generalGlyph layout:id="sa89_glyph" layout:reference="sa89"><layout:boundingBox><layout:position layout:x="247.5" layout:y="639.0" /><layout:dimensions layout:height="37.0" layout:width="37.0" /></layout:boundingBox></layout:generalGlyph><layout:generalGlyph layout:id="sa146_glyph" layout:reference="sa146"><layout:boundingBox><layout:position layout:x="561.0" layout:y="1106.0" /><layout:dimensions layout:height="30.0" layout:width="70.0" /></layout:boundingBox></layout:generalGlyph><layout:generalGlyph layout:id="sa155_glyph" layout:reference="sa155"><layout:boundingBox><layout:position layout:x="43.0" layout:y="713.0" /><layout:dimensions layout:height="57.0" layout:width="47.0" /></layout:boundingBox></layout:generalGlyph><layout:generalGlyph layout:id="sa76_glyph" layout:reference="sa76"><layout:boundingBox><layout:position layout:x="1931.5" layout:y="652.5" /><layout:dimensions layout:height="30.0" layout:width="63.0" /></layout:boundingBox></layout:generalGlyph><layout:generalGlyph layout:id="sa242_glyph" layout:reference="sa242"><layout:boundingBox><layout:position layout:x="3833.5048076923076" layout:y="637.8846153846154" /><layout:dimensions layout:height="30.0" layout:width="60.0" /></layout:boundingBox></layout:generalGlyph><layout:generalGlyph layout:id="sa343_glyph" layout:reference="sa343"><layout:boundingBox><layout:position layout:x="2963.0" layout:y="1929.0" /><layout:dimensions layout:height="30.0" layout:width="75.0" /></layout:boundingBox></layout:generalGlyph><layout:generalGlyph layout:id="sa363_glyph" layout:reference="sa363"><layout:boundingBox><layout:position layout:x="5171.5" layout:y="38.0" /><layout:dimensions layout:height="25.0" layout:width="40.0" /></layout:boundingBox></layout:generalGlyph><layout:generalGlyph layout:id="sa359_glyph" layout:reference="sa359"><layout:boundingBox><layout:position layout:x="2068.5" layout:y="15.0" /><layout:dimensions layout:height="25.0" layout:width="41.0" /></layout:boundingBox></layout:generalGlyph><layout:generalGlyph layout:id="sa110_glyph" layout:reference="sa110"><layout:boundingBox><layout:position layout:x="706.25" layout:y="881.0" /><layout:dimensions layout:height="26.0" layout:width="63.0" /></layout:boundingBox></layout:generalGlyph><layout:generalGlyph layout:id="sa321_glyph" layout:reference="sa321"><layout:boundingBox><layout:position layout:x="20.0" layout:y="378.5" /><layout:dimensions layout:height="27.0" layout:width="65.0" /></layout:boundingBox></layout:generalGlyph><layout:generalGlyph layout:id="sa162_glyph" layout:reference="sa162"><layout:boundingBox><layout:position layout:x="3397.5" layout:y="1217.5" /><layout:dimensions layout:height="25.0" layout:width="125.0" /></layout:boundingBox></layout:generalGlyph><layout:generalGlyph layout:id="sa243_glyph" layout:reference="sa243"><layout:boundingBox><layout:position layout:x="3952.75" layout:y="929.5" /><layout:dimensions layout:height="30.0" layout:width="70.0" /></layout:boundingBox></layout:generalGlyph><layout:generalGlyph layout:id="sa72_glyph" layout:reference="sa72"><layout:boundingBox><layout:position layout:x="2191.5" layout:y="629.0" /><layout:dimensions layout:height="30.0" layout:width="62.0" /></layout:boundingBox></layout:generalGlyph><layout:generalGlyph layout:id="sa138_glyph" layout:reference="sa138"><layout:boundingBox><layout:position layout:x="1325.75" layout:y="1051.0" /><layout:dimensions layout:height="30.0" layout:width="70.0" /></layout:boundingBox></layout:generalGlyph><layout:generalGlyph layout:id="sa69_glyph" layout:reference="sa69"><layout:boundingBox><layout:position layout:x="2012.0" layout:y="30.5" /><layout:dimensions layout:height="676.0" layout:width="40.0" /></layout:boundingBox></layout:generalGlyph><layout:generalGlyph layout:id="sa178_glyph" layout:reference="sa178"><layout:boundingBox><layout:position layout:x="564.0" layout:y="345.0" /><layout:dimensions layout:height="30.0" layout:width="70.0" /></layout:boundingBox></layout:generalGlyph><layout:generalGlyph layout:id="sa301_glyph" layout:reference="sa301"><layout:boundingBox><layout:position layout:x="3454.0" layout:y="597.5" /><layout:dimensions layout:height="75.0" layout:width="50.0" /></layout:boundingBox></layout:generalGlyph><layout:generalGlyph layout:id="sa141_glyph" layout:reference="sa141"><layout:boundingBox><layout:position layout:x="2329.5" layout:y="1939.5" /><layout:dimensions layout:height="30.0" layout:width="70.0" /></layout:boundingBox></layout:generalGlyph><layout:generalGlyph layout:id="sa164_glyph" layout:reference="sa164"><layout:boundingBox><layout:position layout:x="3660.5" layout:y="1284.5" /><layout:dimensions layout:height="25.0" layout:width="125.0" /></layout:boundingBox></layout:generalGlyph><layout:generalGlyph layout:id="sa160_glyph" layout:reference="sa160"><layout:boundingBox><layout:position layout:x="3399.5" layout:y="1114.5" /><layout:dimensions layout:height="25.0" layout:width="125.0" /></layout:boundingBox></layout:generalGlyph><layout:generalGlyph layout:id="sa298_glyph" layout:reference="sa298"><layout:boundingBox><layout:position layout:x="2459.0" layout:y="1455.0" /><layout:dimensions layout:height="30.0" layout:width="70.0" /></layout:boundingBox></layout:generalGlyph><layout:generalGlyph layout:id="sa153_glyph" layout:reference="sa153"><layout:boundingBox><layout:position layout:x="42.0" layout:y="633.0" /><layout:dimensions layout:height="40.0" layout:width="80.0" /></layout:boundingBox></layout:generalGlyph><layout:generalGlyph layout:id="sa166_glyph" layout:reference="sa166"><layout:boundingBox><layout:position layout:x="3909.5" layout:y="1894.5" /><layout:dimensions layout:height="30.0" layout:width="70.0" /></layout:boundingBox></layout:generalGlyph><layout:generalGlyph layout:id="sa31_glyph" layout:reference="sa31"><layout:boundingBox><layout:position layout:x="1552.015625" layout:y="927.75" /><layout:dimensions layout:height="30.0" layout:width="70.0" /></layout:boundingBox></layout:generalGlyph><layout:generalGlyph layout:id="sa354_glyph" layout:reference="sa354"><layout:boundingBox><layout:position layout:x="2153.5714285714284" layout:y="827.0" /><layout:dimensions layout:height="29.0" layout:width="56.0" /></layout:boundingBox></layout:generalGlyph><layout:generalGlyph layout:id="sa235_glyph" layout:reference="sa235"><layout:boundingBox><layout:position layout:x="3511.75" layout:y="636.0" /><layout:dimensions layout:height="30.0" layout:width="60.0" /></layout:boundingBox></layout:generalGlyph><layout:generalGlyph layout:id="sa175_glyph" layout:reference="sa175"><layout:boundingBox><layout:position layout:x="2456.5" layout:y="584.5" /><layout:dimensions layout:height="30.0" layout:width="70.0" /></layout:boundingBox></layout:generalGlyph><layout:generalGlyph layout:id="sa125_glyph" layout:reference="sa125"><layout:boundingBox><layout:position layout:x="3483.5" layout:y="1015.5" /><layout:dimensions layout:height="30.0" layout:width="70.0" /></layout:boundingBox></layout:generalGlyph><layout:generalGlyph layout:id="sa94_glyph" layout:reference="sa94"><layout:boundingBox><layout:position layout:x="905.0" layout:y="924.0" /><layout:dimensions layout:height="30.0" layout:width="70.0" /></layout:boundingBox></layout:generalGlyph><layout:generalGlyph layout:id="sa67_glyph" layout:reference="sa67"><layout:boundingBox><layout:position layout:x="1698.0" layout:y="588.5" /><layout:dimensions layout:height="75.0" layout:width="50.0" /></layout:boundingBox></layout:generalGlyph><layout:generalGlyph layout:id="sa238_glyph" layout:reference="sa238"><layout:boundingBox><layout:position layout:x="3604.75" layout:y="830.5" /><layout:dimensions layout:height="30.0" layout:width="70.0" /></layout:boundingBox></layout:generalGlyph><layout:generalGlyph layout:id="sa358_glyph" layout:reference="sa358"><layout:boundingBox><layout:position layout:x="2011.5" layout:y="14.0" /><layout:dimensions layout:height="25.0" layout:width="41.0" /></layout:boundingBox></layout:generalGlyph><layout:generalGlyph layout:id="sa364_glyph" layout:reference="sa364"><layout:boundingBox><layout:position layout:x="5229.5" layout:y="38.0" /><layout:dimensions layout:height="25.0" layout:width="40.0" /></layout:boundingBox></layout:generalGlyph><layout:generalGlyph layout:id="sa355_glyph" layout:reference="sa355"><layout:boundingBox><layout:position layout:x="1635.0" layout:y="1045.0" /><layout:dimensions layout:height="30.0" layout:width="64.0" /></layout:boundingBox></layout:generalGlyph><layout:generalGlyph layout:id="sa124_glyph" layout:reference="sa124"><layout:boundingBox><layout:position layout:x="764.5" layout:y="242.5" /><layout:dimensions layout:height="30.0" layout:width="70.0" /></layout:boundingBox></layout:generalGlyph><layout:generalGlyph layout:id="sa91_glyph" layout:reference="sa91"><layout:boundingBox><layout:position layout:x="477.0" layout:y="857.5" /><layout:dimensions layout:height="42.0" layout:width="42.0" /></layout:boundingBox></layout:generalGlyph><layout:generalGlyph layout:id="sa200_glyph" layout:reference="sa200"><layout:boundingBox><layout:position layout:x="2773.0" layout:y="1927.0" /><layout:dimensions layout:height="30.0" layout:width="75.0" /></layout:boundingBox></layout:generalGlyph><layout:generalGlyph layout:id="sa196_glyph" layout:reference="sa196"><layout:boundingBox><layout:position layout:x="2822.5" layout:y="1224.5" /><layout:dimensions layout:height="25.0" layout:width="109.0" /></layout:boundingBox></layout:generalGlyph><layout:generalGlyph layout:id="sa303_glyph" layout:reference="sa303"><layout:boundingBox><layout:position layout:x="3917.0" layout:y="636.5" /><layout:dimensions layout:height="30.0" layout:width="60.0" /></layout:boundingBox></layout:generalGlyph><layout:generalGlyph layout:id="sa140_glyph" layout:reference="sa140"><layout:boundingBox><layout:position layout:x="1324.5" layout:y="1120.5" /><layout:dimensions layout:height="30.0" layout:width="70.0" /></layout:boundingBox></layout:generalGlyph><layout:generalGlyph layout:id="sa97_glyph" layout:reference="sa97"><layout:boundingBox><layout:position layout:x="172.0" layout:y="681.0" /><layout:dimensions layout:height="30.0" layout:width="70.0" /></layout:boundingBox></layout:generalGlyph><layout:generalGlyph layout:id="sa90_glyph" layout:reference="sa90"><layout:boundingBox><layout:position layout:x="327.5" layout:y="634.5" /><layout:dimensions layout:height="43.0" layout:width="43.0" /></layout:boundingBox></layout:generalGlyph><layout:generalGlyph layout:id="sa274_glyph" layout:reference="sa274"><layout:boundingBox><layout:position layout:x="5171.5" layout:y="52.0" /><layout:dimensions layout:height="650.0" layout:width="42.0" /></layout:boundingBox></layout:generalGlyph><layout:generalGlyph layout:id="sa194_glyph" layout:reference="sa194"><layout:boundingBox><layout:position layout:x="2828.5" layout:y="1141.5" /><layout:dimensions layout:height="30.0" layout:width="104.0" /></layout:boundingBox></layout:generalGlyph><layout:generalGlyph layout:id="sa100_glyph" layout:reference="sa100"><layout:boundingBox><layout:position layout:x="517.5" layout:y="1164.375" /><layout:dimensions layout:height="49.0" layout:width="67.0" /></layout:boundingBox></layout:generalGlyph><layout:generalGlyph layout:id="sa347_glyph" layout:reference="sa347"><layout:boundingBox><layout:position layout:x="3261.0" layout:y="1907.0" /><layout:dimensions layout:height="30.0" layout:width="70.0" /></layout:boundingBox></layout:generalGlyph><layout:generalGlyph layout:id="sa27_glyph" layout:reference="sa27"><layout:boundingBox><layout:position layout:x="2221.5" layout:y="1075.5" /><layout:dimensions layout:height="30.0" layout:width="70.0" /></layout:boundingBox></layout:generalGlyph><layout:generalGlyph layout:id="sa102_glyph" layout:reference="sa102"><layout:boundingBox><layout:position layout:x="332.625" layout:y="1051.125" /><layout:dimensions layout:height="57.0" layout:width="47.0" /></layout:boundingBox></layout:generalGlyph><layout:generalGlyph layout:id="sa198_glyph" layout:reference="sa198"><layout:boundingBox><layout:position layout:x="3081.5" layout:y="1212.5" /><layout:dimensions layout:height="30.0" layout:width="70.0" /></layout:boundingBox></layout:generalGlyph><layout:generalGlyph layout:id="sa105_glyph" layout:reference="sa105"><layout:boundingBox><layout:position layout:x="427.0" layout:y="777.0" /><layout:dimensions layout:height="28.0" layout:width="70.0" /></layout:boundingBox></layout:generalGlyph><layout:generalGlyph layout:id="sa40_glyph" layout:reference="sa40"><layout:boundingBox><layout:position layout:x="1656.5" layout:y="813.5" /><layout:dimensions layout:height="35.0" layout:width="70.0" /></layout:boundingBox></layout:generalGlyph><layout:generalGlyph layout:id="sa145_glyph" layout:reference="sa145"><layout:boundingBox><layout:position layout:x="1969.5" layout:y="1967.5" /><layout:dimensions layout:height="30.0" layout:width="70.0" /></layout:boundingBox></layout:generalGlyph><layout:generalGlyph layout:id="sa103_glyph" layout:reference="sa103"><layout:boundingBox><layout:position layout:x="87.5" layout:y="682.5" /><layout:dimensions layout:height="30.0" layout:width="70.0" /></layout:boundingBox></layout:generalGlyph><layout:generalGlyph layout:id="sa143_glyph" layout:reference="sa143"><layout:boundingBox><layout:position layout:x="398.0" layout:y="1455.0" /><layout:dimensions layout:height="30.0" layout:width="70.0" /></layout:boundingBox></layout:generalGlyph><layout:generalGlyph layout:id="sa147_glyph" layout:reference="sa147"><layout:boundingBox><layout:position layout:x="575.5" layout:y="1068.5" /><layout:dimensions layout:height="42.0" layout:width="42.0" /></layout:boundingBox></layout:generalGlyph><layout:generalGlyph layout:id="sa192_glyph" layout:reference="sa192"><layout:boundingBox><layout:position layout:x="2747.5" layout:y="1036.5" /><layout:dimensions layout:height="29.0" layout:width="121.0" /></layout:boundingBox></layout:generalGlyph><layout:generalGlyph layout:id="sa88_glyph" layout:reference="sa88"><layout:boundingBox><layout:position layout:x="2019.5" layout:y="790.5" /><layout:dimensions layout:height="30.0" layout:width="70.0" /></layout:boundingBox></layout:generalGlyph></layout:listOfAdditionalGraphicalObjects></layout:layout></layout:listOfLayouts><qual:listOfQualitativeSpecies><qual:qualitativeSpecies qual:compartment="comp1" qual:constant="false" qual:id="csa5" qual:maxLevel="1" qual:name="LAT1/Gads/SLP-76/Vav1/Btk/slash_PLCG1/Grb2/Shc/SOS_complex"><annotation><rdf:RDF>
<rdf:Description rdf:about="#">
<bqbiol:hasVersion>
<rdf:Bag>
<rdf:li rdf:resource="urn:miriam:reactome:REACT_999" />
</rdf:Bag>
</bqbiol:hasVersion>
<bqbiol:hasVersion>
<rdf:Bag>
<rdf:li rdf:resource="urn:miriam:refseq:NP_003020.2" />
</rdf:Bag>
</bqbiol:hasVersion>
<bqbiol:hasVersion>
<rdf:Bag>
<rdf:li rdf:resource="urn:miriam:refseq:NP_001123512.1" />
</rdf:Bag>
</bqbiol:hasVersion>
<bqbiol:hasVersion>
<rdf:Bag>
<rdf:li rdf:resource="urn:miriam:kegg.genes:hsa%3A6464" />
</rdf:Bag>
</bqbiol:hasVersion>
<bqbiol:hasVersion>
<rdf:Bag>
<rdf:li rdf:resource="urn:miriam:refseq:NP_892113.4" />
</rdf:Bag>
</bqbiol:hasVersion>
<bqbiol:hasVersion>
<rdf:Bag>
<rdf:li rdf:resource="urn:miriam:hgnc:HGNC%3A10840" />
</rdf:Bag>
</bqbiol:hasVersion>
<bqbiol:hasVersion>
<rdf:Bag>
<rdf:li rdf:resource="urn:miriam:ncbigene:6464" />
</rdf:Bag>
</bqbiol:hasVersion>
<bqbiol:hasVersion>
<rdf:Bag>
<rdf:li rdf:resource="urn:miriam:refseq:NP_001123513.1" />
</rdf:Bag>
</bqbiol:hasVersion>
<bqbiol:hasVersion>
<rdf:Bag>
<rdf:li rdf:resource="urn:miriam:refseq:NP_001189788.1" />
</rdf:Bag>
</bqbiol:hasVersion>
<bqbiol:hasVersion>
<rdf:Bag>
<rdf:li rdf:resource="urn:miriam:pubmed:1623525" />
</rdf:Bag>
</bqbiol:hasVersion>
<bqbiol:isDescribedBy>
<rdf:Bag>
<rdf:li rdf:resource="urn:miriam:ensembl:ENSG00000177885" />
</rdf:Bag>
</bqbiol:isDescribedBy>
<bqbiol:isDescribedBy>
<rdf:Bag>
<rdf:li rdf:resource="urn:miriam:hgnc:4566" />
</rdf:Bag>
</bqbiol:isDescribedBy>
<bqbiol:isDescribedBy>
<rdf:Bag>
<rdf:li rdf:resource="urn:miriam:refseq:NM_002086" />
</rdf:Bag>
</bqbiol:isDescribedBy>
<bqbiol:isDescribedBy>
<rdf:Bag>
<rdf:li rdf:resource="urn:miriam:uniprot:P62993" />
</rdf:Bag>
</bqbiol:isDescribedBy>
<bqbiol:isDescribedBy>
<rdf:Bag>
<rdf:li rdf:resource="urn:miriam:hgnc.symbol:GRB2" />
</rdf:Bag>
</bqbiol:isDescribedBy>
<bqbiol:isDescribedBy>
<rdf:Bag>
<rdf:li rdf:resource="urn:miriam:ncbigene:2885" />
</rdf:Bag>
</bqbiol:isDescribedBy>
<bqbiol:isDescribedBy>
<rdf:Bag>
<rdf:li rdf:resource="urn:miriam:ncbigene:7409" />
</rdf:Bag>
</bqbiol:isDescribedBy>
<bqbiol:isDescribedBy>
<rdf:Bag>
<rdf:li rdf:resource="urn:miriam:hgnc:12657" />
</rdf:Bag>
</bqbiol:isDescribedBy>
<bqbiol:isDescribedBy>
<rdf:Bag>
<rdf:li rdf:resource="urn:miriam:refseq:NM_001258206" />
</rdf:Bag>
</bqbiol:isDescribedBy>
<bqbiol:isDescribedBy>
<rdf:Bag>
<rdf:li rdf:resource="urn:miriam:ensembl:ENSG00000141968" />
</rdf:Bag>
</bqbiol:isDescribedBy>
<bqbiol:isDescribedBy>
<rdf:Bag>
<rdf:li rdf:resource="urn:miriam:uniprot:P15498" />
</rdf:Bag>
</bqbiol:isDescribedBy>
<bqbiol:isDescribedBy>
<rdf:Bag>
<rdf:li rdf:resource="urn:miriam:hgnc.symbol:VAV1" />
</rdf:Bag>
</bqbiol:isDescribedBy>
<bqbiol:isDescribedBy>
<rdf:Bag>
<rdf:li rdf:resource="urn:miriam:hgnc:9065" />
</rdf:Bag>
</bqbiol:isDescribedBy>
<bqbiol:isDescribedBy>
<rdf:Bag>
<rdf:li rdf:resource="urn:miriam:hgnc.symbol:PLCG1" />
</rdf:Bag>
</bqbiol:isDescribedBy>
<bqbiol:isDescribedBy>
<rdf:Bag>
<rdf:li rdf:resource="urn:miriam:refseq:NM_182811" />
</rdf:Bag>
</bqbiol:isDescribedBy>
<bqbiol:isDescribedBy>
<rdf:Bag>
<rdf:li rdf:resource="urn:miriam:uniprot:P19174" />
</rdf:Bag>
</bqbiol:isDescribedBy>
<bqbiol:isDescribedBy>
<rdf:Bag>
<rdf:li rdf:resource="urn:miriam:ncbigene:5335" />
</rdf:Bag>
</bqbiol:isDescribedBy>
<bqbiol:isDescribedBy>
<rdf:Bag>
<rdf:li rdf:resource="urn:miriam:ensembl:ENSG00000124181" />
</rdf:Bag>
</bqbiol:isDescribedBy>
<bqbiol:isDescribedBy>
<rdf:Bag>
<rdf:li rdf:resource="urn:miriam:ensembl:ENSG00000043462" />
</rdf:Bag>
</bqbiol:isDescribedBy>
<bqbiol:isDescribedBy>
<rdf:Bag>
<rdf:li rdf:resource="urn:miriam:refseq:NM_005565" />
</rdf:Bag>
</bqbiol:isDescribedBy>
<bqbiol:isDescribedBy>
<rdf:Bag>
<rdf:li rdf:resource="urn:miriam:ncbigene:3937" />
</rdf:Bag>
</bqbiol:isDescribedBy>
<bqbiol:isDescribedBy>
<rdf:Bag>
<rdf:li rdf:resource="urn:miriam:hgnc:6529" />
</rdf:Bag>
</bqbiol:isDescribedBy>
<bqbiol:isDescribedBy>
<rdf:Bag>
<rdf:li rdf:resource="urn:miriam:uniprot:Q13094" />
</rdf:Bag>
</bqbiol:isDescribedBy>
<bqmodel:is>
<rdf:Bag>
<rdf:li rdf:resource="urn:miriam:hgnc.symbol:LCP2" />
</rdf:Bag>
</bqmodel:is>
<bqbiol:isDescribedBy>
<rdf:Bag>
<rdf:li rdf:resource="urn:miriam:hgnc:1133" />
</rdf:Bag>
</bqbiol:isDescribedBy>
<bqbiol:isDescribedBy>
<rdf:Bag>
<rdf:li rdf:resource="urn:miriam:ensembl:ENSG00000010671" />
</rdf:Bag>
</bqbiol:isDescribedBy>
<bqbiol:isDescribedBy>
<rdf:Bag>
<rdf:li rdf:resource="urn:miriam:uniprot:Q06187" />
</rdf:Bag>
</bqbiol:isDescribedBy>
<bqbiol:isDescribedBy>
<rdf:Bag>
<rdf:li rdf:resource="urn:miriam:ncbigene:695" />
</rdf:Bag>
</bqbiol:isDescribedBy>
<bqbiol:isDescribedBy>
<rdf:Bag>
<rdf:li rdf:resource="urn:miriam:refseq:NM_000061" />
</rdf:Bag>
</bqbiol:isDescribedBy>
<bqbiol:isDescribedBy>
<rdf:Bag>
<rdf:li rdf:resource="urn:miriam:hgnc.symbol:BTK" />
</rdf:Bag>
</bqbiol:isDescribedBy>
<bqbiol:isDescribedBy>
<rdf:Bag>
<rdf:li rdf:resource="urn:miriam:hgnc:9065" />
</rdf:Bag>
</bqbiol:isDescribedBy>
<bqbiol:isDescribedBy>
<rdf:Bag>
<rdf:li rdf:resource="urn:miriam:hgnc.symbol:PLCG1" />
</rdf:Bag>
</bqbiol:isDescribedBy>
<bqbiol:isDescribedBy>
<rdf:Bag>
<rdf:li rdf:resource="urn:miriam:refseq:NM_182811" />
</rdf:Bag>
</bqbiol:isDescribedBy>
<bqbiol:isDescribedBy>
<rdf:Bag>
<rdf:li rdf:resource="urn:miriam:uniprot:P19174" />
</rdf:Bag>
</bqbiol:isDescribedBy>
<bqbiol:isDescribedBy>
<rdf:Bag>
<rdf:li rdf:resource="urn:miriam:ncbigene:5335" />
</rdf:Bag>
</bqbiol:isDescribedBy>
<bqbiol:isDescribedBy>
<rdf:Bag>
<rdf:li rdf:resource="urn:miriam:ensembl:ENSG00000124181" />
</rdf:Bag>
</bqbiol:isDescribedBy>
<bqbiol:isDescribedBy>
<rdf:Bag>
<rdf:li rdf:resource="urn:miriam:ensembl:ENSG00000177885" />
</rdf:Bag>
</bqbiol:isDescribedBy>
<bqbiol:isDescribedBy>
<rdf:Bag>
<rdf:li rdf:resource="urn:miriam:hgnc:4566" />
</rdf:Bag>
</bqbiol:isDescribedBy>
<bqbiol:isDescribedBy>
<rdf:Bag>
<rdf:li rdf:resource="urn:miriam:refseq:NM_002086" />
</rdf:Bag>
</bqbiol:isDescribedBy>
<bqbiol:isDescribedBy>
<rdf:Bag>
<rdf:li rdf:resource="urn:miriam:uniprot:P62993" />
</rdf:Bag>
</bqbiol:isDescribedBy>
<bqbiol:isDescribedBy>
<rdf:Bag>
<rdf:li rdf:resource="urn:miriam:hgnc.symbol:GRB2" />
</rdf:Bag>
</bqbiol:isDescribedBy>
<bqbiol:isDescribedBy>
<rdf:Bag>
<rdf:li rdf:resource="urn:miriam:ncbigene:2885" />
</rdf:Bag>
</bqbiol:isDescribedBy>
<bqbiol:hasVersion>
<rdf:Bag>
<rdf:li rdf:resource="urn:miriam:reactome:REACT_999" />
</rdf:Bag>
</bqbiol:hasVersion>
<bqbiol:hasVersion>
<rdf:Bag>
<rdf:li rdf:resource="urn:miriam:refseq:NP_003020.2" />
</rdf:Bag>
</bqbiol:hasVersion>
<bqbiol:hasVersion>
<rdf:Bag>
<rdf:li rdf:resource="urn:miriam:refseq:NP_001123512.1" />
</rdf:Bag>
</bqbiol:hasVersion>
<bqbiol:hasVersion>
<rdf:Bag>
<rdf:li rdf:resource="urn:miriam:kegg.genes:hsa%3A6464" />
</rdf:Bag>
</bqbiol:hasVersion>
<bqbiol:hasVersion>
<rdf:Bag>
<rdf:li rdf:resource="urn:miriam:refseq:NP_892113.4" />
</rdf:Bag>
</bqbiol:hasVersion>
<bqbiol:hasVersion>
<rdf:Bag>
<rdf:li rdf:resource="urn:miriam:hgnc:HGNC%3A10840" />
</rdf:Bag>
</bqbiol:hasVersion>
<bqbiol:hasVersion>
<rdf:Bag>
<rdf:li rdf:resource="urn:miriam:ncbigene:6464" />
</rdf:Bag>
</bqbiol:hasVersion>
<bqbiol:hasVersion>
<rdf:Bag>
<rdf:li rdf:resource="urn:miriam:refseq:NP_001123513.1" />
</rdf:Bag>
</bqbiol:hasVersion>
<bqbiol:hasVersion>
<rdf:Bag>
<rdf:li rdf:resource="urn:miriam:refseq:NP_001189788.1" />
</rdf:Bag>
</bqbiol:hasVersion>
<bqbiol:hasVersion>
<rdf:Bag>
<rdf:li rdf:resource="urn:miriam:pubmed:1623525" />
</rdf:Bag>
</bqbiol:hasVersion>
<bqbiol:isDescribedBy>
<rdf:Bag>
<rdf:li rdf:resource="urn:miriam:ensembl:ENSG00000043462" />
</rdf:Bag>
</bqbiol:isDescribedBy>
<bqbiol:isDescribedBy>
<rdf:Bag>
<rdf:li rdf:resource="urn:miriam:refseq:NM_005565" />
</rdf:Bag>
</bqbiol:isDescribedBy>
<bqbiol:isDescribedBy>
<rdf:Bag>
<rdf:li rdf:resource="urn:miriam:ncbigene:3937" />
</rdf:Bag>
</bqbiol:isDescribedBy>
<bqbiol:isDescribedBy>
<rdf:Bag>
<rdf:li rdf:resource="urn:miriam:hgnc:6529" />
</rdf:Bag>
</bqbiol:isDescribedBy>
<bqbiol:isDescribedBy>
<rdf:Bag>
<rdf:li rdf:resource="urn:miriam:uniprot:Q13094" />
</rdf:Bag>
</bqbiol:isDescribedBy>
<bqmodel:is>
<rdf:Bag>
<rdf:li rdf:resource="urn:miriam:hgnc.symbol:LCP2" />
</rdf:Bag>
</bqmodel:is>
<bqbiol:isDescribedBy>
<rdf:Bag>
<rdf:li rdf:resource="urn:miriam:ncbigene:7409" />
</rdf:Bag>
</bqbiol:isDescribedBy>
<bqbiol:isDescribedBy>
<rdf:Bag>
<rdf:li rdf:resource="urn:miriam:hgnc:12657" />
</rdf:Bag>
</bqbiol:isDescribedBy>
<bqbiol:isDescribedBy>
<rdf:Bag>
<rdf:li rdf:resource="urn:miriam:refseq:NM_001258206" />
</rdf:Bag>
</bqbiol:isDescribedBy>
<bqbiol:isDescribedBy>
<rdf:Bag>
<rdf:li rdf:resource="urn:miriam:ensembl:ENSG00000141968" />
</rdf:Bag>
</bqbiol:isDescribedBy>
<bqbiol:isDescribedBy>
<rdf:Bag>
<rdf:li rdf:resource="urn:miriam:uniprot:P15498" />
</rdf:Bag>
</bqbiol:isDescribedBy>
<bqbiol:isDescribedBy>
<rdf:Bag>
<rdf:li rdf:resource="urn:miriam:hgnc.symbol:VAV1" />
</rdf:Bag>
</bqbiol:isDescribedBy>
<bqbiol:isDescribedBy>
<rdf:Bag>
<rdf:li rdf:resource="urn:miriam:hgnc:1133" />
</rdf:Bag>
</bqbiol:isDescribedBy>
<bqbiol:isDescribedBy>
<rdf:Bag>
<rdf:li rdf:resource="urn:miriam:ensembl:ENSG00000010671" />
</rdf:Bag>
</bqbiol:isDescribedBy>
<bqbiol:isDescribedBy>
<rdf:Bag>
<rdf:li rdf:resource="urn:miriam:uniprot:Q06187" />
</rdf:Bag>
</bqbiol:isDescribedBy>
<bqbiol:isDescribedBy>
<rdf:Bag>
<rdf:li rdf:resource="urn:miriam:ncbigene:695" />
</rdf:Bag>
</bqbiol:isDescribedBy>
<bqbiol:isDescribedBy>
<rdf:Bag>
<rdf:li rdf:resource="urn:miriam:refseq:NM_000061" />
</rdf:Bag>
</bqbiol:isDescribedBy>
<bqbiol:isDescribedBy>
<rdf:Bag>
<rdf:li rdf:resource="urn:miriam:hgnc.symbol:BTK" />
</rdf:Bag>
</bqbiol:isDescribedBy>
<bqbiol:isDescribedBy>
<rdf:Bag>
<rdf:li rdf:resource="urn:miriam:ensembl:ENSG00000043462" />
</rdf:Bag>
</bqbiol:isDescribedBy>
<bqbiol:isDescribedBy>
<rdf:Bag>
<rdf:li rdf:resource="urn:miriam:refseq:NM_005565" />
</rdf:Bag>
</bqbiol:isDescribedBy>
<bqbiol:isDescribedBy>
<rdf:Bag>
<rdf:li rdf:resource="urn:miriam:ncbigene:3937" />
</rdf:Bag>
</bqbiol:isDescribedBy>
<bqbiol:isDescribedBy>
<rdf:Bag>
<rdf:li rdf:resource="urn:miriam:hgnc:6529" />
</rdf:Bag>
</bqbiol:isDescribedBy>
<bqbiol:isDescribedBy>
<rdf:Bag>
<rdf:li rdf:resource="urn:miriam:uniprot:Q13094" />
</rdf:Bag>
</bqbiol:isDescribedBy>
<bqmodel:is>
<rdf:Bag>
<rdf:li rdf:resource="urn:miriam:hgnc.symbol:LCP2" />
</rdf:Bag>
</bqmodel:is>
<bqbiol:isDescribedBy>
<rdf:Bag>
<rdf:li rdf:resource="urn:miriam:ensembl:ENSG00000177885" />
</rdf:Bag>
</bqbiol:isDescribedBy>
<bqbiol:isDescribedBy>
<rdf:Bag>
<rdf:li rdf:resource="urn:miriam:hgnc:4566" />
</rdf:Bag>
</bqbiol:isDescribedBy>
<bqbiol:isDescribedBy>
<rdf:Bag>
<rdf:li rdf:resource="urn:miriam:refseq:NM_002086" />
</rdf:Bag>
</bqbiol:isDescribedBy>
<bqbiol:isDescribedBy>
<rdf:Bag>
<rdf:li rdf:resource="urn:miriam:uniprot:P62993" />
</rdf:Bag>
</bqbiol:isDescribedBy>
<bqbiol:isDescribedBy>
<rdf:Bag>
<rdf:li rdf:resource="urn:miriam:hgnc.symbol:GRB2" />
</rdf:Bag>
</bqbiol:isDescribedBy>
<bqbiol:isDescribedBy>
<rdf:Bag>
<rdf:li rdf:resource="urn:miriam:ncbigene:2885" />
</rdf:Bag>
</bqbiol:isDescribedBy>
<bqbiol:hasVersion>
<rdf:Bag>
<rdf:li rdf:resource="urn:miriam:reactome:REACT_999" />
</rdf:Bag>
</bqbiol:hasVersion>
<bqbiol:hasVersion>
<rdf:Bag>
<rdf:li rdf:resource="urn:miriam:refseq:NP_003020.2" />
</rdf:Bag>
</bqbiol:hasVersion>
<bqbiol:hasVersion>
<rdf:Bag>
<rdf:li rdf:resource="urn:miriam:refseq:NP_001123512.1" />
</rdf:Bag>
</bqbiol:hasVersion>
<bqbiol:hasVersion>
<rdf:Bag>
<rdf:li rdf:resource="urn:miriam:kegg.genes:hsa%3A6464" />
</rdf:Bag>
</bqbiol:hasVersion>
<bqbiol:hasVersion>
<rdf:Bag>
<rdf:li rdf:resource="urn:miriam:refseq:NP_892113.4" />
</rdf:Bag>
</bqbiol:hasVersion>
<bqbiol:hasVersion>
<rdf:Bag>
<rdf:li rdf:resource="urn:miriam:hgnc:HGNC%3A10840" />
</rdf:Bag>
</bqbiol:hasVersion>
<bqbiol:hasVersion>
<rdf:Bag>
<rdf:li rdf:resource="urn:miriam:ncbigene:6464" />
</rdf:Bag>
</bqbiol:hasVersion>
<bqbiol:hasVersion>
<rdf:Bag>
<rdf:li rdf:resource="urn:miriam:refseq:NP_001123513.1" />
</rdf:Bag>
</bqbiol:hasVersion>
<bqbiol:hasVersion>
<rdf:Bag>
<rdf:li rdf:resource="urn:miriam:refseq:NP_001189788.1" />
</rdf:Bag>
</bqbiol:hasVersion>
<bqbiol:hasVersion>
<rdf:Bag>
<rdf:li rdf:resource="urn:miriam:pubmed:1623525" />
</rdf:Bag>
</bqbiol:hasVersion>
<bqbiol:isDescribedBy>
<rdf:Bag>
<rdf:li rdf:resource="urn:miriam:ncbigene:7409" />
</rdf:Bag>
</bqbiol:isDescribedBy>
<bqbiol:isDescribedBy>
<rdf:Bag>
<rdf:li rdf:resource="urn:miriam:hgnc:12657" />
</rdf:Bag>
</bqbiol:isDescribedBy>
<bqbiol:isDescribedBy>
<rdf:Bag>
<rdf:li rdf:resource="urn:miriam:refseq:NM_001258206" />
</rdf:Bag>
</bqbiol:isDescribedBy>
<bqbiol:isDescribedBy>
<rdf:Bag>
<rdf:li rdf:resource="urn:miriam:ensembl:ENSG00000141968" />
</rdf:Bag>
</bqbiol:isDescribedBy>
<bqbiol:isDescribedBy>
<rdf:Bag>
<rdf:li rdf:resource="urn:miriam:uniprot:P15498" />
</rdf:Bag>
</bqbiol:isDescribedBy>
<bqbiol:isDescribedBy>
<rdf:Bag>
<rdf:li rdf:resource="urn:miriam:hgnc.symbol:VAV1" />
</rdf:Bag>
</bqbiol:isDescribedBy>
<bqbiol:isDescribedBy>
<rdf:Bag>
<rdf:li rdf:resource="urn:miriam:hgnc:9065" />
</rdf:Bag>
</bqbiol:isDescribedBy>
<bqbiol:isDescribedBy>
<rdf:Bag>
<rdf:li rdf:resource="urn:miriam:hgnc.symbol:PLCG1" />
</rdf:Bag>
</bqbiol:isDescribedBy>
<bqbiol:isDescribedBy>
<rdf:Bag>
<rdf:li rdf:resource="urn:miriam:refseq:NM_182811" />
</rdf:Bag>
</bqbiol:isDescribedBy>
<bqbiol:isDescribedBy>
<rdf:Bag>
<rdf:li rdf:resource="urn:miriam:uniprot:P19174" />
</rdf:Bag>
</bqbiol:isDescribedBy>
<bqbiol:isDescribedBy>
<rdf:Bag>
<rdf:li rdf:resource="urn:miriam:ncbigene:5335" />
</rdf:Bag>
</bqbiol:isDescribedBy>
<bqbiol:isDescribedBy>
<rdf:Bag>
<rdf:li rdf:resource="urn:miriam:ensembl:ENSG00000124181" />
</rdf:Bag>
</bqbiol:isDescribedBy>
<bqbiol:isDescribedBy>
<rdf:Bag>
<rdf:li rdf:resource="urn:miriam:ncbigene:7409" />
</rdf:Bag>
</bqbiol:isDescribedBy>
<bqbiol:isDescribedBy>
<rdf:Bag>
<rdf:li rdf:resource="urn:miriam:hgnc:12657" />
</rdf:Bag>
</bqbiol:isDescribedBy>
<bqbiol:isDescribedBy>
<rdf:Bag>
<rdf:li rdf:resource="urn:miriam:refseq:NM_001258206" />
</rdf:Bag>
</bqbiol:isDescribedBy>
<bqbiol:isDescribedBy>
<rdf:Bag>
<rdf:li rdf:resource="urn:miriam:ensembl:ENSG00000141968" />
</rdf:Bag>
</bqbiol:isDescribedBy>
<bqbiol:isDescribedBy>
<rdf:Bag>
<rdf:li rdf:resource="urn:miriam:uniprot:P15498" />
</rdf:Bag>
</bqbiol:isDescribedBy>
<bqbiol:isDescribedBy>
<rdf:Bag>
<rdf:li rdf:resource="urn:miriam:hgnc.symbol:VAV1" />
</rdf:Bag>
</bqbiol:isDescribedBy>
<bqbiol:hasVersion>
<rdf:Bag>
<rdf:li rdf:resource="urn:miriam:reactome:REACT_999" />
</rdf:Bag>
</bqbiol:hasVersion>
<bqbiol:hasVersion>
<rdf:Bag>
<rdf:li rdf:resource="urn:miriam:refseq:NP_003020.2" />
</rdf:Bag>
</bqbiol:hasVersion>
<bqbiol:hasVersion>
<rdf:Bag>
<rdf:li rdf:resource="urn:miriam:refseq:NP_001123512.1" />
</rdf:Bag>
</bqbiol:hasVersion>
<bqbiol:hasVersion>
<rdf:Bag>
<rdf:li rdf:resource="urn:miriam:kegg.genes:hsa%3A6464" />
</rdf:Bag>
</bqbiol:hasVersion>
<bqbiol:hasVersion>
<rdf:Bag>
<rdf:li rdf:resource="urn:miriam:refseq:NP_892113.4" />
</rdf:Bag>
</bqbiol:hasVersion>
<bqbiol:hasVersion>
<rdf:Bag>
<rdf:li rdf:resource="urn:miriam:hgnc:HGNC%3A10840" />
</rdf:Bag>
</bqbiol:hasVersion>
<bqbiol:hasVersion>
<rdf:Bag>
<rdf:li rdf:resource="urn:miriam:ncbigene:6464" />
</rdf:Bag>
</bqbiol:hasVersion>
<bqbiol:hasVersion>
<rdf:Bag>
<rdf:li rdf:resource="urn:miriam:refseq:NP_001123513.1" />
</rdf:Bag>
</bqbiol:hasVersion>
<bqbiol:hasVersion>
<rdf:Bag>
<rdf:li rdf:resource="urn:miriam:refseq:NP_001189788.1" />
</rdf:Bag>
</bqbiol:hasVersion>
<bqbiol:hasVersion>
<rdf:Bag>
<rdf:li rdf:resource="urn:miriam:pubmed:1623525" />
</rdf:Bag>
</bqbiol:hasVersion>
<bqbiol:isDescribedBy>
<rdf:Bag>
<rdf:li rdf:resource="urn:miriam:ensembl:ENSG00000177885" />
</rdf:Bag>
</bqbiol:isDescribedBy>
<bqbiol:isDescribedBy>
<rdf:Bag>
<rdf:li rdf:resource="urn:miriam:hgnc:4566" />
</rdf:Bag>
</bqbiol:isDescribedBy>
<bqbiol:isDescribedBy>
<rdf:Bag>
<rdf:li rdf:resource="urn:miriam:refseq:NM_002086" />
</rdf:Bag>
</bqbiol:isDescribedBy>
<bqbiol:isDescribedBy>
<rdf:Bag>
<rdf:li rdf:resource="urn:miriam:uniprot:P62993" />
</rdf:Bag>
</bqbiol:isDescribedBy>
<bqbiol:isDescribedBy>
<rdf:Bag>
<rdf:li rdf:resource="urn:miriam:hgnc.symbol:GRB2" />
</rdf:Bag>
</bqbiol:isDescribedBy>
<bqbiol:isDescribedBy>
<rdf:Bag>
<rdf:li rdf:resource="urn:miriam:ncbigene:2885" />
</rdf:Bag>
</bqbiol:isDescribedBy>
<bqbiol:isDescribedBy>
<rdf:Bag>
<rdf:li rdf:resource="urn:miriam:ensembl:ENSG00000043462" />
</rdf:Bag>
</bqbiol:isDescribedBy>
<bqbiol:isDescribedBy>
<rdf:Bag>
<rdf:li rdf:resource="urn:miriam:refseq:NM_005565" />
</rdf:Bag>
</bqbiol:isDescribedBy>
<bqbiol:isDescribedBy>
<rdf:Bag>
<rdf:li rdf:resource="urn:miriam:ncbigene:3937" />
</rdf:Bag>
</bqbiol:isDescribedBy>
<bqbiol:isDescribedBy>
<rdf:Bag>
<rdf:li rdf:resource="urn:miriam:hgnc:6529" />
</rdf:Bag>
</bqbiol:isDescribedBy>
<bqbiol:isDescribedBy>
<rdf:Bag>
<rdf:li rdf:resource="urn:miriam:uniprot:Q13094" />
</rdf:Bag>
</bqbiol:isDescribedBy>
<bqmodel:is>
<rdf:Bag>
<rdf:li rdf:resource="urn:miriam:hgnc.symbol:LCP2" />
</rdf:Bag>
</bqmodel:is>
<bqbiol:hasVersion>
<rdf:Bag>
<rdf:li rdf:resource="urn:miriam:reactome:REACT_999" />
</rdf:Bag>
</bqbiol:hasVersion>
<bqbiol:hasVersion>
<rdf:Bag>
<rdf:li rdf:resource="urn:miriam:refseq:NP_003020.2" />
</rdf:Bag>
</bqbiol:hasVersion>
<bqbiol:hasVersion>
<rdf:Bag>
<rdf:li rdf:resource="urn:miriam:refseq:NP_001123512.1" />
</rdf:Bag>
</bqbiol:hasVersion>
<bqbiol:hasVersion>
<rdf:Bag>
<rdf:li rdf:resource="urn:miriam:kegg.genes:hsa%3A6464" />
</rdf:Bag>
</bqbiol:hasVersion>
<bqbiol:hasVersion>
<rdf:Bag>
<rdf:li rdf:resource="urn:miriam:refseq:NP_892113.4" />
</rdf:Bag>
</bqbiol:hasVersion>
<bqbiol:hasVersion>
<rdf:Bag>
<rdf:li rdf:resource="urn:miriam:hgnc:HGNC%3A10840" />
</rdf:Bag>
</bqbiol:hasVersion>
<bqbiol:hasVersion>
<rdf:Bag>
<rdf:li rdf:resource="urn:miriam:ncbigene:6464" />
</rdf:Bag>
</bqbiol:hasVersion>
<bqbiol:hasVersion>
<rdf:Bag>
<rdf:li rdf:resource="urn:miriam:refseq:NP_001123513.1" />
</rdf:Bag>
</bqbiol:hasVersion>
<bqbiol:hasVersion>
<rdf:Bag>
<rdf:li rdf:resource="urn:miriam:refseq:NP_001189788.1" />
</rdf:Bag>
</bqbiol:hasVersion>
<bqbiol:hasVersion>
<rdf:Bag>
<rdf:li rdf:resource="urn:miriam:pubmed:1623525" />
</rdf:Bag>
</bqbiol:hasVersion>
<bqbiol:isDescribedBy>
<rdf:Bag>
<rdf:li rdf:resource="urn:miriam:ensembl:ENSG00000177885" />
</rdf:Bag>
</bqbiol:isDescribedBy>
<bqbiol:isDescribedBy>
<rdf:Bag>
<rdf:li rdf:resource="urn:miriam:hgnc:4566" />
</rdf:Bag>
</bqbiol:isDescribedBy>
<bqbiol:isDescribedBy>
<rdf:Bag>
<rdf:li rdf:resource="urn:miriam:refseq:NM_002086" />
</rdf:Bag>
</bqbiol:isDescribedBy>
<bqbiol:isDescribedBy>
<rdf:Bag>
<rdf:li rdf:resource="urn:miriam:uniprot:P62993" />
</rdf:Bag>
</bqbiol:isDescribedBy>
<bqbiol:isDescribedBy>
<rdf:Bag>
<rdf:li rdf:resource="urn:miriam:hgnc.symbol:GRB2" />
</rdf:Bag>
</bqbiol:isDescribedBy>
<bqbiol:isDescribedBy>
<rdf:Bag>
<rdf:li rdf:resource="urn:miriam:ncbigene:2885" />
</rdf:Bag>
</bqbiol:isDescribedBy>
<bqbiol:isDescribedBy>
<rdf:Bag>
<rdf:li rdf:resource="urn:miriam:ensembl:ENSG00000043462" />
</rdf:Bag>
</bqbiol:isDescribedBy>
<bqbiol:isDescribedBy>
<rdf:Bag>
<rdf:li rdf:resource="urn:miriam:refseq:NM_005565" />
</rdf:Bag>
</bqbiol:isDescribedBy>
<bqbiol:isDescribedBy>
<rdf:Bag>
<rdf:li rdf:resource="urn:miriam:ncbigene:3937" />
</rdf:Bag>
</bqbiol:isDescribedBy>
<bqbiol:isDescribedBy>
<rdf:Bag>
<rdf:li rdf:resource="urn:miriam:hgnc:6529" />
</rdf:Bag>
</bqbiol:isDescribedBy>
<bqbiol:isDescribedBy>
<rdf:Bag>
<rdf:li rdf:resource="urn:miriam:uniprot:Q13094" />
</rdf:Bag>
</bqbiol:isDescribedBy>
<bqmodel:is>
<rdf:Bag>
<rdf:li rdf:resource="urn:miriam:hgnc.symbol:LCP2" />
</rdf:Bag>
</bqmodel:is>
<bqbiol:isDescribedBy><rdf:Bag><rdf:li rdf:resource="urn:casq:function:Btk&amp;FceRI_slash_Syk_complex|LAT1_phosphorylated_phosphorylated_phosphorylated_phosphorylated_palmytoylated&amp;SOS_slash_Grb2_slash_Shc_complex|LAT1_phosphorylated_phosphorylated_phosphorylated_phosphorylated_palmytoylated&amp;GRAP2|SLP_minus_76&amp;FceRI_slash_Syk_complex" /></rdf:Bag></bqbiol:isDescribedBy><bqbiol:isDescribedBy><rdf:Bag><rdf:li rdf:resource="urn:casq:cdid:s_id_csa5" /></rdf:Bag></bqbiol:isDescribedBy></rdf:Description>
</rdf:RDF>
</annotation></qual:qualitativeSpecies><qual:qualitativeSpecies qual:compartment="comp1" qual:constant="false" qual:id="csa4" qual:maxLevel="1" qual:name="SOS/Grb2/Shc_complex"><annotation><rdf:RDF>
<rdf:Description rdf:about="#">
<bqbiol:isDescribedBy>
<rdf:Bag>
<rdf:li rdf:resource="urn:miriam:ensembl:ENSG00000177885" />
</rdf:Bag>
</bqbiol:isDescribedBy>
<bqbiol:isDescribedBy>
<rdf:Bag>
<rdf:li rdf:resource="urn:miriam:hgnc:4566" />
</rdf:Bag>
</bqbiol:isDescribedBy>
<bqbiol:isDescribedBy>
<rdf:Bag>
<rdf:li rdf:resource="urn:miriam:refseq:NM_002086" />
</rdf:Bag>
</bqbiol:isDescribedBy>
<bqbiol:isDescribedBy>
<rdf:Bag>
<rdf:li rdf:resource="urn:miriam:uniprot:P62993" />
</rdf:Bag>
</bqbiol:isDescribedBy>
<bqbiol:isDescribedBy>
<rdf:Bag>
<rdf:li rdf:resource="urn:miriam:hgnc.symbol:GRB2" />
</rdf:Bag>
</bqbiol:isDescribedBy>
<bqbiol:isDescribedBy>
<rdf:Bag>
<rdf:li rdf:resource="urn:miriam:ncbigene:2885" />
</rdf:Bag>
</bqbiol:isDescribedBy>
<bqbiol:hasVersion>
<rdf:Bag>
<rdf:li rdf:resource="urn:miriam:reactome:REACT_999" />
</rdf:Bag>
</bqbiol:hasVersion>
<bqbiol:hasVersion>
<rdf:Bag>
<rdf:li rdf:resource="urn:miriam:refseq:NP_003020.2" />
</rdf:Bag>
</bqbiol:hasVersion>
<bqbiol:hasVersion>
<rdf:Bag>
<rdf:li rdf:resource="urn:miriam:refseq:NP_001123512.1" />
</rdf:Bag>
</bqbiol:hasVersion>
<bqbiol:hasVersion>
<rdf:Bag>
<rdf:li rdf:resource="urn:miriam:kegg.genes:hsa%3A6464" />
</rdf:Bag>
</bqbiol:hasVersion>
<bqbiol:hasVersion>
<rdf:Bag>
<rdf:li rdf:resource="urn:miriam:refseq:NP_892113.4" />
</rdf:Bag>
</bqbiol:hasVersion>
<bqbiol:hasVersion>
<rdf:Bag>
<rdf:li rdf:resource="urn:miriam:hgnc:HGNC%3A10840" />
</rdf:Bag>
</bqbiol:hasVersion>
<bqbiol:hasVersion>
<rdf:Bag>
<rdf:li rdf:resource="urn:miriam:ncbigene:6464" />
</rdf:Bag>
</bqbiol:hasVersion>
<bqbiol:hasVersion>
<rdf:Bag>
<rdf:li rdf:resource="urn:miriam:refseq:NP_001123513.1" />
</rdf:Bag>
</bqbiol:hasVersion>
<bqbiol:hasVersion>
<rdf:Bag>
<rdf:li rdf:resource="urn:miriam:refseq:NP_001189788.1" />
</rdf:Bag>
</bqbiol:hasVersion>
<bqbiol:hasVersion>
<rdf:Bag>
<rdf:li rdf:resource="urn:miriam:pubmed:1623525" />
</rdf:Bag>
</bqbiol:hasVersion>
<bqbiol:isDescribedBy>
<rdf:Bag>
<rdf:li rdf:resource="urn:miriam:ensembl:ENSG00000177885" />
</rdf:Bag>
</bqbiol:isDescribedBy>
<bqbiol:isDescribedBy>
<rdf:Bag>
<rdf:li rdf:resource="urn:miriam:hgnc:4566" />
</rdf:Bag>
</bqbiol:isDescribedBy>
<bqbiol:isDescribedBy>
<rdf:Bag>
<rdf:li rdf:resource="urn:miriam:refseq:NM_002086" />
</rdf:Bag>
</bqbiol:isDescribedBy>
<bqbiol:isDescribedBy>
<rdf:Bag>
<rdf:li rdf:resource="urn:miriam:uniprot:P62993" />
</rdf:Bag>
</bqbiol:isDescribedBy>
<bqbiol:isDescribedBy>
<rdf:Bag>
<rdf:li rdf:resource="urn:miriam:hgnc.symbol:GRB2" />
</rdf:Bag>
</bqbiol:isDescribedBy>
<bqbiol:isDescribedBy>
<rdf:Bag>
<rdf:li rdf:resource="urn:miriam:ncbigene:2885" />
</rdf:Bag>
</bqbiol:isDescribedBy>
<bqbiol:hasVersion>
<rdf:Bag>
<rdf:li rdf:resource="urn:miriam:reactome:REACT_999" />
</rdf:Bag>
</bqbiol:hasVersion>
<bqbiol:hasVersion>
<rdf:Bag>
<rdf:li rdf:resource="urn:miriam:refseq:NP_003020.2" />
</rdf:Bag>
</bqbiol:hasVersion>
<bqbiol:hasVersion>
<rdf:Bag>
<rdf:li rdf:resource="urn:miriam:refseq:NP_001123512.1" />
</rdf:Bag>
</bqbiol:hasVersion>
<bqbiol:hasVersion>
<rdf:Bag>
<rdf:li rdf:resource="urn:miriam:kegg.genes:hsa%3A6464" />
</rdf:Bag>
</bqbiol:hasVersion>
<bqbiol:hasVersion>
<rdf:Bag>
<rdf:li rdf:resource="urn:miriam:refseq:NP_892113.4" />
</rdf:Bag>
</bqbiol:hasVersion>
<bqbiol:hasVersion>
<rdf:Bag>
<rdf:li rdf:resource="urn:miriam:hgnc:HGNC%3A10840" />
</rdf:Bag>
</bqbiol:hasVersion>
<bqbiol:hasVersion>
<rdf:Bag>
<rdf:li rdf:resource="urn:miriam:ncbigene:6464" />
</rdf:Bag>
</bqbiol:hasVersion>
<bqbiol:hasVersion>
<rdf:Bag>
<rdf:li rdf:resource="urn:miriam:refseq:NP_001123513.1" />
</rdf:Bag>
</bqbiol:hasVersion>
<bqbiol:hasVersion>
<rdf:Bag>
<rdf:li rdf:resource="urn:miriam:refseq:NP_001189788.1" />
</rdf:Bag>
</bqbiol:hasVersion>
<bqbiol:hasVersion>
<rdf:Bag>
<rdf:li rdf:resource="urn:miriam:pubmed:1623525" />
</rdf:Bag>
</bqbiol:hasVersion>
<bqbiol:isDescribedBy>
<rdf:Bag>
<rdf:li rdf:resource="urn:miriam:ensembl:ENSG00000177885" />
</rdf:Bag>
</bqbiol:isDescribedBy>
<bqbiol:isDescribedBy>
<rdf:Bag>
<rdf:li rdf:resource="urn:miriam:hgnc:4566" />
</rdf:Bag>
</bqbiol:isDescribedBy>
<bqbiol:isDescribedBy>
<rdf:Bag>
<rdf:li rdf:resource="urn:miriam:refseq:NM_002086" />
</rdf:Bag>
</bqbiol:isDescribedBy>
<bqbiol:isDescribedBy>
<rdf:Bag>
<rdf:li rdf:resource="urn:miriam:uniprot:P62993" />
</rdf:Bag>
</bqbiol:isDescribedBy>
<bqbiol:isDescribedBy>
<rdf:Bag>
<rdf:li rdf:resource="urn:miriam:hgnc.symbol:GRB2" />
</rdf:Bag>
</bqbiol:isDescribedBy>
<bqbiol:isDescribedBy>
<rdf:Bag>
<rdf:li rdf:resource="urn:miriam:ncbigene:2885" />
</rdf:Bag>
</bqbiol:isDescribedBy>
<bqbiol:isDescribedBy><rdf:Bag><rdf:li rdf:resource="urn:casq:function:!Dok1_slash_RasGAP_complex|Bcr&amp;!Erk(MAPK1_slash_3)_phosphorylated|Lyn_phosphorylated_palmytoylated|FceRI_slash_Syk_complex&amp;Shc" /></rdf:Bag></bqbiol:isDescribedBy><bqbiol:isDescribedBy><rdf:Bag><rdf:li rdf:resource="urn:casq:cdid:s_id_csa4" /></rdf:Bag></bqbiol:isDescribedBy></rdf:Description>
</rdf:RDF>
</annotation></qual:qualitativeSpecies><qual:qualitativeSpecies qual:compartment="comp1" qual:constant="false" qual:id="csa50" qual:maxLevel="1" qual:name="LAT2/Grb2/Shc/SOS/H-RAS/RAF1_complex"><annotation><rdf:RDF>
<rdf:Description rdf:about="#">
<bqbiol:isDescribedBy>
<rdf:Bag>
<rdf:li rdf:resource="urn:miriam:hgnc:12749" />
</rdf:Bag>
</bqbiol:isDescribedBy>
<bqbiol:isDescribedBy>
<rdf:Bag>
<rdf:li rdf:resource="urn:miriam:refseq:NM_014146" />
</rdf:Bag>
</bqbiol:isDescribedBy>
<bqbiol:isDescribedBy>
<rdf:Bag>
<rdf:li rdf:resource="urn:miriam:uniprot:Q9GZY6" />
</rdf:Bag>
</bqbiol:isDescribedBy>
<bqbiol:isDescribedBy>
<rdf:Bag>
<rdf:li rdf:resource="urn:miriam:hgnc.symbol:LAT2" />
</rdf:Bag>
</bqbiol:isDescribedBy>
<bqbiol:isDescribedBy>
<rdf:Bag>
<rdf:li rdf:resource="urn:miriam:ncbigene:7462" />
</rdf:Bag>
</bqbiol:isDescribedBy>
<bqbiol:isDescribedBy>
<rdf:Bag>
<rdf:li rdf:resource="urn:miriam:ensembl:ENSG00000086730" />
</rdf:Bag>
</bqbiol:isDescribedBy>
<bqbiol:hasVersion>
<rdf:Bag>
<rdf:li rdf:resource="urn:miriam:reactome:REACT_999" />
</rdf:Bag>
</bqbiol:hasVersion>
<bqbiol:hasVersion>
<rdf:Bag>
<rdf:li rdf:resource="urn:miriam:refseq:NP_003020.2" />
</rdf:Bag>
</bqbiol:hasVersion>
<bqbiol:hasVersion>
<rdf:Bag>
<rdf:li rdf:resource="urn:miriam:refseq:NP_001123512.1" />
</rdf:Bag>
</bqbiol:hasVersion>
<bqbiol:hasVersion>
<rdf:Bag>
<rdf:li rdf:resource="urn:miriam:kegg.genes:hsa%3A6464" />
</rdf:Bag>
</bqbiol:hasVersion>
<bqbiol:hasVersion>
<rdf:Bag>
<rdf:li rdf:resource="urn:miriam:refseq:NP_892113.4" />
</rdf:Bag>
</bqbiol:hasVersion>
<bqbiol:hasVersion>
<rdf:Bag>
<rdf:li rdf:resource="urn:miriam:hgnc:HGNC%3A10840" />
</rdf:Bag>
</bqbiol:hasVersion>
<bqbiol:hasVersion>
<rdf:Bag>
<rdf:li rdf:resource="urn:miriam:ncbigene:6464" />
</rdf:Bag>
</bqbiol:hasVersion>
<bqbiol:hasVersion>
<rdf:Bag>
<rdf:li rdf:resource="urn:miriam:refseq:NP_001123513.1" />
</rdf:Bag>
</bqbiol:hasVersion>
<bqbiol:hasVersion>
<rdf:Bag>
<rdf:li rdf:resource="urn:miriam:refseq:NP_001189788.1" />
</rdf:Bag>
</bqbiol:hasVersion>
<bqbiol:hasVersion>
<rdf:Bag>
<rdf:li rdf:resource="urn:miriam:pubmed:1623525" />
</rdf:Bag>
</bqbiol:hasVersion>
<bqbiol:isDescribedBy>
<rdf:Bag>
<rdf:li rdf:resource="urn:miriam:ensembl:ENSG00000177885" />
</rdf:Bag>
</bqbiol:isDescribedBy>
<bqbiol:isDescribedBy>
<rdf:Bag>
<rdf:li rdf:resource="urn:miriam:hgnc:4566" />
</rdf:Bag>
</bqbiol:isDescribedBy>
<bqbiol:isDescribedBy>
<rdf:Bag>
<rdf:li rdf:resource="urn:miriam:refseq:NM_002086" />
</rdf:Bag>
</bqbiol:isDescribedBy>
<bqbiol:isDescribedBy>
<rdf:Bag>
<rdf:li rdf:resource="urn:miriam:uniprot:P62993" />
</rdf:Bag>
</bqbiol:isDescribedBy>
<bqbiol:isDescribedBy>
<rdf:Bag>
<rdf:li rdf:resource="urn:miriam:hgnc.symbol:GRB2" />
</rdf:Bag>
</bqbiol:isDescribedBy>
<bqbiol:isDescribedBy>
<rdf:Bag>
<rdf:li rdf:resource="urn:miriam:ncbigene:2885" />
</rdf:Bag>
</bqbiol:isDescribedBy>
<bqbiol:isDescribedBy>
<rdf:Bag>
<rdf:li rdf:resource="urn:miriam:ensembl:ENSG00000132155" />
</rdf:Bag>
</bqbiol:isDescribedBy>
<bqbiol:isDescribedBy>
<rdf:Bag>
<rdf:li rdf:resource="urn:miriam:refseq:NM_002880" />
</rdf:Bag>
</bqbiol:isDescribedBy>
<bqbiol:isDescribedBy>
<rdf:Bag>
<rdf:li rdf:resource="urn:miriam:hgnc.symbol:RAF1" />
</rdf:Bag>
</bqbiol:isDescribedBy>
<bqbiol:isDescribedBy>
<rdf:Bag>
<rdf:li rdf:resource="urn:miriam:ncbigene:5894" />
</rdf:Bag>
</bqbiol:isDescribedBy>
<bqbiol:isDescribedBy>
<rdf:Bag>
<rdf:li rdf:resource="urn:miriam:uniprot:P04049" />
</rdf:Bag>
</bqbiol:isDescribedBy>
<bqbiol:isDescribedBy>
<rdf:Bag>
<rdf:li rdf:resource="urn:miriam:hgnc:9829" />
</rdf:Bag>
</bqbiol:isDescribedBy>
<bqbiol:isDescribedBy><rdf:Bag><rdf:li rdf:resource="urn:casq:function:RAF1&amp;LAT2_slash_Grb2_slash_Shc_slash_SOS_slash_H_minus_RAS_complex" /></rdf:Bag></bqbiol:isDescribedBy><bqbiol:isDescribedBy><rdf:Bag><rdf:li rdf:resource="urn:casq:cdid:s_id_csa50" /></rdf:Bag></bqbiol:isDescribedBy></rdf:Description>
</rdf:RDF>
</annotation></qual:qualitativeSpecies><qual:qualitativeSpecies qual:compartment="comp1" qual:constant="false" qual:id="csa48" qual:maxLevel="1" qual:name="LAT2/Grb2/Shc/SOS_complex"><annotation><rdf:RDF>
<rdf:Description rdf:about="#">
<bqbiol:isDescribedBy>
<rdf:Bag>
<rdf:li rdf:resource="urn:miriam:ensembl:ENSG00000177885" />
</rdf:Bag>
</bqbiol:isDescribedBy>
<bqbiol:isDescribedBy>
<rdf:Bag>
<rdf:li rdf:resource="urn:miriam:hgnc:4566" />
</rdf:Bag>
</bqbiol:isDescribedBy>
<bqbiol:isDescribedBy>
<rdf:Bag>
<rdf:li rdf:resource="urn:miriam:refseq:NM_002086" />
</rdf:Bag>
</bqbiol:isDescribedBy>
<bqbiol:isDescribedBy>
<rdf:Bag>
<rdf:li rdf:resource="urn:miriam:uniprot:P62993" />
</rdf:Bag>
</bqbiol:isDescribedBy>
<bqbiol:isDescribedBy>
<rdf:Bag>
<rdf:li rdf:resource="urn:miriam:hgnc.symbol:GRB2" />
</rdf:Bag>
</bqbiol:isDescribedBy>
<bqbiol:isDescribedBy>
<rdf:Bag>
<rdf:li rdf:resource="urn:miriam:ncbigene:2885" />
</rdf:Bag>
</bqbiol:isDescribedBy>
<bqbiol:hasVersion>
<rdf:Bag>
<rdf:li rdf:resource="urn:miriam:reactome:REACT_999" />
</rdf:Bag>
</bqbiol:hasVersion>
<bqbiol:hasVersion>
<rdf:Bag>
<rdf:li rdf:resource="urn:miriam:refseq:NP_003020.2" />
</rdf:Bag>
</bqbiol:hasVersion>
<bqbiol:hasVersion>
<rdf:Bag>
<rdf:li rdf:resource="urn:miriam:refseq:NP_001123512.1" />
</rdf:Bag>
</bqbiol:hasVersion>
<bqbiol:hasVersion>
<rdf:Bag>
<rdf:li rdf:resource="urn:miriam:kegg.genes:hsa%3A6464" />
</rdf:Bag>
</bqbiol:hasVersion>
<bqbiol:hasVersion>
<rdf:Bag>
<rdf:li rdf:resource="urn:miriam:refseq:NP_892113.4" />
</rdf:Bag>
</bqbiol:hasVersion>
<bqbiol:hasVersion>
<rdf:Bag>
<rdf:li rdf:resource="urn:miriam:hgnc:HGNC%3A10840" />
</rdf:Bag>
</bqbiol:hasVersion>
<bqbiol:hasVersion>
<rdf:Bag>
<rdf:li rdf:resource="urn:miriam:ncbigene:6464" />
</rdf:Bag>
</bqbiol:hasVersion>
<bqbiol:hasVersion>
<rdf:Bag>
<rdf:li rdf:resource="urn:miriam:refseq:NP_001123513.1" />
</rdf:Bag>
</bqbiol:hasVersion>
<bqbiol:hasVersion>
<rdf:Bag>
<rdf:li rdf:resource="urn:miriam:refseq:NP_001189788.1" />
</rdf:Bag>
</bqbiol:hasVersion>
<bqbiol:hasVersion>
<rdf:Bag>
<rdf:li rdf:resource="urn:miriam:pubmed:1623525" />
</rdf:Bag>
</bqbiol:hasVersion>
<bqbiol:isDescribedBy>
<rdf:Bag>
<rdf:li rdf:resource="urn:miriam:hgnc:12749" />
</rdf:Bag>
</bqbiol:isDescribedBy>
<bqbiol:isDescribedBy>
<rdf:Bag>
<rdf:li rdf:resource="urn:miriam:refseq:NM_014146" />
</rdf:Bag>
</bqbiol:isDescribedBy>
<bqbiol:isDescribedBy>
<rdf:Bag>
<rdf:li rdf:resource="urn:miriam:uniprot:Q9GZY6" />
</rdf:Bag>
</bqbiol:isDescribedBy>
<bqbiol:isDescribedBy>
<rdf:Bag>
<rdf:li rdf:resource="urn:miriam:hgnc.symbol:LAT2" />
</rdf:Bag>
</bqbiol:isDescribedBy>
<bqbiol:isDescribedBy>
<rdf:Bag>
<rdf:li rdf:resource="urn:miriam:ncbigene:7462" />
</rdf:Bag>
</bqbiol:isDescribedBy>
<bqbiol:isDescribedBy>
<rdf:Bag>
<rdf:li rdf:resource="urn:miriam:ensembl:ENSG00000086730" />
</rdf:Bag>
</bqbiol:isDescribedBy>
<bqbiol:isDescribedBy><rdf:Bag><rdf:li rdf:resource="urn:casq:function:SOS_slash_Grb2_slash_Shc_complex&amp;LAT2_phosphorylated_palmytoylated" /></rdf:Bag></bqbiol:isDescribedBy><bqbiol:isDescribedBy><rdf:Bag><rdf:li rdf:resource="urn:casq:cdid:s_id_csa48" /></rdf:Bag></bqbiol:isDescribedBy></rdf:Description>
</rdf:RDF>
</annotation></qual:qualitativeSpecies><qual:qualitativeSpecies qual:compartment="comp1" qual:constant="false" qual:id="csa33" qual:maxLevel="1" qual:name="PIP3/Akt_complex"><annotation><rdf:RDF>
<rdf:Description rdf:about="#">
<bqbiol:isDescribedBy>
<rdf:Bag>
<rdf:li rdf:resource="urn:miriam:obo.chebi:CHEBI%3A16618" />
</rdf:Bag>
</bqbiol:isDescribedBy>
<bqbiol:isDescribedBy>
<rdf:Bag>
<rdf:li rdf:resource="urn:miriam:obo.chebi:CHEBI%3A16618" />
</rdf:Bag>
</bqbiol:isDescribedBy>
<bqbiol:isDescribedBy><rdf:Bag><rdf:li rdf:resource="urn:casq:function:Bcr|PIP2_simple_molecule&amp;LAT2_slash_Grb2Gab2_slash_PI3K_complex&amp;!FcGRIIB_slash_SHIP_minus_1_slash_Shc_slash_Grb2_space_and_space_Dok1_slash_RasGAP_complex" /></rdf:Bag></bqbiol:isDescribedBy><bqbiol:isDescribedBy><rdf:Bag><rdf:li rdf:resource="urn:casq:cdid:s_id_csa33" /></rdf:Bag></bqbiol:isDescribedBy></rdf:Description>
</rdf:RDF>
</annotation></qual:qualitativeSpecies><qual:qualitativeSpecies qual:compartment="comp1" qual:constant="false" qual:id="csa45" qual:maxLevel="1" qual:name="LAT2/Grb2Gab2/PI3K_complex"><annotation><rdf:RDF>
<rdf:Description rdf:about="#">
<bqbiol:isDescribedBy>
<rdf:Bag>
<rdf:li rdf:resource="urn:miriam:hgnc:12749" />
</rdf:Bag>
</bqbiol:isDescribedBy>
<bqbiol:isDescribedBy>
<rdf:Bag>
<rdf:li rdf:resource="urn:miriam:refseq:NM_014146" />
</rdf:Bag>
</bqbiol:isDescribedBy>
<bqbiol:isDescribedBy>
<rdf:Bag>
<rdf:li rdf:resource="urn:miriam:uniprot:Q9GZY6" />
</rdf:Bag>
</bqbiol:isDescribedBy>
<bqbiol:isDescribedBy>
<rdf:Bag>
<rdf:li rdf:resource="urn:miriam:hgnc.symbol:LAT2" />
</rdf:Bag>
</bqbiol:isDescribedBy>
<bqbiol:isDescribedBy>
<rdf:Bag>
<rdf:li rdf:resource="urn:miriam:ncbigene:7462" />
</rdf:Bag>
</bqbiol:isDescribedBy>
<bqbiol:isDescribedBy>
<rdf:Bag>
<rdf:li rdf:resource="urn:miriam:ensembl:ENSG00000086730" />
</rdf:Bag>
</bqbiol:isDescribedBy>
<bqbiol:isDescribedBy>
<rdf:Bag>
<rdf:li rdf:resource="urn:miriam:ensembl:ENSG00000177885" />
</rdf:Bag>
</bqbiol:isDescribedBy>
<bqbiol:isDescribedBy>
<rdf:Bag>
<rdf:li rdf:resource="urn:miriam:hgnc:4566" />
</rdf:Bag>
</bqbiol:isDescribedBy>
<bqbiol:isDescribedBy>
<rdf:Bag>
<rdf:li rdf:resource="urn:miriam:refseq:NM_002086" />
</rdf:Bag>
</bqbiol:isDescribedBy>
<bqbiol:isDescribedBy>
<rdf:Bag>
<rdf:li rdf:resource="urn:miriam:uniprot:P62993" />
</rdf:Bag>
</bqbiol:isDescribedBy>
<bqbiol:isDescribedBy>
<rdf:Bag>
<rdf:li rdf:resource="urn:miriam:hgnc.symbol:GRB2" />
</rdf:Bag>
</bqbiol:isDescribedBy>
<bqbiol:isDescribedBy>
<rdf:Bag>
<rdf:li rdf:resource="urn:miriam:ncbigene:2885" />
</rdf:Bag>
</bqbiol:isDescribedBy>
<bqbiol:isDescribedBy>
<rdf:Bag>
<rdf:li rdf:resource="urn:miriam:ensembl:ENSG00000033327" />
</rdf:Bag>
</bqbiol:isDescribedBy>
<bqbiol:isDescribedBy>
<rdf:Bag>
<rdf:li rdf:resource="urn:miriam:hgnc:14458" />
</rdf:Bag>
</bqbiol:isDescribedBy>
<bqbiol:isDescribedBy>
<rdf:Bag>
<rdf:li rdf:resource="urn:miriam:ncbigene:9846" />
</rdf:Bag>
</bqbiol:isDescribedBy>
<bqbiol:isDescribedBy>
<rdf:Bag>
<rdf:li rdf:resource="urn:miriam:uniprot:Q9UQC2" />
</rdf:Bag>
</bqbiol:isDescribedBy>
<bqbiol:isDescribedBy>
<rdf:Bag>
<rdf:li rdf:resource="urn:miriam:hgnc.symbol:GAB2" />
</rdf:Bag>
</bqbiol:isDescribedBy>
<bqbiol:isDescribedBy>
<rdf:Bag>
<rdf:li rdf:resource="urn:miriam:refseq:NM_080491" />
</rdf:Bag>
</bqbiol:isDescribedBy>
<bqbiol:isDescribedBy>
<rdf:Bag>
<rdf:li rdf:resource="urn:miriam:hgnc:12749" />
</rdf:Bag>
</bqbiol:isDescribedBy>
<bqbiol:isDescribedBy>
<rdf:Bag>
<rdf:li rdf:resource="urn:miriam:refseq:NM_014146" />
</rdf:Bag>
</bqbiol:isDescribedBy>
<bqbiol:isDescribedBy>
<rdf:Bag>
<rdf:li rdf:resource="urn:miriam:uniprot:Q9GZY6" />
</rdf:Bag>
</bqbiol:isDescribedBy>
<bqbiol:isDescribedBy>
<rdf:Bag>
<rdf:li rdf:resource="urn:miriam:hgnc.symbol:LAT2" />
</rdf:Bag>
</bqbiol:isDescribedBy>
<bqbiol:isDescribedBy>
<rdf:Bag>
<rdf:li rdf:resource="urn:miriam:ncbigene:7462" />
</rdf:Bag>
</bqbiol:isDescribedBy>
<bqbiol:isDescribedBy>
<rdf:Bag>
<rdf:li rdf:resource="urn:miriam:ensembl:ENSG00000086730" />
</rdf:Bag>
</bqbiol:isDescribedBy>
<bqbiol:isDescribedBy>
<rdf:Bag>
<rdf:li rdf:resource="urn:miriam:ensembl:ENSG00000177885" />
</rdf:Bag>
</bqbiol:isDescribedBy>
<bqbiol:isDescribedBy>
<rdf:Bag>
<rdf:li rdf:resource="urn:miriam:hgnc:4566" />
</rdf:Bag>
</bqbiol:isDescribedBy>
<bqbiol:isDescribedBy>
<rdf:Bag>
<rdf:li rdf:resource="urn:miriam:refseq:NM_002086" />
</rdf:Bag>
</bqbiol:isDescribedBy>
<bqbiol:isDescribedBy>
<rdf:Bag>
<rdf:li rdf:resource="urn:miriam:uniprot:P62993" />
</rdf:Bag>
</bqbiol:isDescribedBy>
<bqbiol:isDescribedBy>
<rdf:Bag>
<rdf:li rdf:resource="urn:miriam:hgnc.symbol:GRB2" />
</rdf:Bag>
</bqbiol:isDescribedBy>
<bqbiol:isDescribedBy>
<rdf:Bag>
<rdf:li rdf:resource="urn:miriam:ncbigene:2885" />
</rdf:Bag>
</bqbiol:isDescribedBy>
<bqbiol:isDescribedBy>
<rdf:Bag>
<rdf:li rdf:resource="urn:miriam:ensembl:ENSG00000033327" />
</rdf:Bag>
</bqbiol:isDescribedBy>
<bqbiol:isDescribedBy>
<rdf:Bag>
<rdf:li rdf:resource="urn:miriam:hgnc:14458" />
</rdf:Bag>
</bqbiol:isDescribedBy>
<bqbiol:isDescribedBy>
<rdf:Bag>
<rdf:li rdf:resource="urn:miriam:ncbigene:9846" />
</rdf:Bag>
</bqbiol:isDescribedBy>
<bqbiol:isDescribedBy>
<rdf:Bag>
<rdf:li rdf:resource="urn:miriam:uniprot:Q9UQC2" />
</rdf:Bag>
</bqbiol:isDescribedBy>
<bqbiol:isDescribedBy>
<rdf:Bag>
<rdf:li rdf:resource="urn:miriam:hgnc.symbol:GAB2" />
</rdf:Bag>
</bqbiol:isDescribedBy>
<bqbiol:isDescribedBy>
<rdf:Bag>
<rdf:li rdf:resource="urn:miriam:refseq:NM_080491" />
</rdf:Bag>
</bqbiol:isDescribedBy>
<bqbiol:isDescribedBy>
<rdf:Bag>
<rdf:li rdf:resource="urn:miriam:ensembl:ENSG00000033327" />
</rdf:Bag>
</bqbiol:isDescribedBy>
<bqbiol:isDescribedBy>
<rdf:Bag>
<rdf:li rdf:resource="urn:miriam:hgnc:14458" />
</rdf:Bag>
</bqbiol:isDescribedBy>
<bqbiol:isDescribedBy>
<rdf:Bag>
<rdf:li rdf:resource="urn:miriam:ncbigene:9846" />
</rdf:Bag>
</bqbiol:isDescribedBy>
<bqbiol:isDescribedBy>
<rdf:Bag>
<rdf:li rdf:resource="urn:miriam:uniprot:Q9UQC2" />
</rdf:Bag>
</bqbiol:isDescribedBy>
<bqbiol:isDescribedBy>
<rdf:Bag>
<rdf:li rdf:resource="urn:miriam:hgnc.symbol:GAB2" />
</rdf:Bag>
</bqbiol:isDescribedBy>
<bqbiol:isDescribedBy>
<rdf:Bag>
<rdf:li rdf:resource="urn:miriam:refseq:NM_080491" />
</rdf:Bag>
</bqbiol:isDescribedBy>
<bqbiol:isDescribedBy>
<rdf:Bag>
<rdf:li rdf:resource="urn:miriam:hgnc:12749" />
</rdf:Bag>
</bqbiol:isDescribedBy>
<bqbiol:isDescribedBy>
<rdf:Bag>
<rdf:li rdf:resource="urn:miriam:refseq:NM_014146" />
</rdf:Bag>
</bqbiol:isDescribedBy>
<bqbiol:isDescribedBy>
<rdf:Bag>
<rdf:li rdf:resource="urn:miriam:uniprot:Q9GZY6" />
</rdf:Bag>
</bqbiol:isDescribedBy>
<bqbiol:isDescribedBy>
<rdf:Bag>
<rdf:li rdf:resource="urn:miriam:hgnc.symbol:LAT2" />
</rdf:Bag>
</bqbiol:isDescribedBy>
<bqbiol:isDescribedBy>
<rdf:Bag>
<rdf:li rdf:resource="urn:miriam:ncbigene:7462" />
</rdf:Bag>
</bqbiol:isDescribedBy>
<bqbiol:isDescribedBy>
<rdf:Bag>
<rdf:li rdf:resource="urn:miriam:ensembl:ENSG00000086730" />
</rdf:Bag>
</bqbiol:isDescribedBy>
<bqbiol:isDescribedBy>
<rdf:Bag>
<rdf:li rdf:resource="urn:miriam:ensembl:ENSG00000177885" />
</rdf:Bag>
</bqbiol:isDescribedBy>
<bqbiol:isDescribedBy>
<rdf:Bag>
<rdf:li rdf:resource="urn:miriam:hgnc:4566" />
</rdf:Bag>
</bqbiol:isDescribedBy>
<bqbiol:isDescribedBy>
<rdf:Bag>
<rdf:li rdf:resource="urn:miriam:refseq:NM_002086" />
</rdf:Bag>
</bqbiol:isDescribedBy>
<bqbiol:isDescribedBy>
<rdf:Bag>
<rdf:li rdf:resource="urn:miriam:uniprot:P62993" />
</rdf:Bag>
</bqbiol:isDescribedBy>
<bqbiol:isDescribedBy>
<rdf:Bag>
<rdf:li rdf:resource="urn:miriam:hgnc.symbol:GRB2" />
</rdf:Bag>
</bqbiol:isDescribedBy>
<bqbiol:isDescribedBy>
<rdf:Bag>
<rdf:li rdf:resource="urn:miriam:ncbigene:2885" />
</rdf:Bag>
</bqbiol:isDescribedBy>
<bqbiol:isDescribedBy><rdf:Bag><rdf:li rdf:resource="urn:casq:function:Gab2&amp;Fyn_phosphorylated_palmytoylated" /></rdf:Bag></bqbiol:isDescribedBy><bqbiol:isDescribedBy><rdf:Bag><rdf:li rdf:resource="urn:casq:cdid:s_id_csa45" /></rdf:Bag></bqbiol:isDescribedBy></rdf:Description>
</rdf:RDF>
</annotation></qual:qualitativeSpecies><qual:qualitativeSpecies qual:compartment="comp1" qual:constant="false" qual:id="csa17" qual:maxLevel="1" qual:name="LAT1/Gads/SLP-76/Vav1/Btk/slash_PLCG1/Grb2/Shc/SOS/H-RAS/RAF-1_complex"><annotation><rdf:RDF>
<rdf:Description rdf:about="#">
<bqbiol:isDescribedBy>
<rdf:Bag>
<rdf:li rdf:resource="urn:miriam:ensembl:ENSG00000132155" />
</rdf:Bag>
</bqbiol:isDescribedBy>
<bqbiol:isDescribedBy>
<rdf:Bag>
<rdf:li rdf:resource="urn:miriam:refseq:NM_002880" />
</rdf:Bag>
</bqbiol:isDescribedBy>
<bqbiol:isDescribedBy>
<rdf:Bag>
<rdf:li rdf:resource="urn:miriam:hgnc.symbol:RAF1" />
</rdf:Bag>
</bqbiol:isDescribedBy>
<bqbiol:isDescribedBy>
<rdf:Bag>
<rdf:li rdf:resource="urn:miriam:ncbigene:5894" />
</rdf:Bag>
</bqbiol:isDescribedBy>
<bqbiol:isDescribedBy>
<rdf:Bag>
<rdf:li rdf:resource="urn:miriam:uniprot:P04049" />
</rdf:Bag>
</bqbiol:isDescribedBy>
<bqbiol:isDescribedBy>
<rdf:Bag>
<rdf:li rdf:resource="urn:miriam:hgnc:9829" />
</rdf:Bag>
</bqbiol:isDescribedBy>
<bqbiol:hasVersion>
<rdf:Bag>
<rdf:li rdf:resource="urn:miriam:reactome:REACT_999" />
</rdf:Bag>
</bqbiol:hasVersion>
<bqbiol:hasVersion>
<rdf:Bag>
<rdf:li rdf:resource="urn:miriam:refseq:NP_003020.2" />
</rdf:Bag>
</bqbiol:hasVersion>
<bqbiol:hasVersion>
<rdf:Bag>
<rdf:li rdf:resource="urn:miriam:refseq:NP_001123512.1" />
</rdf:Bag>
</bqbiol:hasVersion>
<bqbiol:hasVersion>
<rdf:Bag>
<rdf:li rdf:resource="urn:miriam:kegg.genes:hsa%3A6464" />
</rdf:Bag>
</bqbiol:hasVersion>
<bqbiol:hasVersion>
<rdf:Bag>
<rdf:li rdf:resource="urn:miriam:refseq:NP_892113.4" />
</rdf:Bag>
</bqbiol:hasVersion>
<bqbiol:hasVersion>
<rdf:Bag>
<rdf:li rdf:resource="urn:miriam:hgnc:HGNC%3A10840" />
</rdf:Bag>
</bqbiol:hasVersion>
<bqbiol:hasVersion>
<rdf:Bag>
<rdf:li rdf:resource="urn:miriam:ncbigene:6464" />
</rdf:Bag>
</bqbiol:hasVersion>
<bqbiol:hasVersion>
<rdf:Bag>
<rdf:li rdf:resource="urn:miriam:refseq:NP_001123513.1" />
</rdf:Bag>
</bqbiol:hasVersion>
<bqbiol:hasVersion>
<rdf:Bag>
<rdf:li rdf:resource="urn:miriam:refseq:NP_001189788.1" />
</rdf:Bag>
</bqbiol:hasVersion>
<bqbiol:hasVersion>
<rdf:Bag>
<rdf:li rdf:resource="urn:miriam:pubmed:1623525" />
</rdf:Bag>
</bqbiol:hasVersion>
<bqbiol:isDescribedBy>
<rdf:Bag>
<rdf:li rdf:resource="urn:miriam:ensembl:ENSG00000177885" />
</rdf:Bag>
</bqbiol:isDescribedBy>
<bqbiol:isDescribedBy>
<rdf:Bag>
<rdf:li rdf:resource="urn:miriam:hgnc:4566" />
</rdf:Bag>
</bqbiol:isDescribedBy>
<bqbiol:isDescribedBy>
<rdf:Bag>
<rdf:li rdf:resource="urn:miriam:refseq:NM_002086" />
</rdf:Bag>
</bqbiol:isDescribedBy>
<bqbiol:isDescribedBy>
<rdf:Bag>
<rdf:li rdf:resource="urn:miriam:uniprot:P62993" />
</rdf:Bag>
</bqbiol:isDescribedBy>
<bqbiol:isDescribedBy>
<rdf:Bag>
<rdf:li rdf:resource="urn:miriam:hgnc.symbol:GRB2" />
</rdf:Bag>
</bqbiol:isDescribedBy>
<bqbiol:isDescribedBy>
<rdf:Bag>
<rdf:li rdf:resource="urn:miriam:ncbigene:2885" />
</rdf:Bag>
</bqbiol:isDescribedBy>
<bqbiol:isDescribedBy>
<rdf:Bag>
<rdf:li rdf:resource="urn:miriam:ncbigene:7409" />
</rdf:Bag>
</bqbiol:isDescribedBy>
<bqbiol:isDescribedBy>
<rdf:Bag>
<rdf:li rdf:resource="urn:miriam:hgnc:12657" />
</rdf:Bag>
</bqbiol:isDescribedBy>
<bqbiol:isDescribedBy>
<rdf:Bag>
<rdf:li rdf:resource="urn:miriam:refseq:NM_001258206" />
</rdf:Bag>
</bqbiol:isDescribedBy>
<bqbiol:isDescribedBy>
<rdf:Bag>
<rdf:li rdf:resource="urn:miriam:ensembl:ENSG00000141968" />
</rdf:Bag>
</bqbiol:isDescribedBy>
<bqbiol:isDescribedBy>
<rdf:Bag>
<rdf:li rdf:resource="urn:miriam:uniprot:P15498" />
</rdf:Bag>
</bqbiol:isDescribedBy>
<bqbiol:isDescribedBy>
<rdf:Bag>
<rdf:li rdf:resource="urn:miriam:hgnc.symbol:VAV1" />
</rdf:Bag>
</bqbiol:isDescribedBy>
<bqbiol:isDescribedBy>
<rdf:Bag>
<rdf:li rdf:resource="urn:miriam:hgnc:9065" />
</rdf:Bag>
</bqbiol:isDescribedBy>
<bqbiol:isDescribedBy>
<rdf:Bag>
<rdf:li rdf:resource="urn:miriam:hgnc.symbol:PLCG1" />
</rdf:Bag>
</bqbiol:isDescribedBy>
<bqbiol:isDescribedBy>
<rdf:Bag>
<rdf:li rdf:resource="urn:miriam:refseq:NM_182811" />
</rdf:Bag>
</bqbiol:isDescribedBy>
<bqbiol:isDescribedBy>
<rdf:Bag>
<rdf:li rdf:resource="urn:miriam:uniprot:P19174" />
</rdf:Bag>
</bqbiol:isDescribedBy>
<bqbiol:isDescribedBy>
<rdf:Bag>
<rdf:li rdf:resource="urn:miriam:ncbigene:5335" />
</rdf:Bag>
</bqbiol:isDescribedBy>
<bqbiol:isDescribedBy>
<rdf:Bag>
<rdf:li rdf:resource="urn:miriam:ensembl:ENSG00000124181" />
</rdf:Bag>
</bqbiol:isDescribedBy>
<bqbiol:isDescribedBy>
<rdf:Bag>
<rdf:li rdf:resource="urn:miriam:ensembl:ENSG00000043462" />
</rdf:Bag>
</bqbiol:isDescribedBy>
<bqbiol:isDescribedBy>
<rdf:Bag>
<rdf:li rdf:resource="urn:miriam:refseq:NM_005565" />
</rdf:Bag>
</bqbiol:isDescribedBy>
<bqbiol:isDescribedBy>
<rdf:Bag>
<rdf:li rdf:resource="urn:miriam:ncbigene:3937" />
</rdf:Bag>
</bqbiol:isDescribedBy>
<bqbiol:isDescribedBy>
<rdf:Bag>
<rdf:li rdf:resource="urn:miriam:hgnc:6529" />
</rdf:Bag>
</bqbiol:isDescribedBy>
<bqbiol:isDescribedBy>
<rdf:Bag>
<rdf:li rdf:resource="urn:miriam:uniprot:Q13094" />
</rdf:Bag>
</bqbiol:isDescribedBy>
<bqmodel:is>
<rdf:Bag>
<rdf:li rdf:resource="urn:miriam:hgnc.symbol:LCP2" />
</rdf:Bag>
</bqmodel:is>
<bqbiol:isDescribedBy>
<rdf:Bag>
<rdf:li rdf:resource="urn:miriam:hgnc:1133" />
</rdf:Bag>
</bqbiol:isDescribedBy>
<bqbiol:isDescribedBy>
<rdf:Bag>
<rdf:li rdf:resource="urn:miriam:ensembl:ENSG00000010671" />
</rdf:Bag>
</bqbiol:isDescribedBy>
<bqbiol:isDescribedBy>
<rdf:Bag>
<rdf:li rdf:resource="urn:miriam:uniprot:Q06187" />
</rdf:Bag>
</bqbiol:isDescribedBy>
<bqbiol:isDescribedBy>
<rdf:Bag>
<rdf:li rdf:resource="urn:miriam:ncbigene:695" />
</rdf:Bag>
</bqbiol:isDescribedBy>
<bqbiol:isDescribedBy>
<rdf:Bag>
<rdf:li rdf:resource="urn:miriam:refseq:NM_000061" />
</rdf:Bag>
</bqbiol:isDescribedBy>
<bqbiol:isDescribedBy>
<rdf:Bag>
<rdf:li rdf:resource="urn:miriam:hgnc.symbol:BTK" />
</rdf:Bag>
</bqbiol:isDescribedBy>
<bqbiol:isDescribedBy><rdf:Bag><rdf:li rdf:resource="urn:casq:function:LAT1_slash_Gads_slash_SLP_minus_76_slash_Vav1_slash_Btk_slash_slash_PLCG1_slash_Grb2_slash_Shc_slash_SOS_slash_H_minus_RAS_complex&amp;RAF1" /></rdf:Bag></bqbiol:isDescribedBy><bqbiol:isDescribedBy><rdf:Bag><rdf:li rdf:resource="urn:casq:cdid:s_id_csa17" /></rdf:Bag></bqbiol:isDescribedBy></rdf:Description>
</rdf:RDF>
</annotation></qual:qualitativeSpecies><qual:qualitativeSpecies qual:compartment="comp1" qual:constant="true" qual:id="csa39" qual:maxLevel="1" qual:name="Dok1/RasGAP_complex"><annotation><rdf:RDF>
<rdf:Description rdf:about="#">
<bqbiol:isDescribedBy>
<rdf:Bag>
<rdf:li rdf:resource="urn:miriam:hgnc:2990" />
</rdf:Bag>
</bqbiol:isDescribedBy>
<bqbiol:isDescribedBy>
<rdf:Bag>
<rdf:li rdf:resource="urn:miriam:uniprot:Q99704" />
</rdf:Bag>
</bqbiol:isDescribedBy>
<bqbiol:isDescribedBy>
<rdf:Bag>
<rdf:li rdf:resource="urn:miriam:refseq:NM_001381" />
</rdf:Bag>
</bqbiol:isDescribedBy>
<bqbiol:isDescribedBy>
<rdf:Bag>
<rdf:li rdf:resource="urn:miriam:hgnc.symbol:DOK1" />
</rdf:Bag>
</bqbiol:isDescribedBy>
<bqbiol:isDescribedBy>
<rdf:Bag>
<rdf:li rdf:resource="urn:miriam:ensembl:ENSG00000115325" />
</rdf:Bag>
</bqbiol:isDescribedBy>
<bqbiol:isDescribedBy>
<rdf:Bag>
<rdf:li rdf:resource="urn:miriam:ncbigene:1796" />
</rdf:Bag>
</bqbiol:isDescribedBy>
<bqbiol:isDescribedBy><rdf:Bag><rdf:li rdf:resource="urn:casq:function:Dok1_slash_RasGAP_complex" /></rdf:Bag></bqbiol:isDescribedBy><bqbiol:isDescribedBy><rdf:Bag><rdf:li rdf:resource="urn:casq:cdid:s_id_csa39" /></rdf:Bag></bqbiol:isDescribedBy></rdf:Description>
</rdf:RDF>
</annotation></qual:qualitativeSpecies><qual:qualitativeSpecies qual:compartment="comp1" qual:constant="false" qual:id="csa16" qual:maxLevel="1" qual:name="LAT1/Gads/SLP-76/Vav1/Btk/slash_PLCG1/Grb2/Shc/SOS/H-RAS_complex"><annotation><rdf:RDF>
<rdf:Description rdf:about="#">
<bqbiol:hasVersion>
<rdf:Bag>
<rdf:li rdf:resource="urn:miriam:reactome:REACT_999" />
</rdf:Bag>
</bqbiol:hasVersion>
<bqbiol:hasVersion>
<rdf:Bag>
<rdf:li rdf:resource="urn:miriam:refseq:NP_003020.2" />
</rdf:Bag>
</bqbiol:hasVersion>
<bqbiol:hasVersion>
<rdf:Bag>
<rdf:li rdf:resource="urn:miriam:refseq:NP_001123512.1" />
</rdf:Bag>
</bqbiol:hasVersion>
<bqbiol:hasVersion>
<rdf:Bag>
<rdf:li rdf:resource="urn:miriam:kegg.genes:hsa%3A6464" />
</rdf:Bag>
</bqbiol:hasVersion>
<bqbiol:hasVersion>
<rdf:Bag>
<rdf:li rdf:resource="urn:miriam:refseq:NP_892113.4" />
</rdf:Bag>
</bqbiol:hasVersion>
<bqbiol:hasVersion>
<rdf:Bag>
<rdf:li rdf:resource="urn:miriam:hgnc:HGNC%3A10840" />
</rdf:Bag>
</bqbiol:hasVersion>
<bqbiol:hasVersion>
<rdf:Bag>
<rdf:li rdf:resource="urn:miriam:ncbigene:6464" />
</rdf:Bag>
</bqbiol:hasVersion>
<bqbiol:hasVersion>
<rdf:Bag>
<rdf:li rdf:resource="urn:miriam:refseq:NP_001123513.1" />
</rdf:Bag>
</bqbiol:hasVersion>
<bqbiol:hasVersion>
<rdf:Bag>
<rdf:li rdf:resource="urn:miriam:refseq:NP_001189788.1" />
</rdf:Bag>
</bqbiol:hasVersion>
<bqbiol:hasVersion>
<rdf:Bag>
<rdf:li rdf:resource="urn:miriam:pubmed:1623525" />
</rdf:Bag>
</bqbiol:hasVersion>
<bqbiol:isDescribedBy>
<rdf:Bag>
<rdf:li rdf:resource="urn:miriam:ensembl:ENSG00000177885" />
</rdf:Bag>
</bqbiol:isDescribedBy>
<bqbiol:isDescribedBy>
<rdf:Bag>
<rdf:li rdf:resource="urn:miriam:hgnc:4566" />
</rdf:Bag>
</bqbiol:isDescribedBy>
<bqbiol:isDescribedBy>
<rdf:Bag>
<rdf:li rdf:resource="urn:miriam:refseq:NM_002086" />
</rdf:Bag>
</bqbiol:isDescribedBy>
<bqbiol:isDescribedBy>
<rdf:Bag>
<rdf:li rdf:resource="urn:miriam:uniprot:P62993" />
</rdf:Bag>
</bqbiol:isDescribedBy>
<bqbiol:isDescribedBy>
<rdf:Bag>
<rdf:li rdf:resource="urn:miriam:hgnc.symbol:GRB2" />
</rdf:Bag>
</bqbiol:isDescribedBy>
<bqbiol:isDescribedBy>
<rdf:Bag>
<rdf:li rdf:resource="urn:miriam:ncbigene:2885" />
</rdf:Bag>
</bqbiol:isDescribedBy>
<bqbiol:isDescribedBy>
<rdf:Bag>
<rdf:li rdf:resource="urn:miriam:ncbigene:7409" />
</rdf:Bag>
</bqbiol:isDescribedBy>
<bqbiol:isDescribedBy>
<rdf:Bag>
<rdf:li rdf:resource="urn:miriam:hgnc:12657" />
</rdf:Bag>
</bqbiol:isDescribedBy>
<bqbiol:isDescribedBy>
<rdf:Bag>
<rdf:li rdf:resource="urn:miriam:refseq:NM_001258206" />
</rdf:Bag>
</bqbiol:isDescribedBy>
<bqbiol:isDescribedBy>
<rdf:Bag>
<rdf:li rdf:resource="urn:miriam:ensembl:ENSG00000141968" />
</rdf:Bag>
</bqbiol:isDescribedBy>
<bqbiol:isDescribedBy>
<rdf:Bag>
<rdf:li rdf:resource="urn:miriam:uniprot:P15498" />
</rdf:Bag>
</bqbiol:isDescribedBy>
<bqbiol:isDescribedBy>
<rdf:Bag>
<rdf:li rdf:resource="urn:miriam:hgnc.symbol:VAV1" />
</rdf:Bag>
</bqbiol:isDescribedBy>
<bqbiol:isDescribedBy>
<rdf:Bag>
<rdf:li rdf:resource="urn:miriam:hgnc:9065" />
</rdf:Bag>
</bqbiol:isDescribedBy>
<bqbiol:isDescribedBy>
<rdf:Bag>
<rdf:li rdf:resource="urn:miriam:hgnc.symbol:PLCG1" />
</rdf:Bag>
</bqbiol:isDescribedBy>
<bqbiol:isDescribedBy>
<rdf:Bag>
<rdf:li rdf:resource="urn:miriam:refseq:NM_182811" />
</rdf:Bag>
</bqbiol:isDescribedBy>
<bqbiol:isDescribedBy>
<rdf:Bag>
<rdf:li rdf:resource="urn:miriam:uniprot:P19174" />
</rdf:Bag>
</bqbiol:isDescribedBy>
<bqbiol:isDescribedBy>
<rdf:Bag>
<rdf:li rdf:resource="urn:miriam:ncbigene:5335" />
</rdf:Bag>
</bqbiol:isDescribedBy>
<bqbiol:isDescribedBy>
<rdf:Bag>
<rdf:li rdf:resource="urn:miriam:ensembl:ENSG00000124181" />
</rdf:Bag>
</bqbiol:isDescribedBy>
<bqbiol:isDescribedBy>
<rdf:Bag>
<rdf:li rdf:resource="urn:miriam:ensembl:ENSG00000043462" />
</rdf:Bag>
</bqbiol:isDescribedBy>
<bqbiol:isDescribedBy>
<rdf:Bag>
<rdf:li rdf:resource="urn:miriam:refseq:NM_005565" />
</rdf:Bag>
</bqbiol:isDescribedBy>
<bqbiol:isDescribedBy>
<rdf:Bag>
<rdf:li rdf:resource="urn:miriam:ncbigene:3937" />
</rdf:Bag>
</bqbiol:isDescribedBy>
<bqbiol:isDescribedBy>
<rdf:Bag>
<rdf:li rdf:resource="urn:miriam:hgnc:6529" />
</rdf:Bag>
</bqbiol:isDescribedBy>
<bqbiol:isDescribedBy>
<rdf:Bag>
<rdf:li rdf:resource="urn:miriam:uniprot:Q13094" />
</rdf:Bag>
</bqbiol:isDescribedBy>
<bqmodel:is>
<rdf:Bag>
<rdf:li rdf:resource="urn:miriam:hgnc.symbol:LCP2" />
</rdf:Bag>
</bqmodel:is>
<bqbiol:isDescribedBy>
<rdf:Bag>
<rdf:li rdf:resource="urn:miriam:hgnc:1133" />
</rdf:Bag>
</bqbiol:isDescribedBy>
<bqbiol:isDescribedBy>
<rdf:Bag>
<rdf:li rdf:resource="urn:miriam:ensembl:ENSG00000010671" />
</rdf:Bag>
</bqbiol:isDescribedBy>
<bqbiol:isDescribedBy>
<rdf:Bag>
<rdf:li rdf:resource="urn:miriam:uniprot:Q06187" />
</rdf:Bag>
</bqbiol:isDescribedBy>
<bqbiol:isDescribedBy>
<rdf:Bag>
<rdf:li rdf:resource="urn:miriam:ncbigene:695" />
</rdf:Bag>
</bqbiol:isDescribedBy>
<bqbiol:isDescribedBy>
<rdf:Bag>
<rdf:li rdf:resource="urn:miriam:refseq:NM_000061" />
</rdf:Bag>
</bqbiol:isDescribedBy>
<bqbiol:isDescribedBy>
<rdf:Bag>
<rdf:li rdf:resource="urn:miriam:hgnc.symbol:BTK" />
</rdf:Bag>
</bqbiol:isDescribedBy>
<bqbiol:isDescribedBy><rdf:Bag><rdf:li rdf:resource="urn:casq:function:H_minus_RAS&amp;LAT1_slash_Gads_slash_SLP_minus_76_slash_Vav1_slash_Btk_slash_slash_PLCG1_slash_Grb2_slash_Shc_slash_SOS_complex&amp;!FcGRIIB_slash_SHIP_minus_1_slash_Shc_slash_Grb2_space_and_space_Dok1_slash_RasGAP_complex" /></rdf:Bag></bqbiol:isDescribedBy><bqbiol:isDescribedBy><rdf:Bag><rdf:li rdf:resource="urn:casq:cdid:s_id_csa16" /></rdf:Bag></bqbiol:isDescribedBy></rdf:Description>
</rdf:RDF>
</annotation></qual:qualitativeSpecies><qual:qualitativeSpecies qual:compartment="comp1" qual:constant="false" qual:id="csa22" qual:maxLevel="1" qual:name="LAT1/Gads/SLP-76/Vav1/Btk/slash_PLCG1/Grb2/Shc/SOS/Rac1/PAK2_complex"><annotation><rdf:RDF>
<rdf:Description rdf:about="#">
<bqbiol:hasVersion>
<rdf:Bag>
<rdf:li rdf:resource="urn:miriam:reactome:REACT_999" />
</rdf:Bag>
</bqbiol:hasVersion>
<bqbiol:hasVersion>
<rdf:Bag>
<rdf:li rdf:resource="urn:miriam:refseq:NP_003020.2" />
</rdf:Bag>
</bqbiol:hasVersion>
<bqbiol:hasVersion>
<rdf:Bag>
<rdf:li rdf:resource="urn:miriam:refseq:NP_001123512.1" />
</rdf:Bag>
</bqbiol:hasVersion>
<bqbiol:hasVersion>
<rdf:Bag>
<rdf:li rdf:resource="urn:miriam:kegg.genes:hsa%3A6464" />
</rdf:Bag>
</bqbiol:hasVersion>
<bqbiol:hasVersion>
<rdf:Bag>
<rdf:li rdf:resource="urn:miriam:refseq:NP_892113.4" />
</rdf:Bag>
</bqbiol:hasVersion>
<bqbiol:hasVersion>
<rdf:Bag>
<rdf:li rdf:resource="urn:miriam:hgnc:HGNC%3A10840" />
</rdf:Bag>
</bqbiol:hasVersion>
<bqbiol:hasVersion>
<rdf:Bag>
<rdf:li rdf:resource="urn:miriam:ncbigene:6464" />
</rdf:Bag>
</bqbiol:hasVersion>
<bqbiol:hasVersion>
<rdf:Bag>
<rdf:li rdf:resource="urn:miriam:refseq:NP_001123513.1" />
</rdf:Bag>
</bqbiol:hasVersion>
<bqbiol:hasVersion>
<rdf:Bag>
<rdf:li rdf:resource="urn:miriam:refseq:NP_001189788.1" />
</rdf:Bag>
</bqbiol:hasVersion>
<bqbiol:hasVersion>
<rdf:Bag>
<rdf:li rdf:resource="urn:miriam:pubmed:1623525" />
</rdf:Bag>
</bqbiol:hasVersion>
<bqbiol:isDescribedBy>
<rdf:Bag>
<rdf:li rdf:resource="urn:miriam:ensembl:ENSG00000177885" />
</rdf:Bag>
</bqbiol:isDescribedBy>
<bqbiol:isDescribedBy>
<rdf:Bag>
<rdf:li rdf:resource="urn:miriam:hgnc:4566" />
</rdf:Bag>
</bqbiol:isDescribedBy>
<bqbiol:isDescribedBy>
<rdf:Bag>
<rdf:li rdf:resource="urn:miriam:refseq:NM_002086" />
</rdf:Bag>
</bqbiol:isDescribedBy>
<bqbiol:isDescribedBy>
<rdf:Bag>
<rdf:li rdf:resource="urn:miriam:uniprot:P62993" />
</rdf:Bag>
</bqbiol:isDescribedBy>
<bqbiol:isDescribedBy>
<rdf:Bag>
<rdf:li rdf:resource="urn:miriam:hgnc.symbol:GRB2" />
</rdf:Bag>
</bqbiol:isDescribedBy>
<bqbiol:isDescribedBy>
<rdf:Bag>
<rdf:li rdf:resource="urn:miriam:ncbigene:2885" />
</rdf:Bag>
</bqbiol:isDescribedBy>
<bqbiol:isDescribedBy>
<rdf:Bag>
<rdf:li rdf:resource="urn:miriam:ncbigene:7409" />
</rdf:Bag>
</bqbiol:isDescribedBy>
<bqbiol:isDescribedBy>
<rdf:Bag>
<rdf:li rdf:resource="urn:miriam:hgnc:12657" />
</rdf:Bag>
</bqbiol:isDescribedBy>
<bqbiol:isDescribedBy>
<rdf:Bag>
<rdf:li rdf:resource="urn:miriam:refseq:NM_001258206" />
</rdf:Bag>
</bqbiol:isDescribedBy>
<bqbiol:isDescribedBy>
<rdf:Bag>
<rdf:li rdf:resource="urn:miriam:ensembl:ENSG00000141968" />
</rdf:Bag>
</bqbiol:isDescribedBy>
<bqbiol:isDescribedBy>
<rdf:Bag>
<rdf:li rdf:resource="urn:miriam:uniprot:P15498" />
</rdf:Bag>
</bqbiol:isDescribedBy>
<bqbiol:isDescribedBy>
<rdf:Bag>
<rdf:li rdf:resource="urn:miriam:hgnc.symbol:VAV1" />
</rdf:Bag>
</bqbiol:isDescribedBy>
<bqbiol:isDescribedBy>
<rdf:Bag>
<rdf:li rdf:resource="urn:miriam:hgnc:9065" />
</rdf:Bag>
</bqbiol:isDescribedBy>
<bqbiol:isDescribedBy>
<rdf:Bag>
<rdf:li rdf:resource="urn:miriam:hgnc.symbol:PLCG1" />
</rdf:Bag>
</bqbiol:isDescribedBy>
<bqbiol:isDescribedBy>
<rdf:Bag>
<rdf:li rdf:resource="urn:miriam:refseq:NM_182811" />
</rdf:Bag>
</bqbiol:isDescribedBy>
<bqbiol:isDescribedBy>
<rdf:Bag>
<rdf:li rdf:resource="urn:miriam:uniprot:P19174" />
</rdf:Bag>
</bqbiol:isDescribedBy>
<bqbiol:isDescribedBy>
<rdf:Bag>
<rdf:li rdf:resource="urn:miriam:ncbigene:5335" />
</rdf:Bag>
</bqbiol:isDescribedBy>
<bqbiol:isDescribedBy>
<rdf:Bag>
<rdf:li rdf:resource="urn:miriam:ensembl:ENSG00000124181" />
</rdf:Bag>
</bqbiol:isDescribedBy>
<bqbiol:isDescribedBy>
<rdf:Bag>
<rdf:li rdf:resource="urn:miriam:ensembl:ENSG00000043462" />
</rdf:Bag>
</bqbiol:isDescribedBy>
<bqbiol:isDescribedBy>
<rdf:Bag>
<rdf:li rdf:resource="urn:miriam:refseq:NM_005565" />
</rdf:Bag>
</bqbiol:isDescribedBy>
<bqbiol:isDescribedBy>
<rdf:Bag>
<rdf:li rdf:resource="urn:miriam:ncbigene:3937" />
</rdf:Bag>
</bqbiol:isDescribedBy>
<bqbiol:isDescribedBy>
<rdf:Bag>
<rdf:li rdf:resource="urn:miriam:hgnc:6529" />
</rdf:Bag>
</bqbiol:isDescribedBy>
<bqbiol:isDescribedBy>
<rdf:Bag>
<rdf:li rdf:resource="urn:miriam:uniprot:Q13094" />
</rdf:Bag>
</bqbiol:isDescribedBy>
<bqmodel:is>
<rdf:Bag>
<rdf:li rdf:resource="urn:miriam:hgnc.symbol:LCP2" />
</rdf:Bag>
</bqmodel:is>
<bqbiol:isDescribedBy>
<rdf:Bag>
<rdf:li rdf:resource="urn:miriam:hgnc:1133" />
</rdf:Bag>
</bqbiol:isDescribedBy>
<bqbiol:isDescribedBy>
<rdf:Bag>
<rdf:li rdf:resource="urn:miriam:ensembl:ENSG00000010671" />
</rdf:Bag>
</bqbiol:isDescribedBy>
<bqbiol:isDescribedBy>
<rdf:Bag>
<rdf:li rdf:resource="urn:miriam:uniprot:Q06187" />
</rdf:Bag>
</bqbiol:isDescribedBy>
<bqbiol:isDescribedBy>
<rdf:Bag>
<rdf:li rdf:resource="urn:miriam:ncbigene:695" />
</rdf:Bag>
</bqbiol:isDescribedBy>
<bqbiol:isDescribedBy>
<rdf:Bag>
<rdf:li rdf:resource="urn:miriam:refseq:NM_000061" />
</rdf:Bag>
</bqbiol:isDescribedBy>
<bqbiol:isDescribedBy>
<rdf:Bag>
<rdf:li rdf:resource="urn:miriam:hgnc.symbol:BTK" />
</rdf:Bag>
</bqbiol:isDescribedBy>
<bqbiol:isDescribedBy>
<rdf:Bag>
<rdf:li rdf:resource="urn:miriam:ncbigene:5879" />
</rdf:Bag>
</bqbiol:isDescribedBy>
<bqbiol:isDescribedBy>
<rdf:Bag>
<rdf:li rdf:resource="urn:miriam:hgnc.symbol:RAC1" />
</rdf:Bag>
</bqbiol:isDescribedBy>
<bqbiol:isDescribedBy>
<rdf:Bag>
<rdf:li rdf:resource="urn:miriam:hgnc:9801" />
</rdf:Bag>
</bqbiol:isDescribedBy>
<bqbiol:isDescribedBy>
<rdf:Bag>
<rdf:li rdf:resource="urn:miriam:refseq:NM_018890" />
</rdf:Bag>
</bqbiol:isDescribedBy>
<bqbiol:isDescribedBy>
<rdf:Bag>
<rdf:li rdf:resource="urn:miriam:ensembl:ENSG00000136238" />
</rdf:Bag>
</bqbiol:isDescribedBy>
<bqbiol:isDescribedBy>
<rdf:Bag>
<rdf:li rdf:resource="urn:miriam:uniprot:P63000" />
</rdf:Bag>
</bqbiol:isDescribedBy>
<bqbiol:isDescribedBy>
<rdf:Bag>
<rdf:li rdf:resource="urn:miriam:ncbigene:5062" />
</rdf:Bag>
</bqbiol:isDescribedBy>
<bqbiol:isDescribedBy>
<rdf:Bag>
<rdf:li rdf:resource="urn:miriam:refseq:NM_002577" />
</rdf:Bag>
</bqbiol:isDescribedBy>
<bqbiol:isDescribedBy>
<rdf:Bag>
<rdf:li rdf:resource="urn:miriam:uniprot:Q13177" />
</rdf:Bag>
</bqbiol:isDescribedBy>
<bqbiol:isDescribedBy>
<rdf:Bag>
<rdf:li rdf:resource="urn:miriam:hgnc:8591" />
</rdf:Bag>
</bqbiol:isDescribedBy>
<bqbiol:isDescribedBy>
<rdf:Bag>
<rdf:li rdf:resource="urn:miriam:ensembl:ENSG00000180370" />
</rdf:Bag>
</bqbiol:isDescribedBy>
<bqbiol:isDescribedBy>
<rdf:Bag>
<rdf:li rdf:resource="urn:miriam:hgnc.symbol:PAK2" />
</rdf:Bag>
</bqbiol:isDescribedBy>
<bqbiol:isDescribedBy>
<rdf:Bag>
<rdf:li rdf:resource="urn:miriam:ncbigene:5062" />
</rdf:Bag>
</bqbiol:isDescribedBy>
<bqbiol:isDescribedBy>
<rdf:Bag>
<rdf:li rdf:resource="urn:miriam:refseq:NM_002577" />
</rdf:Bag>
</bqbiol:isDescribedBy>
<bqbiol:isDescribedBy>
<rdf:Bag>
<rdf:li rdf:resource="urn:miriam:uniprot:Q13177" />
</rdf:Bag>
</bqbiol:isDescribedBy>
<bqbiol:isDescribedBy>
<rdf:Bag>
<rdf:li rdf:resource="urn:miriam:hgnc:8591" />
</rdf:Bag>
</bqbiol:isDescribedBy>
<bqbiol:isDescribedBy>
<rdf:Bag>
<rdf:li rdf:resource="urn:miriam:ensembl:ENSG00000180370" />
</rdf:Bag>
</bqbiol:isDescribedBy>
<bqbiol:isDescribedBy>
<rdf:Bag>
<rdf:li rdf:resource="urn:miriam:hgnc.symbol:PAK2" />
</rdf:Bag>
</bqbiol:isDescribedBy>
<bqbiol:hasVersion>
<rdf:Bag>
<rdf:li rdf:resource="urn:miriam:reactome:REACT_999" />
</rdf:Bag>
</bqbiol:hasVersion>
<bqbiol:hasVersion>
<rdf:Bag>
<rdf:li rdf:resource="urn:miriam:refseq:NP_003020.2" />
</rdf:Bag>
</bqbiol:hasVersion>
<bqbiol:hasVersion>
<rdf:Bag>
<rdf:li rdf:resource="urn:miriam:refseq:NP_001123512.1" />
</rdf:Bag>
</bqbiol:hasVersion>
<bqbiol:hasVersion>
<rdf:Bag>
<rdf:li rdf:resource="urn:miriam:kegg.genes:hsa%3A6464" />
</rdf:Bag>
</bqbiol:hasVersion>
<bqbiol:hasVersion>
<rdf:Bag>
<rdf:li rdf:resource="urn:miriam:refseq:NP_892113.4" />
</rdf:Bag>
</bqbiol:hasVersion>
<bqbiol:hasVersion>
<rdf:Bag>
<rdf:li rdf:resource="urn:miriam:hgnc:HGNC%3A10840" />
</rdf:Bag>
</bqbiol:hasVersion>
<bqbiol:hasVersion>
<rdf:Bag>
<rdf:li rdf:resource="urn:miriam:ncbigene:6464" />
</rdf:Bag>
</bqbiol:hasVersion>
<bqbiol:hasVersion>
<rdf:Bag>
<rdf:li rdf:resource="urn:miriam:refseq:NP_001123513.1" />
</rdf:Bag>
</bqbiol:hasVersion>
<bqbiol:hasVersion>
<rdf:Bag>
<rdf:li rdf:resource="urn:miriam:refseq:NP_001189788.1" />
</rdf:Bag>
</bqbiol:hasVersion>
<bqbiol:hasVersion>
<rdf:Bag>
<rdf:li rdf:resource="urn:miriam:pubmed:1623525" />
</rdf:Bag>
</bqbiol:hasVersion>
<bqbiol:isDescribedBy>
<rdf:Bag>
<rdf:li rdf:resource="urn:miriam:ensembl:ENSG00000177885" />
</rdf:Bag>
</bqbiol:isDescribedBy>
<bqbiol:isDescribedBy>
<rdf:Bag>
<rdf:li rdf:resource="urn:miriam:hgnc:4566" />
</rdf:Bag>
</bqbiol:isDescribedBy>
<bqbiol:isDescribedBy>
<rdf:Bag>
<rdf:li rdf:resource="urn:miriam:refseq:NM_002086" />
</rdf:Bag>
</bqbiol:isDescribedBy>
<bqbiol:isDescribedBy>
<rdf:Bag>
<rdf:li rdf:resource="urn:miriam:uniprot:P62993" />
</rdf:Bag>
</bqbiol:isDescribedBy>
<bqbiol:isDescribedBy>
<rdf:Bag>
<rdf:li rdf:resource="urn:miriam:hgnc.symbol:GRB2" />
</rdf:Bag>
</bqbiol:isDescribedBy>
<bqbiol:isDescribedBy>
<rdf:Bag>
<rdf:li rdf:resource="urn:miriam:ncbigene:2885" />
</rdf:Bag>
</bqbiol:isDescribedBy>
<bqbiol:isDescribedBy>
<rdf:Bag>
<rdf:li rdf:resource="urn:miriam:ncbigene:7409" />
</rdf:Bag>
</bqbiol:isDescribedBy>
<bqbiol:isDescribedBy>
<rdf:Bag>
<rdf:li rdf:resource="urn:miriam:hgnc:12657" />
</rdf:Bag>
</bqbiol:isDescribedBy>
<bqbiol:isDescribedBy>
<rdf:Bag>
<rdf:li rdf:resource="urn:miriam:refseq:NM_001258206" />
</rdf:Bag>
</bqbiol:isDescribedBy>
<bqbiol:isDescribedBy>
<rdf:Bag>
<rdf:li rdf:resource="urn:miriam:ensembl:ENSG00000141968" />
</rdf:Bag>
</bqbiol:isDescribedBy>
<bqbiol:isDescribedBy>
<rdf:Bag>
<rdf:li rdf:resource="urn:miriam:uniprot:P15498" />
</rdf:Bag>
</bqbiol:isDescribedBy>
<bqbiol:isDescribedBy>
<rdf:Bag>
<rdf:li rdf:resource="urn:miriam:hgnc.symbol:VAV1" />
</rdf:Bag>
</bqbiol:isDescribedBy>
<bqbiol:isDescribedBy>
<rdf:Bag>
<rdf:li rdf:resource="urn:miriam:hgnc:9065" />
</rdf:Bag>
</bqbiol:isDescribedBy>
<bqbiol:isDescribedBy>
<rdf:Bag>
<rdf:li rdf:resource="urn:miriam:hgnc.symbol:PLCG1" />
</rdf:Bag>
</bqbiol:isDescribedBy>
<bqbiol:isDescribedBy>
<rdf:Bag>
<rdf:li rdf:resource="urn:miriam:refseq:NM_182811" />
</rdf:Bag>
</bqbiol:isDescribedBy>
<bqbiol:isDescribedBy>
<rdf:Bag>
<rdf:li rdf:resource="urn:miriam:uniprot:P19174" />
</rdf:Bag>
</bqbiol:isDescribedBy>
<bqbiol:isDescribedBy>
<rdf:Bag>
<rdf:li rdf:resource="urn:miriam:ncbigene:5335" />
</rdf:Bag>
</bqbiol:isDescribedBy>
<bqbiol:isDescribedBy>
<rdf:Bag>
<rdf:li rdf:resource="urn:miriam:ensembl:ENSG00000124181" />
</rdf:Bag>
</bqbiol:isDescribedBy>
<bqbiol:isDescribedBy>
<rdf:Bag>
<rdf:li rdf:resource="urn:miriam:ensembl:ENSG00000043462" />
</rdf:Bag>
</bqbiol:isDescribedBy>
<bqbiol:isDescribedBy>
<rdf:Bag>
<rdf:li rdf:resource="urn:miriam:refseq:NM_005565" />
</rdf:Bag>
</bqbiol:isDescribedBy>
<bqbiol:isDescribedBy>
<rdf:Bag>
<rdf:li rdf:resource="urn:miriam:ncbigene:3937" />
</rdf:Bag>
</bqbiol:isDescribedBy>
<bqbiol:isDescribedBy>
<rdf:Bag>
<rdf:li rdf:resource="urn:miriam:hgnc:6529" />
</rdf:Bag>
</bqbiol:isDescribedBy>
<bqbiol:isDescribedBy>
<rdf:Bag>
<rdf:li rdf:resource="urn:miriam:uniprot:Q13094" />
</rdf:Bag>
</bqbiol:isDescribedBy>
<bqmodel:is>
<rdf:Bag>
<rdf:li rdf:resource="urn:miriam:hgnc.symbol:LCP2" />
</rdf:Bag>
</bqmodel:is>
<bqbiol:isDescribedBy>
<rdf:Bag>
<rdf:li rdf:resource="urn:miriam:ncbigene:5879" />
</rdf:Bag>
</bqbiol:isDescribedBy>
<bqbiol:isDescribedBy>
<rdf:Bag>
<rdf:li rdf:resource="urn:miriam:hgnc.symbol:RAC1" />
</rdf:Bag>
</bqbiol:isDescribedBy>
<bqbiol:isDescribedBy>
<rdf:Bag>
<rdf:li rdf:resource="urn:miriam:hgnc:9801" />
</rdf:Bag>
</bqbiol:isDescribedBy>
<bqbiol:isDescribedBy>
<rdf:Bag>
<rdf:li rdf:resource="urn:miriam:refseq:NM_018890" />
</rdf:Bag>
</bqbiol:isDescribedBy>
<bqbiol:isDescribedBy>
<rdf:Bag>
<rdf:li rdf:resource="urn:miriam:ensembl:ENSG00000136238" />
</rdf:Bag>
</bqbiol:isDescribedBy>
<bqbiol:isDescribedBy>
<rdf:Bag>
<rdf:li rdf:resource="urn:miriam:uniprot:P63000" />
</rdf:Bag>
</bqbiol:isDescribedBy>
<bqbiol:isDescribedBy><rdf:Bag><rdf:li rdf:resource="urn:casq:function:Rac1&amp;LAT1_slash_Gads_slash_SLP_minus_76_slash_Vav1_slash_Btk_slash_slash_PLCG1_slash_Grb2_slash_Shc_slash_SOS_complex" /></rdf:Bag></bqbiol:isDescribedBy><bqbiol:isDescribedBy><rdf:Bag><rdf:li rdf:resource="urn:casq:cdid:s_id_csa22" /></rdf:Bag></bqbiol:isDescribedBy></rdf:Description>
</rdf:RDF>
</annotation></qual:qualitativeSpecies><qual:qualitativeSpecies qual:compartment="comp1" qual:constant="false" qual:id="csa47" qual:maxLevel="1" qual:name="DAG/RASGRP1/Ca2+_complex"><annotation><rdf:RDF>
<rdf:Description rdf:about="#">
<bqbiol:isDescribedBy>
<rdf:Bag>
<rdf:li rdf:resource="urn:miriam:uniprot:O95267" />
</rdf:Bag>
</bqbiol:isDescribedBy>
<bqbiol:isDescribedBy>
<rdf:Bag>
<rdf:li rdf:resource="urn:miriam:hgnc.symbol:RASGRP1" />
</rdf:Bag>
</bqbiol:isDescribedBy>
<bqbiol:isDescribedBy>
<rdf:Bag>
<rdf:li rdf:resource="urn:miriam:hgnc:9878" />
</rdf:Bag>
</bqbiol:isDescribedBy>
<bqbiol:isDescribedBy>
<rdf:Bag>
<rdf:li rdf:resource="urn:miriam:ensembl:ENSG00000172575" />
</rdf:Bag>
</bqbiol:isDescribedBy>
<bqbiol:isDescribedBy>
<rdf:Bag>
<rdf:li rdf:resource="urn:miriam:refseq:NM_005739" />
</rdf:Bag>
</bqbiol:isDescribedBy>
<bqbiol:isDescribedBy>
<rdf:Bag>
<rdf:li rdf:resource="urn:miriam:ncbigene:10125" />
</rdf:Bag>
</bqbiol:isDescribedBy>
<bqbiol:isDescribedBy>
<rdf:Bag>
<rdf:li rdf:resource="urn:miriam:obo.chebi:CHEBI%3A29108" />
</rdf:Bag>
</bqbiol:isDescribedBy>
<bqbiol:isDescribedBy><rdf:Bag><rdf:li rdf:resource="urn:casq:function:DAG_slash_RASGRP1_complex&amp;Ca2_plus__ion" /></rdf:Bag></bqbiol:isDescribedBy><bqbiol:isDescribedBy><rdf:Bag><rdf:li rdf:resource="urn:casq:cdid:s_id_csa47" /></rdf:Bag></bqbiol:isDescribedBy></rdf:Description>
</rdf:RDF>
</annotation></qual:qualitativeSpecies><qual:qualitativeSpecies qual:compartment="comp1" qual:constant="false" qual:id="csa41" qual:maxLevel="1" qual:name="FcGRIIB/SHIP-1/Shc/Grb2_space_and_space_Dok1/RasGAP_complex"><annotation><rdf:RDF>
<rdf:Description rdf:about="#">
<bqbiol:hasVersion>
<rdf:Bag>
<rdf:li rdf:resource="urn:miriam:reactome:REACT_999" />
</rdf:Bag>
</bqbiol:hasVersion>
<bqbiol:hasVersion>
<rdf:Bag>
<rdf:li rdf:resource="urn:miriam:refseq:NP_003020.2" />
</rdf:Bag>
</bqbiol:hasVersion>
<bqbiol:hasVersion>
<rdf:Bag>
<rdf:li rdf:resource="urn:miriam:refseq:NP_001123512.1" />
</rdf:Bag>
</bqbiol:hasVersion>
<bqbiol:hasVersion>
<rdf:Bag>
<rdf:li rdf:resource="urn:miriam:kegg.genes:hsa%3A6464" />
</rdf:Bag>
</bqbiol:hasVersion>
<bqbiol:hasVersion>
<rdf:Bag>
<rdf:li rdf:resource="urn:miriam:refseq:NP_892113.4" />
</rdf:Bag>
</bqbiol:hasVersion>
<bqbiol:hasVersion>
<rdf:Bag>
<rdf:li rdf:resource="urn:miriam:hgnc:HGNC%3A10840" />
</rdf:Bag>
</bqbiol:hasVersion>
<bqbiol:hasVersion>
<rdf:Bag>
<rdf:li rdf:resource="urn:miriam:ncbigene:6464" />
</rdf:Bag>
</bqbiol:hasVersion>
<bqbiol:hasVersion>
<rdf:Bag>
<rdf:li rdf:resource="urn:miriam:refseq:NP_001123513.1" />
</rdf:Bag>
</bqbiol:hasVersion>
<bqbiol:hasVersion>
<rdf:Bag>
<rdf:li rdf:resource="urn:miriam:refseq:NP_001189788.1" />
</rdf:Bag>
</bqbiol:hasVersion>
<bqbiol:hasVersion>
<rdf:Bag>
<rdf:li rdf:resource="urn:miriam:pubmed:1623525" />
</rdf:Bag>
</bqbiol:hasVersion>
<bqbiol:isDescribedBy>
<rdf:Bag>
<rdf:li rdf:resource="urn:miriam:ensembl:ENSG00000177885" />
</rdf:Bag>
</bqbiol:isDescribedBy>
<bqbiol:isDescribedBy>
<rdf:Bag>
<rdf:li rdf:resource="urn:miriam:hgnc:4566" />
</rdf:Bag>
</bqbiol:isDescribedBy>
<bqbiol:isDescribedBy>
<rdf:Bag>
<rdf:li rdf:resource="urn:miriam:refseq:NM_002086" />
</rdf:Bag>
</bqbiol:isDescribedBy>
<bqbiol:isDescribedBy>
<rdf:Bag>
<rdf:li rdf:resource="urn:miriam:uniprot:P62993" />
</rdf:Bag>
</bqbiol:isDescribedBy>
<bqbiol:isDescribedBy>
<rdf:Bag>
<rdf:li rdf:resource="urn:miriam:hgnc.symbol:GRB2" />
</rdf:Bag>
</bqbiol:isDescribedBy>
<bqbiol:isDescribedBy>
<rdf:Bag>
<rdf:li rdf:resource="urn:miriam:ncbigene:2885" />
</rdf:Bag>
</bqbiol:isDescribedBy>
<bqbiol:isDescribedBy>
<rdf:Bag>
<rdf:li rdf:resource="urn:miriam:hgnc:2990" />
</rdf:Bag>
</bqbiol:isDescribedBy>
<bqbiol:isDescribedBy>
<rdf:Bag>
<rdf:li rdf:resource="urn:miriam:uniprot:Q99704" />
</rdf:Bag>
</bqbiol:isDescribedBy>
<bqbiol:isDescribedBy>
<rdf:Bag>
<rdf:li rdf:resource="urn:miriam:refseq:NM_001381" />
</rdf:Bag>
</bqbiol:isDescribedBy>
<bqbiol:isDescribedBy>
<rdf:Bag>
<rdf:li rdf:resource="urn:miriam:hgnc.symbol:DOK1" />
</rdf:Bag>
</bqbiol:isDescribedBy>
<bqbiol:isDescribedBy>
<rdf:Bag>
<rdf:li rdf:resource="urn:miriam:ensembl:ENSG00000115325" />
</rdf:Bag>
</bqbiol:isDescribedBy>
<bqbiol:isDescribedBy>
<rdf:Bag>
<rdf:li rdf:resource="urn:miriam:ncbigene:1796" />
</rdf:Bag>
</bqbiol:isDescribedBy>
<bqbiol:isDescribedBy><rdf:Bag><rdf:li rdf:resource="urn:casq:function:Dok1_slash_RasGAP_complex&amp;FcGRIIB_slash_SHIP_minus_1_slash_Shc_slash_Grb2_complex" /></rdf:Bag></bqbiol:isDescribedBy><bqbiol:isDescribedBy><rdf:Bag><rdf:li rdf:resource="urn:casq:cdid:s_id_csa41" /></rdf:Bag></bqbiol:isDescribedBy></rdf:Description>
</rdf:RDF>
</annotation></qual:qualitativeSpecies><qual:qualitativeSpecies qual:compartment="comp1" qual:constant="false" qual:id="csa12" qual:maxLevel="1" qual:name="FceRI/Syk_complex_Cytosol"><annotation><rdf:RDF>
<rdf:Description rdf:about="#">
<bqbiol:isDescribedBy><rdf:Bag><rdf:li rdf:resource="urn:casq:function:FceRI_phosphorylated_phosphorylated&amp;Syk" /></rdf:Bag></bqbiol:isDescribedBy><bqbiol:isDescribedBy><rdf:Bag><rdf:li rdf:resource="urn:casq:cdid:s_id_csa12" /></rdf:Bag></bqbiol:isDescribedBy></rdf:Description>
</rdf:RDF>
</annotation></qual:qualitativeSpecies><qual:qualitativeSpecies qual:compartment="comp1" qual:constant="false" qual:id="csa20" qual:maxLevel="1" qual:name="Calmodulin/Calcineurin_complex"><annotation><rdf:RDF>
<rdf:Description rdf:about="#">
<bqbiol:isDescribedBy><rdf:Bag><rdf:li rdf:resource="urn:casq:function:Ca2_plus__ion&amp;Ca2_plus__ion" /></rdf:Bag></bqbiol:isDescribedBy><bqbiol:isDescribedBy><rdf:Bag><rdf:li rdf:resource="urn:casq:cdid:s_id_csa20" /></rdf:Bag></bqbiol:isDescribedBy></rdf:Description>
</rdf:RDF>
</annotation></qual:qualitativeSpecies><qual:qualitativeSpecies qual:compartment="comp1" qual:constant="false" qual:id="csa46" qual:maxLevel="1" qual:name="DAG/RASGRP1_complex"><annotation><rdf:RDF>
<rdf:Description rdf:about="#">
<bqbiol:isDescribedBy>
<rdf:Bag>
<rdf:li rdf:resource="urn:miriam:uniprot:O95267" />
</rdf:Bag>
</bqbiol:isDescribedBy>
<bqbiol:isDescribedBy>
<rdf:Bag>
<rdf:li rdf:resource="urn:miriam:hgnc.symbol:RASGRP1" />
</rdf:Bag>
</bqbiol:isDescribedBy>
<bqbiol:isDescribedBy>
<rdf:Bag>
<rdf:li rdf:resource="urn:miriam:hgnc:9878" />
</rdf:Bag>
</bqbiol:isDescribedBy>
<bqbiol:isDescribedBy>
<rdf:Bag>
<rdf:li rdf:resource="urn:miriam:ensembl:ENSG00000172575" />
</rdf:Bag>
</bqbiol:isDescribedBy>
<bqbiol:isDescribedBy>
<rdf:Bag>
<rdf:li rdf:resource="urn:miriam:refseq:NM_005739" />
</rdf:Bag>
</bqbiol:isDescribedBy>
<bqbiol:isDescribedBy>
<rdf:Bag>
<rdf:li rdf:resource="urn:miriam:ncbigene:10125" />
</rdf:Bag>
</bqbiol:isDescribedBy>
<bqbiol:isDescribedBy><rdf:Bag><rdf:li rdf:resource="urn:casq:function:RASGRP1&amp;DAG_simple_molecule" /></rdf:Bag></bqbiol:isDescribedBy><bqbiol:isDescribedBy><rdf:Bag><rdf:li rdf:resource="urn:casq:cdid:s_id_csa46" /></rdf:Bag></bqbiol:isDescribedBy></rdf:Description>
</rdf:RDF>
</annotation></qual:qualitativeSpecies><qual:qualitativeSpecies qual:compartment="comp1" qual:constant="false" qual:id="csa52" qual:maxLevel="1" qual:name="Jun-Fos_complex"><annotation><rdf:RDF>
<rdf:Description rdf:about="#">
<bqbiol:isDescribedBy>
<rdf:Bag>
<rdf:li rdf:resource="urn:miriam:hgnc:3796" />
</rdf:Bag>
</bqbiol:isDescribedBy>
<bqbiol:isDescribedBy>
<rdf:Bag>
<rdf:li rdf:resource="urn:miriam:ensembl:ENSG00000170345" />
</rdf:Bag>
</bqbiol:isDescribedBy>
<bqbiol:isDescribedBy>
<rdf:Bag>
<rdf:li rdf:resource="urn:miriam:refseq:NM_005252" />
</rdf:Bag>
</bqbiol:isDescribedBy>
<bqbiol:isDescribedBy>
<rdf:Bag>
<rdf:li rdf:resource="urn:miriam:uniprot:P01100" />
</rdf:Bag>
</bqbiol:isDescribedBy>
<bqbiol:isDescribedBy>
<rdf:Bag>
<rdf:li rdf:resource="urn:miriam:ncbigene:2353" />
</rdf:Bag>
</bqbiol:isDescribedBy>
<bqbiol:isDescribedBy>
<rdf:Bag>
<rdf:li rdf:resource="urn:miriam:hgnc.symbol:FOS" />
</rdf:Bag>
</bqbiol:isDescribedBy>
<bqbiol:isDescribedBy><rdf:Bag><rdf:li rdf:resource="urn:casq:function:Fos_phosphorylated&amp;c_minus_JUN_phosphorylated" /></rdf:Bag></bqbiol:isDescribedBy><bqbiol:isDescribedBy><rdf:Bag><rdf:li rdf:resource="urn:casq:cdid:s_id_csa52" /></rdf:Bag></bqbiol:isDescribedBy></rdf:Description>
</rdf:RDF>
</annotation></qual:qualitativeSpecies><qual:qualitativeSpecies qual:compartment="comp1" qual:constant="false" qual:id="csa23" qual:maxLevel="1" qual:name="Ca2+slash_DAG/RASGRP1/RAS/C-RAF_complex"><annotation><rdf:RDF>
<rdf:Description rdf:about="#">
<bqbiol:isDescribedBy>
<rdf:Bag>
<rdf:li rdf:resource="urn:miriam:obo.chebi:CHEBI%3A29108" />
</rdf:Bag>
</bqbiol:isDescribedBy>
<bqbiol:isDescribedBy>
<rdf:Bag>
<rdf:li rdf:resource="urn:miriam:uniprot:O95267" />
</rdf:Bag>
</bqbiol:isDescribedBy>
<bqbiol:isDescribedBy>
<rdf:Bag>
<rdf:li rdf:resource="urn:miriam:hgnc.symbol:RASGRP1" />
</rdf:Bag>
</bqbiol:isDescribedBy>
<bqbiol:isDescribedBy>
<rdf:Bag>
<rdf:li rdf:resource="urn:miriam:hgnc:9878" />
</rdf:Bag>
</bqbiol:isDescribedBy>
<bqbiol:isDescribedBy>
<rdf:Bag>
<rdf:li rdf:resource="urn:miriam:ensembl:ENSG00000172575" />
</rdf:Bag>
</bqbiol:isDescribedBy>
<bqbiol:isDescribedBy>
<rdf:Bag>
<rdf:li rdf:resource="urn:miriam:refseq:NM_005739" />
</rdf:Bag>
</bqbiol:isDescribedBy>
<bqbiol:isDescribedBy>
<rdf:Bag>
<rdf:li rdf:resource="urn:miriam:ncbigene:10125" />
</rdf:Bag>
</bqbiol:isDescribedBy>
<bqbiol:isDescribedBy>
<rdf:Bag>
<rdf:li rdf:resource="urn:miriam:ensembl:ENSG00000132155" />
</rdf:Bag>
</bqbiol:isDescribedBy>
<bqbiol:isDescribedBy>
<rdf:Bag>
<rdf:li rdf:resource="urn:miriam:refseq:NM_002880" />
</rdf:Bag>
</bqbiol:isDescribedBy>
<bqbiol:isDescribedBy>
<rdf:Bag>
<rdf:li rdf:resource="urn:miriam:hgnc.symbol:RAF1" />
</rdf:Bag>
</bqbiol:isDescribedBy>
<bqbiol:isDescribedBy>
<rdf:Bag>
<rdf:li rdf:resource="urn:miriam:ncbigene:5894" />
</rdf:Bag>
</bqbiol:isDescribedBy>
<bqbiol:isDescribedBy>
<rdf:Bag>
<rdf:li rdf:resource="urn:miriam:uniprot:P04049" />
</rdf:Bag>
</bqbiol:isDescribedBy>
<bqbiol:isDescribedBy>
<rdf:Bag>
<rdf:li rdf:resource="urn:miriam:hgnc:9829" />
</rdf:Bag>
</bqbiol:isDescribedBy>
<bqbiol:isDescribedBy>
<rdf:Bag>
<rdf:li rdf:resource="urn:miriam:obo.chebi:CHEBI%3A29108" />
</rdf:Bag>
</bqbiol:isDescribedBy>
<bqbiol:isDescribedBy>
<rdf:Bag>
<rdf:li rdf:resource="urn:miriam:uniprot:O95267" />
</rdf:Bag>
</bqbiol:isDescribedBy>
<bqbiol:isDescribedBy>
<rdf:Bag>
<rdf:li rdf:resource="urn:miriam:hgnc.symbol:RASGRP1" />
</rdf:Bag>
</bqbiol:isDescribedBy>
<bqbiol:isDescribedBy>
<rdf:Bag>
<rdf:li rdf:resource="urn:miriam:hgnc:9878" />
</rdf:Bag>
</bqbiol:isDescribedBy>
<bqbiol:isDescribedBy>
<rdf:Bag>
<rdf:li rdf:resource="urn:miriam:ensembl:ENSG00000172575" />
</rdf:Bag>
</bqbiol:isDescribedBy>
<bqbiol:isDescribedBy>
<rdf:Bag>
<rdf:li rdf:resource="urn:miriam:refseq:NM_005739" />
</rdf:Bag>
</bqbiol:isDescribedBy>
<bqbiol:isDescribedBy>
<rdf:Bag>
<rdf:li rdf:resource="urn:miriam:ncbigene:10125" />
</rdf:Bag>
</bqbiol:isDescribedBy>
<bqbiol:isDescribedBy>
<rdf:Bag>
<rdf:li rdf:resource="urn:miriam:uniprot:O95267" />
</rdf:Bag>
</bqbiol:isDescribedBy>
<bqbiol:isDescribedBy>
<rdf:Bag>
<rdf:li rdf:resource="urn:miriam:hgnc.symbol:RASGRP1" />
</rdf:Bag>
</bqbiol:isDescribedBy>
<bqbiol:isDescribedBy>
<rdf:Bag>
<rdf:li rdf:resource="urn:miriam:hgnc:9878" />
</rdf:Bag>
</bqbiol:isDescribedBy>
<bqbiol:isDescribedBy>
<rdf:Bag>
<rdf:li rdf:resource="urn:miriam:ensembl:ENSG00000172575" />
</rdf:Bag>
</bqbiol:isDescribedBy>
<bqbiol:isDescribedBy>
<rdf:Bag>
<rdf:li rdf:resource="urn:miriam:refseq:NM_005739" />
</rdf:Bag>
</bqbiol:isDescribedBy>
<bqbiol:isDescribedBy>
<rdf:Bag>
<rdf:li rdf:resource="urn:miriam:ncbigene:10125" />
</rdf:Bag>
</bqbiol:isDescribedBy>
<bqbiol:isDescribedBy>
<rdf:Bag>
<rdf:li rdf:resource="urn:miriam:obo.chebi:CHEBI%3A29108" />
</rdf:Bag>
</bqbiol:isDescribedBy>
<bqbiol:isDescribedBy>
<rdf:Bag>
<rdf:li rdf:resource="urn:miriam:ensembl:ENSG00000132155" />
</rdf:Bag>
</bqbiol:isDescribedBy>
<bqbiol:isDescribedBy>
<rdf:Bag>
<rdf:li rdf:resource="urn:miriam:refseq:NM_002880" />
</rdf:Bag>
</bqbiol:isDescribedBy>
<bqbiol:isDescribedBy>
<rdf:Bag>
<rdf:li rdf:resource="urn:miriam:hgnc.symbol:RAF1" />
</rdf:Bag>
</bqbiol:isDescribedBy>
<bqbiol:isDescribedBy>
<rdf:Bag>
<rdf:li rdf:resource="urn:miriam:ncbigene:5894" />
</rdf:Bag>
</bqbiol:isDescribedBy>
<bqbiol:isDescribedBy>
<rdf:Bag>
<rdf:li rdf:resource="urn:miriam:uniprot:P04049" />
</rdf:Bag>
</bqbiol:isDescribedBy>
<bqbiol:isDescribedBy>
<rdf:Bag>
<rdf:li rdf:resource="urn:miriam:hgnc:9829" />
</rdf:Bag>
</bqbiol:isDescribedBy>
<bqbiol:isDescribedBy><rdf:Bag><rdf:li rdf:resource="urn:casq:function:DAG_slash_RASGRP1_slash_Ca2_plus__complex|H_minus_RAS|RAF1" /></rdf:Bag></bqbiol:isDescribedBy><bqbiol:isDescribedBy><rdf:Bag><rdf:li rdf:resource="urn:casq:cdid:s_id_csa23" /></rdf:Bag></bqbiol:isDescribedBy></rdf:Description>
</rdf:RDF>
</annotation></qual:qualitativeSpecies><qual:qualitativeSpecies qual:compartment="comp1" qual:constant="false" qual:id="csa11" qual:maxLevel="1" qual:name="FceRI/Syk_complex_Cytosol"><annotation><rdf:RDF>
<rdf:Description rdf:about="#">
<bqbiol:isDescribedBy>
<rdf:Bag>
<rdf:li rdf:resource="urn:miriam:ensembl:ENSG00000165025" />
</rdf:Bag>
</bqbiol:isDescribedBy>
<bqbiol:isDescribedBy>
<rdf:Bag>
<rdf:li rdf:resource="urn:miriam:refseq:NM_001135052" />
</rdf:Bag>
</bqbiol:isDescribedBy>
<bqbiol:isDescribedBy>
<rdf:Bag>
<rdf:li rdf:resource="urn:miriam:uniprot:P43405" />
</rdf:Bag>
</bqbiol:isDescribedBy>
<bqbiol:isDescribedBy>
<rdf:Bag>
<rdf:li rdf:resource="urn:miriam:hgnc.symbol:SYK" />
</rdf:Bag>
</bqbiol:isDescribedBy>
<bqbiol:isDescribedBy>
<rdf:Bag>
<rdf:li rdf:resource="urn:miriam:ncbigene:6850" />
</rdf:Bag>
</bqbiol:isDescribedBy>
<bqbiol:isDescribedBy>
<rdf:Bag>
<rdf:li rdf:resource="urn:miriam:hgnc:11491" />
</rdf:Bag>
</bqbiol:isDescribedBy>
<bqbiol:isDescribedBy><rdf:Bag><rdf:li rdf:resource="urn:casq:function:FceRI_slash_Syk_complex&amp;Erk(MAPK1_slash_3)_phosphorylated&amp;!cCbl|FceRI_slash_Syk_complex&amp;Lyn_phosphorylated_palmytoylated" /></rdf:Bag></bqbiol:isDescribedBy><bqbiol:isDescribedBy><rdf:Bag><rdf:li rdf:resource="urn:casq:cdid:s_id_csa11" /></rdf:Bag></bqbiol:isDescribedBy></rdf:Description>
</rdf:RDF>
</annotation></qual:qualitativeSpecies><qual:qualitativeSpecies qual:compartment="comp1" qual:constant="false" qual:id="csa30" qual:maxLevel="1" qual:name="Cbp/Csk_complex"><annotation><rdf:RDF>
<rdf:Description rdf:about="#">
<bqbiol:isDescribedBy>
<rdf:Bag>
<rdf:li rdf:resource="urn:miriam:hgnc.symbol:CSK" />
</rdf:Bag>
</bqbiol:isDescribedBy>
<bqbiol:isDescribedBy>
<rdf:Bag>
<rdf:li rdf:resource="urn:miriam:ncbigene:1445" />
</rdf:Bag>
</bqbiol:isDescribedBy>
<bqbiol:isDescribedBy>
<rdf:Bag>
<rdf:li rdf:resource="urn:miriam:ensembl:ENSG00000103653" />
</rdf:Bag>
</bqbiol:isDescribedBy>
<bqbiol:isDescribedBy>
<rdf:Bag>
<rdf:li rdf:resource="urn:miriam:hgnc:2444" />
</rdf:Bag>
</bqbiol:isDescribedBy>
<bqbiol:isDescribedBy>
<rdf:Bag>
<rdf:li rdf:resource="urn:miriam:refseq:NM_004383" />
</rdf:Bag>
</bqbiol:isDescribedBy>
<bqbiol:isDescribedBy>
<rdf:Bag>
<rdf:li rdf:resource="urn:miriam:uniprot:P41240" />
</rdf:Bag>
</bqbiol:isDescribedBy>
<bqbiol:isDescribedBy>
<rdf:Bag>
<rdf:li rdf:resource="urn:miriam:hgnc.symbol:CSK" />
</rdf:Bag>
</bqbiol:isDescribedBy>
<bqbiol:isDescribedBy>
<rdf:Bag>
<rdf:li rdf:resource="urn:miriam:ncbigene:1445" />
</rdf:Bag>
</bqbiol:isDescribedBy>
<bqbiol:isDescribedBy>
<rdf:Bag>
<rdf:li rdf:resource="urn:miriam:ensembl:ENSG00000103653" />
</rdf:Bag>
</bqbiol:isDescribedBy>
<bqbiol:isDescribedBy>
<rdf:Bag>
<rdf:li rdf:resource="urn:miriam:hgnc:2444" />
</rdf:Bag>
</bqbiol:isDescribedBy>
<bqbiol:isDescribedBy>
<rdf:Bag>
<rdf:li rdf:resource="urn:miriam:refseq:NM_004383" />
</rdf:Bag>
</bqbiol:isDescribedBy>
<bqbiol:isDescribedBy>
<rdf:Bag>
<rdf:li rdf:resource="urn:miriam:uniprot:P41240" />
</rdf:Bag>
</bqbiol:isDescribedBy>
<bqbiol:isDescribedBy><rdf:Bag><rdf:li rdf:resource="urn:casq:function:Cbp_slash_PAG_palmytoylated&amp;Lyn_phosphorylated_palmytoylated" /></rdf:Bag></bqbiol:isDescribedBy><bqbiol:isDescribedBy><rdf:Bag><rdf:li rdf:resource="urn:casq:cdid:s_id_csa30" /></rdf:Bag></bqbiol:isDescribedBy></rdf:Description>
</rdf:RDF>
</annotation></qual:qualitativeSpecies><qual:qualitativeSpecies qual:compartment="comp1" qual:constant="false" qual:id="csa49" qual:maxLevel="1" qual:name="LAT2/Grb2/Shc/SOS/H-RAS_complex"><annotation><rdf:RDF>
<rdf:Description rdf:about="#">
<bqbiol:isDescribedBy>
<rdf:Bag>
<rdf:li rdf:resource="urn:miriam:hgnc:12749" />
</rdf:Bag>
</bqbiol:isDescribedBy>
<bqbiol:isDescribedBy>
<rdf:Bag>
<rdf:li rdf:resource="urn:miriam:refseq:NM_014146" />
</rdf:Bag>
</bqbiol:isDescribedBy>
<bqbiol:isDescribedBy>
<rdf:Bag>
<rdf:li rdf:resource="urn:miriam:uniprot:Q9GZY6" />
</rdf:Bag>
</bqbiol:isDescribedBy>
<bqbiol:isDescribedBy>
<rdf:Bag>
<rdf:li rdf:resource="urn:miriam:hgnc.symbol:LAT2" />
</rdf:Bag>
</bqbiol:isDescribedBy>
<bqbiol:isDescribedBy>
<rdf:Bag>
<rdf:li rdf:resource="urn:miriam:ncbigene:7462" />
</rdf:Bag>
</bqbiol:isDescribedBy>
<bqbiol:isDescribedBy>
<rdf:Bag>
<rdf:li rdf:resource="urn:miriam:ensembl:ENSG00000086730" />
</rdf:Bag>
</bqbiol:isDescribedBy>
<bqbiol:hasVersion>
<rdf:Bag>
<rdf:li rdf:resource="urn:miriam:reactome:REACT_999" />
</rdf:Bag>
</bqbiol:hasVersion>
<bqbiol:hasVersion>
<rdf:Bag>
<rdf:li rdf:resource="urn:miriam:refseq:NP_003020.2" />
</rdf:Bag>
</bqbiol:hasVersion>
<bqbiol:hasVersion>
<rdf:Bag>
<rdf:li rdf:resource="urn:miriam:refseq:NP_001123512.1" />
</rdf:Bag>
</bqbiol:hasVersion>
<bqbiol:hasVersion>
<rdf:Bag>
<rdf:li rdf:resource="urn:miriam:kegg.genes:hsa%3A6464" />
</rdf:Bag>
</bqbiol:hasVersion>
<bqbiol:hasVersion>
<rdf:Bag>
<rdf:li rdf:resource="urn:miriam:refseq:NP_892113.4" />
</rdf:Bag>
</bqbiol:hasVersion>
<bqbiol:hasVersion>
<rdf:Bag>
<rdf:li rdf:resource="urn:miriam:hgnc:HGNC%3A10840" />
</rdf:Bag>
</bqbiol:hasVersion>
<bqbiol:hasVersion>
<rdf:Bag>
<rdf:li rdf:resource="urn:miriam:ncbigene:6464" />
</rdf:Bag>
</bqbiol:hasVersion>
<bqbiol:hasVersion>
<rdf:Bag>
<rdf:li rdf:resource="urn:miriam:refseq:NP_001123513.1" />
</rdf:Bag>
</bqbiol:hasVersion>
<bqbiol:hasVersion>
<rdf:Bag>
<rdf:li rdf:resource="urn:miriam:refseq:NP_001189788.1" />
</rdf:Bag>
</bqbiol:hasVersion>
<bqbiol:hasVersion>
<rdf:Bag>
<rdf:li rdf:resource="urn:miriam:pubmed:1623525" />
</rdf:Bag>
</bqbiol:hasVersion>
<bqbiol:isDescribedBy>
<rdf:Bag>
<rdf:li rdf:resource="urn:miriam:ensembl:ENSG00000177885" />
</rdf:Bag>
</bqbiol:isDescribedBy>
<bqbiol:isDescribedBy>
<rdf:Bag>
<rdf:li rdf:resource="urn:miriam:hgnc:4566" />
</rdf:Bag>
</bqbiol:isDescribedBy>
<bqbiol:isDescribedBy>
<rdf:Bag>
<rdf:li rdf:resource="urn:miriam:refseq:NM_002086" />
</rdf:Bag>
</bqbiol:isDescribedBy>
<bqbiol:isDescribedBy>
<rdf:Bag>
<rdf:li rdf:resource="urn:miriam:uniprot:P62993" />
</rdf:Bag>
</bqbiol:isDescribedBy>
<bqbiol:isDescribedBy>
<rdf:Bag>
<rdf:li rdf:resource="urn:miriam:hgnc.symbol:GRB2" />
</rdf:Bag>
</bqbiol:isDescribedBy>
<bqbiol:isDescribedBy>
<rdf:Bag>
<rdf:li rdf:resource="urn:miriam:ncbigene:2885" />
</rdf:Bag>
</bqbiol:isDescribedBy>
<bqbiol:isDescribedBy><rdf:Bag><rdf:li rdf:resource="urn:casq:function:H_minus_RAS&amp;LAT2_slash_Grb2_slash_Shc_slash_SOS_complex&amp;!FcGRIIB_slash_SHIP_minus_1_slash_Shc_slash_Grb2_space_and_space_Dok1_slash_RasGAP_complex" /></rdf:Bag></bqbiol:isDescribedBy><bqbiol:isDescribedBy><rdf:Bag><rdf:li rdf:resource="urn:casq:cdid:s_id_csa49" /></rdf:Bag></bqbiol:isDescribedBy></rdf:Description>
</rdf:RDF>
</annotation></qual:qualitativeSpecies><qual:qualitativeSpecies qual:compartment="comp1" qual:constant="false" qual:id="csa42" qual:maxLevel="1" qual:name="FcGRIIB/SHIP-1/Shc/Grb2_complex"><annotation><rdf:RDF>
<rdf:Description rdf:about="#">
<bqbiol:hasVersion>
<rdf:Bag>
<rdf:li rdf:resource="urn:miriam:reactome:REACT_999" />
</rdf:Bag>
</bqbiol:hasVersion>
<bqbiol:hasVersion>
<rdf:Bag>
<rdf:li rdf:resource="urn:miriam:refseq:NP_003020.2" />
</rdf:Bag>
</bqbiol:hasVersion>
<bqbiol:hasVersion>
<rdf:Bag>
<rdf:li rdf:resource="urn:miriam:refseq:NP_001123512.1" />
</rdf:Bag>
</bqbiol:hasVersion>
<bqbiol:hasVersion>
<rdf:Bag>
<rdf:li rdf:resource="urn:miriam:kegg.genes:hsa%3A6464" />
</rdf:Bag>
</bqbiol:hasVersion>
<bqbiol:hasVersion>
<rdf:Bag>
<rdf:li rdf:resource="urn:miriam:refseq:NP_892113.4" />
</rdf:Bag>
</bqbiol:hasVersion>
<bqbiol:hasVersion>
<rdf:Bag>
<rdf:li rdf:resource="urn:miriam:hgnc:HGNC%3A10840" />
</rdf:Bag>
</bqbiol:hasVersion>
<bqbiol:hasVersion>
<rdf:Bag>
<rdf:li rdf:resource="urn:miriam:ncbigene:6464" />
</rdf:Bag>
</bqbiol:hasVersion>
<bqbiol:hasVersion>
<rdf:Bag>
<rdf:li rdf:resource="urn:miriam:refseq:NP_001123513.1" />
</rdf:Bag>
</bqbiol:hasVersion>
<bqbiol:hasVersion>
<rdf:Bag>
<rdf:li rdf:resource="urn:miriam:refseq:NP_001189788.1" />
</rdf:Bag>
</bqbiol:hasVersion>
<bqbiol:hasVersion>
<rdf:Bag>
<rdf:li rdf:resource="urn:miriam:pubmed:1623525" />
</rdf:Bag>
</bqbiol:hasVersion>
<bqbiol:isDescribedBy>
<rdf:Bag>
<rdf:li rdf:resource="urn:miriam:ensembl:ENSG00000177885" />
</rdf:Bag>
</bqbiol:isDescribedBy>
<bqbiol:isDescribedBy>
<rdf:Bag>
<rdf:li rdf:resource="urn:miriam:hgnc:4566" />
</rdf:Bag>
</bqbiol:isDescribedBy>
<bqbiol:isDescribedBy>
<rdf:Bag>
<rdf:li rdf:resource="urn:miriam:refseq:NM_002086" />
</rdf:Bag>
</bqbiol:isDescribedBy>
<bqbiol:isDescribedBy>
<rdf:Bag>
<rdf:li rdf:resource="urn:miriam:uniprot:P62993" />
</rdf:Bag>
</bqbiol:isDescribedBy>
<bqbiol:isDescribedBy>
<rdf:Bag>
<rdf:li rdf:resource="urn:miriam:hgnc.symbol:GRB2" />
</rdf:Bag>
</bqbiol:isDescribedBy>
<bqbiol:isDescribedBy>
<rdf:Bag>
<rdf:li rdf:resource="urn:miriam:ncbigene:2885" />
</rdf:Bag>
</bqbiol:isDescribedBy>
<bqbiol:isDescribedBy>
<rdf:Bag>
<rdf:li rdf:resource="urn:miriam:ensembl:ENSG00000177885" />
</rdf:Bag>
</bqbiol:isDescribedBy>
<bqbiol:isDescribedBy>
<rdf:Bag>
<rdf:li rdf:resource="urn:miriam:hgnc:4566" />
</rdf:Bag>
</bqbiol:isDescribedBy>
<bqbiol:isDescribedBy>
<rdf:Bag>
<rdf:li rdf:resource="urn:miriam:refseq:NM_002086" />
</rdf:Bag>
</bqbiol:isDescribedBy>
<bqbiol:isDescribedBy>
<rdf:Bag>
<rdf:li rdf:resource="urn:miriam:uniprot:P62993" />
</rdf:Bag>
</bqbiol:isDescribedBy>
<bqbiol:isDescribedBy>
<rdf:Bag>
<rdf:li rdf:resource="urn:miriam:hgnc.symbol:GRB2" />
</rdf:Bag>
</bqbiol:isDescribedBy>
<bqbiol:isDescribedBy>
<rdf:Bag>
<rdf:li rdf:resource="urn:miriam:ncbigene:2885" />
</rdf:Bag>
</bqbiol:isDescribedBy>
<bqbiol:hasVersion>
<rdf:Bag>
<rdf:li rdf:resource="urn:miriam:reactome:REACT_999" />
</rdf:Bag>
</bqbiol:hasVersion>
<bqbiol:hasVersion>
<rdf:Bag>
<rdf:li rdf:resource="urn:miriam:refseq:NP_003020.2" />
</rdf:Bag>
</bqbiol:hasVersion>
<bqbiol:hasVersion>
<rdf:Bag>
<rdf:li rdf:resource="urn:miriam:refseq:NP_001123512.1" />
</rdf:Bag>
</bqbiol:hasVersion>
<bqbiol:hasVersion>
<rdf:Bag>
<rdf:li rdf:resource="urn:miriam:kegg.genes:hsa%3A6464" />
</rdf:Bag>
</bqbiol:hasVersion>
<bqbiol:hasVersion>
<rdf:Bag>
<rdf:li rdf:resource="urn:miriam:refseq:NP_892113.4" />
</rdf:Bag>
</bqbiol:hasVersion>
<bqbiol:hasVersion>
<rdf:Bag>
<rdf:li rdf:resource="urn:miriam:hgnc:HGNC%3A10840" />
</rdf:Bag>
</bqbiol:hasVersion>
<bqbiol:hasVersion>
<rdf:Bag>
<rdf:li rdf:resource="urn:miriam:ncbigene:6464" />
</rdf:Bag>
</bqbiol:hasVersion>
<bqbiol:hasVersion>
<rdf:Bag>
<rdf:li rdf:resource="urn:miriam:refseq:NP_001123513.1" />
</rdf:Bag>
</bqbiol:hasVersion>
<bqbiol:hasVersion>
<rdf:Bag>
<rdf:li rdf:resource="urn:miriam:refseq:NP_001189788.1" />
</rdf:Bag>
</bqbiol:hasVersion>
<bqbiol:hasVersion>
<rdf:Bag>
<rdf:li rdf:resource="urn:miriam:pubmed:1623525" />
</rdf:Bag>
</bqbiol:hasVersion>
<bqbiol:isDescribedBy><rdf:Bag><rdf:li rdf:resource="urn:casq:function:Fc_gamma_RIIB_phosphorylated&amp;SHIP_minus_1_phosphorylated" /></rdf:Bag></bqbiol:isDescribedBy><bqbiol:isDescribedBy><rdf:Bag><rdf:li rdf:resource="urn:casq:cdid:s_id_csa42" /></rdf:Bag></bqbiol:isDescribedBy></rdf:Description>
</rdf:RDF>
</annotation></qual:qualitativeSpecies><qual:qualitativeSpecies qual:compartment="comp1" qual:constant="false" qual:id="csa19" qual:maxLevel="1" qual:name="I_kappa_Beta/�?F-kappa_B_complex"><annotation><rdf:RDF>
<rdf:Description rdf:about="#">
<bqbiol:isDescribedBy><rdf:Bag><rdf:li rdf:resource="urn:casq:function:IKK_minus_Beta_phosphorylated" /></rdf:Bag></bqbiol:isDescribedBy><bqbiol:isDescribedBy><rdf:Bag><rdf:li rdf:resource="urn:casq:cdid:s_id_csa19" /></rdf:Bag></bqbiol:isDescribedBy></rdf:Description>
</rdf:RDF>
</annotation></qual:qualitativeSpecies><qual:qualitativeSpecies qual:compartment="comp1" qual:constant="false" qual:id="csa15" qual:maxLevel="1" qual:name="PKC_space_Theta/space_DAG_complex"><annotation><rdf:RDF>
<rdf:Description rdf:about="#">
<bqbiol:isDescribedBy><rdf:Bag><rdf:li rdf:resource="urn:casq:function:DAG_simple_molecule&amp;PKC_space_Theta" /></rdf:Bag></bqbiol:isDescribedBy><bqbiol:isDescribedBy><rdf:Bag><rdf:li rdf:resource="urn:casq:cdid:s_id_csa15" /></rdf:Bag></bqbiol:isDescribedBy></rdf:Description>
</rdf:RDF>
</annotation></qual:qualitativeSpecies><qual:qualitativeSpecies qual:compartment="comp1" qual:constant="true" qual:id="sa89" qual:maxLevel="1" qual:name="PIP2_simple_molecule"><annotation><rdf:RDF>
<rdf:Description rdf:about="#">
<bqbiol:isDescribedBy>
<rdf:Bag>
<rdf:li rdf:resource="urn:miriam:obo.chebi:CHEBI%3A18348" />
</rdf:Bag>
</bqbiol:isDescribedBy>
<bqbiol:isDescribedBy><rdf:Bag><rdf:li rdf:resource="urn:casq:function:PIP2_simple_molecule" /></rdf:Bag></bqbiol:isDescribedBy><bqbiol:isDescribedBy><rdf:Bag><rdf:li rdf:resource="urn:casq:cdid:s_id_sa89" /></rdf:Bag></bqbiol:isDescribedBy></rdf:Description>
</rdf:RDF>
</annotation></qual:qualitativeSpecies><qual:qualitativeSpecies qual:compartment="comp1" qual:constant="true" qual:id="sa146" qual:maxLevel="1" qual:name="IP3R"><annotation><rdf:RDF>
<rdf:Description rdf:about="#">
<bqbiol:isDescribedBy><rdf:Bag><rdf:li rdf:resource="urn:casq:function:IP3R" /></rdf:Bag></bqbiol:isDescribedBy><bqbiol:isDescribedBy><rdf:Bag><rdf:li rdf:resource="urn:casq:cdid:s_id_sa146" /></rdf:Bag></bqbiol:isDescribedBy></rdf:Description>
</rdf:RDF>
</annotation></qual:qualitativeSpecies><qual:qualitativeSpecies qual:compartment="comp1" qual:constant="false" qual:id="sa155" qual:maxLevel="1" qual:name="Ca2+_ion_Cytosol"><annotation><rdf:RDF>
<rdf:Description rdf:about="#">
<bqbiol:isDescribedBy>
<rdf:Bag>
<rdf:li rdf:resource="urn:miriam:obo.chebi:CHEBI%3A29108" />
</rdf:Bag>
</bqbiol:isDescribedBy>
<bqbiol:isDescribedBy>
<rdf:Bag>
<rdf:li rdf:resource="urn:miriam:obo.chebi:CHEBI%3A29108" />
</rdf:Bag>
</bqbiol:isDescribedBy>
<bqbiol:isDescribedBy>
<rdf:Bag>
<rdf:li rdf:resource="urn:miriam:obo.chebi:CHEBI%3A29108" />
</rdf:Bag>
</bqbiol:isDescribedBy>
<bqbiol:isDescribedBy><rdf:Bag><rdf:li rdf:resource="urn:casq:function:CRAC" /></rdf:Bag></bqbiol:isDescribedBy><bqbiol:isDescribedBy><rdf:Bag><rdf:li rdf:resource="urn:casq:cdid:s_id_sa155" /></rdf:Bag></bqbiol:isDescribedBy><bqbiol:isDescribedBy><rdf:Bag><rdf:li rdf:resource="urn:casq:function:Ca2_plus_space_channel" /></rdf:Bag></bqbiol:isDescribedBy><bqbiol:isDescribedBy><rdf:Bag><rdf:li rdf:resource="urn:casq:cdid:s_id_sa155" /></rdf:Bag></bqbiol:isDescribedBy></rdf:Description>
</rdf:RDF>
</annotation></qual:qualitativeSpecies><qual:qualitativeSpecies qual:compartment="comp1" qual:constant="true" qual:id="sa76" qual:maxLevel="1" qual:name="Syk_Cytosol"><annotation><rdf:RDF>
<rdf:Description rdf:about="#">
<bqbiol:isDescribedBy>
<rdf:Bag>
<rdf:li rdf:resource="urn:miriam:ensembl:ENSG00000165025" />
</rdf:Bag>
</bqbiol:isDescribedBy>
<bqbiol:isDescribedBy>
<rdf:Bag>
<rdf:li rdf:resource="urn:miriam:refseq:NM_001135052" />
</rdf:Bag>
</bqbiol:isDescribedBy>
<bqbiol:isDescribedBy>
<rdf:Bag>
<rdf:li rdf:resource="urn:miriam:uniprot:P43405" />
</rdf:Bag>
</bqbiol:isDescribedBy>
<bqbiol:isDescribedBy>
<rdf:Bag>
<rdf:li rdf:resource="urn:miriam:hgnc.symbol:SYK" />
</rdf:Bag>
</bqbiol:isDescribedBy>
<bqbiol:isDescribedBy>
<rdf:Bag>
<rdf:li rdf:resource="urn:miriam:ncbigene:6850" />
</rdf:Bag>
</bqbiol:isDescribedBy>
<bqbiol:isDescribedBy>
<rdf:Bag>
<rdf:li rdf:resource="urn:miriam:hgnc:11491" />
</rdf:Bag>
</bqbiol:isDescribedBy>
<bqbiol:isDescribedBy><rdf:Bag><rdf:li rdf:resource="urn:casq:function:Syk" /></rdf:Bag></bqbiol:isDescribedBy><bqbiol:isDescribedBy><rdf:Bag><rdf:li rdf:resource="urn:casq:cdid:s_id_sa76" /></rdf:Bag></bqbiol:isDescribedBy><bqbiol:isDescribedBy><rdf:Bag><rdf:li rdf:resource="urn:casq:function:Syk" /></rdf:Bag></bqbiol:isDescribedBy><bqbiol:isDescribedBy><rdf:Bag><rdf:li rdf:resource="urn:casq:cdid:s_id_sa76" /></rdf:Bag></bqbiol:isDescribedBy></rdf:Description>
</rdf:RDF>
</annotation></qual:qualitativeSpecies><qual:qualitativeSpecies qual:compartment="comp1" qual:constant="true" qual:id="sa242" qual:maxLevel="1" qual:name="Fyn_phosphorylated_palmytoylated"><annotation><rdf:RDF>
<rdf:Description rdf:about="#">
<bqbiol:isDescribedBy>
<rdf:Bag>
<rdf:li rdf:resource="urn:miriam:hgnc.symbol:FYN" />
</rdf:Bag>
</bqbiol:isDescribedBy>
<bqbiol:isDescribedBy>
<rdf:Bag>
<rdf:li rdf:resource="urn:miriam:ncbigene:2534" />
</rdf:Bag>
</bqbiol:isDescribedBy>
<bqbiol:isDescribedBy>
<rdf:Bag>
<rdf:li rdf:resource="urn:miriam:uniprot:P06241" />
</rdf:Bag>
</bqbiol:isDescribedBy>
<bqbiol:isDescribedBy>
<rdf:Bag>
<rdf:li rdf:resource="urn:miriam:refseq:NM_002037" />
</rdf:Bag>
</bqbiol:isDescribedBy>
<bqbiol:isDescribedBy>
<rdf:Bag>
<rdf:li rdf:resource="urn:miriam:ensembl:ENSG00000010810" />
</rdf:Bag>
</bqbiol:isDescribedBy>
<bqbiol:isDescribedBy>
<rdf:Bag>
<rdf:li rdf:resource="urn:miriam:hgnc:4037" />
</rdf:Bag>
</bqbiol:isDescribedBy>
<bqbiol:isDescribedBy>
<rdf:Bag>
<rdf:li rdf:resource="urn:miriam:hgnc.symbol:FYN" />
</rdf:Bag>
</bqbiol:isDescribedBy>
<bqbiol:isDescribedBy>
<rdf:Bag>
<rdf:li rdf:resource="urn:miriam:ncbigene:2534" />
</rdf:Bag>
</bqbiol:isDescribedBy>
<bqbiol:isDescribedBy>
<rdf:Bag>
<rdf:li rdf:resource="urn:miriam:uniprot:P06241" />
</rdf:Bag>
</bqbiol:isDescribedBy>
<bqbiol:isDescribedBy>
<rdf:Bag>
<rdf:li rdf:resource="urn:miriam:refseq:NM_002037" />
</rdf:Bag>
</bqbiol:isDescribedBy>
<bqbiol:isDescribedBy>
<rdf:Bag>
<rdf:li rdf:resource="urn:miriam:ensembl:ENSG00000010810" />
</rdf:Bag>
</bqbiol:isDescribedBy>
<bqbiol:isDescribedBy>
<rdf:Bag>
<rdf:li rdf:resource="urn:miriam:hgnc:4037" />
</rdf:Bag>
</bqbiol:isDescribedBy>
<bqbiol:isDescribedBy><rdf:Bag><rdf:li rdf:resource="urn:casq:function:Fyn_phosphorylated_palmytoylated" /></rdf:Bag></bqbiol:isDescribedBy><bqbiol:isDescribedBy><rdf:Bag><rdf:li rdf:resource="urn:casq:cdid:s_id_sa242" /></rdf:Bag></bqbiol:isDescribedBy></rdf:Description>
</rdf:RDF>
</annotation></qual:qualitativeSpecies><qual:qualitativeSpecies qual:compartment="comp1" qual:constant="false" qual:id="sa343" qual:maxLevel="1" qual:name="c-JUN_phosphorylated_nucleus"><annotation><rdf:RDF>
<rdf:Description rdf:about="#">
<bqbiol:isDescribedBy><rdf:Bag><rdf:li rdf:resource="urn:casq:function:c_minus_JUN_phosphorylated" /></rdf:Bag></bqbiol:isDescribedBy><bqbiol:isDescribedBy><rdf:Bag><rdf:li rdf:resource="urn:casq:cdid:s_id_sa343" /></rdf:Bag></bqbiol:isDescribedBy></rdf:Description>
</rdf:RDF>
</annotation></qual:qualitativeSpecies><qual:qualitativeSpecies qual:compartment="comp1" qual:constant="true" qual:id="sa363" qual:maxLevel="1" qual:name="IgG_Plasma_space_Membrane"><annotation><rdf:RDF>
<rdf:Description rdf:about="#">
<bqbiol:isDescribedBy><rdf:Bag><rdf:li rdf:resource="urn:casq:function:IgG" /></rdf:Bag></bqbiol:isDescribedBy><bqbiol:isDescribedBy><rdf:Bag><rdf:li rdf:resource="urn:casq:cdid:s_id_sa363" /></rdf:Bag></bqbiol:isDescribedBy><bqbiol:isDescribedBy><rdf:Bag><rdf:li rdf:resource="urn:casq:function:IgG" /></rdf:Bag></bqbiol:isDescribedBy><bqbiol:isDescribedBy><rdf:Bag><rdf:li rdf:resource="urn:casq:cdid:s_id_sa363" /></rdf:Bag></bqbiol:isDescribedBy></rdf:Description>
</rdf:RDF>
</annotation></qual:qualitativeSpecies><qual:qualitativeSpecies qual:compartment="comp1" qual:constant="true" qual:id="sa359" qual:maxLevel="1" qual:name="IgE_Plasma_space_Membrane"><annotation><rdf:RDF>
<rdf:Description rdf:about="#">
<bqbiol:isDescribedBy><rdf:Bag><rdf:li rdf:resource="urn:casq:function:IgE" /></rdf:Bag></bqbiol:isDescribedBy><bqbiol:isDescribedBy><rdf:Bag><rdf:li rdf:resource="urn:casq:cdid:s_id_sa359" /></rdf:Bag></bqbiol:isDescribedBy><bqbiol:isDescribedBy><rdf:Bag><rdf:li rdf:resource="urn:casq:function:IgE" /></rdf:Bag></bqbiol:isDescribedBy><bqbiol:isDescribedBy><rdf:Bag><rdf:li rdf:resource="urn:casq:cdid:s_id_sa359" /></rdf:Bag></bqbiol:isDescribedBy></rdf:Description>
</rdf:RDF>
</annotation></qual:qualitativeSpecies><qual:qualitativeSpecies qual:compartment="comp1" qual:constant="false" qual:id="sa110" qual:maxLevel="1" qual:name="IKK-Beta_phosphorylated"><annotation><rdf:RDF>
<rdf:Description rdf:about="#">
<bqbiol:isDescribedBy><rdf:Bag><rdf:li rdf:resource="urn:casq:function:PKC_space_Theta_slash_space_DAG_complex" /></rdf:Bag></bqbiol:isDescribedBy><bqbiol:isDescribedBy><rdf:Bag><rdf:li rdf:resource="urn:casq:cdid:s_id_sa110" /></rdf:Bag></bqbiol:isDescribedBy></rdf:Description>
</rdf:RDF>
</annotation></qual:qualitativeSpecies><qual:qualitativeSpecies qual:compartment="comp1" qual:constant="true" qual:id="sa321" qual:maxLevel="1" qual:name="RASGRP1"><annotation><rdf:RDF>
<rdf:Description rdf:about="#">
<bqbiol:isDescribedBy>
<rdf:Bag>
<rdf:li rdf:resource="urn:miriam:uniprot:O95267" />
</rdf:Bag>
</bqbiol:isDescribedBy>
<bqbiol:isDescribedBy>
<rdf:Bag>
<rdf:li rdf:resource="urn:miriam:hgnc.symbol:RASGRP1" />
</rdf:Bag>
</bqbiol:isDescribedBy>
<bqbiol:isDescribedBy>
<rdf:Bag>
<rdf:li rdf:resource="urn:miriam:hgnc:9878" />
</rdf:Bag>
</bqbiol:isDescribedBy>
<bqbiol:isDescribedBy>
<rdf:Bag>
<rdf:li rdf:resource="urn:miriam:ensembl:ENSG00000172575" />
</rdf:Bag>
</bqbiol:isDescribedBy>
<bqbiol:isDescribedBy>
<rdf:Bag>
<rdf:li rdf:resource="urn:miriam:refseq:NM_005739" />
</rdf:Bag>
</bqbiol:isDescribedBy>
<bqbiol:isDescribedBy>
<rdf:Bag>
<rdf:li rdf:resource="urn:miriam:ncbigene:10125" />
</rdf:Bag>
</bqbiol:isDescribedBy>
<bqbiol:isDescribedBy><rdf:Bag><rdf:li rdf:resource="urn:casq:function:RASGRP1" /></rdf:Bag></bqbiol:isDescribedBy><bqbiol:isDescribedBy><rdf:Bag><rdf:li rdf:resource="urn:casq:cdid:s_id_sa321" /></rdf:Bag></bqbiol:isDescribedBy></rdf:Description>
</rdf:RDF>
</annotation></qual:qualitativeSpecies><qual:qualitativeSpecies qual:compartment="comp1" qual:constant="false" qual:id="sa162" qual:maxLevel="1" qual:name="MEK2(MAP2K2)_phosphorylated"><annotation><rdf:RDF>
<rdf:Description rdf:about="#">
<bqbiol:isDescribedBy><rdf:Bag><rdf:li rdf:resource="urn:casq:function:LAT1_slash_Gads_slash_SLP_minus_76_slash_Vav1_slash_Btk_slash_slash_PLCG1_slash_Grb2_slash_Shc_slash_SOS_slash_H_minus_RAS_slash_RAF_minus_1_complex" /></rdf:Bag></bqbiol:isDescribedBy><bqbiol:isDescribedBy><rdf:Bag><rdf:li rdf:resource="urn:casq:cdid:s_id_sa162" /></rdf:Bag></bqbiol:isDescribedBy></rdf:Description>
</rdf:RDF>
</annotation></qual:qualitativeSpecies><qual:qualitativeSpecies qual:compartment="comp1" qual:constant="false" qual:id="sa243" qual:maxLevel="1" qual:name="Btk_phosphorylated_Cytosol"><annotation><rdf:RDF>
<rdf:Description rdf:about="#">
<bqbiol:isDescribedBy>
<rdf:Bag>
<rdf:li rdf:resource="urn:miriam:hgnc:1133" />
</rdf:Bag>
</bqbiol:isDescribedBy>
<bqbiol:isDescribedBy>
<rdf:Bag>
<rdf:li rdf:resource="urn:miriam:ensembl:ENSG00000010671" />
</rdf:Bag>
</bqbiol:isDescribedBy>
<bqbiol:isDescribedBy>
<rdf:Bag>
<rdf:li rdf:resource="urn:miriam:uniprot:Q06187" />
</rdf:Bag>
</bqbiol:isDescribedBy>
<bqbiol:isDescribedBy>
<rdf:Bag>
<rdf:li rdf:resource="urn:miriam:ncbigene:695" />
</rdf:Bag>
</bqbiol:isDescribedBy>
<bqbiol:isDescribedBy>
<rdf:Bag>
<rdf:li rdf:resource="urn:miriam:refseq:NM_000061" />
</rdf:Bag>
</bqbiol:isDescribedBy>
<bqbiol:isDescribedBy>
<rdf:Bag>
<rdf:li rdf:resource="urn:miriam:hgnc.symbol:BTK" />
</rdf:Bag>
</bqbiol:isDescribedBy>
<bqbiol:isDescribedBy>
<rdf:Bag>
<rdf:li rdf:resource="urn:miriam:hgnc:1133" />
</rdf:Bag>
</bqbiol:isDescribedBy>
<bqbiol:isDescribedBy>
<rdf:Bag>
<rdf:li rdf:resource="urn:miriam:ensembl:ENSG00000010671" />
</rdf:Bag>
</bqbiol:isDescribedBy>
<bqbiol:isDescribedBy>
<rdf:Bag>
<rdf:li rdf:resource="urn:miriam:uniprot:Q06187" />
</rdf:Bag>
</bqbiol:isDescribedBy>
<bqbiol:isDescribedBy>
<rdf:Bag>
<rdf:li rdf:resource="urn:miriam:ncbigene:695" />
</rdf:Bag>
</bqbiol:isDescribedBy>
<bqbiol:isDescribedBy>
<rdf:Bag>
<rdf:li rdf:resource="urn:miriam:refseq:NM_000061" />
</rdf:Bag>
</bqbiol:isDescribedBy>
<bqbiol:isDescribedBy>
<rdf:Bag>
<rdf:li rdf:resource="urn:miriam:hgnc.symbol:BTK" />
</rdf:Bag>
</bqbiol:isDescribedBy>
<bqbiol:isDescribedBy><rdf:Bag><rdf:li rdf:resource="urn:casq:function:Fyn_phosphorylated_palmytoylated" /></rdf:Bag></bqbiol:isDescribedBy><bqbiol:isDescribedBy><rdf:Bag><rdf:li rdf:resource="urn:casq:cdid:s_id_sa243" /></rdf:Bag></bqbiol:isDescribedBy><bqbiol:isDescribedBy><rdf:Bag><rdf:li rdf:resource="urn:casq:function:Btk_phosphorylated" /></rdf:Bag></bqbiol:isDescribedBy><bqbiol:isDescribedBy><rdf:Bag><rdf:li rdf:resource="urn:casq:cdid:s_id_sa243" /></rdf:Bag></bqbiol:isDescribedBy></rdf:Description>
</rdf:RDF>
</annotation></qual:qualitativeSpecies><qual:qualitativeSpecies qual:compartment="comp1" qual:constant="false" qual:id="sa72" qual:maxLevel="1" qual:name="Lyn_phosphorylated_palmytoylated"><annotation><rdf:RDF>
<rdf:Description rdf:about="#">
<bqbiol:isDescribedBy>
<rdf:Bag>
<rdf:li rdf:resource="urn:miriam:hgnc:6735" />
</rdf:Bag>
</bqbiol:isDescribedBy>
<bqbiol:isDescribedBy>
<rdf:Bag>
<rdf:li rdf:resource="urn:miriam:refseq:NM_002350" />
</rdf:Bag>
</bqbiol:isDescribedBy>
<bqbiol:isDescribedBy>
<rdf:Bag>
<rdf:li rdf:resource="urn:miriam:ensembl:ENSG00000254087" />
</rdf:Bag>
</bqbiol:isDescribedBy>
<bqbiol:isDescribedBy>
<rdf:Bag>
<rdf:li rdf:resource="urn:miriam:hgnc.symbol:LYN" />
</rdf:Bag>
</bqbiol:isDescribedBy>
<bqbiol:isDescribedBy>
<rdf:Bag>
<rdf:li rdf:resource="urn:miriam:ncbigene:4067" />
</rdf:Bag>
</bqbiol:isDescribedBy>
<bqbiol:isDescribedBy>
<rdf:Bag>
<rdf:li rdf:resource="urn:miriam:uniprot:P07948" />
</rdf:Bag>
</bqbiol:isDescribedBy>
<bqbiol:isDescribedBy>
<rdf:Bag>
<rdf:li rdf:resource="urn:miriam:hgnc:6735" />
</rdf:Bag>
</bqbiol:isDescribedBy>
<bqbiol:isDescribedBy>
<rdf:Bag>
<rdf:li rdf:resource="urn:miriam:refseq:NM_002350" />
</rdf:Bag>
</bqbiol:isDescribedBy>
<bqbiol:isDescribedBy>
<rdf:Bag>
<rdf:li rdf:resource="urn:miriam:ensembl:ENSG00000254087" />
</rdf:Bag>
</bqbiol:isDescribedBy>
<bqbiol:isDescribedBy>
<rdf:Bag>
<rdf:li rdf:resource="urn:miriam:hgnc.symbol:LYN" />
</rdf:Bag>
</bqbiol:isDescribedBy>
<bqbiol:isDescribedBy>
<rdf:Bag>
<rdf:li rdf:resource="urn:miriam:ncbigene:4067" />
</rdf:Bag>
</bqbiol:isDescribedBy>
<bqbiol:isDescribedBy>
<rdf:Bag>
<rdf:li rdf:resource="urn:miriam:uniprot:P07948" />
</rdf:Bag>
</bqbiol:isDescribedBy>
<bqbiol:isDescribedBy><rdf:Bag><rdf:li rdf:resource="urn:casq:function:!cCbl" /></rdf:Bag></bqbiol:isDescribedBy><bqbiol:isDescribedBy><rdf:Bag><rdf:li rdf:resource="urn:casq:cdid:s_id_sa72" /></rdf:Bag></bqbiol:isDescribedBy></rdf:Description>
</rdf:RDF>
</annotation></qual:qualitativeSpecies><qual:qualitativeSpecies qual:compartment="comp1" qual:constant="false" qual:id="sa138" qual:maxLevel="1" qual:name="I-kB_phosphorylated"><annotation><rdf:RDF>
<rdf:Description rdf:about="#">
<bqbiol:isDescribedBy><rdf:Bag><rdf:li rdf:resource="urn:casq:function:I_kappa_Beta_slash_�?F_minus_kappa_B_complex" /></rdf:Bag></bqbiol:isDescribedBy><bqbiol:isDescribedBy><rdf:Bag><rdf:li rdf:resource="urn:casq:cdid:s_id_sa138" /></rdf:Bag></bqbiol:isDescribedBy></rdf:Description>
</rdf:RDF>
</annotation></qual:qualitativeSpecies><qual:qualitativeSpecies qual:compartment="comp1" qual:constant="false" qual:id="sa69" qual:maxLevel="1" qual:name="FceRI_phosphorylated_phosphorylated"><annotation><rdf:RDF>
<rdf:Description rdf:about="#">
<bqbiol:isDescribedBy><rdf:Bag><rdf:li rdf:resource="urn:casq:function:Lyn_phosphorylated_palmytoylated" /></rdf:Bag></bqbiol:isDescribedBy><bqbiol:isDescribedBy><rdf:Bag><rdf:li rdf:resource="urn:casq:cdid:s_id_sa69" /></rdf:Bag></bqbiol:isDescribedBy></rdf:Description>
</rdf:RDF>
</annotation></qual:qualitativeSpecies><qual:qualitativeSpecies qual:compartment="comp1" qual:constant="true" qual:id="sa178" qual:maxLevel="1" qual:name="Rac1"><annotation><rdf:RDF>
<rdf:Description rdf:about="#">
<bqbiol:isDescribedBy>
<rdf:Bag>
<rdf:li rdf:resource="urn:miriam:ncbigene:5879" />
</rdf:Bag>
</bqbiol:isDescribedBy>
<bqbiol:isDescribedBy>
<rdf:Bag>
<rdf:li rdf:resource="urn:miriam:hgnc.symbol:RAC1" />
</rdf:Bag>
</bqbiol:isDescribedBy>
<bqbiol:isDescribedBy>
<rdf:Bag>
<rdf:li rdf:resource="urn:miriam:hgnc:9801" />
</rdf:Bag>
</bqbiol:isDescribedBy>
<bqbiol:isDescribedBy>
<rdf:Bag>
<rdf:li rdf:resource="urn:miriam:refseq:NM_018890" />
</rdf:Bag>
</bqbiol:isDescribedBy>
<bqbiol:isDescribedBy>
<rdf:Bag>
<rdf:li rdf:resource="urn:miriam:ensembl:ENSG00000136238" />
</rdf:Bag>
</bqbiol:isDescribedBy>
<bqbiol:isDescribedBy>
<rdf:Bag>
<rdf:li rdf:resource="urn:miriam:uniprot:P63000" />
</rdf:Bag>
</bqbiol:isDescribedBy>
<bqbiol:isDescribedBy><rdf:Bag><rdf:li rdf:resource="urn:casq:function:Rac1" /></rdf:Bag></bqbiol:isDescribedBy><bqbiol:isDescribedBy><rdf:Bag><rdf:li rdf:resource="urn:casq:cdid:s_id_sa178" /></rdf:Bag></bqbiol:isDescribedBy></rdf:Description>
</rdf:RDF>
</annotation></qual:qualitativeSpecies><qual:qualitativeSpecies qual:compartment="comp1" qual:constant="false" qual:id="sa301" qual:maxLevel="1" qual:name="LAT2_phosphorylated_palmytoylated"><annotation><rdf:RDF>
<rdf:Description rdf:about="#">
<bqbiol:isDescribedBy>
<rdf:Bag>
<rdf:li rdf:resource="urn:miriam:hgnc:12749" />
</rdf:Bag>
</bqbiol:isDescribedBy>
<bqbiol:isDescribedBy>
<rdf:Bag>
<rdf:li rdf:resource="urn:miriam:refseq:NM_014146" />
</rdf:Bag>
</bqbiol:isDescribedBy>
<bqbiol:isDescribedBy>
<rdf:Bag>
<rdf:li rdf:resource="urn:miriam:uniprot:Q9GZY6" />
</rdf:Bag>
</bqbiol:isDescribedBy>
<bqbiol:isDescribedBy>
<rdf:Bag>
<rdf:li rdf:resource="urn:miriam:hgnc.symbol:LAT2" />
</rdf:Bag>
</bqbiol:isDescribedBy>
<bqbiol:isDescribedBy>
<rdf:Bag>
<rdf:li rdf:resource="urn:miriam:ncbigene:7462" />
</rdf:Bag>
</bqbiol:isDescribedBy>
<bqbiol:isDescribedBy>
<rdf:Bag>
<rdf:li rdf:resource="urn:miriam:ensembl:ENSG00000086730" />
</rdf:Bag>
</bqbiol:isDescribedBy>
<bqbiol:isDescribedBy>
<rdf:Bag>
<rdf:li rdf:resource="urn:miriam:hgnc:12749" />
</rdf:Bag>
</bqbiol:isDescribedBy>
<bqbiol:isDescribedBy>
<rdf:Bag>
<rdf:li rdf:resource="urn:miriam:refseq:NM_014146" />
</rdf:Bag>
</bqbiol:isDescribedBy>
<bqbiol:isDescribedBy>
<rdf:Bag>
<rdf:li rdf:resource="urn:miriam:uniprot:Q9GZY6" />
</rdf:Bag>
</bqbiol:isDescribedBy>
<bqbiol:isDescribedBy>
<rdf:Bag>
<rdf:li rdf:resource="urn:miriam:hgnc.symbol:LAT2" />
</rdf:Bag>
</bqbiol:isDescribedBy>
<bqbiol:isDescribedBy>
<rdf:Bag>
<rdf:li rdf:resource="urn:miriam:ncbigene:7462" />
</rdf:Bag>
</bqbiol:isDescribedBy>
<bqbiol:isDescribedBy>
<rdf:Bag>
<rdf:li rdf:resource="urn:miriam:ensembl:ENSG00000086730" />
</rdf:Bag>
</bqbiol:isDescribedBy>
<bqbiol:isDescribedBy><rdf:Bag><rdf:li rdf:resource="urn:casq:function:FceRI_slash_Syk_complex|Lyn_phosphorylated_palmytoylated" /></rdf:Bag></bqbiol:isDescribedBy><bqbiol:isDescribedBy><rdf:Bag><rdf:li rdf:resource="urn:casq:cdid:s_id_sa301" /></rdf:Bag></bqbiol:isDescribedBy></rdf:Description>
</rdf:RDF>
</annotation></qual:qualitativeSpecies><qual:qualitativeSpecies qual:compartment="comp1" qual:constant="false" qual:id="sa141" qual:maxLevel="1" qual:name="NF-kappa_B_nucleus"><annotation><rdf:RDF>
<rdf:Description rdf:about="#">
<bqbiol:isDescribedBy><rdf:Bag><rdf:li rdf:resource="urn:casq:function:NF_minus_kappa_B" /></rdf:Bag></bqbiol:isDescribedBy><bqbiol:isDescribedBy><rdf:Bag><rdf:li rdf:resource="urn:casq:cdid:s_id_sa141" /></rdf:Bag></bqbiol:isDescribedBy></rdf:Description>
</rdf:RDF>
</annotation></qual:qualitativeSpecies><qual:qualitativeSpecies qual:compartment="comp1" qual:constant="false" qual:id="sa164" qual:maxLevel="1" qual:name="Erk(MAPK1/3)_phosphorylated"><annotation><rdf:RDF>
<rdf:Description rdf:about="#">
<bqbiol:isDescribedBy><rdf:Bag><rdf:li rdf:resource="urn:casq:function:MEK1(MAP2K1)_phosphorylated&amp;MEK2(MAP2K2)_phosphorylated" /></rdf:Bag></bqbiol:isDescribedBy><bqbiol:isDescribedBy><rdf:Bag><rdf:li rdf:resource="urn:casq:cdid:s_id_sa164" /></rdf:Bag></bqbiol:isDescribedBy></rdf:Description>
</rdf:RDF>
</annotation></qual:qualitativeSpecies><qual:qualitativeSpecies qual:compartment="comp1" qual:constant="false" qual:id="sa160" qual:maxLevel="1" qual:name="MEK1(MAP2K1)_phosphorylated"><annotation><rdf:RDF>
<rdf:Description rdf:about="#">
<bqbiol:isDescribedBy><rdf:Bag><rdf:li rdf:resource="urn:casq:function:LAT1_slash_Gads_slash_SLP_minus_76_slash_Vav1_slash_Btk_slash_slash_PLCG1_slash_Grb2_slash_Shc_slash_SOS_slash_H_minus_RAS_slash_RAF_minus_1_complex" /></rdf:Bag></bqbiol:isDescribedBy><bqbiol:isDescribedBy><rdf:Bag><rdf:li rdf:resource="urn:casq:cdid:s_id_sa160" /></rdf:Bag></bqbiol:isDescribedBy></rdf:Description>
</rdf:RDF>
</annotation></qual:qualitativeSpecies><qual:qualitativeSpecies qual:compartment="comp1" qual:constant="false" qual:id="sa298" qual:maxLevel="1" qual:name="SHIP-1_phosphorylated"><annotation><rdf:RDF>
<rdf:Description rdf:about="#">
<bqbiol:isDescribedBy><rdf:Bag><rdf:li rdf:resource="urn:casq:function:Lyn_phosphorylated_palmytoylated" /></rdf:Bag></bqbiol:isDescribedBy><bqbiol:isDescribedBy><rdf:Bag><rdf:li rdf:resource="urn:casq:cdid:s_id_sa298" /></rdf:Bag></bqbiol:isDescribedBy></rdf:Description>
</rdf:RDF>
</annotation></qual:qualitativeSpecies><qual:qualitativeSpecies qual:compartment="comp1" qual:constant="true" qual:id="sa153" qual:maxLevel="1" qual:name="CRAC"><annotation><rdf:RDF>
<rdf:Description rdf:about="#">
<bqbiol:isDescribedBy><rdf:Bag><rdf:li rdf:resource="urn:casq:function:CRAC" /></rdf:Bag></bqbiol:isDescribedBy><bqbiol:isDescribedBy><rdf:Bag><rdf:li rdf:resource="urn:casq:cdid:s_id_sa153" /></rdf:Bag></bqbiol:isDescribedBy></rdf:Description>
</rdf:RDF>
</annotation></qual:qualitativeSpecies><qual:qualitativeSpecies qual:compartment="comp1" qual:constant="false" qual:id="sa166" qual:maxLevel="1" qual:name="Elk1_phosphorylated"><annotation><rdf:RDF>
<rdf:Description rdf:about="#">
<bqbiol:isDescribedBy>
<rdf:Bag>
<rdf:li rdf:resource="urn:miriam:hgnc:3321" />
</rdf:Bag>
</bqbiol:isDescribedBy>
<bqbiol:isDescribedBy>
<rdf:Bag>
<rdf:li rdf:resource="urn:miriam:ensembl:ENSG00000126767" />
</rdf:Bag>
</bqbiol:isDescribedBy>
<bqbiol:isDescribedBy>
<rdf:Bag>
<rdf:li rdf:resource="urn:miriam:uniprot:P19419" />
</rdf:Bag>
</bqbiol:isDescribedBy>
<bqbiol:isDescribedBy>
<rdf:Bag>
<rdf:li rdf:resource="urn:miriam:ncbigene:2002" />
</rdf:Bag>
</bqbiol:isDescribedBy>
<bqbiol:isDescribedBy>
<rdf:Bag>
<rdf:li rdf:resource="urn:miriam:refseq:NM_005229" />
</rdf:Bag>
</bqbiol:isDescribedBy>
<bqbiol:isDescribedBy>
<rdf:Bag>
<rdf:li rdf:resource="urn:miriam:hgnc.symbol:ELK1" />
</rdf:Bag>
</bqbiol:isDescribedBy>
<bqbiol:isDescribedBy>
<rdf:Bag>
<rdf:li rdf:resource="urn:miriam:hgnc:3321" />
</rdf:Bag>
</bqbiol:isDescribedBy>
<bqbiol:isDescribedBy>
<rdf:Bag>
<rdf:li rdf:resource="urn:miriam:ensembl:ENSG00000126767" />
</rdf:Bag>
</bqbiol:isDescribedBy>
<bqbiol:isDescribedBy>
<rdf:Bag>
<rdf:li rdf:resource="urn:miriam:uniprot:P19419" />
</rdf:Bag>
</bqbiol:isDescribedBy>
<bqbiol:isDescribedBy>
<rdf:Bag>
<rdf:li rdf:resource="urn:miriam:ncbigene:2002" />
</rdf:Bag>
</bqbiol:isDescribedBy>
<bqbiol:isDescribedBy>
<rdf:Bag>
<rdf:li rdf:resource="urn:miriam:refseq:NM_005229" />
</rdf:Bag>
</bqbiol:isDescribedBy>
<bqbiol:isDescribedBy>
<rdf:Bag>
<rdf:li rdf:resource="urn:miriam:hgnc.symbol:ELK1" />
</rdf:Bag>
</bqbiol:isDescribedBy>
<bqbiol:isDescribedBy><rdf:Bag><rdf:li rdf:resource="urn:casq:function:Erk(MAPK1_slash_3)_phosphorylated|c_minus_JUN_phosphorylated|JNK_phosphorylated" /></rdf:Bag></bqbiol:isDescribedBy><bqbiol:isDescribedBy><rdf:Bag><rdf:li rdf:resource="urn:casq:cdid:s_id_sa166" /></rdf:Bag></bqbiol:isDescribedBy></rdf:Description>
</rdf:RDF>
</annotation></qual:qualitativeSpecies><qual:qualitativeSpecies qual:compartment="comp1" qual:constant="true" qual:id="sa31" qual:maxLevel="1" qual:name="SLP-76"><annotation><rdf:RDF>
<rdf:Description rdf:about="#">
<bqbiol:isDescribedBy>
<rdf:Bag>
<rdf:li rdf:resource="urn:miriam:ensembl:ENSG00000043462" />
</rdf:Bag>
</bqbiol:isDescribedBy>
<bqbiol:isDescribedBy>
<rdf:Bag>
<rdf:li rdf:resource="urn:miriam:refseq:NM_005565" />
</rdf:Bag>
</bqbiol:isDescribedBy>
<bqbiol:isDescribedBy>
<rdf:Bag>
<rdf:li rdf:resource="urn:miriam:ncbigene:3937" />
</rdf:Bag>
</bqbiol:isDescribedBy>
<bqbiol:isDescribedBy>
<rdf:Bag>
<rdf:li rdf:resource="urn:miriam:hgnc:6529" />
</rdf:Bag>
</bqbiol:isDescribedBy>
<bqbiol:isDescribedBy>
<rdf:Bag>
<rdf:li rdf:resource="urn:miriam:uniprot:Q13094" />
</rdf:Bag>
</bqbiol:isDescribedBy>
<bqmodel:is>
<rdf:Bag>
<rdf:li rdf:resource="urn:miriam:hgnc.symbol:LCP2" />
</rdf:Bag>
</bqmodel:is>
<bqbiol:isDescribedBy><rdf:Bag><rdf:li rdf:resource="urn:casq:function:SLP_minus_76" /></rdf:Bag></bqbiol:isDescribedBy><bqbiol:isDescribedBy><rdf:Bag><rdf:li rdf:resource="urn:casq:cdid:s_id_sa31" /></rdf:Bag></bqbiol:isDescribedBy></rdf:Description>
</rdf:RDF>
</annotation></qual:qualitativeSpecies><qual:qualitativeSpecies qual:compartment="comp1" qual:constant="true" qual:id="sa354" qual:maxLevel="1" qual:name="cCbl"><annotation><rdf:RDF>
<rdf:Description rdf:about="#">
<bqbiol:isDescribedBy><rdf:Bag><rdf:li rdf:resource="urn:casq:function:cCbl" /></rdf:Bag></bqbiol:isDescribedBy><bqbiol:isDescribedBy><rdf:Bag><rdf:li rdf:resource="urn:casq:cdid:s_id_sa354" /></rdf:Bag></bqbiol:isDescribedBy></rdf:Description>
</rdf:RDF>
</annotation></qual:qualitativeSpecies><qual:qualitativeSpecies qual:compartment="comp1" qual:constant="true" qual:id="sa235" qual:maxLevel="1" qual:name="Cbp/PAG_palmytoylated"><annotation><rdf:RDF>
<rdf:Description rdf:about="#">
<bqbiol:isDescribedBy><rdf:Bag><rdf:li rdf:resource="urn:casq:function:Cbp_slash_PAG_palmytoylated" /></rdf:Bag></bqbiol:isDescribedBy><bqbiol:isDescribedBy><rdf:Bag><rdf:li rdf:resource="urn:casq:cdid:s_id_sa235" /></rdf:Bag></bqbiol:isDescribedBy></rdf:Description>
</rdf:RDF>
</annotation></qual:qualitativeSpecies><qual:qualitativeSpecies qual:compartment="comp1" qual:constant="true" qual:id="sa175" qual:maxLevel="1" qual:name="Btk_phosphorylated_Plasma_space_Membrane"><annotation><rdf:RDF>
<rdf:Description rdf:about="#">
<bqbiol:isDescribedBy>
<rdf:Bag>
<rdf:li rdf:resource="urn:miriam:hgnc:1133" />
</rdf:Bag>
</bqbiol:isDescribedBy>
<bqbiol:isDescribedBy>
<rdf:Bag>
<rdf:li rdf:resource="urn:miriam:ensembl:ENSG00000010671" />
</rdf:Bag>
</bqbiol:isDescribedBy>
<bqbiol:isDescribedBy>
<rdf:Bag>
<rdf:li rdf:resource="urn:miriam:uniprot:Q06187" />
</rdf:Bag>
</bqbiol:isDescribedBy>
<bqbiol:isDescribedBy>
<rdf:Bag>
<rdf:li rdf:resource="urn:miriam:ncbigene:695" />
</rdf:Bag>
</bqbiol:isDescribedBy>
<bqbiol:isDescribedBy>
<rdf:Bag>
<rdf:li rdf:resource="urn:miriam:refseq:NM_000061" />
</rdf:Bag>
</bqbiol:isDescribedBy>
<bqbiol:isDescribedBy>
<rdf:Bag>
<rdf:li rdf:resource="urn:miriam:hgnc.symbol:BTK" />
</rdf:Bag>
</bqbiol:isDescribedBy>
<bqbiol:isDescribedBy><rdf:Bag><rdf:li rdf:resource="urn:casq:function:Btk_phosphorylated" /></rdf:Bag></bqbiol:isDescribedBy><bqbiol:isDescribedBy><rdf:Bag><rdf:li rdf:resource="urn:casq:cdid:s_id_sa175" /></rdf:Bag></bqbiol:isDescribedBy></rdf:Description>
</rdf:RDF>
</annotation></qual:qualitativeSpecies><qual:qualitativeSpecies qual:compartment="comp1" qual:constant="true" qual:id="sa125" qual:maxLevel="1" qual:name="RAF1"><annotation><rdf:RDF>
<rdf:Description rdf:about="#">
<bqbiol:isDescribedBy>
<rdf:Bag>
<rdf:li rdf:resource="urn:miriam:ensembl:ENSG00000132155" />
</rdf:Bag>
</bqbiol:isDescribedBy>
<bqbiol:isDescribedBy>
<rdf:Bag>
<rdf:li rdf:resource="urn:miriam:refseq:NM_002880" />
</rdf:Bag>
</bqbiol:isDescribedBy>
<bqbiol:isDescribedBy>
<rdf:Bag>
<rdf:li rdf:resource="urn:miriam:hgnc.symbol:RAF1" />
</rdf:Bag>
</bqbiol:isDescribedBy>
<bqbiol:isDescribedBy>
<rdf:Bag>
<rdf:li rdf:resource="urn:miriam:ncbigene:5894" />
</rdf:Bag>
</bqbiol:isDescribedBy>
<bqbiol:isDescribedBy>
<rdf:Bag>
<rdf:li rdf:resource="urn:miriam:uniprot:P04049" />
</rdf:Bag>
</bqbiol:isDescribedBy>
<bqbiol:isDescribedBy>
<rdf:Bag>
<rdf:li rdf:resource="urn:miriam:hgnc:9829" />
</rdf:Bag>
</bqbiol:isDescribedBy>
<bqbiol:isDescribedBy><rdf:Bag><rdf:li rdf:resource="urn:casq:function:RAF1" /></rdf:Bag></bqbiol:isDescribedBy><bqbiol:isDescribedBy><rdf:Bag><rdf:li rdf:resource="urn:casq:cdid:s_id_sa125" /></rdf:Bag></bqbiol:isDescribedBy></rdf:Description>
</rdf:RDF>
</annotation></qual:qualitativeSpecies><qual:qualitativeSpecies qual:compartment="comp1" qual:constant="true" qual:id="sa94" qual:maxLevel="1" qual:name="Btk"><annotation><rdf:RDF>
<rdf:Description rdf:about="#">
<bqbiol:isDescribedBy>
<rdf:Bag>
<rdf:li rdf:resource="urn:miriam:hgnc:1133" />
</rdf:Bag>
</bqbiol:isDescribedBy>
<bqbiol:isDescribedBy>
<rdf:Bag>
<rdf:li rdf:resource="urn:miriam:ensembl:ENSG00000010671" />
</rdf:Bag>
</bqbiol:isDescribedBy>
<bqbiol:isDescribedBy>
<rdf:Bag>
<rdf:li rdf:resource="urn:miriam:uniprot:Q06187" />
</rdf:Bag>
</bqbiol:isDescribedBy>
<bqbiol:isDescribedBy>
<rdf:Bag>
<rdf:li rdf:resource="urn:miriam:ncbigene:695" />
</rdf:Bag>
</bqbiol:isDescribedBy>
<bqbiol:isDescribedBy>
<rdf:Bag>
<rdf:li rdf:resource="urn:miriam:refseq:NM_000061" />
</rdf:Bag>
</bqbiol:isDescribedBy>
<bqbiol:isDescribedBy>
<rdf:Bag>
<rdf:li rdf:resource="urn:miriam:hgnc.symbol:BTK" />
</rdf:Bag>
</bqbiol:isDescribedBy>
<bqbiol:isDescribedBy><rdf:Bag><rdf:li rdf:resource="urn:casq:function:Btk" /></rdf:Bag></bqbiol:isDescribedBy><bqbiol:isDescribedBy><rdf:Bag><rdf:li rdf:resource="urn:casq:cdid:s_id_sa94" /></rdf:Bag></bqbiol:isDescribedBy></rdf:Description>
</rdf:RDF>
</annotation></qual:qualitativeSpecies><qual:qualitativeSpecies qual:compartment="comp1" qual:constant="false" qual:id="sa67" qual:maxLevel="1" qual:name="LAT1_phosphorylated_phosphorylated_phosphorylated_phosphorylated_palmytoylated"><annotation><rdf:RDF>
<rdf:Description rdf:about="#">
<bqbiol:isDescribedBy><rdf:Bag><rdf:li rdf:resource="urn:casq:function:FceRI_slash_Syk_complex" /></rdf:Bag></bqbiol:isDescribedBy><bqbiol:isDescribedBy><rdf:Bag><rdf:li rdf:resource="urn:casq:cdid:s_id_sa67" /></rdf:Bag></bqbiol:isDescribedBy></rdf:Description>
</rdf:RDF>
</annotation></qual:qualitativeSpecies><qual:qualitativeSpecies qual:compartment="comp1" qual:constant="true" qual:id="sa238" qual:maxLevel="1" qual:name="Gab2"><annotation><rdf:RDF>
<rdf:Description rdf:about="#">
<bqbiol:isDescribedBy>
<rdf:Bag>
<rdf:li rdf:resource="urn:miriam:ensembl:ENSG00000033327" />
</rdf:Bag>
</bqbiol:isDescribedBy>
<bqbiol:isDescribedBy>
<rdf:Bag>
<rdf:li rdf:resource="urn:miriam:hgnc:14458" />
</rdf:Bag>
</bqbiol:isDescribedBy>
<bqbiol:isDescribedBy>
<rdf:Bag>
<rdf:li rdf:resource="urn:miriam:ncbigene:9846" />
</rdf:Bag>
</bqbiol:isDescribedBy>
<bqbiol:isDescribedBy>
<rdf:Bag>
<rdf:li rdf:resource="urn:miriam:uniprot:Q9UQC2" />
</rdf:Bag>
</bqbiol:isDescribedBy>
<bqbiol:isDescribedBy>
<rdf:Bag>
<rdf:li rdf:resource="urn:miriam:hgnc.symbol:GAB2" />
</rdf:Bag>
</bqbiol:isDescribedBy>
<bqbiol:isDescribedBy>
<rdf:Bag>
<rdf:li rdf:resource="urn:miriam:refseq:NM_080491" />
</rdf:Bag>
</bqbiol:isDescribedBy>
<bqbiol:isDescribedBy><rdf:Bag><rdf:li rdf:resource="urn:casq:function:Gab2" /></rdf:Bag></bqbiol:isDescribedBy><bqbiol:isDescribedBy><rdf:Bag><rdf:li rdf:resource="urn:casq:cdid:s_id_sa238" /></rdf:Bag></bqbiol:isDescribedBy></rdf:Description>
</rdf:RDF>
</annotation></qual:qualitativeSpecies><qual:qualitativeSpecies qual:compartment="comp1" qual:constant="true" qual:id="sa358" qual:maxLevel="1" qual:name="IgE_Plasma_space_Membrane"><annotation><rdf:RDF>
<rdf:Description rdf:about="#">
<bqbiol:isDescribedBy><rdf:Bag><rdf:li rdf:resource="urn:casq:function:IgE" /></rdf:Bag></bqbiol:isDescribedBy><bqbiol:isDescribedBy><rdf:Bag><rdf:li rdf:resource="urn:casq:cdid:s_id_sa359" /></rdf:Bag></bqbiol:isDescribedBy><bqbiol:isDescribedBy><rdf:Bag><rdf:li rdf:resource="urn:casq:function:IgE" /></rdf:Bag></bqbiol:isDescribedBy><bqbiol:isDescribedBy><rdf:Bag><rdf:li rdf:resource="urn:casq:cdid:s_id_sa359" /></rdf:Bag></bqbiol:isDescribedBy></rdf:Description>
</rdf:RDF>
</annotation></qual:qualitativeSpecies><qual:qualitativeSpecies qual:compartment="comp1" qual:constant="true" qual:id="sa364" qual:maxLevel="1" qual:name="IgG_Plasma_space_Membrane"><annotation><rdf:RDF>
<rdf:Description rdf:about="#">
<bqbiol:isDescribedBy><rdf:Bag><rdf:li rdf:resource="urn:casq:function:IgG" /></rdf:Bag></bqbiol:isDescribedBy><bqbiol:isDescribedBy><rdf:Bag><rdf:li rdf:resource="urn:casq:cdid:s_id_sa363" /></rdf:Bag></bqbiol:isDescribedBy><bqbiol:isDescribedBy><rdf:Bag><rdf:li rdf:resource="urn:casq:function:IgG" /></rdf:Bag></bqbiol:isDescribedBy><bqbiol:isDescribedBy><rdf:Bag><rdf:li rdf:resource="urn:casq:cdid:s_id_sa363" /></rdf:Bag></bqbiol:isDescribedBy></rdf:Description>
</rdf:RDF>
</annotation></qual:qualitativeSpecies><qual:qualitativeSpecies qual:compartment="comp1" qual:constant="true" qual:id="sa355" qual:maxLevel="1" qual:name="Bcr"><annotation><rdf:RDF>
<rdf:Description rdf:about="#">
<bqbiol:isDescribedBy>
<rdf:Bag>
<rdf:li rdf:resource="urn:miriam:ncbigene:613" />
</rdf:Bag>
</bqbiol:isDescribedBy>
<bqbiol:isDescribedBy>
<rdf:Bag>
<rdf:li rdf:resource="urn:miriam:ensembl:ENSG00000186716" />
</rdf:Bag>
</bqbiol:isDescribedBy>
<bqbiol:isDescribedBy>
<rdf:Bag>
<rdf:li rdf:resource="urn:miriam:hgnc:1014" />
</rdf:Bag>
</bqbiol:isDescribedBy>
<bqbiol:isDescribedBy>
<rdf:Bag>
<rdf:li rdf:resource="urn:miriam:hgnc.symbol:BCR" />
</rdf:Bag>
</bqbiol:isDescribedBy>
<bqbiol:isDescribedBy>
<rdf:Bag>
<rdf:li rdf:resource="urn:miriam:uniprot:P11274" />
</rdf:Bag>
</bqbiol:isDescribedBy>
<bqbiol:isDescribedBy>
<rdf:Bag>
<rdf:li rdf:resource="urn:miriam:refseq:NM_004327" />
</rdf:Bag>
</bqbiol:isDescribedBy>
<bqbiol:isDescribedBy><rdf:Bag><rdf:li rdf:resource="urn:casq:function:Bcr" /></rdf:Bag></bqbiol:isDescribedBy><bqbiol:isDescribedBy><rdf:Bag><rdf:li rdf:resource="urn:casq:cdid:s_id_sa355" /></rdf:Bag></bqbiol:isDescribedBy></rdf:Description>
</rdf:RDF>
</annotation></qual:qualitativeSpecies><qual:qualitativeSpecies qual:compartment="comp1" qual:constant="true" qual:id="sa124" qual:maxLevel="1" qual:name="H-RAS"><annotation><rdf:RDF>
<rdf:Description rdf:about="#">
<bqbiol:isDescribedBy><rdf:Bag><rdf:li rdf:resource="urn:casq:function:H_minus_RAS" /></rdf:Bag></bqbiol:isDescribedBy><bqbiol:isDescribedBy><rdf:Bag><rdf:li rdf:resource="urn:casq:cdid:s_id_sa124" /></rdf:Bag></bqbiol:isDescribedBy></rdf:Description>
</rdf:RDF>
</annotation></qual:qualitativeSpecies><qual:qualitativeSpecies qual:compartment="comp1" qual:constant="false" qual:id="sa91" qual:maxLevel="1" qual:name="IP3_simple_molecule_Cytosol"><annotation><rdf:RDF>
<rdf:Description rdf:about="#">
<bqbiol:isDescribedBy>
<rdf:Bag>
<rdf:li rdf:resource="urn:miriam:obo.chebi:CHEBI%3A16595" />
</rdf:Bag>
</bqbiol:isDescribedBy>
<bqbiol:isDescribedBy><rdf:Bag><rdf:li rdf:resource="urn:casq:function:PLCG1_phosphorylated|LAT1_slash_Gads_slash_SLP_minus_76_slash_Vav1_slash_Btk_slash_slash_PLCG1_slash_Grb2_slash_Shc_slash_SOS_complex&amp;PIP2_simple_molecule" /></rdf:Bag></bqbiol:isDescribedBy><bqbiol:isDescribedBy><rdf:Bag><rdf:li rdf:resource="urn:casq:cdid:s_id_sa91" /></rdf:Bag></bqbiol:isDescribedBy><bqbiol:isDescribedBy><rdf:Bag><rdf:li rdf:resource="urn:casq:function:IP3_simple_molecule" /></rdf:Bag></bqbiol:isDescribedBy><bqbiol:isDescribedBy><rdf:Bag><rdf:li rdf:resource="urn:casq:cdid:s_id_sa91" /></rdf:Bag></bqbiol:isDescribedBy></rdf:Description>
</rdf:RDF>
</annotation></qual:qualitativeSpecies><qual:qualitativeSpecies qual:compartment="comp1" qual:constant="false" qual:id="sa200" qual:maxLevel="1" qual:name="c-JUN_phosphorylated_nucleus"><annotation><rdf:RDF>
<rdf:Description rdf:about="#">
<bqbiol:isDescribedBy><rdf:Bag><rdf:li rdf:resource="urn:casq:function:JNK_phosphorylated" /></rdf:Bag></bqbiol:isDescribedBy><bqbiol:isDescribedBy><rdf:Bag><rdf:li rdf:resource="urn:casq:cdid:s_id_sa200" /></rdf:Bag></bqbiol:isDescribedBy></rdf:Description>
</rdf:RDF>
</annotation></qual:qualitativeSpecies><qual:qualitativeSpecies qual:compartment="comp1" qual:constant="false" qual:id="sa196" qual:maxLevel="1" qual:name="MEK4(MAP2K4)_phosphorylated"><annotation><rdf:RDF>
<rdf:Description rdf:about="#">
<bqbiol:isDescribedBy><rdf:Bag><rdf:li rdf:resource="urn:casq:function:MEKK1(MAP3K1)_phosphorylated" /></rdf:Bag></bqbiol:isDescribedBy><bqbiol:isDescribedBy><rdf:Bag><rdf:li rdf:resource="urn:casq:cdid:s_id_sa196" /></rdf:Bag></bqbiol:isDescribedBy></rdf:Description>
</rdf:RDF>
</annotation></qual:qualitativeSpecies><qual:qualitativeSpecies qual:compartment="comp1" qual:constant="false" qual:id="sa303" qual:maxLevel="1" qual:name="Fyn_phosphorylated_phosphorylated_palmytoylated"><annotation><rdf:RDF>
<rdf:Description rdf:about="#">
<bqbiol:isDescribedBy>
<rdf:Bag>
<rdf:li rdf:resource="urn:miriam:hgnc.symbol:FYN" />
</rdf:Bag>
</bqbiol:isDescribedBy>
<bqbiol:isDescribedBy>
<rdf:Bag>
<rdf:li rdf:resource="urn:miriam:ncbigene:2534" />
</rdf:Bag>
</bqbiol:isDescribedBy>
<bqbiol:isDescribedBy>
<rdf:Bag>
<rdf:li rdf:resource="urn:miriam:uniprot:P06241" />
</rdf:Bag>
</bqbiol:isDescribedBy>
<bqbiol:isDescribedBy>
<rdf:Bag>
<rdf:li rdf:resource="urn:miriam:refseq:NM_002037" />
</rdf:Bag>
</bqbiol:isDescribedBy>
<bqbiol:isDescribedBy>
<rdf:Bag>
<rdf:li rdf:resource="urn:miriam:ensembl:ENSG00000010810" />
</rdf:Bag>
</bqbiol:isDescribedBy>
<bqbiol:isDescribedBy>
<rdf:Bag>
<rdf:li rdf:resource="urn:miriam:hgnc:4037" />
</rdf:Bag>
</bqbiol:isDescribedBy>
<bqbiol:isDescribedBy><rdf:Bag><rdf:li rdf:resource="urn:casq:function:Fyn_phosphorylated_palmytoylated&amp;Cbp_slash_Csk_complex" /></rdf:Bag></bqbiol:isDescribedBy><bqbiol:isDescribedBy><rdf:Bag><rdf:li rdf:resource="urn:casq:cdid:s_id_sa303" /></rdf:Bag></bqbiol:isDescribedBy></rdf:Description>
</rdf:RDF>
</annotation></qual:qualitativeSpecies><qual:qualitativeSpecies qual:compartment="comp1" qual:constant="false" qual:id="sa140" qual:maxLevel="1" qual:name="NF-kappa_B_Cytosol"><annotation><rdf:RDF>
<rdf:Description rdf:about="#">
<bqbiol:isDescribedBy><rdf:Bag><rdf:li rdf:resource="urn:casq:function:I_kappa_Beta_slash_�?F_minus_kappa_B_complex" /></rdf:Bag></bqbiol:isDescribedBy><bqbiol:isDescribedBy><rdf:Bag><rdf:li rdf:resource="urn:casq:cdid:s_id_sa140" /></rdf:Bag></bqbiol:isDescribedBy></rdf:Description>
</rdf:RDF>
</annotation></qual:qualitativeSpecies><qual:qualitativeSpecies qual:compartment="comp1" qual:constant="false" qual:id="sa97" qual:maxLevel="1" qual:name="PLCG1_phosphorylated"><annotation><rdf:RDF>
<rdf:Description rdf:about="#">
<bqbiol:isDescribedBy>
<rdf:Bag>
<rdf:li rdf:resource="urn:miriam:hgnc:9065" />
</rdf:Bag>
</bqbiol:isDescribedBy>
<bqbiol:isDescribedBy>
<rdf:Bag>
<rdf:li rdf:resource="urn:miriam:hgnc.symbol:PLCG1" />
</rdf:Bag>
</bqbiol:isDescribedBy>
<bqbiol:isDescribedBy>
<rdf:Bag>
<rdf:li rdf:resource="urn:miriam:refseq:NM_182811" />
</rdf:Bag>
</bqbiol:isDescribedBy>
<bqbiol:isDescribedBy>
<rdf:Bag>
<rdf:li rdf:resource="urn:miriam:uniprot:P19174" />
</rdf:Bag>
</bqbiol:isDescribedBy>
<bqbiol:isDescribedBy>
<rdf:Bag>
<rdf:li rdf:resource="urn:miriam:ncbigene:5335" />
</rdf:Bag>
</bqbiol:isDescribedBy>
<bqbiol:isDescribedBy>
<rdf:Bag>
<rdf:li rdf:resource="urn:miriam:ensembl:ENSG00000124181" />
</rdf:Bag>
</bqbiol:isDescribedBy>
<bqbiol:isDescribedBy>
<rdf:Bag>
<rdf:li rdf:resource="urn:miriam:hgnc:9065" />
</rdf:Bag>
</bqbiol:isDescribedBy>
<bqbiol:isDescribedBy>
<rdf:Bag>
<rdf:li rdf:resource="urn:miriam:hgnc.symbol:PLCG1" />
</rdf:Bag>
</bqbiol:isDescribedBy>
<bqbiol:isDescribedBy>
<rdf:Bag>
<rdf:li rdf:resource="urn:miriam:refseq:NM_182811" />
</rdf:Bag>
</bqbiol:isDescribedBy>
<bqbiol:isDescribedBy>
<rdf:Bag>
<rdf:li rdf:resource="urn:miriam:uniprot:P19174" />
</rdf:Bag>
</bqbiol:isDescribedBy>
<bqbiol:isDescribedBy>
<rdf:Bag>
<rdf:li rdf:resource="urn:miriam:ncbigene:5335" />
</rdf:Bag>
</bqbiol:isDescribedBy>
<bqbiol:isDescribedBy>
<rdf:Bag>
<rdf:li rdf:resource="urn:miriam:ensembl:ENSG00000124181" />
</rdf:Bag>
</bqbiol:isDescribedBy>
<bqbiol:isDescribedBy><rdf:Bag><rdf:li rdf:resource="urn:casq:function:Btk_phosphorylated" /></rdf:Bag></bqbiol:isDescribedBy><bqbiol:isDescribedBy><rdf:Bag><rdf:li rdf:resource="urn:casq:cdid:s_id_sa97" /></rdf:Bag></bqbiol:isDescribedBy></rdf:Description>
</rdf:RDF>
</annotation></qual:qualitativeSpecies><qual:qualitativeSpecies qual:compartment="comp1" qual:constant="false" qual:id="sa90" qual:maxLevel="1" qual:name="DAG_simple_molecule"><annotation><rdf:RDF>
<rdf:Description rdf:about="#">
<bqbiol:isDescribedBy><rdf:Bag><rdf:li rdf:resource="urn:casq:function:PLCG1_phosphorylated|LAT1_slash_Gads_slash_SLP_minus_76_slash_Vav1_slash_Btk_slash_slash_PLCG1_slash_Grb2_slash_Shc_slash_SOS_complex&amp;PIP2_simple_molecule" /></rdf:Bag></bqbiol:isDescribedBy><bqbiol:isDescribedBy><rdf:Bag><rdf:li rdf:resource="urn:casq:cdid:s_id_sa90" /></rdf:Bag></bqbiol:isDescribedBy></rdf:Description>
</rdf:RDF>
</annotation></qual:qualitativeSpecies><qual:qualitativeSpecies qual:compartment="comp1" qual:constant="false" qual:id="sa274" qual:maxLevel="1" qual:name="Fc_gamma_RIIB_phosphorylated"><annotation><rdf:RDF>
<rdf:Description rdf:about="#">
<bqbiol:isDescribedBy><rdf:Bag><rdf:li rdf:resource="urn:casq:function:Lyn_phosphorylated_palmytoylated" /></rdf:Bag></bqbiol:isDescribedBy><bqbiol:isDescribedBy><rdf:Bag><rdf:li rdf:resource="urn:casq:cdid:s_id_sa274" /></rdf:Bag></bqbiol:isDescribedBy></rdf:Description>
</rdf:RDF>
</annotation></qual:qualitativeSpecies><qual:qualitativeSpecies qual:compartment="comp1" qual:constant="false" qual:id="sa194" qual:maxLevel="1" qual:name="MKK7(MAP2K7)_phosphorylated"><annotation><rdf:RDF>
<rdf:Description rdf:about="#">
<bqbiol:isDescribedBy><rdf:Bag><rdf:li rdf:resource="urn:casq:function:MEKK1(MAP3K1)_phosphorylated" /></rdf:Bag></bqbiol:isDescribedBy><bqbiol:isDescribedBy><rdf:Bag><rdf:li rdf:resource="urn:casq:cdid:s_id_sa194" /></rdf:Bag></bqbiol:isDescribedBy></rdf:Description>
</rdf:RDF>
</annotation></qual:qualitativeSpecies><qual:qualitativeSpecies qual:compartment="comp1" qual:constant="false" qual:id="sa100" qual:maxLevel="1" qual:name="Ca2+space_channel"><annotation><rdf:RDF>
<rdf:Description rdf:about="#">
<bqbiol:isDescribedBy><rdf:Bag><rdf:li rdf:resource="urn:casq:function:IP3_simple_molecule" /></rdf:Bag></bqbiol:isDescribedBy><bqbiol:isDescribedBy><rdf:Bag><rdf:li rdf:resource="urn:casq:cdid:s_id_sa98" /></rdf:Bag></bqbiol:isDescribedBy></rdf:Description>
</rdf:RDF>
</annotation></qual:qualitativeSpecies><qual:qualitativeSpecies qual:compartment="comp1" qual:constant="false" qual:id="sa347" qual:maxLevel="1" qual:name="Fos_phosphorylated"><annotation><rdf:RDF>
<rdf:Description rdf:about="#">
<bqbiol:isDescribedBy>
<rdf:Bag>
<rdf:li rdf:resource="urn:miriam:hgnc:3796" />
</rdf:Bag>
</bqbiol:isDescribedBy>
<bqbiol:isDescribedBy>
<rdf:Bag>
<rdf:li rdf:resource="urn:miriam:ensembl:ENSG00000170345" />
</rdf:Bag>
</bqbiol:isDescribedBy>
<bqbiol:isDescribedBy>
<rdf:Bag>
<rdf:li rdf:resource="urn:miriam:refseq:NM_005252" />
</rdf:Bag>
</bqbiol:isDescribedBy>
<bqbiol:isDescribedBy>
<rdf:Bag>
<rdf:li rdf:resource="urn:miriam:uniprot:P01100" />
</rdf:Bag>
</bqbiol:isDescribedBy>
<bqbiol:isDescribedBy>
<rdf:Bag>
<rdf:li rdf:resource="urn:miriam:ncbigene:2353" />
</rdf:Bag>
</bqbiol:isDescribedBy>
<bqbiol:isDescribedBy>
<rdf:Bag>
<rdf:li rdf:resource="urn:miriam:hgnc.symbol:FOS" />
</rdf:Bag>
</bqbiol:isDescribedBy>
<bqbiol:isDescribedBy>
<rdf:Bag>
<rdf:li rdf:resource="urn:miriam:hgnc:3796" />
</rdf:Bag>
</bqbiol:isDescribedBy>
<bqbiol:isDescribedBy>
<rdf:Bag>
<rdf:li rdf:resource="urn:miriam:ensembl:ENSG00000170345" />
</rdf:Bag>
</bqbiol:isDescribedBy>
<bqbiol:isDescribedBy>
<rdf:Bag>
<rdf:li rdf:resource="urn:miriam:refseq:NM_005252" />
</rdf:Bag>
</bqbiol:isDescribedBy>
<bqbiol:isDescribedBy>
<rdf:Bag>
<rdf:li rdf:resource="urn:miriam:uniprot:P01100" />
</rdf:Bag>
</bqbiol:isDescribedBy>
<bqbiol:isDescribedBy>
<rdf:Bag>
<rdf:li rdf:resource="urn:miriam:ncbigene:2353" />
</rdf:Bag>
</bqbiol:isDescribedBy>
<bqbiol:isDescribedBy>
<rdf:Bag>
<rdf:li rdf:resource="urn:miriam:hgnc.symbol:FOS" />
</rdf:Bag>
</bqbiol:isDescribedBy>
<bqbiol:isDescribedBy><rdf:Bag><rdf:li rdf:resource="urn:casq:function:Erk(MAPK1_slash_3)_phosphorylated" /></rdf:Bag></bqbiol:isDescribedBy><bqbiol:isDescribedBy><rdf:Bag><rdf:li rdf:resource="urn:casq:cdid:s_id_sa347" /></rdf:Bag></bqbiol:isDescribedBy></rdf:Description>
</rdf:RDF>
</annotation></qual:qualitativeSpecies><qual:qualitativeSpecies qual:compartment="comp1" qual:constant="true" qual:id="sa27" qual:maxLevel="1" qual:name="Shc"><annotation><rdf:RDF>
<rdf:Description rdf:about="#">
<bqbiol:hasVersion>
<rdf:Bag>
<rdf:li rdf:resource="urn:miriam:reactome:REACT_999" />
</rdf:Bag>
</bqbiol:hasVersion>
<bqbiol:hasVersion>
<rdf:Bag>
<rdf:li rdf:resource="urn:miriam:refseq:NP_003020.2" />
</rdf:Bag>
</bqbiol:hasVersion>
<bqbiol:hasVersion>
<rdf:Bag>
<rdf:li rdf:resource="urn:miriam:refseq:NP_001123512.1" />
</rdf:Bag>
</bqbiol:hasVersion>
<bqbiol:hasVersion>
<rdf:Bag>
<rdf:li rdf:resource="urn:miriam:kegg.genes:hsa%3A6464" />
</rdf:Bag>
</bqbiol:hasVersion>
<bqbiol:hasVersion>
<rdf:Bag>
<rdf:li rdf:resource="urn:miriam:refseq:NP_892113.4" />
</rdf:Bag>
</bqbiol:hasVersion>
<bqbiol:hasVersion>
<rdf:Bag>
<rdf:li rdf:resource="urn:miriam:hgnc:HGNC%3A10840" />
</rdf:Bag>
</bqbiol:hasVersion>
<bqbiol:hasVersion>
<rdf:Bag>
<rdf:li rdf:resource="urn:miriam:ncbigene:6464" />
</rdf:Bag>
</bqbiol:hasVersion>
<bqbiol:hasVersion>
<rdf:Bag>
<rdf:li rdf:resource="urn:miriam:refseq:NP_001123513.1" />
</rdf:Bag>
</bqbiol:hasVersion>
<bqbiol:hasVersion>
<rdf:Bag>
<rdf:li rdf:resource="urn:miriam:refseq:NP_001189788.1" />
</rdf:Bag>
</bqbiol:hasVersion>
<bqbiol:hasVersion>
<rdf:Bag>
<rdf:li rdf:resource="urn:miriam:pubmed:1623525" />
</rdf:Bag>
</bqbiol:hasVersion>
<bqbiol:isDescribedBy><rdf:Bag><rdf:li rdf:resource="urn:casq:function:Shc" /></rdf:Bag></bqbiol:isDescribedBy><bqbiol:isDescribedBy><rdf:Bag><rdf:li rdf:resource="urn:casq:cdid:s_id_sa27" /></rdf:Bag></bqbiol:isDescribedBy></rdf:Description>
</rdf:RDF>
</annotation></qual:qualitativeSpecies><qual:qualitativeSpecies qual:compartment="comp1" qual:constant="false" qual:id="sa102" qual:maxLevel="1" qual:name="Ca2+_ion_Cytosol"><annotation><rdf:RDF>
<rdf:Description rdf:about="#">
<bqbiol:isDescribedBy>
<rdf:Bag>
<rdf:li rdf:resource="urn:miriam:obo.chebi:CHEBI%3A29108" />
</rdf:Bag>
</bqbiol:isDescribedBy>
<bqbiol:isDescribedBy>
<rdf:Bag>
<rdf:li rdf:resource="urn:miriam:obo.chebi:CHEBI%3A29108" />
</rdf:Bag>
</bqbiol:isDescribedBy>
<bqbiol:isDescribedBy>
<rdf:Bag>
<rdf:li rdf:resource="urn:miriam:obo.chebi:CHEBI%3A29108" />
</rdf:Bag>
</bqbiol:isDescribedBy>
<bqbiol:isDescribedBy><rdf:Bag><rdf:li rdf:resource="urn:casq:function:CRAC" /></rdf:Bag></bqbiol:isDescribedBy><bqbiol:isDescribedBy><rdf:Bag><rdf:li rdf:resource="urn:casq:cdid:s_id_sa155" /></rdf:Bag></bqbiol:isDescribedBy><bqbiol:isDescribedBy><rdf:Bag><rdf:li rdf:resource="urn:casq:function:Ca2_plus_space_channel" /></rdf:Bag></bqbiol:isDescribedBy><bqbiol:isDescribedBy><rdf:Bag><rdf:li rdf:resource="urn:casq:cdid:s_id_sa155" /></rdf:Bag></bqbiol:isDescribedBy></rdf:Description>
</rdf:RDF>
</annotation></qual:qualitativeSpecies><qual:qualitativeSpecies qual:compartment="comp1" qual:constant="false" qual:id="sa198" qual:maxLevel="1" qual:name="JNK_phosphorylated"><annotation><rdf:RDF>
<rdf:Description rdf:about="#">
<bqbiol:isDescribedBy><rdf:Bag><rdf:li rdf:resource="urn:casq:function:MKK7(MAP2K7)_phosphorylated&amp;MEK4(MAP2K4)_phosphorylated" /></rdf:Bag></bqbiol:isDescribedBy><bqbiol:isDescribedBy><rdf:Bag><rdf:li rdf:resource="urn:casq:cdid:s_id_sa198" /></rdf:Bag></bqbiol:isDescribedBy></rdf:Description>
</rdf:RDF>
</annotation></qual:qualitativeSpecies><qual:qualitativeSpecies qual:compartment="comp1" qual:constant="true" qual:id="sa105" qual:maxLevel="1" qual:name="PKC_space_Theta"><annotation><rdf:RDF>
<rdf:Description rdf:about="#">
<bqbiol:isDescribedBy><rdf:Bag><rdf:li rdf:resource="urn:casq:function:PKC_space_Theta" /></rdf:Bag></bqbiol:isDescribedBy><bqbiol:isDescribedBy><rdf:Bag><rdf:li rdf:resource="urn:casq:cdid:s_id_sa105" /></rdf:Bag></bqbiol:isDescribedBy></rdf:Description>
</rdf:RDF>
</annotation></qual:qualitativeSpecies><qual:qualitativeSpecies qual:compartment="comp1" qual:constant="true" qual:id="sa40" qual:maxLevel="1" qual:name="GRAP2"><annotation><rdf:RDF>
<rdf:Description rdf:about="#">
<bqbiol:isDescribedBy>
<rdf:Bag>
<rdf:li rdf:resource="urn:miriam:refseq:NM_004810" />
</rdf:Bag>
</bqbiol:isDescribedBy>
<bqbiol:isDescribedBy>
<rdf:Bag>
<rdf:li rdf:resource="urn:miriam:pubmed:1234567" />
</rdf:Bag>
</bqbiol:isDescribedBy>
<bqbiol:isDescribedBy>
<rdf:Bag>
<rdf:li rdf:resource="urn:miriam:hgnc.symbol:GRAP2" />
</rdf:Bag>
</bqbiol:isDescribedBy>
<bqbiol:isDescribedBy>
<rdf:Bag>
<rdf:li rdf:resource="urn:miriam:hgnc:4563" />
</rdf:Bag>
</bqbiol:isDescribedBy>
<bqbiol:isDescribedBy>
<rdf:Bag>
<rdf:li rdf:resource="urn:miriam:ensembl:ENSG00000100351" />
</rdf:Bag>
</bqbiol:isDescribedBy>
<bqbiol:isDescribedBy>
<rdf:Bag>
<rdf:li rdf:resource="urn:miriam:uniprot:O75791" />
</rdf:Bag>
</bqbiol:isDescribedBy>
<bqbiol:isDescribedBy>
<rdf:Bag>
<rdf:li rdf:resource="urn:miriam:ncbigene:9402" />
</rdf:Bag>
</bqbiol:isDescribedBy>
<bqbiol:isDescribedBy><rdf:Bag><rdf:li rdf:resource="urn:casq:function:GRAP2" /></rdf:Bag></bqbiol:isDescribedBy><bqbiol:isDescribedBy><rdf:Bag><rdf:li rdf:resource="urn:casq:cdid:s_id_sa40" /></rdf:Bag></bqbiol:isDescribedBy></rdf:Description>
</rdf:RDF>
</annotation></qual:qualitativeSpecies><qual:qualitativeSpecies qual:compartment="comp1" qual:constant="false" qual:id="sa145" qual:maxLevel="1" qual:name="NFAT_nucleus"><annotation><rdf:RDF>
<rdf:Description rdf:about="#">
<bqbiol:isDescribedBy><rdf:Bag><rdf:li rdf:resource="urn:casq:function:NFAT" /></rdf:Bag></bqbiol:isDescribedBy><bqbiol:isDescribedBy><rdf:Bag><rdf:li rdf:resource="urn:casq:cdid:s_id_sa145" /></rdf:Bag></bqbiol:isDescribedBy></rdf:Description>
</rdf:RDF>
</annotation></qual:qualitativeSpecies><qual:qualitativeSpecies qual:compartment="comp1" qual:constant="true" qual:id="sa103" qual:maxLevel="1" qual:name="Btk_phosphorylated_Cytosol"><annotation><rdf:RDF>
<rdf:Description rdf:about="#">
<bqbiol:isDescribedBy>
<rdf:Bag>
<rdf:li rdf:resource="urn:miriam:hgnc:1133" />
</rdf:Bag>
</bqbiol:isDescribedBy>
<bqbiol:isDescribedBy>
<rdf:Bag>
<rdf:li rdf:resource="urn:miriam:ensembl:ENSG00000010671" />
</rdf:Bag>
</bqbiol:isDescribedBy>
<bqbiol:isDescribedBy>
<rdf:Bag>
<rdf:li rdf:resource="urn:miriam:uniprot:Q06187" />
</rdf:Bag>
</bqbiol:isDescribedBy>
<bqbiol:isDescribedBy>
<rdf:Bag>
<rdf:li rdf:resource="urn:miriam:ncbigene:695" />
</rdf:Bag>
</bqbiol:isDescribedBy>
<bqbiol:isDescribedBy>
<rdf:Bag>
<rdf:li rdf:resource="urn:miriam:refseq:NM_000061" />
</rdf:Bag>
</bqbiol:isDescribedBy>
<bqbiol:isDescribedBy>
<rdf:Bag>
<rdf:li rdf:resource="urn:miriam:hgnc.symbol:BTK" />
</rdf:Bag>
</bqbiol:isDescribedBy>
<bqbiol:isDescribedBy>
<rdf:Bag>
<rdf:li rdf:resource="urn:miriam:hgnc:1133" />
</rdf:Bag>
</bqbiol:isDescribedBy>
<bqbiol:isDescribedBy>
<rdf:Bag>
<rdf:li rdf:resource="urn:miriam:ensembl:ENSG00000010671" />
</rdf:Bag>
</bqbiol:isDescribedBy>
<bqbiol:isDescribedBy>
<rdf:Bag>
<rdf:li rdf:resource="urn:miriam:uniprot:Q06187" />
</rdf:Bag>
</bqbiol:isDescribedBy>
<bqbiol:isDescribedBy>
<rdf:Bag>
<rdf:li rdf:resource="urn:miriam:ncbigene:695" />
</rdf:Bag>
</bqbiol:isDescribedBy>
<bqbiol:isDescribedBy>
<rdf:Bag>
<rdf:li rdf:resource="urn:miriam:refseq:NM_000061" />
</rdf:Bag>
</bqbiol:isDescribedBy>
<bqbiol:isDescribedBy>
<rdf:Bag>
<rdf:li rdf:resource="urn:miriam:hgnc.symbol:BTK" />
</rdf:Bag>
</bqbiol:isDescribedBy>
<bqbiol:isDescribedBy><rdf:Bag><rdf:li rdf:resource="urn:casq:function:Fyn_phosphorylated_palmytoylated" /></rdf:Bag></bqbiol:isDescribedBy><bqbiol:isDescribedBy><rdf:Bag><rdf:li rdf:resource="urn:casq:cdid:s_id_sa243" /></rdf:Bag></bqbiol:isDescribedBy><bqbiol:isDescribedBy><rdf:Bag><rdf:li rdf:resource="urn:casq:function:Btk_phosphorylated" /></rdf:Bag></bqbiol:isDescribedBy><bqbiol:isDescribedBy><rdf:Bag><rdf:li rdf:resource="urn:casq:cdid:s_id_sa243" /></rdf:Bag></bqbiol:isDescribedBy></rdf:Description>
</rdf:RDF>
</annotation></qual:qualitativeSpecies><qual:qualitativeSpecies qual:compartment="comp1" qual:constant="false" qual:id="sa143" qual:maxLevel="1" qual:name="NFAT_Cytosol"><annotation><rdf:RDF>
<rdf:Description rdf:about="#">
<bqbiol:isDescribedBy><rdf:Bag><rdf:li rdf:resource="urn:casq:function:Calmodulin_slash_Calcineurin_complex" /></rdf:Bag></bqbiol:isDescribedBy><bqbiol:isDescribedBy><rdf:Bag><rdf:li rdf:resource="urn:casq:cdid:s_id_sa143" /></rdf:Bag></bqbiol:isDescribedBy></rdf:Description>
</rdf:RDF>
</annotation></qual:qualitativeSpecies><qual:qualitativeSpecies qual:compartment="comp1" qual:constant="false" qual:id="sa147" qual:maxLevel="1" qual:name="IP3_simple_molecule_Cytosol"><annotation><rdf:RDF>
<rdf:Description rdf:about="#">
<bqbiol:isDescribedBy>
<rdf:Bag>
<rdf:li rdf:resource="urn:miriam:obo.chebi:CHEBI%3A16595" />
</rdf:Bag>
</bqbiol:isDescribedBy>
<bqbiol:isDescribedBy><rdf:Bag><rdf:li rdf:resource="urn:casq:function:PLCG1_phosphorylated|LAT1_slash_Gads_slash_SLP_minus_76_slash_Vav1_slash_Btk_slash_slash_PLCG1_slash_Grb2_slash_Shc_slash_SOS_complex&amp;PIP2_simple_molecule" /></rdf:Bag></bqbiol:isDescribedBy><bqbiol:isDescribedBy><rdf:Bag><rdf:li rdf:resource="urn:casq:cdid:s_id_sa91" /></rdf:Bag></bqbiol:isDescribedBy><bqbiol:isDescribedBy><rdf:Bag><rdf:li rdf:resource="urn:casq:function:IP3_simple_molecule" /></rdf:Bag></bqbiol:isDescribedBy><bqbiol:isDescribedBy><rdf:Bag><rdf:li rdf:resource="urn:casq:cdid:s_id_sa91" /></rdf:Bag></bqbiol:isDescribedBy></rdf:Description>
</rdf:RDF>
</annotation></qual:qualitativeSpecies><qual:qualitativeSpecies qual:compartment="comp1" qual:constant="false" qual:id="sa192" qual:maxLevel="1" qual:name="MEKK1(MAP3K1)_phosphorylated"><annotation><rdf:RDF>
<rdf:Description rdf:about="#">
<bqbiol:isDescribedBy><rdf:Bag><rdf:li rdf:resource="urn:casq:function:LAT1_slash_Gads_slash_SLP_minus_76_slash_Vav1_slash_Btk_slash_slash_PLCG1_slash_Grb2_slash_Shc_slash_SOS_slash_Rac1_slash_PAK2_complex" /></rdf:Bag></bqbiol:isDescribedBy><bqbiol:isDescribedBy><rdf:Bag><rdf:li rdf:resource="urn:casq:cdid:s_id_sa192" /></rdf:Bag></bqbiol:isDescribedBy></rdf:Description>
</rdf:RDF>
</annotation></qual:qualitativeSpecies><qual:qualitativeSpecies qual:compartment="comp1" qual:constant="true" qual:id="sa88" qual:maxLevel="1" qual:name="Syk_Cytosol"><annotation><rdf:RDF>
<rdf:Description rdf:about="#">
<bqbiol:isDescribedBy>
<rdf:Bag>
<rdf:li rdf:resource="urn:miriam:ensembl:ENSG00000165025" />
</rdf:Bag>
</bqbiol:isDescribedBy>
<bqbiol:isDescribedBy>
<rdf:Bag>
<rdf:li rdf:resource="urn:miriam:refseq:NM_001135052" />
</rdf:Bag>
</bqbiol:isDescribedBy>
<bqbiol:isDescribedBy>
<rdf:Bag>
<rdf:li rdf:resource="urn:miriam:uniprot:P43405" />
</rdf:Bag>
</bqbiol:isDescribedBy>
<bqbiol:isDescribedBy>
<rdf:Bag>
<rdf:li rdf:resource="urn:miriam:hgnc.symbol:SYK" />
</rdf:Bag>
</bqbiol:isDescribedBy>
<bqbiol:isDescribedBy>
<rdf:Bag>
<rdf:li rdf:resource="urn:miriam:ncbigene:6850" />
</rdf:Bag>
</bqbiol:isDescribedBy>
<bqbiol:isDescribedBy>
<rdf:Bag>
<rdf:li rdf:resource="urn:miriam:hgnc:11491" />
</rdf:Bag>
</bqbiol:isDescribedBy>
<bqbiol:isDescribedBy><rdf:Bag><rdf:li rdf:resource="urn:casq:function:Syk" /></rdf:Bag></bqbiol:isDescribedBy><bqbiol:isDescribedBy><rdf:Bag><rdf:li rdf:resource="urn:casq:cdid:s_id_sa76" /></rdf:Bag></bqbiol:isDescribedBy><bqbiol:isDescribedBy><rdf:Bag><rdf:li rdf:resource="urn:casq:function:Syk" /></rdf:Bag></bqbiol:isDescribedBy><bqbiol:isDescribedBy><rdf:Bag><rdf:li rdf:resource="urn:casq:cdid:s_id_sa76" /></rdf:Bag></bqbiol:isDescribedBy></rdf:Description>
</rdf:RDF>
</annotation></qual:qualitativeSpecies></qual:listOfQualitativeSpecies><qual:listOfTransitions><qual:transition qual:id="tr_csa5"><qual:listOfInputs><qual:input qual:id="tr_csa5_in_0" qual:qualitativeSpecies="sa94" qual:sign="positive" qual:transitionEffect="none" /><qual:input qual:id="tr_csa5_in_1" qual:qualitativeSpecies="csa11" qual:sign="positive" qual:transitionEffect="none" /><qual:input qual:id="tr_csa5_in_2" qual:qualitativeSpecies="sa67" qual:sign="positive" qual:transitionEffect="none" /><qual:input qual:id="tr_csa5_in_3" qual:qualitativeSpecies="csa4" qual:sign="positive" qual:transitionEffect="none" /><qual:input qual:id="tr_csa5_in_4" qual:qualitativeSpecies="sa40" qual:sign="positive" qual:transitionEffect="none" /><qual:input qual:id="tr_csa5_in_5" qual:qualitativeSpecies="sa31" qual:sign="positive" qual:transitionEffect="none" /></qual:listOfInputs><qual:listOfOutputs><qual:output qual:id="tr_csa5_out" qual:qualitativeSpecies="csa5" qual:transitionEffect="assignmentLevel" /></qual:listOfOutputs><qual:listOfFunctionTerms><qual:defaultTerm qual:resultLevel="0" /><qual:functionTerm qual:resultLevel="1"><math xmlns="http://www.w3.org/1998/Math/MathML"><apply><or /><apply><and /><apply><eq /><ci>sa94</ci><cn type="integer">1</cn></apply><apply><eq /><ci>csa11</ci><cn type="integer">1</cn></apply></apply><apply><and /><apply><eq /><ci>sa67</ci><cn type="integer">1</cn></apply><apply><eq /><ci>csa4</ci><cn type="integer">1</cn></apply></apply><apply><and /><apply><eq /><ci>sa67</ci><cn type="integer">1</cn></apply><apply><eq /><ci>sa40</ci><cn type="integer">1</cn></apply></apply><apply><and /><apply><eq /><ci>sa31</ci><cn type="integer">1</cn></apply><apply><eq /><ci>csa11</ci><cn type="integer">1</cn></apply></apply></apply></math></qual:functionTerm></qual:listOfFunctionTerms><notes><html xmlns="http://www.w3.org/1999/xhtml"><head><title /></head><body><p>References_begin:
Phoshorylated Btk is recruited into the signalosome
by SLP-76, recruited Btk then phosphorylates and activates PLC-γ
PMID:19909365, PMID:20610546
References_end</p><p>References_begin:
Y783 is phosphorylated before LAT Y132, suggesting that 
PLCγ-1 associates with the Gads/SLP-76/Itk complex before 
binding to pY132 (Houtman et al.2005)
PLCγ-1, Grb2 and Gads bind directly to LAT phosphotyrosine motifs .
PLCγ-1 association with LAT is stabilized by Gads binding to LAT (Zhu et al.2003).
PLCγ-1 stabilizes the binding of Grb2 to LAT1 (Hartgroves et al. 2003).
PMID:20610546, PMID:12496416, PMID:12646565, PMID:16081816
References_end</p><p>References_begin:
Btk is phosphorylated and thus activated in a Syk dependent manner
References_end</p><p>References_begin:
Vav1 is recruited into the signalosome via SLP-76
SLP-76 recruitment of Vav1- important also for stabilizing 
the recruitment and activation of PLCγ-1 and the regulation 
of Ca2+ responses
PMID:19909365, PMID:20610546
References_end</p><p>References_begin:
Gads, in addition to binding LAT, binds SLP-76 which 
in turn recruits a number of other signaling proteins 
including PLCγ-1 (Liu et al.1999;Zhang et al.2000;Yablonsky et al.2001).
PMID:20610546, PMID:11390650, PMID:10811803, PMID:10021361
References_end</p><p>References_begin:
Grb2, Gads and Grap (T-cells) potentially bind phosphorylated 
LAT at Y171,Y191,Y226 (Wange 2000).
PMID:20610546, PMID:11752630
References_end</p><p>References_begin:
SLP-76 is phosphorylated and thus activated by a Lyn mediated 
Syk dependent manner
PMID:19909365, PMID:20610546
References_end</p></body></html></notes><annotation><rdf:RDF><rdf:Description rdf:about="#">
</rdf:Description>
<rdf:Description rdf:about="#">
</rdf:Description>
<rdf:Description rdf:about="#">
</rdf:Description>
<rdf:Description rdf:about="#">
</rdf:Description>
<rdf:Description rdf:about="#">
</rdf:Description>
<rdf:Description rdf:about="#">
</rdf:Description>
<rdf:Description rdf:about="#">
<bqbiol:isDescribedBy>
<rdf:Bag>
<rdf:li rdf:resource="urn:miriam:pubmed:1234567" />
</rdf:Bag>
</bqbiol:isDescribedBy>
</rdf:Description>
<rdf:Description rdf:about="#">
</rdf:Description>
</rdf:RDF></annotation></qual:transition><qual:transition qual:id="tr_csa4"><qual:listOfInputs><qual:input qual:id="tr_csa4_in_0" qual:qualitativeSpecies="csa39" qual:sign="negative" qual:transitionEffect="none" /><qual:input qual:id="tr_csa4_in_1" qual:qualitativeSpecies="sa164" qual:sign="negative" qual:transitionEffect="none" /><qual:input qual:id="tr_csa4_in_2" qual:qualitativeSpecies="sa355" qual:sign="positive" qual:transitionEffect="none" /><qual:input qual:id="tr_csa4_in_3" qual:qualitativeSpecies="sa27" qual:sign="positive" qual:transitionEffect="none" /><qual:input qual:id="tr_csa4_in_4" qual:qualitativeSpecies="sa72" qual:sign="positive" qual:transitionEffect="none" /><qual:input qual:id="tr_csa4_in_5" qual:qualitativeSpecies="csa11" qual:sign="positive" qual:transitionEffect="none" /></qual:listOfInputs><qual:listOfOutputs><qual:output qual:id="tr_csa4_out" qual:qualitativeSpecies="csa4" qual:transitionEffect="assignmentLevel" /></qual:listOfOutputs><qual:listOfFunctionTerms><qual:defaultTerm qual:resultLevel="0" /><qual:functionTerm qual:resultLevel="1"><math xmlns="http://www.w3.org/1998/Math/MathML"><apply><or /><apply><eq /><ci>csa39</ci><cn type="integer">0</cn></apply><apply><and /><apply><eq /><ci>sa355</ci><cn type="integer">1</cn></apply><apply><eq /><ci>sa164</ci><cn type="integer">0</cn></apply></apply><apply><and /><apply><or /><apply><eq /><ci>sa72</ci><cn type="integer">1</cn></apply><apply><eq /><ci>csa11</ci><cn type="integer">1</cn></apply></apply><apply><eq /><ci>sa27</ci><cn type="integer">1</cn></apply></apply></apply></math></qual:functionTerm></qual:listOfFunctionTerms><notes><html xmlns="http://www.w3.org/1999/xhtml"><head><title /></head><body><p>References_begin:
Phosphorylation of Shc leads to the recruitment of Grb2 and SOS and 
thereby induces Ras activation (Baldari et al. 1999)
PMID:19909365, PMID:10195419
References_end</p><p>References_begin:
Grb2 constitutively interacts with SOS
Recruitment of Grb2 to activated receptors and membrane 
localized adapters brings SOS into close proximity to its substrate 
and leads to Ras activation and subsequently ERK activation
PMID:19909365
References_end</p><p>References_begin:
Shc and SOS associate with LAT1/2 via Grb2
Shc also associates with ITAMs of FcεRI and becomes 
tyrosine phosphorylated in a Syk dependent manner
Phosphorylation of Shc leads to the recruitment of Grb2 
and SOS and thereby induces Ras activation (Baldari et al. 1999)
PMID:19909365, PMID10195419
References_end</p></body></html></notes><annotation><rdf:RDF><rdf:Description rdf:about="#">
</rdf:Description>
<rdf:Description rdf:about="#">
</rdf:Description>
<rdf:Description rdf:about="#">
</rdf:Description>
</rdf:RDF></annotation></qual:transition><qual:transition qual:id="tr_csa50"><qual:listOfInputs><qual:input qual:id="tr_csa50_in_0" qual:qualitativeSpecies="sa125" qual:sign="positive" qual:transitionEffect="none" /><qual:input qual:id="tr_csa50_in_1" qual:qualitativeSpecies="csa49" qual:sign="positive" qual:transitionEffect="none" /></qual:listOfInputs><qual:listOfOutputs><qual:output qual:id="tr_csa50_out" qual:qualitativeSpecies="csa50" qual:transitionEffect="assignmentLevel" /></qual:listOfOutputs><qual:listOfFunctionTerms><qual:defaultTerm qual:resultLevel="0" /><qual:functionTerm qual:resultLevel="1"><math xmlns="http://www.w3.org/1998/Math/MathML"><apply><and /><apply><eq /><ci>sa125</ci><cn type="integer">1</cn></apply><apply><eq /><ci>csa49</ci><cn type="integer">1</cn></apply></apply></math></qual:functionTerm></qual:listOfFunctionTerms><annotation><rdf:RDF><rdf:Description rdf:about="#">
</rdf:Description>
</rdf:RDF></annotation></qual:transition><qual:transition qual:id="tr_csa48"><qual:listOfInputs><qual:input qual:id="tr_csa48_in_0" qual:qualitativeSpecies="csa4" qual:sign="positive" qual:transitionEffect="none" /><qual:input qual:id="tr_csa48_in_1" qual:qualitativeSpecies="sa301" qual:sign="positive" qual:transitionEffect="none" /></qual:listOfInputs><qual:listOfOutputs><qual:output qual:id="tr_csa48_out" qual:qualitativeSpecies="csa48" qual:transitionEffect="assignmentLevel" /></qual:listOfOutputs><qual:listOfFunctionTerms><qual:defaultTerm qual:resultLevel="0" /><qual:functionTerm qual:resultLevel="1"><math xmlns="http://www.w3.org/1998/Math/MathML"><apply><and /><apply><eq /><ci>csa4</ci><cn type="integer">1</cn></apply><apply><eq /><ci>sa301</ci><cn type="integer">1</cn></apply></apply></math></qual:functionTerm></qual:listOfFunctionTerms><annotation><rdf:RDF><rdf:Description rdf:about="#">
</rdf:Description>
</rdf:RDF></annotation></qual:transition><qual:transition qual:id="tr_csa33"><qual:listOfInputs><qual:input qual:id="tr_csa33_in_0" qual:qualitativeSpecies="sa355" qual:sign="positive" qual:transitionEffect="none" /><qual:input qual:id="tr_csa33_in_1" qual:qualitativeSpecies="sa89" qual:sign="positive" qual:transitionEffect="none" /><qual:input qual:id="tr_csa33_in_2" qual:qualitativeSpecies="csa45" qual:sign="positive" qual:transitionEffect="none" /><qual:input qual:id="tr_csa33_in_3" qual:qualitativeSpecies="csa41" qual:sign="negative" qual:transitionEffect="none" /></qual:listOfInputs><qual:listOfOutputs><qual:output qual:id="tr_csa33_out" qual:qualitativeSpecies="csa33" qual:transitionEffect="assignmentLevel" /></qual:listOfOutputs><qual:listOfFunctionTerms><qual:defaultTerm qual:resultLevel="0" /><qual:functionTerm qual:resultLevel="1"><math xmlns="http://www.w3.org/1998/Math/MathML"><apply><or /><apply><eq /><ci>sa355</ci><cn type="integer">1</cn></apply><apply><and /><apply><eq /><ci>sa89</ci><cn type="integer">1</cn></apply><apply><eq /><ci>csa45</ci><cn type="integer">1</cn></apply><apply><eq /><ci>csa41</ci><cn type="integer">0</cn></apply></apply></apply></math></qual:functionTerm></qual:listOfFunctionTerms><annotation><rdf:RDF><rdf:Description rdf:about="#">
</rdf:Description>
<rdf:Description rdf:about="#">
</rdf:Description>
</rdf:RDF></annotation></qual:transition><qual:transition qual:id="tr_csa45"><qual:listOfInputs><qual:input qual:id="tr_csa45_in_0" qual:qualitativeSpecies="sa238" qual:sign="positive" qual:transitionEffect="none" /><qual:input qual:id="tr_csa45_in_1" qual:qualitativeSpecies="sa242" qual:sign="positive" qual:transitionEffect="none" /></qual:listOfInputs><qual:listOfOutputs><qual:output qual:id="tr_csa45_out" qual:qualitativeSpecies="csa45" qual:transitionEffect="assignmentLevel" /></qual:listOfOutputs><qual:listOfFunctionTerms><qual:defaultTerm qual:resultLevel="0" /><qual:functionTerm qual:resultLevel="1"><math xmlns="http://www.w3.org/1998/Math/MathML"><apply><or /><apply><and /><apply><eq /><ci>sa238</ci><cn type="integer">1</cn></apply><apply><eq /><ci>sa242</ci><cn type="integer">1</cn></apply></apply></apply></math></qual:functionTerm></qual:listOfFunctionTerms><annotation><rdf:RDF><rdf:Description rdf:about="#">
</rdf:Description>
<rdf:Description rdf:about="#">
</rdf:Description>
<rdf:Description rdf:about="#">
</rdf:Description>
</rdf:RDF></annotation></qual:transition><qual:transition qual:id="tr_csa17"><qual:listOfInputs><qual:input qual:id="tr_csa17_in_0" qual:qualitativeSpecies="csa16" qual:sign="positive" qual:transitionEffect="none" /><qual:input qual:id="tr_csa17_in_1" qual:qualitativeSpecies="sa125" qual:sign="positive" qual:transitionEffect="none" /></qual:listOfInputs><qual:listOfOutputs><qual:output qual:id="tr_csa17_out" qual:qualitativeSpecies="csa17" qual:transitionEffect="assignmentLevel" /></qual:listOfOutputs><qual:listOfFunctionTerms><qual:defaultTerm qual:resultLevel="0" /><qual:functionTerm qual:resultLevel="1"><math xmlns="http://www.w3.org/1998/Math/MathML"><apply><and /><apply><eq /><ci>csa16</ci><cn type="integer">1</cn></apply><apply><eq /><ci>sa125</ci><cn type="integer">1</cn></apply></apply></math></qual:functionTerm></qual:listOfFunctionTerms><annotation><rdf:RDF><rdf:Description rdf:about="#">
</rdf:Description>
</rdf:RDF></annotation></qual:transition><qual:transition qual:id="tr_csa16"><qual:listOfInputs><qual:input qual:id="tr_csa16_in_0" qual:qualitativeSpecies="sa124" qual:sign="positive" qual:transitionEffect="none" /><qual:input qual:id="tr_csa16_in_1" qual:qualitativeSpecies="csa5" qual:sign="positive" qual:transitionEffect="none" /><qual:input qual:id="tr_csa16_in_2" qual:qualitativeSpecies="csa41" qual:sign="negative" qual:transitionEffect="none" /></qual:listOfInputs><qual:listOfOutputs><qual:output qual:id="tr_csa16_out" qual:qualitativeSpecies="csa16" qual:transitionEffect="assignmentLevel" /></qual:listOfOutputs><qual:listOfFunctionTerms><qual:defaultTerm qual:resultLevel="0" /><qual:functionTerm qual:resultLevel="1"><math xmlns="http://www.w3.org/1998/Math/MathML"><apply><and /><apply><eq /><ci>sa124</ci><cn type="integer">1</cn></apply><apply><eq /><ci>csa5</ci><cn type="integer">1</cn></apply><apply><eq /><ci>csa41</ci><cn type="integer">0</cn></apply></apply></math></qual:functionTerm></qual:listOfFunctionTerms><annotation><rdf:RDF><rdf:Description rdf:about="#">
</rdf:Description>
</rdf:RDF></annotation></qual:transition><qual:transition qual:id="tr_csa22"><qual:listOfInputs><qual:input qual:id="tr_csa22_in_0" qual:qualitativeSpecies="sa178" qual:sign="positive" qual:transitionEffect="none" /><qual:input qual:id="tr_csa22_in_1" qual:qualitativeSpecies="csa5" qual:sign="positive" qual:transitionEffect="none" /></qual:listOfInputs><qual:listOfOutputs><qual:output qual:id="tr_csa22_out" qual:qualitativeSpecies="csa22" qual:transitionEffect="assignmentLevel" /></qual:listOfOutputs><qual:listOfFunctionTerms><qual:defaultTerm qual:resultLevel="0" /><qual:functionTerm qual:resultLevel="1"><math xmlns="http://www.w3.org/1998/Math/MathML"><apply><or /><apply><and /><apply><eq /><ci>sa178</ci><cn type="integer">1</cn></apply><apply><eq /><ci>csa5</ci><cn type="integer">1</cn></apply></apply></apply></math></qual:functionTerm></qual:listOfFunctionTerms><annotation><rdf:RDF><rdf:Description rdf:about="#">
</rdf:Description>
<rdf:Description rdf:about="#">
</rdf:Description>
</rdf:RDF></annotation></qual:transition><qual:transition qual:id="tr_csa47"><qual:listOfInputs><qual:input qual:id="tr_csa47_in_0" qual:qualitativeSpecies="csa46" qual:sign="positive" qual:transitionEffect="none" /><qual:input qual:id="tr_csa47_in_1" qual:qualitativeSpecies="sa102" qual:sign="positive" qual:transitionEffect="none" /></qual:listOfInputs><qual:listOfOutputs><qual:output qual:id="tr_csa47_out" qual:qualitativeSpecies="csa47" qual:transitionEffect="assignmentLevel" /></qual:listOfOutputs><qual:listOfFunctionTerms><qual:defaultTerm qual:resultLevel="0" /><qual:functionTerm qual:resultLevel="1"><math xmlns="http://www.w3.org/1998/Math/MathML"><apply><and /><apply><eq /><ci>csa46</ci><cn type="integer">1</cn></apply><apply><eq /><ci>sa102</ci><cn type="integer">1</cn></apply></apply></math></qual:functionTerm></qual:listOfFunctionTerms><annotation><rdf:RDF><rdf:Description rdf:about="#">
</rdf:Description>
</rdf:RDF></annotation></qual:transition><qual:transition qual:id="tr_csa41"><qual:listOfInputs><qual:input qual:id="tr_csa41_in_0" qual:qualitativeSpecies="csa39" qual:sign="positive" qual:transitionEffect="none" /><qual:input qual:id="tr_csa41_in_1" qual:qualitativeSpecies="csa42" qual:sign="positive" qual:transitionEffect="none" /></qual:listOfInputs><qual:listOfOutputs><qual:output qual:id="tr_csa41_out" qual:qualitativeSpecies="csa41" qual:transitionEffect="assignmentLevel" /></qual:listOfOutputs><qual:listOfFunctionTerms><qual:defaultTerm qual:resultLevel="0" /><qual:functionTerm qual:resultLevel="1"><math xmlns="http://www.w3.org/1998/Math/MathML"><apply><and /><apply><eq /><ci>csa39</ci><cn type="integer">1</cn></apply><apply><eq /><ci>csa42</ci><cn type="integer">1</cn></apply></apply></math></qual:functionTerm></qual:listOfFunctionTerms><annotation><rdf:RDF><rdf:Description rdf:about="#">
</rdf:Description>
</rdf:RDF></annotation></qual:transition><qual:transition qual:id="tr_csa12"><qual:listOfInputs><qual:input qual:id="tr_csa12_in_0" qual:qualitativeSpecies="sa69" qual:sign="positive" qual:transitionEffect="none" /><qual:input qual:id="tr_csa12_in_1" qual:qualitativeSpecies="sa88" qual:sign="positive" qual:transitionEffect="none" /></qual:listOfInputs><qual:listOfOutputs><qual:output qual:id="tr_csa12_out" qual:qualitativeSpecies="csa12" qual:transitionEffect="assignmentLevel" /></qual:listOfOutputs><qual:listOfFunctionTerms><qual:defaultTerm qual:resultLevel="0" /><qual:functionTerm qual:resultLevel="1"><math xmlns="http://www.w3.org/1998/Math/MathML"><apply><and /><apply><eq /><ci>sa69</ci><cn type="integer">1</cn></apply><apply><eq /><ci>sa88</ci><cn type="integer">1</cn></apply></apply></math></qual:functionTerm></qual:listOfFunctionTerms><notes><html xmlns="http://www.w3.org/1999/xhtml"><head><title /></head><body><p>References_begin:
Syk is recruited to the FcεRI 
References_end</p></body></html></notes><annotation><rdf:RDF><rdf:Description rdf:about="#">
</rdf:Description>
</rdf:RDF></annotation></qual:transition><qual:transition qual:id="tr_csa20"><qual:listOfInputs><qual:input qual:id="tr_csa20_in_0" qual:qualitativeSpecies="sa155" qual:sign="positive" qual:transitionEffect="none" /><qual:input qual:id="tr_csa20_in_1" qual:qualitativeSpecies="sa102" qual:sign="positive" qual:transitionEffect="none" /></qual:listOfInputs><qual:listOfOutputs><qual:output qual:id="tr_csa20_out" qual:qualitativeSpecies="csa20" qual:transitionEffect="assignmentLevel" /></qual:listOfOutputs><qual:listOfFunctionTerms><qual:defaultTerm qual:resultLevel="0" /><qual:functionTerm qual:resultLevel="1"><math xmlns="http://www.w3.org/1998/Math/MathML"><apply><and /><apply><eq /><ci>sa155</ci><cn type="integer">1</cn></apply><apply><eq /><ci>sa102</ci><cn type="integer">1</cn></apply></apply></math></qual:functionTerm></qual:listOfFunctionTerms><annotation><rdf:RDF><rdf:Description rdf:about="#">
</rdf:Description>
</rdf:RDF></annotation></qual:transition><qual:transition qual:id="tr_csa46"><qual:listOfInputs><qual:input qual:id="tr_csa46_in_0" qual:qualitativeSpecies="sa321" qual:sign="positive" qual:transitionEffect="none" /><qual:input qual:id="tr_csa46_in_1" qual:qualitativeSpecies="sa90" qual:sign="positive" qual:transitionEffect="none" /></qual:listOfInputs><qual:listOfOutputs><qual:output qual:id="tr_csa46_out" qual:qualitativeSpecies="csa46" qual:transitionEffect="assignmentLevel" /></qual:listOfOutputs><qual:listOfFunctionTerms><qual:defaultTerm qual:resultLevel="0" /><qual:functionTerm qual:resultLevel="1"><math xmlns="http://www.w3.org/1998/Math/MathML"><apply><and /><apply><eq /><ci>sa321</ci><cn type="integer">1</cn></apply><apply><eq /><ci>sa90</ci><cn type="integer">1</cn></apply></apply></math></qual:functionTerm></qual:listOfFunctionTerms><annotation><rdf:RDF><rdf:Description rdf:about="#">
</rdf:Description>
</rdf:RDF></annotation></qual:transition><qual:transition qual:id="tr_csa52"><qual:listOfInputs><qual:input qual:id="tr_csa52_in_0" qual:qualitativeSpecies="sa347" qual:sign="positive" qual:transitionEffect="none" /><qual:input qual:id="tr_csa52_in_1" qual:qualitativeSpecies="sa200" qual:sign="positive" qual:transitionEffect="none" /></qual:listOfInputs><qual:listOfOutputs><qual:output qual:id="tr_csa52_out" qual:qualitativeSpecies="csa52" qual:transitionEffect="assignmentLevel" /></qual:listOfOutputs><qual:listOfFunctionTerms><qual:defaultTerm qual:resultLevel="0" /><qual:functionTerm qual:resultLevel="1"><math xmlns="http://www.w3.org/1998/Math/MathML"><apply><and /><apply><eq /><ci>sa347</ci><cn type="integer">1</cn></apply><apply><eq /><ci>sa200</ci><cn type="integer">1</cn></apply></apply></math></qual:functionTerm></qual:listOfFunctionTerms><annotation><rdf:RDF><rdf:Description rdf:about="#">
</rdf:Description>
</rdf:RDF></annotation></qual:transition><qual:transition qual:id="tr_csa23"><qual:listOfInputs><qual:input qual:id="tr_csa23_in_0" qual:qualitativeSpecies="csa47" qual:sign="positive" qual:transitionEffect="none" /><qual:input qual:id="tr_csa23_in_1" qual:qualitativeSpecies="sa124" qual:sign="positive" qual:transitionEffect="none" /><qual:input qual:id="tr_csa23_in_2" qual:qualitativeSpecies="sa125" qual:sign="positive" qual:transitionEffect="none" /></qual:listOfInputs><qual:listOfOutputs><qual:output qual:id="tr_csa23_out" qual:qualitativeSpecies="csa23" qual:transitionEffect="assignmentLevel" /></qual:listOfOutputs><qual:listOfFunctionTerms><qual:defaultTerm qual:resultLevel="0" /><qual:functionTerm qual:resultLevel="1"><math xmlns="http://www.w3.org/1998/Math/MathML"><apply><or /><apply><eq /><ci>csa47</ci><cn type="integer">1</cn></apply><apply><eq /><ci>sa124</ci><cn type="integer">1</cn></apply><apply><eq /><ci>sa125</ci><cn type="integer">1</cn></apply></apply></math></qual:functionTerm></qual:listOfFunctionTerms><notes><html xmlns="http://www.w3.org/1999/xhtml"><head><title /></head><body><p>RasGRP1 activates Golgi-associated Ras on this compartment.
PMID:16488589</p></body></html></notes><annotation><rdf:RDF><rdf:Description rdf:about="#">
</rdf:Description>
<rdf:Description rdf:about="#">
</rdf:Description>
<rdf:Description rdf:about="#">
</rdf:Description>
<rdf:Description rdf:about="#">
</rdf:Description>
<rdf:Description rdf:about="#">
</rdf:Description>
</rdf:RDF></annotation></qual:transition><qual:transition qual:id="tr_csa11"><qual:listOfInputs><qual:input qual:id="tr_csa11_in_0" qual:qualitativeSpecies="csa12" qual:sign="positive" qual:transitionEffect="none" /><qual:input qual:id="tr_csa11_in_1" qual:qualitativeSpecies="sa164" qual:sign="positive" qual:transitionEffect="none" /><qual:input qual:id="tr_csa11_in_2" qual:qualitativeSpecies="sa354" qual:sign="negative" qual:transitionEffect="none" /><qual:input qual:id="tr_csa11_in_3" qual:qualitativeSpecies="sa72" qual:sign="positive" qual:transitionEffect="none" /></qual:listOfInputs><qual:listOfOutputs><qual:output qual:id="tr_csa11_out" qual:qualitativeSpecies="csa11" qual:transitionEffect="assignmentLevel" /></qual:listOfOutputs><qual:listOfFunctionTerms><qual:defaultTerm qual:resultLevel="0" /><qual:functionTerm qual:resultLevel="1"><math xmlns="http://www.w3.org/1998/Math/MathML"><apply><or /><apply><and /><apply><eq /><ci>csa12</ci><cn type="integer">1</cn></apply><apply><eq /><ci>sa164</ci><cn type="integer">1</cn></apply><apply><eq /><ci>sa354</ci><cn type="integer">0</cn></apply></apply><apply><and /><apply><eq /><ci>csa12</ci><cn type="integer">1</cn></apply><apply><eq /><ci>sa72</ci><cn type="integer">1</cn></apply></apply></apply></math></qual:functionTerm></qual:listOfFunctionTerms><notes><html xmlns="http://www.w3.org/1999/xhtml"><head><title /></head><body><p>References_begin:
Syk is autophosphorylated
PMID:
References_end</p><p>References_begin:
Lyn phosphorylates Syk, on the lipid rafts
PMID:19909635
References_end</p></body></html></notes><annotation><rdf:RDF><rdf:Description rdf:about="#">
</rdf:Description>
<rdf:Description rdf:about="#">
</rdf:Description>
</rdf:RDF></annotation></qual:transition><qual:transition qual:id="tr_csa30"><qual:listOfInputs><qual:input qual:id="tr_csa30_in_0" qual:qualitativeSpecies="sa235" qual:sign="positive" qual:transitionEffect="none" /><qual:input qual:id="tr_csa30_in_1" qual:qualitativeSpecies="sa72" qual:sign="positive" qual:transitionEffect="none" /></qual:listOfInputs><qual:listOfOutputs><qual:output qual:id="tr_csa30_out" qual:qualitativeSpecies="csa30" qual:transitionEffect="assignmentLevel" /></qual:listOfOutputs><qual:listOfFunctionTerms><qual:defaultTerm qual:resultLevel="0" /><qual:functionTerm qual:resultLevel="1"><math xmlns="http://www.w3.org/1998/Math/MathML"><apply><or /><apply><and /><apply><eq /><ci>sa235</ci><cn type="integer">1</cn></apply><apply><eq /><ci>sa72</ci><cn type="integer">1</cn></apply></apply></apply></math></qual:functionTerm></qual:listOfFunctionTerms><annotation><rdf:RDF><rdf:Description rdf:about="#">
</rdf:Description>
<rdf:Description rdf:about="#">
</rdf:Description>
</rdf:RDF></annotation></qual:transition><qual:transition qual:id="tr_csa49"><qual:listOfInputs><qual:input qual:id="tr_csa49_in_0" qual:qualitativeSpecies="sa124" qual:sign="positive" qual:transitionEffect="none" /><qual:input qual:id="tr_csa49_in_1" qual:qualitativeSpecies="csa48" qual:sign="positive" qual:transitionEffect="none" /><qual:input qual:id="tr_csa49_in_2" qual:qualitativeSpecies="csa41" qual:sign="negative" qual:transitionEffect="none" /></qual:listOfInputs><qual:listOfOutputs><qual:output qual:id="tr_csa49_out" qual:qualitativeSpecies="csa49" qual:transitionEffect="assignmentLevel" /></qual:listOfOutputs><qual:listOfFunctionTerms><qual:defaultTerm qual:resultLevel="0" /><qual:functionTerm qual:resultLevel="1"><math xmlns="http://www.w3.org/1998/Math/MathML"><apply><and /><apply><eq /><ci>sa124</ci><cn type="integer">1</cn></apply><apply><eq /><ci>csa48</ci><cn type="integer">1</cn></apply><apply><eq /><ci>csa41</ci><cn type="integer">0</cn></apply></apply></math></qual:functionTerm></qual:listOfFunctionTerms><annotation><rdf:RDF><rdf:Description rdf:about="#">
</rdf:Description>
</rdf:RDF></annotation></qual:transition><qual:transition qual:id="tr_csa42"><qual:listOfInputs><qual:input qual:id="tr_csa42_in_0" qual:qualitativeSpecies="sa274" qual:sign="positive" qual:transitionEffect="none" /><qual:input qual:id="tr_csa42_in_1" qual:qualitativeSpecies="sa298" qual:sign="positive" qual:transitionEffect="none" /></qual:listOfInputs><qual:listOfOutputs><qual:output qual:id="tr_csa42_out" qual:qualitativeSpecies="csa42" qual:transitionEffect="assignmentLevel" /></qual:listOfOutputs><qual:listOfFunctionTerms><qual:defaultTerm qual:resultLevel="0" /><qual:functionTerm qual:resultLevel="1"><math xmlns="http://www.w3.org/1998/Math/MathML"><apply><or /><apply><and /><apply><eq /><ci>sa274</ci><cn type="integer">1</cn></apply><apply><eq /><ci>sa298</ci><cn type="integer">1</cn></apply></apply></apply></math></qual:functionTerm></qual:listOfFunctionTerms><annotation><rdf:RDF><rdf:Description rdf:about="#">
</rdf:Description>
<rdf:Description rdf:about="#">
</rdf:Description>
</rdf:RDF></annotation></qual:transition><qual:transition qual:id="tr_csa19"><qual:listOfInputs><qual:input qual:id="tr_csa19_in_0" qual:qualitativeSpecies="sa110" qual:sign="positive" qual:transitionEffect="none" /></qual:listOfInputs><qual:listOfOutputs><qual:output qual:id="tr_csa19_out" qual:qualitativeSpecies="csa19" qual:transitionEffect="assignmentLevel" /></qual:listOfOutputs><qual:listOfFunctionTerms><qual:defaultTerm qual:resultLevel="0" /><qual:functionTerm qual:resultLevel="1"><math xmlns="http://www.w3.org/1998/Math/MathML"><apply><eq /><ci>sa110</ci><cn type="integer">1</cn></apply></math></qual:functionTerm></qual:listOfFunctionTerms><annotation><rdf:RDF><rdf:Description rdf:about="#">
</rdf:Description>
</rdf:RDF></annotation></qual:transition><qual:transition qual:id="tr_csa15"><qual:listOfInputs><qual:input qual:id="tr_csa15_in_0" qual:qualitativeSpecies="sa90" qual:sign="positive" qual:transitionEffect="none" /><qual:input qual:id="tr_csa15_in_1" qual:qualitativeSpecies="sa105" qual:sign="positive" qual:transitionEffect="none" /></qual:listOfInputs><qual:listOfOutputs><qual:output qual:id="tr_csa15_out" qual:qualitativeSpecies="csa15" qual:transitionEffect="assignmentLevel" /></qual:listOfOutputs><qual:listOfFunctionTerms><qual:defaultTerm qual:resultLevel="0" /><qual:functionTerm qual:resultLevel="1"><math xmlns="http://www.w3.org/1998/Math/MathML"><apply><and /><apply><eq /><ci>sa90</ci><cn type="integer">1</cn></apply><apply><eq /><ci>sa105</ci><cn type="integer">1</cn></apply></apply></math></qual:functionTerm></qual:listOfFunctionTerms><annotation><rdf:RDF><rdf:Description rdf:about="#">
</rdf:Description>
</rdf:RDF></annotation></qual:transition><qual:transition qual:id="tr_sa155"><qual:listOfInputs><qual:input qual:id="tr_sa155_in_0" qual:qualitativeSpecies="sa153" qual:sign="positive" qual:transitionEffect="none" /></qual:listOfInputs><qual:listOfOutputs><qual:output qual:id="tr_sa155_out" qual:qualitativeSpecies="sa155" qual:transitionEffect="assignmentLevel" /></qual:listOfOutputs><qual:listOfFunctionTerms><qual:defaultTerm qual:resultLevel="0" /><qual:functionTerm qual:resultLevel="1"><math xmlns="http://www.w3.org/1998/Math/MathML"><apply><eq /><ci>sa153</ci><cn type="integer">1</cn></apply></math></qual:functionTerm></qual:listOfFunctionTerms><annotation><rdf:RDF><rdf:Description rdf:about="#">
</rdf:Description>
</rdf:RDF></annotation></qual:transition><qual:transition qual:id="tr_sa343"><qual:listOfInputs><qual:input qual:id="tr_sa343_in_0" qual:qualitativeSpecies="sa200" qual:sign="positive" qual:transitionEffect="none" /></qual:listOfInputs><qual:listOfOutputs><qual:output qual:id="tr_sa343_out" qual:qualitativeSpecies="sa343" qual:transitionEffect="assignmentLevel" /></qual:listOfOutputs><qual:listOfFunctionTerms><qual:defaultTerm qual:resultLevel="0" /><qual:functionTerm qual:resultLevel="1"><math xmlns="http://www.w3.org/1998/Math/MathML"><apply><eq /><ci>sa200</ci><cn type="integer">1</cn></apply></math></qual:functionTerm></qual:listOfFunctionTerms><annotation><rdf:RDF><rdf:Description rdf:about="#">
</rdf:Description>
</rdf:RDF></annotation></qual:transition><qual:transition qual:id="tr_sa110"><qual:listOfInputs><qual:input qual:id="tr_sa110_in_0" qual:qualitativeSpecies="csa15" qual:sign="positive" qual:transitionEffect="none" /></qual:listOfInputs><qual:listOfOutputs><qual:output qual:id="tr_sa110_out" qual:qualitativeSpecies="sa110" qual:transitionEffect="assignmentLevel" /></qual:listOfOutputs><qual:listOfFunctionTerms><qual:defaultTerm qual:resultLevel="0" /><qual:functionTerm qual:resultLevel="1"><math xmlns="http://www.w3.org/1998/Math/MathML"><apply><eq /><ci>csa15</ci><cn type="integer">1</cn></apply></math></qual:functionTerm></qual:listOfFunctionTerms><annotation><rdf:RDF><rdf:Description rdf:about="#">
</rdf:Description>
</rdf:RDF></annotation></qual:transition><qual:transition qual:id="tr_sa162"><qual:listOfInputs><qual:input qual:id="tr_sa162_in_0" qual:qualitativeSpecies="csa17" qual:sign="positive" qual:transitionEffect="none" /></qual:listOfInputs><qual:listOfOutputs><qual:output qual:id="tr_sa162_out" qual:qualitativeSpecies="sa162" qual:transitionEffect="assignmentLevel" /></qual:listOfOutputs><qual:listOfFunctionTerms><qual:defaultTerm qual:resultLevel="0" /><qual:functionTerm qual:resultLevel="1"><math xmlns="http://www.w3.org/1998/Math/MathML"><apply><eq /><ci>csa17</ci><cn type="integer">1</cn></apply></math></qual:functionTerm></qual:listOfFunctionTerms><annotation><rdf:RDF><rdf:Description rdf:about="#">
</rdf:Description>
</rdf:RDF></annotation></qual:transition><qual:transition qual:id="tr_sa243"><qual:listOfInputs><qual:input qual:id="tr_sa243_in_0" qual:qualitativeSpecies="sa242" qual:sign="positive" qual:transitionEffect="none" /></qual:listOfInputs><qual:listOfOutputs><qual:output qual:id="tr_sa243_out" qual:qualitativeSpecies="sa243" qual:transitionEffect="assignmentLevel" /></qual:listOfOutputs><qual:listOfFunctionTerms><qual:defaultTerm qual:resultLevel="0" /><qual:functionTerm qual:resultLevel="1"><math xmlns="http://www.w3.org/1998/Math/MathML"><apply><eq /><ci>sa242</ci><cn type="integer">1</cn></apply></math></qual:functionTerm></qual:listOfFunctionTerms><notes><html xmlns="http://www.w3.org/1999/xhtml"><head><title /></head><body><p>Kinase</p></body></html></notes><annotation><rdf:RDF><rdf:Description rdf:about="#">
</rdf:Description>
</rdf:RDF></annotation></qual:transition><qual:transition qual:id="tr_sa72"><qual:listOfInputs><qual:input qual:id="tr_sa72_in_0" qual:qualitativeSpecies="sa354" qual:sign="negative" qual:transitionEffect="none" /></qual:listOfInputs><qual:listOfOutputs><qual:output qual:id="tr_sa72_out" qual:qualitativeSpecies="sa72" qual:transitionEffect="assignmentLevel" /></qual:listOfOutputs><qual:listOfFunctionTerms><qual:defaultTerm qual:resultLevel="0" /><qual:functionTerm qual:resultLevel="1"><math xmlns="http://www.w3.org/1998/Math/MathML"><apply><eq /><ci>sa354</ci><cn type="integer">0</cn></apply></math></qual:functionTerm></qual:listOfFunctionTerms><notes><html xmlns="http://www.w3.org/1999/xhtml"><head><title /></head><body><p>References_begin:
Lyn is phosphorylated on the lipid rafts
PMID:9020144, PMID:12670955
References_end</p></body></html></notes><annotation><rdf:RDF><rdf:Description rdf:about="#">
</rdf:Description>
</rdf:RDF></annotation></qual:transition><qual:transition qual:id="tr_sa138"><qual:listOfInputs><qual:input qual:id="tr_sa138_in_0" qual:qualitativeSpecies="csa19" qual:sign="positive" qual:transitionEffect="none" /></qual:listOfInputs><qual:listOfOutputs><qual:output qual:id="tr_sa138_out" qual:qualitativeSpecies="sa138" qual:transitionEffect="assignmentLevel" /></qual:listOfOutputs><qual:listOfFunctionTerms><qual:defaultTerm qual:resultLevel="0" /><qual:functionTerm qual:resultLevel="1"><math xmlns="http://www.w3.org/1998/Math/MathML"><apply><eq /><ci>csa19</ci><cn type="integer">1</cn></apply></math></qual:functionTerm></qual:listOfFunctionTerms><annotation><rdf:RDF><rdf:Description rdf:about="#">
</rdf:Description>
</rdf:RDF></annotation></qual:transition><qual:transition qual:id="tr_sa69"><qual:listOfInputs><qual:input qual:id="tr_sa69_in_0" qual:qualitativeSpecies="sa72" qual:sign="positive" qual:transitionEffect="none" /></qual:listOfInputs><qual:listOfOutputs><qual:output qual:id="tr_sa69_out" qual:qualitativeSpecies="sa69" qual:transitionEffect="assignmentLevel" /></qual:listOfOutputs><qual:listOfFunctionTerms><qual:defaultTerm qual:resultLevel="0" /><qual:functionTerm qual:resultLevel="1"><math xmlns="http://www.w3.org/1998/Math/MathML"><apply><eq /><ci>sa72</ci><cn type="integer">1</cn></apply></math></qual:functionTerm></qual:listOfFunctionTerms><annotation><rdf:RDF><rdf:Description rdf:about="#">
</rdf:Description>
</rdf:RDF></annotation></qual:transition><qual:transition qual:id="tr_sa301"><qual:listOfInputs><qual:input qual:id="tr_sa301_in_0" qual:qualitativeSpecies="csa11" qual:sign="positive" qual:transitionEffect="none" /><qual:input qual:id="tr_sa301_in_1" qual:qualitativeSpecies="sa72" qual:sign="positive" qual:transitionEffect="none" /></qual:listOfInputs><qual:listOfOutputs><qual:output qual:id="tr_sa301_out" qual:qualitativeSpecies="sa301" qual:transitionEffect="assignmentLevel" /></qual:listOfOutputs><qual:listOfFunctionTerms><qual:defaultTerm qual:resultLevel="0" /><qual:functionTerm qual:resultLevel="1"><math xmlns="http://www.w3.org/1998/Math/MathML"><apply><or /><apply><eq /><ci>csa11</ci><cn type="integer">1</cn></apply><apply><eq /><ci>sa72</ci><cn type="integer">1</cn></apply></apply></math></qual:functionTerm></qual:listOfFunctionTerms><annotation><rdf:RDF><rdf:Description rdf:about="#">
</rdf:Description>
</rdf:RDF></annotation></qual:transition><qual:transition qual:id="tr_sa141"><qual:listOfInputs><qual:input qual:id="tr_sa141_in_0" qual:qualitativeSpecies="sa140" qual:sign="positive" qual:transitionEffect="none" /></qual:listOfInputs><qual:listOfOutputs><qual:output qual:id="tr_sa141_out" qual:qualitativeSpecies="sa141" qual:transitionEffect="assignmentLevel" /></qual:listOfOutputs><qual:listOfFunctionTerms><qual:defaultTerm qual:resultLevel="0" /><qual:functionTerm qual:resultLevel="1"><math xmlns="http://www.w3.org/1998/Math/MathML"><apply><eq /><ci>sa140</ci><cn type="integer">1</cn></apply></math></qual:functionTerm></qual:listOfFunctionTerms><annotation><rdf:RDF><rdf:Description rdf:about="#">
</rdf:Description>
</rdf:RDF></annotation></qual:transition><qual:transition qual:id="tr_sa164"><qual:listOfInputs><qual:input qual:id="tr_sa164_in_0" qual:qualitativeSpecies="sa160" qual:sign="positive" qual:transitionEffect="none" /><qual:input qual:id="tr_sa164_in_1" qual:qualitativeSpecies="sa162" qual:sign="positive" qual:transitionEffect="none" /></qual:listOfInputs><qual:listOfOutputs><qual:output qual:id="tr_sa164_out" qual:qualitativeSpecies="sa164" qual:transitionEffect="assignmentLevel" /></qual:listOfOutputs><qual:listOfFunctionTerms><qual:defaultTerm qual:resultLevel="0" /><qual:functionTerm qual:resultLevel="1"><math xmlns="http://www.w3.org/1998/Math/MathML"><apply><and /><apply><eq /><ci>sa160</ci><cn type="integer">1</cn></apply><apply><eq /><ci>sa162</ci><cn type="integer">1</cn></apply></apply></math></qual:functionTerm></qual:listOfFunctionTerms><annotation><rdf:RDF><rdf:Description rdf:about="#">
</rdf:Description>
</rdf:RDF></annotation></qual:transition><qual:transition qual:id="tr_sa160"><qual:listOfInputs><qual:input qual:id="tr_sa160_in_0" qual:qualitativeSpecies="csa17" qual:sign="positive" qual:transitionEffect="none" /></qual:listOfInputs><qual:listOfOutputs><qual:output qual:id="tr_sa160_out" qual:qualitativeSpecies="sa160" qual:transitionEffect="assignmentLevel" /></qual:listOfOutputs><qual:listOfFunctionTerms><qual:defaultTerm qual:resultLevel="0" /><qual:functionTerm qual:resultLevel="1"><math xmlns="http://www.w3.org/1998/Math/MathML"><apply><eq /><ci>csa17</ci><cn type="integer">1</cn></apply></math></qual:functionTerm></qual:listOfFunctionTerms><annotation><rdf:RDF><rdf:Description rdf:about="#">
</rdf:Description>
</rdf:RDF></annotation></qual:transition><qual:transition qual:id="tr_sa298"><qual:listOfInputs><qual:input qual:id="tr_sa298_in_0" qual:qualitativeSpecies="sa72" qual:sign="positive" qual:transitionEffect="none" /></qual:listOfInputs><qual:listOfOutputs><qual:output qual:id="tr_sa298_out" qual:qualitativeSpecies="sa298" qual:transitionEffect="assignmentLevel" /></qual:listOfOutputs><qual:listOfFunctionTerms><qual:defaultTerm qual:resultLevel="0" /><qual:functionTerm qual:resultLevel="1"><math xmlns="http://www.w3.org/1998/Math/MathML"><apply><eq /><ci>sa72</ci><cn type="integer">1</cn></apply></math></qual:functionTerm></qual:listOfFunctionTerms><annotation><rdf:RDF><rdf:Description rdf:about="#">
</rdf:Description>
</rdf:RDF></annotation></qual:transition><qual:transition qual:id="tr_sa166"><qual:listOfInputs><qual:input qual:id="tr_sa166_in_0" qual:qualitativeSpecies="sa164" qual:sign="positive" qual:transitionEffect="none" /><qual:input qual:id="tr_sa166_in_1" qual:qualitativeSpecies="sa200" qual:sign="positive" qual:transitionEffect="none" /><qual:input qual:id="tr_sa166_in_2" qual:qualitativeSpecies="sa198" qual:sign="positive" qual:transitionEffect="none" /></qual:listOfInputs><qual:listOfOutputs><qual:output qual:id="tr_sa166_out" qual:qualitativeSpecies="sa166" qual:transitionEffect="assignmentLevel" /></qual:listOfOutputs><qual:listOfFunctionTerms><qual:defaultTerm qual:resultLevel="0" /><qual:functionTerm qual:resultLevel="1"><math xmlns="http://www.w3.org/1998/Math/MathML"><apply><or /><apply><eq /><ci>sa164</ci><cn type="integer">1</cn></apply><apply><eq /><ci>sa200</ci><cn type="integer">1</cn></apply><apply><eq /><ci>sa198</ci><cn type="integer">1</cn></apply></apply></math></qual:functionTerm></qual:listOfFunctionTerms><annotation><rdf:RDF><rdf:Description rdf:about="#">
</rdf:Description>
</rdf:RDF></annotation></qual:transition><qual:transition qual:id="tr_sa67"><qual:listOfInputs><qual:input qual:id="tr_sa67_in_0" qual:qualitativeSpecies="csa11" qual:sign="positive" qual:transitionEffect="none" /></qual:listOfInputs><qual:listOfOutputs><qual:output qual:id="tr_sa67_out" qual:qualitativeSpecies="sa67" qual:transitionEffect="assignmentLevel" /></qual:listOfOutputs><qual:listOfFunctionTerms><qual:defaultTerm qual:resultLevel="0" /><qual:functionTerm qual:resultLevel="1"><math xmlns="http://www.w3.org/1998/Math/MathML"><apply><eq /><ci>csa11</ci><cn type="integer">1</cn></apply></math></qual:functionTerm></qual:listOfFunctionTerms><notes><html xmlns="http://www.w3.org/1999/xhtml"><head><title /></head><body><p>References_begin:
LAT1 is phosphorylated on the lipid rafts in a Syk mediated manner
PMID:19909365
References_end</p></body></html></notes><annotation><rdf:RDF><rdf:Description rdf:about="#">
</rdf:Description>
</rdf:RDF></annotation></qual:transition><qual:transition qual:id="tr_sa91"><qual:listOfInputs><qual:input qual:id="tr_sa91_in_0" qual:qualitativeSpecies="sa89" qual:sign="positive" qual:transitionEffect="none" /><qual:input qual:id="tr_sa91_in_1" qual:qualitativeSpecies="sa97" qual:sign="positive" qual:transitionEffect="none" /><qual:input qual:id="tr_sa91_in_2" qual:qualitativeSpecies="csa5" qual:sign="positive" qual:transitionEffect="none" /></qual:listOfInputs><qual:listOfOutputs><qual:output qual:id="tr_sa91_out" qual:qualitativeSpecies="sa91" qual:transitionEffect="assignmentLevel" /></qual:listOfOutputs><qual:listOfFunctionTerms><qual:defaultTerm qual:resultLevel="0" /><qual:functionTerm qual:resultLevel="1"><math xmlns="http://www.w3.org/1998/Math/MathML"><apply><and /><apply><or /><apply><eq /><ci>sa97</ci><cn type="integer">1</cn></apply><apply><eq /><ci>csa5</ci><cn type="integer">1</cn></apply></apply><apply><eq /><ci>sa89</ci><cn type="integer">1</cn></apply></apply></math></qual:functionTerm></qual:listOfFunctionTerms><annotation><rdf:RDF><rdf:Description rdf:about="#">
</rdf:Description>
</rdf:RDF></annotation></qual:transition><qual:transition qual:id="tr_sa200"><qual:listOfInputs><qual:input qual:id="tr_sa200_in_0" qual:qualitativeSpecies="sa198" qual:sign="positive" qual:transitionEffect="none" /></qual:listOfInputs><qual:listOfOutputs><qual:output qual:id="tr_sa200_out" qual:qualitativeSpecies="sa200" qual:transitionEffect="assignmentLevel" /></qual:listOfOutputs><qual:listOfFunctionTerms><qual:defaultTerm qual:resultLevel="0" /><qual:functionTerm qual:resultLevel="1"><math xmlns="http://www.w3.org/1998/Math/MathML"><apply><eq /><ci>sa198</ci><cn type="integer">1</cn></apply></math></qual:functionTerm></qual:listOfFunctionTerms><annotation><rdf:RDF><rdf:Description rdf:about="#">
</rdf:Description>
</rdf:RDF></annotation></qual:transition><qual:transition qual:id="tr_sa196"><qual:listOfInputs><qual:input qual:id="tr_sa196_in_0" qual:qualitativeSpecies="sa192" qual:sign="positive" qual:transitionEffect="none" /></qual:listOfInputs><qual:listOfOutputs><qual:output qual:id="tr_sa196_out" qual:qualitativeSpecies="sa196" qual:transitionEffect="assignmentLevel" /></qual:listOfOutputs><qual:listOfFunctionTerms><qual:defaultTerm qual:resultLevel="0" /><qual:functionTerm qual:resultLevel="1"><math xmlns="http://www.w3.org/1998/Math/MathML"><apply><eq /><ci>sa192</ci><cn type="integer">1</cn></apply></math></qual:functionTerm></qual:listOfFunctionTerms><annotation><rdf:RDF><rdf:Description rdf:about="#">
</rdf:Description>
</rdf:RDF></annotation></qual:transition><qual:transition qual:id="tr_sa303"><qual:listOfInputs><qual:input qual:id="tr_sa303_in_0" qual:qualitativeSpecies="sa242" qual:sign="positive" qual:transitionEffect="none" /><qual:input qual:id="tr_sa303_in_1" qual:qualitativeSpecies="csa30" qual:sign="positive" qual:transitionEffect="none" /></qual:listOfInputs><qual:listOfOutputs><qual:output qual:id="tr_sa303_out" qual:qualitativeSpecies="sa303" qual:transitionEffect="assignmentLevel" /></qual:listOfOutputs><qual:listOfFunctionTerms><qual:defaultTerm qual:resultLevel="0" /><qual:functionTerm qual:resultLevel="1"><math xmlns="http://www.w3.org/1998/Math/MathML"><apply><and /><apply><eq /><ci>sa242</ci><cn type="integer">1</cn></apply><apply><eq /><ci>csa30</ci><cn type="integer">1</cn></apply></apply></math></qual:functionTerm></qual:listOfFunctionTerms><annotation><rdf:RDF><rdf:Description rdf:about="#">
</rdf:Description>
</rdf:RDF></annotation></qual:transition><qual:transition qual:id="tr_sa140"><qual:listOfInputs><qual:input qual:id="tr_sa140_in_0" qual:qualitativeSpecies="csa19" qual:sign="positive" qual:transitionEffect="none" /></qual:listOfInputs><qual:listOfOutputs><qual:output qual:id="tr_sa140_out" qual:qualitativeSpecies="sa140" qual:transitionEffect="assignmentLevel" /></qual:listOfOutputs><qual:listOfFunctionTerms><qual:defaultTerm qual:resultLevel="0" /><qual:functionTerm qual:resultLevel="1"><math xmlns="http://www.w3.org/1998/Math/MathML"><apply><eq /><ci>csa19</ci><cn type="integer">1</cn></apply></math></qual:functionTerm></qual:listOfFunctionTerms><annotation><rdf:RDF><rdf:Description rdf:about="#">
</rdf:Description>
</rdf:RDF></annotation></qual:transition><qual:transition qual:id="tr_sa97"><qual:listOfInputs><qual:input qual:id="tr_sa97_in_0" qual:qualitativeSpecies="sa103" qual:sign="positive" qual:transitionEffect="none" /></qual:listOfInputs><qual:listOfOutputs><qual:output qual:id="tr_sa97_out" qual:qualitativeSpecies="sa97" qual:transitionEffect="assignmentLevel" /></qual:listOfOutputs><qual:listOfFunctionTerms><qual:defaultTerm qual:resultLevel="0" /><qual:functionTerm qual:resultLevel="1"><math xmlns="http://www.w3.org/1998/Math/MathML"><apply><eq /><ci>sa103</ci><cn type="integer">1</cn></apply></math></qual:functionTerm></qual:listOfFunctionTerms><annotation><rdf:RDF><rdf:Description rdf:about="#">
</rdf:Description>
</rdf:RDF></annotation></qual:transition><qual:transition qual:id="tr_sa90"><qual:listOfInputs><qual:input qual:id="tr_sa90_in_0" qual:qualitativeSpecies="sa89" qual:sign="positive" qual:transitionEffect="none" /><qual:input qual:id="tr_sa90_in_1" qual:qualitativeSpecies="sa97" qual:sign="positive" qual:transitionEffect="none" /><qual:input qual:id="tr_sa90_in_2" qual:qualitativeSpecies="csa5" qual:sign="positive" qual:transitionEffect="none" /></qual:listOfInputs><qual:listOfOutputs><qual:output qual:id="tr_sa90_out" qual:qualitativeSpecies="sa90" qual:transitionEffect="assignmentLevel" /></qual:listOfOutputs><qual:listOfFunctionTerms><qual:defaultTerm qual:resultLevel="0" /><qual:functionTerm qual:resultLevel="1"><math xmlns="http://www.w3.org/1998/Math/MathML"><apply><and /><apply><or /><apply><eq /><ci>sa97</ci><cn type="integer">1</cn></apply><apply><eq /><ci>csa5</ci><cn type="integer">1</cn></apply></apply><apply><eq /><ci>sa89</ci><cn type="integer">1</cn></apply></apply></math></qual:functionTerm></qual:listOfFunctionTerms><annotation><rdf:RDF><rdf:Description rdf:about="#">
</rdf:Description>
</rdf:RDF></annotation></qual:transition><qual:transition qual:id="tr_sa274"><qual:listOfInputs><qual:input qual:id="tr_sa274_in_0" qual:qualitativeSpecies="sa72" qual:sign="positive" qual:transitionEffect="none" /></qual:listOfInputs><qual:listOfOutputs><qual:output qual:id="tr_sa274_out" qual:qualitativeSpecies="sa274" qual:transitionEffect="assignmentLevel" /></qual:listOfOutputs><qual:listOfFunctionTerms><qual:defaultTerm qual:resultLevel="0" /><qual:functionTerm qual:resultLevel="1"><math xmlns="http://www.w3.org/1998/Math/MathML"><apply><eq /><ci>sa72</ci><cn type="integer">1</cn></apply></math></qual:functionTerm></qual:listOfFunctionTerms><annotation><rdf:RDF><rdf:Description rdf:about="#">
</rdf:Description>
</rdf:RDF></annotation></qual:transition><qual:transition qual:id="tr_sa194"><qual:listOfInputs><qual:input qual:id="tr_sa194_in_0" qual:qualitativeSpecies="sa192" qual:sign="positive" qual:transitionEffect="none" /></qual:listOfInputs><qual:listOfOutputs><qual:output qual:id="tr_sa194_out" qual:qualitativeSpecies="sa194" qual:transitionEffect="assignmentLevel" /></qual:listOfOutputs><qual:listOfFunctionTerms><qual:defaultTerm qual:resultLevel="0" /><qual:functionTerm qual:resultLevel="1"><math xmlns="http://www.w3.org/1998/Math/MathML"><apply><eq /><ci>sa192</ci><cn type="integer">1</cn></apply></math></qual:functionTerm></qual:listOfFunctionTerms><annotation><rdf:RDF><rdf:Description rdf:about="#">
</rdf:Description>
</rdf:RDF></annotation></qual:transition><qual:transition qual:id="tr_sa100"><qual:listOfInputs><qual:input qual:id="tr_sa100_in_0" qual:qualitativeSpecies="sa147" qual:sign="positive" qual:transitionEffect="none" /></qual:listOfInputs><qual:listOfOutputs><qual:output qual:id="tr_sa100_out" qual:qualitativeSpecies="sa100" qual:transitionEffect="assignmentLevel" /></qual:listOfOutputs><qual:listOfFunctionTerms><qual:defaultTerm qual:resultLevel="0" /><qual:functionTerm qual:resultLevel="1"><math xmlns="http://www.w3.org/1998/Math/MathML"><apply><eq /><ci>sa147</ci><cn type="integer">1</cn></apply></math></qual:functionTerm></qual:listOfFunctionTerms><annotation><rdf:RDF><rdf:Description rdf:about="#">
</rdf:Description>
</rdf:RDF></annotation></qual:transition><qual:transition qual:id="tr_sa347"><qual:listOfInputs><qual:input qual:id="tr_sa347_in_0" qual:qualitativeSpecies="sa164" qual:sign="positive" qual:transitionEffect="none" /></qual:listOfInputs><qual:listOfOutputs><qual:output qual:id="tr_sa347_out" qual:qualitativeSpecies="sa347" qual:transitionEffect="assignmentLevel" /></qual:listOfOutputs><qual:listOfFunctionTerms><qual:defaultTerm qual:resultLevel="0" /><qual:functionTerm qual:resultLevel="1"><math xmlns="http://www.w3.org/1998/Math/MathML"><apply><eq /><ci>sa164</ci><cn type="integer">1</cn></apply></math></qual:functionTerm></qual:listOfFunctionTerms><annotation><rdf:RDF><rdf:Description rdf:about="#">
</rdf:Description>
</rdf:RDF></annotation></qual:transition><qual:transition qual:id="tr_sa102"><qual:listOfInputs><qual:input qual:id="tr_sa102_in_0" qual:qualitativeSpecies="sa100" qual:sign="positive" qual:transitionEffect="none" /></qual:listOfInputs><qual:listOfOutputs><qual:output qual:id="tr_sa102_out" qual:qualitativeSpecies="sa102" qual:transitionEffect="assignmentLevel" /></qual:listOfOutputs><qual:listOfFunctionTerms><qual:defaultTerm qual:resultLevel="0" /><qual:functionTerm qual:resultLevel="1"><math xmlns="http://www.w3.org/1998/Math/MathML"><apply><eq /><ci>sa100</ci><cn type="integer">1</cn></apply></math></qual:functionTerm></qual:listOfFunctionTerms><annotation><rdf:RDF><rdf:Description rdf:about="#">
</rdf:Description>
</rdf:RDF></annotation></qual:transition><qual:transition qual:id="tr_sa198"><qual:listOfInputs><qual:input qual:id="tr_sa198_in_0" qual:qualitativeSpecies="sa194" qual:sign="positive" qual:transitionEffect="none" /><qual:input qual:id="tr_sa198_in_1" qual:qualitativeSpecies="sa196" qual:sign="positive" qual:transitionEffect="none" /></qual:listOfInputs><qual:listOfOutputs><qual:output qual:id="tr_sa198_out" qual:qualitativeSpecies="sa198" qual:transitionEffect="assignmentLevel" /></qual:listOfOutputs><qual:listOfFunctionTerms><qual:defaultTerm qual:resultLevel="0" /><qual:functionTerm qual:resultLevel="1"><math xmlns="http://www.w3.org/1998/Math/MathML"><apply><and /><apply><eq /><ci>sa194</ci><cn type="integer">1</cn></apply><apply><eq /><ci>sa196</ci><cn type="integer">1</cn></apply></apply></math></qual:functionTerm></qual:listOfFunctionTerms><annotation><rdf:RDF><rdf:Description rdf:about="#">
</rdf:Description>
</rdf:RDF></annotation></qual:transition><qual:transition qual:id="tr_sa145"><qual:listOfInputs><qual:input qual:id="tr_sa145_in_0" qual:qualitativeSpecies="sa143" qual:sign="positive" qual:transitionEffect="none" /></qual:listOfInputs><qual:listOfOutputs><qual:output qual:id="tr_sa145_out" qual:qualitativeSpecies="sa145" qual:transitionEffect="assignmentLevel" /></qual:listOfOutputs><qual:listOfFunctionTerms><qual:defaultTerm qual:resultLevel="0" /><qual:functionTerm qual:resultLevel="1"><math xmlns="http://www.w3.org/1998/Math/MathML"><apply><eq /><ci>sa143</ci><cn type="integer">1</cn></apply></math></qual:functionTerm></qual:listOfFunctionTerms><annotation><rdf:RDF><rdf:Description rdf:about="#">
</rdf:Description>
</rdf:RDF></annotation></qual:transition><qual:transition qual:id="tr_sa143"><qual:listOfInputs><qual:input qual:id="tr_sa143_in_0" qual:qualitativeSpecies="csa20" qual:sign="positive" qual:transitionEffect="none" /></qual:listOfInputs><qual:listOfOutputs><qual:output qual:id="tr_sa143_out" qual:qualitativeSpecies="sa143" qual:transitionEffect="assignmentLevel" /></qual:listOfOutputs><qual:listOfFunctionTerms><qual:defaultTerm qual:resultLevel="0" /><qual:functionTerm qual:resultLevel="1"><math xmlns="http://www.w3.org/1998/Math/MathML"><apply><eq /><ci>csa20</ci><cn type="integer">1</cn></apply></math></qual:functionTerm></qual:listOfFunctionTerms><annotation><rdf:RDF><rdf:Description rdf:about="#">
</rdf:Description>
</rdf:RDF></annotation></qual:transition><qual:transition qual:id="tr_sa147"><qual:listOfInputs><qual:input qual:id="tr_sa147_in_0" qual:qualitativeSpecies="sa91" qual:sign="positive" qual:transitionEffect="none" /></qual:listOfInputs><qual:listOfOutputs><qual:output qual:id="tr_sa147_out" qual:qualitativeSpecies="sa147" qual:transitionEffect="assignmentLevel" /></qual:listOfOutputs><qual:listOfFunctionTerms><qual:defaultTerm qual:resultLevel="0" /><qual:functionTerm qual:resultLevel="1"><math xmlns="http://www.w3.org/1998/Math/MathML"><apply><eq /><ci>sa91</ci><cn type="integer">1</cn></apply></math></qual:functionTerm></qual:listOfFunctionTerms><annotation><rdf:RDF><rdf:Description rdf:about="#">
</rdf:Description>
</rdf:RDF></annotation></qual:transition><qual:transition qual:id="tr_sa192"><qual:listOfInputs><qual:input qual:id="tr_sa192_in_0" qual:qualitativeSpecies="csa22" qual:sign="positive" qual:transitionEffect="none" /></qual:listOfInputs><qual:listOfOutputs><qual:output qual:id="tr_sa192_out" qual:qualitativeSpecies="sa192" qual:transitionEffect="assignmentLevel" /></qual:listOfOutputs><qual:listOfFunctionTerms><qual:defaultTerm qual:resultLevel="0" /><qual:functionTerm qual:resultLevel="1"><math xmlns="http://www.w3.org/1998/Math/MathML"><apply><eq /><ci>csa22</ci><cn type="integer">1</cn></apply></math></qual:functionTerm></qual:listOfFunctionTerms><annotation><rdf:RDF><rdf:Description rdf:about="#">
</rdf:Description>
</rdf:RDF></annotation></qual:transition></qual:listOfTransitions></model></sbml>
