# Supplementary material for: Automated inference of Boolean models from molecular interaction maps using CaSQ
Source: Bioinformatics. 2020 May 13;36(16):4473–82. doi: 10.1093/bioinformatics/btaa484 (PMC7575051; doi:10.1093/bioinformatics/btaa484)
Supplement: btaa484_supplementary_data [file btaa484_supplementary_data.zip › F2 - Executable_file_for_CaSQ_derived_MAPK_model_BCC.sbml]

<?xml version='1.0' encoding='utf-8'?>
<sbml xmlns:bqbiol="http://biomodels.net/biology-qualifiers/" xmlns:rdf="http://www.w3.org/1999/02/22-rdf-syntax-ns#" layout:required="false" level="3" qual:required="true" version="1" xmlns="http://www.sbml.org/sbml/level3/version1/core" xmlns:layout="http://www.sbml.org/sbml/level3/version1/layout/version1" xmlns:qual="http://www.sbml.org/sbml/level3/version1/qual/version1"><model id="model_id"><listOfCompartments><compartment constant="true" id="comp1" /></listOfCompartments><layout:listOfLayouts><layout:layout id="layout1"><layout:dimensions height="2304" width="4232" /><layout:listOfAdditionalGraphicalObjects><layout:generalGlyph layout:id="csa11_glyph" layout:reference="csa11"><layout:boundingBox><layout:position layout:x="1806.5" layout:y="190.5" /><layout:dimensions layout:height="169.0" layout:width="244.0" /></layout:boundingBox></layout:generalGlyph><layout:generalGlyph layout:id="csa12_glyph" layout:reference="csa12"><layout:boundingBox><layout:position layout:x="1339.5" layout:y="320.5" /><layout:dimensions layout:height="163.0" layout:width="273.0" /></layout:boundingBox></layout:generalGlyph><layout:generalGlyph layout:id="csa44_glyph" layout:reference="csa44"><layout:boundingBox><layout:position layout:x="2408.0" layout:y="800.0" /><layout:dimensions layout:height="160.0" layout:width="234.0" /></layout:boundingBox></layout:generalGlyph><layout:generalGlyph layout:id="csa68_glyph" layout:reference="csa68"><layout:boundingBox><layout:position layout:x="1090.0" layout:y="361.0" /><layout:dimensions layout:height="106.0" layout:width="185.0" /></layout:boundingBox></layout:generalGlyph><layout:generalGlyph layout:id="csa16_glyph" layout:reference="csa16"><layout:boundingBox><layout:position layout:x="879.0" layout:y="964.0" /><layout:dimensions layout:height="157.0" layout:width="225.0" /></layout:boundingBox></layout:generalGlyph><layout:generalGlyph layout:id="csa18_glyph" layout:reference="csa18"><layout:boundingBox><layout:position layout:x="851.5" layout:y="1253.5" /><layout:dimensions layout:height="152.0" layout:width="270.0" /></layout:boundingBox></layout:generalGlyph><layout:generalGlyph layout:id="csa15_glyph" layout:reference="csa15"><layout:boundingBox><layout:position layout:x="1257.0" layout:y="1092.0" /><layout:dimensions layout:height="99.0" layout:width="158.0" /></layout:boundingBox></layout:generalGlyph><layout:generalGlyph layout:id="csa19_glyph" layout:reference="csa19"><layout:boundingBox><layout:position layout:x="1176.75" layout:y="1248.5" /><layout:dimensions layout:height="158.0" layout:width="306.0" /></layout:boundingBox></layout:generalGlyph><layout:generalGlyph layout:id="csa14_glyph" layout:reference="csa14"><layout:boundingBox><layout:position layout:x="1161.0" layout:y="970.0" /><layout:dimensions layout:height="98.0" layout:width="119.0" /></layout:boundingBox></layout:generalGlyph><layout:generalGlyph layout:id="csa10_glyph" layout:reference="csa10"><layout:boundingBox><layout:position layout:x="2186.5" layout:y="616.0" /><layout:dimensions layout:height="109.0" layout:width="163.0" /></layout:boundingBox></layout:generalGlyph><layout:generalGlyph layout:id="csa3_glyph" layout:reference="csa3"><layout:boundingBox><layout:position layout:x="821.0" layout:y="377.0" /><layout:dimensions layout:height="103.0" layout:width="131.0" /></layout:boundingBox></layout:generalGlyph><layout:generalGlyph layout:id="csa66_glyph" layout:reference="csa66"><layout:boundingBox><layout:position layout:x="2239.0" layout:y="842.0" /><layout:dimensions layout:height="119.0" layout:width="146.0" /></layout:boundingBox></layout:generalGlyph><layout:generalGlyph layout:id="csa32_glyph" layout:reference="csa32"><layout:boundingBox><layout:position layout:x="155.0" layout:y="241.0" /><layout:dimensions layout:height="115.0" layout:width="113.0" /></layout:boundingBox></layout:generalGlyph><layout:generalGlyph layout:id="csa35_glyph" layout:reference="csa35"><layout:boundingBox><layout:position layout:x="334.0" layout:y="855.0" /><layout:dimensions layout:height="84.0" layout:width="144.0" /></layout:boundingBox></layout:generalGlyph><layout:generalGlyph layout:id="csa37_glyph" layout:reference="csa37"><layout:boundingBox><layout:position layout:x="127.5" layout:y="1001.5" /><layout:dimensions layout:height="110.0" layout:width="173.0" /></layout:boundingBox></layout:generalGlyph><layout:generalGlyph layout:id="csa38_glyph" layout:reference="csa38"><layout:boundingBox><layout:position layout:x="116.0" layout:y="1245.0" /><layout:dimensions layout:height="90.0" layout:width="226.0" /></layout:boundingBox></layout:generalGlyph><layout:generalGlyph layout:id="csa41_glyph" layout:reference="csa41"><layout:boundingBox><layout:position layout:x="365.0" layout:y="1156.0" /><layout:dimensions layout:height="87.0" layout:width="112.0" /></layout:boundingBox></layout:generalGlyph><layout:generalGlyph layout:id="csa71_glyph" layout:reference="csa71"><layout:boundingBox><layout:position layout:x="1599.0" layout:y="1351.0" /><layout:dimensions layout:height="107.0" layout:width="105.0" /></layout:boundingBox></layout:generalGlyph><layout:generalGlyph layout:id="csa61_glyph" layout:reference="csa61"><layout:boundingBox><layout:position layout:x="1563.0" layout:y="754.0" /><layout:dimensions layout:height="110.0" layout:width="130.0" /></layout:boundingBox></layout:generalGlyph><layout:generalGlyph layout:id="csa62_glyph" layout:reference="csa62"><layout:boundingBox><layout:position layout:x="1775.0" layout:y="778.0" /><layout:dimensions layout:height="112.0" layout:width="130.0" /></layout:boundingBox></layout:generalGlyph><layout:generalGlyph layout:id="csa48_glyph" layout:reference="csa48"><layout:boundingBox><layout:position layout:x="647.0" layout:y="1781.0" /><layout:dimensions layout:height="90.0" layout:width="85.0" /></layout:boundingBox></layout:generalGlyph><layout:generalGlyph layout:id="csa63_glyph" layout:reference="csa63"><layout:boundingBox><layout:position layout:x="637.0" layout:y="1285.5" /><layout:dimensions layout:height="89.0" layout:width="126.0" /></layout:boundingBox></layout:generalGlyph><layout:generalGlyph layout:id="csa58_glyph" layout:reference="csa58"><layout:boundingBox><layout:position layout:x="573.0" layout:y="877.0" /><layout:dimensions layout:height="93.0" layout:width="104.0" /></layout:boundingBox></layout:generalGlyph><layout:generalGlyph layout:id="csa21_glyph" layout:reference="csa21"><layout:boundingBox><layout:position layout:x="560.5" layout:y="562.0" /><layout:dimensions layout:height="84.0" layout:width="75.0" /></layout:boundingBox></layout:generalGlyph><layout:generalGlyph layout:id="csa60_glyph" layout:reference="csa60"><layout:boundingBox><layout:position layout:x="2623.0" layout:y="601.0" /><layout:dimensions layout:height="119.0" layout:width="115.0" /></layout:boundingBox></layout:generalGlyph><layout:generalGlyph layout:id="csa49_glyph" layout:reference="csa49"><layout:boundingBox><layout:position layout:x="2033.0" layout:y="1182.0" /><layout:dimensions layout:height="83.0" layout:width="90.0" /></layout:boundingBox></layout:generalGlyph><layout:generalGlyph layout:id="csa6_glyph" layout:reference="csa6"><layout:boundingBox><layout:position layout:x="730.0" layout:y="107.0" /><layout:dimensions layout:height="106.0" layout:width="100.0" /></layout:boundingBox></layout:generalGlyph><layout:generalGlyph layout:id="csa65_glyph" layout:reference="csa65"><layout:boundingBox><layout:position layout:x="2054.0" layout:y="823.0" /><layout:dimensions layout:height="82.0" layout:width="84.0" /></layout:boundingBox></layout:generalGlyph><layout:generalGlyph layout:id="csa67_glyph" layout:reference="csa67"><layout:boundingBox><layout:position layout:x="2329.0" layout:y="1026.0" /><layout:dimensions layout:height="116.0" layout:width="140.0" /></layout:boundingBox></layout:generalGlyph><layout:generalGlyph layout:id="csa70_glyph" layout:reference="csa70"><layout:boundingBox><layout:position layout:x="267.0" layout:y="1744.0" /><layout:dimensions layout:height="83.0" layout:width="120.0" /></layout:boundingBox></layout:generalGlyph><layout:generalGlyph layout:id="csa43_glyph" layout:reference="csa43"><layout:boundingBox><layout:position layout:x="617.0" layout:y="1156.5" /><layout:dimensions layout:height="87.0" layout:width="126.0" /></layout:boundingBox></layout:generalGlyph><layout:generalGlyph layout:id="csa72_glyph" layout:reference="csa72"><layout:boundingBox><layout:position layout:x="2391.9964340090382" layout:y="221.0" /><layout:dimensions layout:height="113.0" layout:width="180.0" /></layout:boundingBox></layout:generalGlyph><layout:generalGlyph layout:id="csa73_glyph" layout:reference="csa73"><layout:boundingBox><layout:position layout:x="2361.9964340090382" layout:y="112.0" /><layout:dimensions layout:height="83.0" layout:width="126.0" /></layout:boundingBox></layout:generalGlyph><layout:generalGlyph layout:id="csa74_glyph" layout:reference="csa74"><layout:boundingBox><layout:position layout:x="2385.9964340090382" layout:y="367.0" /><layout:dimensions layout:height="85.0" layout:width="216.0" /></layout:boundingBox></layout:generalGlyph><layout:generalGlyph layout:id="csa75_glyph" layout:reference="csa75"><layout:boundingBox><layout:position layout:x="2665.9964340090373" layout:y="229.0" /><layout:dimensions layout:height="80.0" layout:width="132.0" /></layout:boundingBox></layout:generalGlyph><layout:generalGlyph layout:id="csa80_glyph" layout:reference="csa80"><layout:boundingBox><layout:position layout:x="3354.9964340090373" layout:y="34.0" /><layout:dimensions layout:height="64.0" layout:width="130.0" /></layout:boundingBox></layout:generalGlyph><layout:generalGlyph layout:id="csa78_glyph" layout:reference="csa78"><layout:boundingBox><layout:position layout:x="2975.9964340090373" layout:y="378.0" /><layout:dimensions layout:height="85.0" layout:width="190.0" /></layout:boundingBox></layout:generalGlyph><layout:generalGlyph layout:id="csa76_glyph" layout:reference="csa76"><layout:boundingBox><layout:position layout:x="3225.9964340090373" layout:y="339.0" /><layout:dimensions layout:height="81.0" layout:width="143.0" /></layout:boundingBox></layout:generalGlyph><layout:generalGlyph layout:id="csa91_glyph" layout:reference="csa91"><layout:boundingBox><layout:position layout:x="3843.9964340090373" layout:y="695.0" /><layout:dimensions layout:height="87.0" layout:width="271.0" /></layout:boundingBox></layout:generalGlyph><layout:generalGlyph layout:id="csa83_glyph" layout:reference="csa83"><layout:boundingBox><layout:position layout:x="3825.9964340090373" layout:y="818.0" /><layout:dimensions layout:height="88.0" layout:width="256.0" /></layout:boundingBox></layout:generalGlyph><layout:generalGlyph layout:id="csa82_glyph" layout:reference="csa82"><layout:boundingBox><layout:position layout:x="3566.9964340090373" layout:y="958.0" /><layout:dimensions layout:height="85.0" layout:width="199.0" /></layout:boundingBox></layout:generalGlyph><layout:generalGlyph layout:id="csa100_glyph" layout:reference="csa100"><layout:boundingBox><layout:position layout:x="3100.9964340090382" layout:y="682.0" /><layout:dimensions layout:height="103.0" layout:width="227.0" /></layout:boundingBox></layout:generalGlyph><layout:generalGlyph layout:id="csa92_glyph" layout:reference="csa92"><layout:boundingBox><layout:position layout:x="2784.9964340090382" layout:y="963.0" /><layout:dimensions layout:height="86.0" layout:width="292.0" /></layout:boundingBox></layout:generalGlyph><layout:generalGlyph layout:id="csa93_glyph" layout:reference="csa93"><layout:boundingBox><layout:position layout:x="3508.9964340090373" layout:y="704.0" /><layout:dimensions layout:height="87.0" layout:width="275.0" /></layout:boundingBox></layout:generalGlyph><layout:generalGlyph layout:id="csa89_glyph" layout:reference="csa89"><layout:boundingBox><layout:position layout:x="3308.150280162885" layout:y="834.4615384615383" /><layout:dimensions layout:height="103.0" layout:width="205.0" /></layout:boundingBox></layout:generalGlyph><layout:generalGlyph layout:id="csa97_glyph" layout:reference="csa97"><layout:boundingBox><layout:position layout:x="3107.9964340090382" layout:y="960.0" /><layout:dimensions layout:height="86.0" layout:width="180.0" /></layout:boundingBox></layout:generalGlyph><layout:generalGlyph layout:id="csa85_glyph" layout:reference="csa85"><layout:boundingBox><layout:position layout:x="3564.9964340090373" layout:y="816.0" /><layout:dimensions layout:height="85.0" layout:width="179.0" /></layout:boundingBox></layout:generalGlyph><layout:generalGlyph layout:id="csa95_glyph" layout:reference="csa95"><layout:boundingBox><layout:position layout:x="3811.9964340090373" layout:y="953.0" /><layout:dimensions layout:height="84.0" layout:width="127.0" /></layout:boundingBox></layout:generalGlyph><layout:generalGlyph layout:id="csa96_glyph" layout:reference="csa96"><layout:boundingBox><layout:position layout:x="3374.9964340090373" layout:y="697.0" /><layout:dimensions layout:height="85.0" layout:width="107.0" /></layout:boundingBox></layout:generalGlyph><layout:generalGlyph layout:id="csa90_glyph" layout:reference="csa90"><layout:boundingBox><layout:position layout:x="2991.9964340090382" layout:y="834.0" /><layout:dimensions layout:height="86.0" layout:width="271.0" /></layout:boundingBox></layout:generalGlyph><layout:generalGlyph layout:id="csa98_glyph" layout:reference="csa98"><layout:boundingBox><layout:position layout:x="3337.9964340090373" layout:y="962.0" /><layout:dimensions layout:height="83.0" layout:width="180.0" /></layout:boundingBox></layout:generalGlyph><layout:generalGlyph layout:id="csa46_glyph" layout:reference="csa46"><layout:boundingBox><layout:position layout:x="2175.0" layout:y="280.0" /><layout:dimensions layout:height="158.0" layout:width="120.0" /></layout:boundingBox></layout:generalGlyph><layout:generalGlyph layout:id="csa94_glyph" layout:reference="csa94"><layout:boundingBox><layout:position layout:x="2774.9964340090373" layout:y="840.0" /><layout:dimensions layout:height="83.0" layout:width="192.0" /></layout:boundingBox></layout:generalGlyph><layout:generalGlyph layout:id="csa106_glyph" layout:reference="csa106"><layout:boundingBox><layout:position layout:x="2262.0" layout:y="1745.0" /><layout:dimensions layout:height="86.0" layout:width="105.0" /></layout:boundingBox></layout:generalGlyph><layout:generalGlyph layout:id="csa103_glyph" layout:reference="csa103"><layout:boundingBox><layout:position layout:x="1605.9964340090382" layout:y="1617.0" /><layout:dimensions layout:height="58.0" layout:width="103.0" /></layout:boundingBox></layout:generalGlyph><layout:generalGlyph layout:id="csa104_glyph" layout:reference="csa104"><layout:boundingBox><layout:position layout:x="1454.9964340090382" layout:y="1688.0" /><layout:dimensions layout:height="88.0" layout:width="108.0" /></layout:boundingBox></layout:generalGlyph><layout:generalGlyph layout:id="csa105_glyph" layout:reference="csa105"><layout:boundingBox><layout:position layout:x="1647.9964340090382" layout:y="1788.0" /><layout:dimensions layout:height="84.0" layout:width="101.0" /></layout:boundingBox></layout:generalGlyph><layout:generalGlyph layout:id="csa107_glyph" layout:reference="csa107"><layout:boundingBox><layout:position layout:x="2805.0" layout:y="1771.0" /><layout:dimensions layout:height="86.0" layout:width="91.0" /></layout:boundingBox></layout:generalGlyph><layout:generalGlyph layout:id="csa108_glyph" layout:reference="csa108"><layout:boundingBox><layout:position layout:x="3659.0" layout:y="1678.0" /><layout:dimensions layout:height="80.0" layout:width="100.0" /></layout:boundingBox></layout:generalGlyph><layout:generalGlyph layout:id="csa109_glyph" layout:reference="csa109"><layout:boundingBox><layout:position layout:x="3899.0" layout:y="1690.0" /><layout:dimensions layout:height="80.0" layout:width="100.0" /></layout:boundingBox></layout:generalGlyph><layout:generalGlyph layout:id="csa110_glyph" layout:reference="csa110"><layout:boundingBox><layout:position layout:x="505.0" layout:y="105.0" /><layout:dimensions layout:height="90.0" layout:width="110.0" /></layout:boundingBox></layout:generalGlyph><layout:generalGlyph layout:id="csa111_glyph" layout:reference="csa111"><layout:boundingBox><layout:position layout:x="837.0" layout:y="552.0" /><layout:dimensions layout:height="84.0" layout:width="80.0" /></layout:boundingBox></layout:generalGlyph><layout:generalGlyph layout:id="csa112_glyph" layout:reference="csa112"><layout:boundingBox><layout:position layout:x="1117.0" layout:y="587.0" /><layout:dimensions layout:height="85.0" layout:width="80.0" /></layout:boundingBox></layout:generalGlyph><layout:generalGlyph layout:id="csa113_glyph" layout:reference="csa113"><layout:boundingBox><layout:position layout:x="646.5" layout:y="717.0" /><layout:dimensions layout:height="84.0" layout:width="80.0" /></layout:boundingBox></layout:generalGlyph><layout:generalGlyph layout:id="sa22_glyph" layout:reference="sa22"><layout:boundingBox><layout:position layout:x="605.0" layout:y="37.5" /><layout:dimensions layout:height="25.0" layout:width="50.0" /></layout:boundingBox></layout:generalGlyph><layout:generalGlyph layout:id="sa28_glyph" layout:reference="sa28"><layout:boundingBox><layout:position layout:x="665.0" layout:y="454.0" /><layout:dimensions layout:height="25.0" layout:width="50.0" /></layout:boundingBox></layout:generalGlyph><layout:generalGlyph layout:id="sa48_glyph" layout:reference="sa48"><layout:boundingBox><layout:position layout:x="1252.5" layout:y="529.5" /><layout:dimensions layout:height="26.0" layout:width="66.0" /></layout:boundingBox></layout:generalGlyph><layout:generalGlyph layout:id="sa64_glyph" layout:reference="sa64"><layout:boundingBox><layout:position layout:x="2055.0" layout:y="1312.0" /><layout:dimensions layout:height="25.0" layout:width="50.0" /></layout:boundingBox></layout:generalGlyph><layout:generalGlyph layout:id="sa136_glyph" layout:reference="sa136"><layout:boundingBox><layout:position layout:x="1644.0" layout:y="1129.0" /><layout:dimensions layout:height="24.0" layout:width="61.0" /></layout:boundingBox></layout:generalGlyph><layout:generalGlyph layout:id="sa137_glyph" layout:reference="sa137"><layout:boundingBox><layout:position layout:x="1642.0" layout:y="1046.0" /><layout:dimensions layout:height="25.0" layout:width="60.0" /></layout:boundingBox></layout:generalGlyph><layout:generalGlyph layout:id="sa147_glyph" layout:reference="sa147"><layout:boundingBox><layout:position layout:x="1823.5" layout:y="590.5" /><layout:dimensions layout:height="25.0" layout:width="50.0" /></layout:boundingBox></layout:generalGlyph><layout:generalGlyph layout:id="sa158_glyph" layout:reference="sa158"><layout:boundingBox><layout:position layout:x="267.0" layout:y="572.0" /><layout:dimensions layout:height="25.0" layout:width="64.0" /></layout:boundingBox></layout:generalGlyph><layout:generalGlyph layout:id="sa167_glyph" layout:reference="sa167"><layout:boundingBox><layout:position layout:x="152.0" layout:y="434.5" /><layout:dimensions layout:height="25.0" layout:width="70.0" /></layout:boundingBox></layout:generalGlyph><layout:generalGlyph layout:id="sa170_glyph" layout:reference="sa170"><layout:boundingBox><layout:position layout:x="142.0" layout:y="704.5" /><layout:dimensions layout:height="25.0" layout:width="70.0" /></layout:boundingBox></layout:generalGlyph><layout:generalGlyph layout:id="sa171_glyph" layout:reference="sa171"><layout:boundingBox><layout:position layout:x="151.0" layout:y="608.0" /><layout:dimensions layout:height="25.0" layout:width="50.0" /></layout:boundingBox></layout:generalGlyph><layout:generalGlyph layout:id="sa169_glyph" layout:reference="sa169"><layout:boundingBox><layout:position layout:x="270.0" layout:y="373.5" /><layout:dimensions layout:height="25.0" layout:width="70.0" /></layout:boundingBox></layout:generalGlyph><layout:generalGlyph layout:id="sa240_glyph" layout:reference="sa240"><layout:boundingBox><layout:position layout:x="717.0" layout:y="909.0" /><layout:dimensions layout:height="26.0" layout:width="66.0" /></layout:boundingBox></layout:generalGlyph><layout:generalGlyph layout:id="sa245_glyph" layout:reference="sa245"><layout:boundingBox><layout:position layout:x="2242.0" layout:y="1197.0" /><layout:dimensions layout:height="25.0" layout:width="62.0" /></layout:boundingBox></layout:generalGlyph><layout:generalGlyph layout:id="sa248_glyph" layout:reference="sa248"><layout:boundingBox><layout:position layout:x="858.5" layout:y="1700.0" /><layout:dimensions layout:height="27.0" layout:width="60.0" /></layout:boundingBox></layout:generalGlyph><layout:generalGlyph layout:id="sa251_glyph" layout:reference="sa251"><layout:boundingBox><layout:position layout:x="1315.5" layout:y="1786.0" /><layout:dimensions layout:height="25.0" layout:width="55.0" /></layout:boundingBox></layout:generalGlyph><layout:generalGlyph layout:id="sa254_glyph" layout:reference="sa254"><layout:boundingBox><layout:position layout:x="1066.0" layout:y="1601.0" /><layout:dimensions layout:height="25.0" layout:width="50.0" /></layout:boundingBox></layout:generalGlyph><layout:generalGlyph layout:id="sa259_glyph" layout:reference="sa259"><layout:boundingBox><layout:position layout:x="2247.166666666667" layout:y="1312.8333333333335" /><layout:dimensions layout:height="25.0" layout:width="50.0" /></layout:boundingBox></layout:generalGlyph><layout:generalGlyph layout:id="sa260_glyph" layout:reference="sa260"><layout:boundingBox><layout:position layout:x="699.166666666667" layout:y="1604.5" /><layout:dimensions layout:height="25.0" layout:width="50.0" /></layout:boundingBox></layout:generalGlyph><layout:generalGlyph layout:id="sa278_glyph" layout:reference="sa278"><layout:boundingBox><layout:position layout:x="1848.0" layout:y="981.0" /><layout:dimensions layout:height="25.0" layout:width="50.0" /></layout:boundingBox></layout:generalGlyph><layout:generalGlyph layout:id="sa279_glyph" layout:reference="sa279"><layout:boundingBox><layout:position layout:x="1837.0" layout:y="1102.0" /><layout:dimensions layout:height="27.0" layout:width="74.0" /></layout:boundingBox></layout:generalGlyph><layout:generalGlyph layout:id="sa302_glyph" layout:reference="sa302"><layout:boundingBox><layout:position layout:x="2105.666666666667" layout:y="1027.3333333333333" /><layout:dimensions layout:height="26.0" layout:width="85.0" /></layout:boundingBox></layout:generalGlyph><layout:generalGlyph layout:id="sa311_glyph" layout:reference="sa311"><layout:boundingBox><layout:position layout:x="2071.0" layout:y="557.0" /><layout:dimensions layout:height="25.0" layout:width="50.0" /></layout:boundingBox></layout:generalGlyph><layout:generalGlyph layout:id="sa325_glyph" layout:reference="sa325"><layout:boundingBox><layout:position layout:x="1218.166666666667" layout:y="1593.3333333333335" /><layout:dimensions layout:height="25.0" layout:width="50.0" /></layout:boundingBox></layout:generalGlyph><layout:generalGlyph layout:id="sa328_glyph" layout:reference="sa328"><layout:boundingBox><layout:position layout:x="437.16666666666697" layout:y="1684.6666666666665" /><layout:dimensions layout:height="25.0" layout:width="50.0" /></layout:boundingBox></layout:generalGlyph><layout:generalGlyph layout:id="sa330_glyph" layout:reference="sa330"><layout:boundingBox><layout:position layout:x="439.83333333333394" layout:y="1849.0" /><layout:dimensions layout:height="25.0" layout:width="50.0" /></layout:boundingBox></layout:generalGlyph><layout:generalGlyph layout:id="sa264_glyph" layout:reference="sa264"><layout:boundingBox><layout:position layout:x="1909.833333333334" layout:y="1233.166666666667" /><layout:dimensions layout:height="25.0" layout:width="50.0" /></layout:boundingBox></layout:generalGlyph><layout:generalGlyph layout:id="sa338_glyph" layout:reference="sa338"><layout:boundingBox><layout:position layout:x="1287.0" layout:y="647.0" /><layout:dimensions layout:height="26.0" layout:width="66.0" /></layout:boundingBox></layout:generalGlyph><layout:generalGlyph layout:id="sa339_glyph" layout:reference="sa339"><layout:boundingBox><layout:position layout:x="1072.0" layout:y="694.5" /><layout:dimensions layout:height="25.0" layout:width="50.0" /></layout:boundingBox></layout:generalGlyph><layout:generalGlyph layout:id="sa340_glyph" layout:reference="sa340"><layout:boundingBox><layout:position layout:x="1222.0" layout:y="664.5" /><layout:dimensions layout:height="25.0" layout:width="50.0" /></layout:boundingBox></layout:generalGlyph><layout:generalGlyph layout:id="sa341_glyph" layout:reference="sa341"><layout:boundingBox><layout:position layout:x="1184.0" layout:y="529.5" /><layout:dimensions layout:height="25.0" layout:width="50.0" /></layout:boundingBox></layout:generalGlyph><layout:generalGlyph layout:id="sa343_glyph" layout:reference="sa343"><layout:boundingBox><layout:position layout:x="689.0" layout:y="1407.0" /><layout:dimensions layout:height="27.0" layout:width="63.0" /></layout:boundingBox></layout:generalGlyph><layout:generalGlyph layout:id="sa344_glyph" layout:reference="sa344"><layout:boundingBox><layout:position layout:x="369.0" layout:y="1465.0" /><layout:dimensions layout:height="26.0" layout:width="72.0" /></layout:boundingBox></layout:generalGlyph><layout:generalGlyph layout:id="sa356_glyph" layout:reference="sa356"><layout:boundingBox><layout:position layout:x="1340.5" layout:y="772.0" /><layout:dimensions layout:height="25.0" layout:width="50.0" /></layout:boundingBox></layout:generalGlyph><layout:generalGlyph layout:id="sa357_glyph" layout:reference="sa357"><layout:boundingBox><layout:position layout:x="1251.5" layout:y="821.0" /><layout:dimensions layout:height="27.0" layout:width="63.0" /></layout:boundingBox></layout:generalGlyph><layout:generalGlyph layout:id="sa358_glyph" layout:reference="sa358"><layout:boundingBox><layout:position layout:x="1118.0" layout:y="799.5" /><layout:dimensions layout:height="25.0" layout:width="62.0" /></layout:boundingBox></layout:generalGlyph><layout:generalGlyph layout:id="sa361_glyph" layout:reference="sa361"><layout:boundingBox><layout:position layout:x="1251.5" layout:y="722.0" /><layout:dimensions layout:height="27.0" layout:width="63.0" /></layout:boundingBox></layout:generalGlyph><layout:generalGlyph layout:id="sa363_glyph" layout:reference="sa363"><layout:boundingBox><layout:position layout:x="204.5" layout:y="1466.0" /><layout:dimensions layout:height="26.0" layout:width="72.0" /></layout:boundingBox></layout:generalGlyph><layout:generalGlyph layout:id="sa368_glyph" layout:reference="sa368"><layout:boundingBox><layout:position layout:x="2532.4964340090382" layout:y="591.0" /><layout:dimensions layout:height="25.0" layout:width="50.0" /></layout:boundingBox></layout:generalGlyph><layout:generalGlyph layout:id="sa370_glyph" layout:reference="sa370"><layout:boundingBox><layout:position layout:x="2281.4964340090382" layout:y="543.0" /><layout:dimensions layout:height="25.0" layout:width="56.0" /></layout:boundingBox></layout:generalGlyph><layout:generalGlyph layout:id="sa372_glyph" layout:reference="sa372"><layout:boundingBox><layout:position layout:x="2432.9964340090382" layout:y="564.0" /><layout:dimensions layout:height="25.0" layout:width="50.0" /></layout:boundingBox></layout:generalGlyph><layout:generalGlyph layout:id="sa376_glyph" layout:reference="sa376"><layout:boundingBox><layout:position layout:x="2858.9964340090373" layout:y="686.0" /><layout:dimensions layout:height="24.0" layout:width="63.0" /></layout:boundingBox></layout:generalGlyph><layout:generalGlyph layout:id="sa378_glyph" layout:reference="sa378"><layout:boundingBox><layout:position layout:x="3524.9964340090373" layout:y="622.0" /><layout:dimensions layout:height="25.0" layout:width="77.0" /></layout:boundingBox></layout:generalGlyph><layout:generalGlyph layout:id="sa379_glyph" layout:reference="sa379"><layout:boundingBox><layout:position layout:x="3397.9964340090373" layout:y="571.0" /><layout:dimensions layout:height="25.0" layout:width="50.0" /></layout:boundingBox></layout:generalGlyph><layout:generalGlyph layout:id="sa380_glyph" layout:reference="sa380"><layout:boundingBox><layout:position layout:x="3119.9964340090382" layout:y="598.0" /><layout:dimensions layout:height="25.0" layout:width="76.0" /></layout:boundingBox></layout:generalGlyph><layout:generalGlyph layout:id="sa383_glyph" layout:reference="sa383"><layout:boundingBox><layout:position layout:x="3277.9964340090382" layout:y="570.0" /><layout:dimensions layout:height="26.0" layout:width="89.0" /></layout:boundingBox></layout:generalGlyph><layout:generalGlyph layout:id="sa386_glyph" layout:reference="sa386"><layout:boundingBox><layout:position layout:x="3948.5" layout:y="547.5" /><layout:dimensions layout:height="25.0" layout:width="83.0" /></layout:boundingBox></layout:generalGlyph><layout:generalGlyph layout:id="sa387_glyph" layout:reference="sa387"><layout:boundingBox><layout:position layout:x="4052.9964340090373" layout:y="631.0" /><layout:dimensions layout:height="25.0" layout:width="50.0" /></layout:boundingBox></layout:generalGlyph><layout:generalGlyph layout:id="sa388_glyph" layout:reference="sa388"><layout:boundingBox><layout:position layout:x="3003.9964340090373" layout:y="630.5" /><layout:dimensions layout:height="25.0" layout:width="70.0" /></layout:boundingBox></layout:generalGlyph><layout:generalGlyph layout:id="sa394_glyph" layout:reference="sa394"><layout:boundingBox><layout:position layout:x="2868.2691612817653" layout:y="1199.545454545454" /><layout:dimensions layout:height="25.0" layout:width="79.0" /></layout:boundingBox></layout:generalGlyph><layout:generalGlyph layout:id="sa395_glyph" layout:reference="sa395"><layout:boundingBox><layout:position layout:x="3647.3600703726734" layout:y="1207.545454545454" /><layout:dimensions layout:height="25.0" layout:width="78.0" /></layout:boundingBox></layout:generalGlyph><layout:generalGlyph layout:id="sa397_glyph" layout:reference="sa397"><layout:boundingBox><layout:position layout:x="3510.6327976454013" layout:y="1339.999999999999" /><layout:dimensions layout:height="25.0" layout:width="50.0" /></layout:boundingBox></layout:generalGlyph><layout:generalGlyph layout:id="sa398_glyph" layout:reference="sa398"><layout:boundingBox><layout:position layout:x="3096.9964340090382" layout:y="1307.0" /><layout:dimensions layout:height="25.0" layout:width="50.0" /></layout:boundingBox></layout:generalGlyph><layout:generalGlyph layout:id="sa399_glyph" layout:reference="sa399"><layout:boundingBox><layout:position layout:x="2815.6327976454013" layout:y="1307.999999999999" /><layout:dimensions layout:height="25.0" layout:width="50.0" /></layout:boundingBox></layout:generalGlyph><layout:generalGlyph layout:id="sa401_glyph" layout:reference="sa401"><layout:boundingBox><layout:position layout:x="3268.4964340090382" layout:y="1206.3333333333335" /><layout:dimensions layout:height="25.0" layout:width="83.0" /></layout:boundingBox></layout:generalGlyph><layout:generalGlyph layout:id="sa403_glyph" layout:reference="sa403"><layout:boundingBox><layout:position layout:x="3808.4964340090373" layout:y="1204.3333333333335" /><layout:dimensions layout:height="26.0" layout:width="84.0" /></layout:boundingBox></layout:generalGlyph><layout:generalGlyph layout:id="sa413_glyph" layout:reference="sa413"><layout:boundingBox><layout:position layout:x="3588.163100675705" layout:y="1523.0" /><layout:dimensions layout:height="25.0" layout:width="85.0" /></layout:boundingBox></layout:generalGlyph><layout:generalGlyph layout:id="sa417_glyph" layout:reference="sa417"><layout:boundingBox><layout:position layout:x="2107.163100675705" layout:y="1490.333333333333" /><layout:dimensions layout:height="25.0" layout:width="50.0" /></layout:boundingBox></layout:generalGlyph><layout:generalGlyph layout:id="sa419_glyph" layout:reference="sa419"><layout:boundingBox><layout:position layout:x="2869.163100675705" layout:y="1522.333333333333" /><layout:dimensions layout:height="25.0" layout:width="50.0" /></layout:boundingBox></layout:generalGlyph><layout:generalGlyph layout:id="sa420_glyph" layout:reference="sa420"><layout:boundingBox><layout:position layout:x="3466.163100675705" layout:y="1670.333333333333" /><layout:dimensions layout:height="25.0" layout:width="50.0" /></layout:boundingBox></layout:generalGlyph><layout:generalGlyph layout:id="sa423_glyph" layout:reference="sa423"><layout:boundingBox><layout:position layout:x="2406.9964340090382" layout:y="1473.0" /><layout:dimensions layout:height="24.0" layout:width="61.0" /></layout:boundingBox></layout:generalGlyph><layout:generalGlyph layout:id="sa424_glyph" layout:reference="sa424"><layout:boundingBox><layout:position layout:x="2551.163100675705" layout:y="1474.166666666666" /><layout:dimensions layout:height="24.0" layout:width="61.0" /></layout:boundingBox></layout:generalGlyph><layout:generalGlyph layout:id="sa425_glyph" layout:reference="sa425"><layout:boundingBox><layout:position layout:x="1945.1631006757052" layout:y="1643.0" /><layout:dimensions layout:height="24.0" layout:width="61.0" /></layout:boundingBox></layout:generalGlyph><layout:generalGlyph layout:id="sa530_glyph" layout:reference="sa530"><layout:boundingBox><layout:position layout:x="3991.5" layout:y="1067.5" /><layout:dimensions layout:height="25.0" layout:width="57.0" /></layout:boundingBox></layout:generalGlyph><layout:generalGlyph layout:id="sa536_glyph" layout:reference="sa536"><layout:boundingBox><layout:position layout:x="1067.1631006757052" layout:y="1749.333333333334" /><layout:dimensions layout:height="25.0" layout:width="50.0" /></layout:boundingBox></layout:generalGlyph><layout:generalGlyph layout:id="sa537_glyph" layout:reference="sa537"><layout:boundingBox><layout:position layout:x="2055.163100675705" layout:y="1771.333333333334" /><layout:dimensions layout:height="25.0" layout:width="50.0" /></layout:boundingBox></layout:generalGlyph><layout:generalGlyph layout:id="sa538_glyph" layout:reference="sa538"><layout:boundingBox><layout:position layout:x="2395.0" layout:y="1837.5" /><layout:dimensions layout:height="25.0" layout:width="50.0" /></layout:boundingBox></layout:generalGlyph><layout:generalGlyph layout:id="sa543_glyph" layout:reference="sa543"><layout:boundingBox><layout:position layout:x="3281.0" layout:y="1620.0" /><layout:dimensions layout:height="25.0" layout:width="50.0" /></layout:boundingBox></layout:generalGlyph><layout:generalGlyph layout:id="sa544_glyph" layout:reference="sa544"><layout:boundingBox><layout:position layout:x="3285.7142857142862" layout:y="1799.8571428571431" /><layout:dimensions layout:height="25.0" layout:width="50.0" /></layout:boundingBox></layout:generalGlyph><layout:generalGlyph layout:id="sa545_glyph" layout:reference="sa545"><layout:boundingBox><layout:position layout:x="2653.0" layout:y="1776.0" /><layout:dimensions layout:height="25.0" layout:width="62.0" /></layout:boundingBox></layout:generalGlyph><layout:generalGlyph layout:id="sa550_glyph" layout:reference="sa550"><layout:boundingBox><layout:position layout:x="2885.7142857142862" layout:y="1636.2857142857142" /><layout:dimensions layout:height="25.0" layout:width="50.0" /></layout:boundingBox></layout:generalGlyph><layout:generalGlyph layout:id="sa551_glyph" layout:reference="sa551"><layout:boundingBox><layout:position layout:x="2288.5714285714294" layout:y="1614.1428571428573" /><layout:dimensions layout:height="25.0" layout:width="50.0" /></layout:boundingBox></layout:generalGlyph><layout:generalGlyph layout:id="sa552_glyph" layout:reference="sa552"><layout:boundingBox><layout:position layout:x="2614.2857142857147" layout:y="1595.1428571428573" /><layout:dimensions layout:height="25.0" layout:width="62.0" /></layout:boundingBox></layout:generalGlyph><layout:generalGlyph layout:id="sa553_glyph" layout:reference="sa553"><layout:boundingBox><layout:position layout:x="859.5714285714284" layout:y="1812.1428571428573" /><layout:dimensions layout:height="27.0" layout:width="60.0" /></layout:boundingBox></layout:generalGlyph><layout:generalGlyph layout:id="sa554_glyph" layout:reference="sa554"><layout:boundingBox><layout:position layout:x="1921.7142857142862" layout:y="1378.8571428571431" /><layout:dimensions layout:height="25.0" layout:width="50.0" /></layout:boundingBox></layout:generalGlyph><layout:generalGlyph layout:id="sa555_glyph" layout:reference="sa555"><layout:boundingBox><layout:position layout:x="2024.0" layout:y="1120.0" /><layout:dimensions layout:height="26.0" layout:width="68.0" /></layout:boundingBox></layout:generalGlyph><layout:generalGlyph layout:id="sa652_glyph" layout:reference="sa652"><layout:boundingBox><layout:position layout:x="156.0" layout:y="1994.5" /><layout:dimensions layout:height="25.0" layout:width="70.0" /></layout:boundingBox></layout:generalGlyph><layout:generalGlyph layout:id="sa653_glyph" layout:reference="sa653"><layout:boundingBox><layout:position layout:x="991.0" layout:y="1998.5" /><layout:dimensions layout:height="25.0" layout:width="70.0" /></layout:boundingBox></layout:generalGlyph><layout:generalGlyph layout:id="sa654_glyph" layout:reference="sa654"><layout:boundingBox><layout:position layout:x="518.0" layout:y="2048.5" /><layout:dimensions layout:height="25.0" layout:width="70.0" /></layout:boundingBox></layout:generalGlyph><layout:generalGlyph layout:id="sa655_glyph" layout:reference="sa655"><layout:boundingBox><layout:position layout:x="2268.0" layout:y="2020.5" /><layout:dimensions layout:height="25.0" layout:width="70.0" /></layout:boundingBox></layout:generalGlyph><layout:generalGlyph layout:id="sa656_glyph" layout:reference="sa656"><layout:boundingBox><layout:position layout:x="400.0" layout:y="2048.5" /><layout:dimensions layout:height="25.0" layout:width="70.0" /></layout:boundingBox></layout:generalGlyph><layout:generalGlyph layout:id="sa657_glyph" layout:reference="sa657"><layout:boundingBox><layout:position layout:x="3501.0" layout:y="2025.5" /><layout:dimensions layout:height="25.0" layout:width="70.0" /></layout:boundingBox></layout:generalGlyph><layout:generalGlyph layout:id="sa658_glyph" layout:reference="sa658"><layout:boundingBox><layout:position layout:x="3250.0" layout:y="2021.5" /><layout:dimensions layout:height="25.0" layout:width="70.0" /></layout:boundingBox></layout:generalGlyph><layout:generalGlyph layout:id="sa659_glyph" layout:reference="sa659"><layout:boundingBox><layout:position layout:x="3159.0" layout:y="2022.5" /><layout:dimensions layout:height="25.0" layout:width="70.0" /></layout:boundingBox></layout:generalGlyph><layout:generalGlyph layout:id="sa660_glyph" layout:reference="sa660"><layout:boundingBox><layout:position layout:x="3343.0" layout:y="2023.5" /><layout:dimensions layout:height="25.0" layout:width="70.0" /></layout:boundingBox></layout:generalGlyph><layout:generalGlyph layout:id="sa661_glyph" layout:reference="sa661"><layout:boundingBox><layout:position layout:x="3069.0" layout:y="2021.5" /><layout:dimensions layout:height="25.0" layout:width="70.0" /></layout:boundingBox></layout:generalGlyph><layout:generalGlyph layout:id="sa662_glyph" layout:reference="sa662"><layout:boundingBox><layout:position layout:x="2963.0" layout:y="2022.5" /><layout:dimensions layout:height="25.0" layout:width="70.0" /></layout:boundingBox></layout:generalGlyph><layout:generalGlyph layout:id="sa667_glyph" layout:reference="sa667"><layout:boundingBox><layout:position layout:x="2672.0" layout:y="2212.5" /><layout:dimensions layout:height="25.0" layout:width="92.0" /></layout:boundingBox></layout:generalGlyph><layout:generalGlyph layout:id="sa668_glyph" layout:reference="sa668"><layout:boundingBox><layout:position layout:x="940.0" layout:y="2178.5" /><layout:dimensions layout:height="27.0" layout:width="92.0" /></layout:boundingBox></layout:generalGlyph><layout:generalGlyph layout:id="sa670_glyph" layout:reference="sa670"><layout:boundingBox><layout:position layout:x="2329.0" layout:y="2212.5" /><layout:dimensions layout:height="28.0" layout:width="102.0" /></layout:boundingBox></layout:generalGlyph><layout:generalGlyph layout:id="sa671_glyph" layout:reference="sa671"><layout:boundingBox><layout:position layout:x="3965.0" layout:y="1357.5" /><layout:dimensions layout:height="25.0" layout:width="50.0" /></layout:boundingBox></layout:generalGlyph><layout:generalGlyph layout:id="sa672_glyph" layout:reference="sa672"><layout:boundingBox><layout:position layout:x="4045.0" layout:y="1357.5" /><layout:dimensions layout:height="25.0" layout:width="50.0" /></layout:boundingBox></layout:generalGlyph><layout:generalGlyph layout:id="sa677_glyph" layout:reference="sa677"><layout:boundingBox><layout:position layout:x="4095.0" layout:y="1447.5" /><layout:dimensions layout:height="25.0" layout:width="50.0" /></layout:boundingBox></layout:generalGlyph><layout:generalGlyph layout:id="sa678_glyph" layout:reference="sa678"><layout:boundingBox><layout:position layout:x="4105.0" layout:y="1277.5" /><layout:dimensions layout:height="25.0" layout:width="50.0" /></layout:boundingBox></layout:generalGlyph><layout:generalGlyph layout:id="sa679_glyph" layout:reference="sa679"><layout:boundingBox><layout:position layout:x="3127.0" layout:y="1741.5" /><layout:dimensions layout:height="25.0" layout:width="50.0" /></layout:boundingBox></layout:generalGlyph><layout:generalGlyph layout:id="sa680_glyph" layout:reference="sa680"><layout:boundingBox><layout:position layout:x="2865.0" layout:y="2021.5" /><layout:dimensions layout:height="25.0" layout:width="70.0" /></layout:boundingBox></layout:generalGlyph><layout:generalGlyph layout:id="sa681_glyph" layout:reference="sa681"><layout:boundingBox><layout:position layout:x="2955.0" layout:y="1857.5" /><layout:dimensions layout:height="25.0" layout:width="50.0" /></layout:boundingBox></layout:generalGlyph><layout:generalGlyph layout:id="sa682_glyph" layout:reference="sa682"><layout:boundingBox><layout:position layout:x="2765.0" layout:y="2057.5" /><layout:dimensions layout:height="25.0" layout:width="70.0" /></layout:boundingBox></layout:generalGlyph><layout:generalGlyph layout:id="sa684_glyph" layout:reference="sa684"><layout:boundingBox><layout:position layout:x="2455.0" layout:y="1797.5" /><layout:dimensions layout:height="25.0" layout:width="50.0" /></layout:boundingBox></layout:generalGlyph><layout:generalGlyph layout:id="sa686_glyph" layout:reference="sa686"><layout:boundingBox><layout:position layout:x="2535.0" layout:y="1850.0" /><layout:dimensions layout:height="22.5" layout:width="65.0" /></layout:boundingBox></layout:generalGlyph><layout:generalGlyph layout:id="sa687_glyph" layout:reference="sa687"><layout:boundingBox><layout:position layout:x="535.0" layout:y="527.5" /><layout:dimensions layout:height="25.0" layout:width="50.0" /></layout:boundingBox></layout:generalGlyph><layout:generalGlyph layout:id="sa692_glyph" layout:reference="sa692"><layout:boundingBox><layout:position layout:x="595.0" layout:y="1532.5" /><layout:dimensions layout:height="25.0" layout:width="50.0" /></layout:boundingBox></layout:generalGlyph><layout:generalGlyph layout:id="sa696_glyph" layout:reference="sa696"><layout:boundingBox><layout:position layout:x="877.0" layout:y="725.5" /><layout:dimensions layout:height="25.0" layout:width="50.0" /></layout:boundingBox></layout:generalGlyph><layout:generalGlyph layout:id="sa698_glyph" layout:reference="sa698"><layout:boundingBox><layout:position layout:x="898.0" layout:y="797.5" /><layout:dimensions layout:height="25.0" layout:width="50.0" /></layout:boundingBox></layout:generalGlyph><layout:generalGlyph layout:id="sa700_glyph" layout:reference="sa700"><layout:boundingBox><layout:position layout:x="575.0" layout:y="1377.5" /><layout:dimensions layout:height="25.0" layout:width="50.0" /></layout:boundingBox></layout:generalGlyph><layout:generalGlyph layout:id="sa701_glyph" layout:reference="sa701"><layout:boundingBox><layout:position layout:x="95.0" layout:y="1457.5" /><layout:dimensions layout:height="25.0" layout:width="50.0" /></layout:boundingBox></layout:generalGlyph><layout:generalGlyph layout:id="sa702_glyph" layout:reference="sa702"><layout:boundingBox><layout:position layout:x="95.0" layout:y="1617.5" /><layout:dimensions layout:height="25.0" layout:width="50.0" /></layout:boundingBox></layout:generalGlyph><layout:generalGlyph layout:id="sa705_glyph" layout:reference="sa705"><layout:boundingBox><layout:position layout:x="598.5" layout:y="1456.5" /><layout:dimensions layout:height="27.0" layout:width="63.0" /></layout:boundingBox></layout:generalGlyph><layout:generalGlyph layout:id="sa707_glyph" layout:reference="sa707"><layout:boundingBox><layout:position layout:x="95.0" layout:y="1807.5" /><layout:dimensions layout:height="25.0" layout:width="50.0" /></layout:boundingBox></layout:generalGlyph><layout:generalGlyph layout:id="sa709_glyph" layout:reference="sa709"><layout:boundingBox><layout:position layout:x="875.0" layout:y="227.5" /><layout:dimensions layout:height="25.0" layout:width="50.0" /></layout:boundingBox></layout:generalGlyph><layout:generalGlyph layout:id="sa711_glyph" layout:reference="sa711"><layout:boundingBox><layout:position layout:x="2484.0" layout:y="1381.5" /><layout:dimensions layout:height="25.0" layout:width="50.0" /></layout:boundingBox></layout:generalGlyph><layout:generalGlyph layout:id="sa712_glyph" layout:reference="sa712"><layout:boundingBox><layout:position layout:x="1855.5" layout:y="929.0" /><layout:dimensions layout:height="26.0" layout:width="66.0" /></layout:boundingBox></layout:generalGlyph><layout:generalGlyph layout:id="sa716_glyph" layout:reference="sa716"><layout:boundingBox><layout:position layout:x="431.5" layout:y="704.0" /><layout:dimensions layout:height="25.0" layout:width="50.0" /></layout:boundingBox></layout:generalGlyph><layout:generalGlyph layout:id="sa717_glyph" layout:reference="sa717"><layout:boundingBox><layout:position layout:x="429.5" layout:y="744.0" /><layout:dimensions layout:height="25.0" layout:width="50.0" /></layout:boundingBox></layout:generalGlyph><layout:generalGlyph layout:id="sa718_glyph" layout:reference="sa718"><layout:boundingBox><layout:position layout:x="566.5" layout:y="746.0" /><layout:dimensions layout:height="25.0" layout:width="50.0" /></layout:boundingBox></layout:generalGlyph><layout:generalGlyph layout:id="sa719_glyph" layout:reference="sa719"><layout:boundingBox><layout:position layout:x="3766.0" layout:y="2019.5" /><layout:dimensions layout:height="25.0" layout:width="70.0" /></layout:boundingBox></layout:generalGlyph><layout:generalGlyph layout:id="sa720_glyph" layout:reference="sa720"><layout:boundingBox><layout:position layout:x="4051.0" layout:y="1847.0" /><layout:dimensions layout:height="26.0" layout:width="50.0" /></layout:boundingBox></layout:generalGlyph></layout:listOfAdditionalGraphicalObjects></layout:layout></layout:listOfLayouts><qual:listOfQualitativeSpecies><qual:qualitativeSpecies qual:compartment="comp1" qual:constant="false" qual:id="csa11" qual:maxLevel="1" qual:name="RTK/Grb2/Sos/Ras/B-Raf/KSR1/MEK_complex"><annotation><rdf:RDF><rdf:Description rdf:about="#s92"><bqbiol:isDescribedBy><rdf:Bag><rdf:li rdf:resource="urn:casq:function:RTK/Grb2/Sos/Ras_complex&amp;BRAF&amp;!AKT_phosphorylated|RTK/Grb2/Sos/Ras/B-Raf/KSR1/MEK/ERK_complex|RTK/Grb2/Sos/Ras/B-Raf/KSR1/MEK/ERK_complex|RTK/Grb2/Sos/Ras/B-Raf/KSR1/MEK/ERK_complex|KSR1/MEK/IMP_complex&amp;RTK/Grb2/Sos/Ras_complex|PPP2CA_unknown|p38_phosphorylated_phosphorylated|Jun-Fos AP-1_complex|Jun-Jun AP-1_complex|Jun-ATF AP-1_complex&amp;KSR1/MEK/ERKmon_complex" /></rdf:Bag></bqbiol:isDescribedBy><bqbiol:isDescribedBy><rdf:Bag><rdf:li rdf:resource="urn:casq:cdid:s92" /></rdf:Bag></bqbiol:isDescribedBy></rdf:Description></rdf:RDF></annotation></qual:qualitativeSpecies><qual:qualitativeSpecies qual:compartment="comp1" qual:constant="false" qual:id="csa12" qual:maxLevel="1" qual:name="RTK/Grb2/Sos/Ras/B-Raf/KSR1/MEK/ERK_complex"><annotation><rdf:RDF><rdf:Description rdf:about="#s100"><bqbiol:isDescribedBy><rdf:Bag><rdf:li rdf:resource="urn:casq:function:RTK/Grb2/Sos/Ras/B-Raf/KSR1/MEK_complex&amp;ERK" /></rdf:Bag></bqbiol:isDescribedBy><bqbiol:isDescribedBy><rdf:Bag><rdf:li rdf:resource="urn:casq:cdid:s100" /></rdf:Bag></bqbiol:isDescribedBy></rdf:Description></rdf:RDF></annotation></qual:qualitativeSpecies><qual:qualitativeSpecies qual:compartment="comp1" qual:constant="false" qual:id="csa44" qual:maxLevel="1" qual:name="GPCR/GRK/ARRB1/C-RAF/MEK/ERK_complex"><annotation><rdf:RDF><rdf:Description rdf:about="#s544"><bqbiol:isDescribedBy><rdf:Bag><rdf:li rdf:resource="urn:casq:function:GPCR/GRK/ARRB1_complex&amp;RAF1" /></rdf:Bag></bqbiol:isDescribedBy><bqbiol:isDescribedBy><rdf:Bag><rdf:li rdf:resource="urn:casq:cdid:s544" /></rdf:Bag></bqbiol:isDescribedBy></rdf:Description></rdf:RDF></annotation></qual:qualitativeSpecies><qual:qualitativeSpecies qual:compartment="comp1" qual:constant="false" qual:id="csa68" qual:maxLevel="1" qual:name="RTK/Grb2/SOS/RAS/C-RAF_complex"><annotation><rdf:RDF><rdf:Description rdf:about="#s571"><bqbiol:isDescribedBy><rdf:Bag><rdf:li rdf:resource="urn:casq:function:RAF1&amp;RTK/Grb2/Sos/Ras_complex" /></rdf:Bag></bqbiol:isDescribedBy><bqbiol:isDescribedBy><rdf:Bag><rdf:li rdf:resource="urn:casq:cdid:s571" /></rdf:Bag></bqbiol:isDescribedBy></rdf:Description></rdf:RDF></annotation></qual:qualitativeSpecies><qual:qualitativeSpecies qual:compartment="comp1" qual:constant="false" qual:id="csa16" qual:maxLevel="1" qual:name="RTK/Grb2/Sos/Ras/p14/MP1/MEK_complex"><annotation><rdf:RDF><rdf:Description rdf:about="#s395"><bqbiol:isDescribedBy><rdf:Bag><rdf:li rdf:resource="urn:casq:function:RTK/Grb2/Sos/Ras_complex&amp;p14/MP1/MEK_complex|PPP2CA_unknown|p38_phosphorylated_phosphorylated|Jun-Fos AP-1_complex|Jun-Jun AP-1_complex|Jun-ATF AP-1_complex&amp;RTK/Grb2/Sos/Ras/p14/MP1/C-Raf/MEK/ERK_complex" /></rdf:Bag></bqbiol:isDescribedBy><bqbiol:isDescribedBy><rdf:Bag><rdf:li rdf:resource="urn:casq:cdid:s395" /></rdf:Bag></bqbiol:isDescribedBy></rdf:Description></rdf:RDF></annotation></qual:qualitativeSpecies><qual:qualitativeSpecies qual:compartment="comp1" qual:constant="false" qual:id="csa18" qual:maxLevel="1" qual:name="RTK/Grb2/Sos/Ras/p14/MP1/C-Raf/MEK_complex"><annotation><rdf:RDF><rdf:Description rdf:about="#s397"><bqbiol:isDescribedBy><rdf:Bag><rdf:li rdf:resource="urn:casq:function:RAF1&amp;RTK/Grb2/Sos/Ras/p14/MP1/MEK_complex|RTK/Grb2/Sos/Ras/p14/MP1/C-Raf/MEK/ERK_complex" /></rdf:Bag></bqbiol:isDescribedBy><bqbiol:isDescribedBy><rdf:Bag><rdf:li rdf:resource="urn:casq:cdid:s397" /></rdf:Bag></bqbiol:isDescribedBy></rdf:Description></rdf:RDF></annotation></qual:qualitativeSpecies><qual:qualitativeSpecies qual:compartment="comp1" qual:constant="false" qual:id="csa15" qual:maxLevel="1" qual:name="p14/MP1/MEK_complex"><annotation><rdf:RDF><rdf:Description rdf:about="#s394"><bqbiol:isDescribedBy><rdf:Bag><rdf:li rdf:resource="urn:casq:function:MEK&amp;p14/MP1_complex" /></rdf:Bag></bqbiol:isDescribedBy><bqbiol:isDescribedBy><rdf:Bag><rdf:li rdf:resource="urn:casq:cdid:s394" /></rdf:Bag></bqbiol:isDescribedBy></rdf:Description></rdf:RDF></annotation></qual:qualitativeSpecies><qual:qualitativeSpecies qual:compartment="comp1" qual:constant="false" qual:id="csa19" qual:maxLevel="1" qual:name="RTK/Grb2/Sos/Ras/p14/MP1/C-Raf/MEK/ERK_complex"><annotation><rdf:RDF><rdf:Description rdf:about="#s398"><bqbiol:isDescribedBy><rdf:Bag><rdf:li rdf:resource="urn:casq:function:ERK&amp;RTK/Grb2/Sos/Ras/p14/MP1/C-Raf/MEK_complex" /></rdf:Bag></bqbiol:isDescribedBy><bqbiol:isDescribedBy><rdf:Bag><rdf:li rdf:resource="urn:casq:cdid:s398" /></rdf:Bag></bqbiol:isDescribedBy></rdf:Description></rdf:RDF></annotation></qual:qualitativeSpecies><qual:qualitativeSpecies qual:compartment="comp1" qual:constant="true" qual:id="csa14" qual:maxLevel="1" qual:name="p14/MP1_complex"><annotation><rdf:RDF><rdf:Description rdf:about="#s112"><bqbiol:isDescribedBy><rdf:Bag><rdf:li rdf:resource="urn:casq:function:p14/MP1_complex" /></rdf:Bag></bqbiol:isDescribedBy><bqbiol:isDescribedBy><rdf:Bag><rdf:li rdf:resource="urn:casq:cdid:s112" /></rdf:Bag></bqbiol:isDescribedBy></rdf:Description></rdf:RDF></annotation></qual:qualitativeSpecies><qual:qualitativeSpecies qual:compartment="comp1" qual:constant="true" qual:id="csa10" qual:maxLevel="1" qual:name="KSR1/MEK/IMP_complex"><annotation><rdf:RDF><rdf:Description rdf:about="#s233"><bqbiol:isDescribedBy><rdf:Bag><rdf:li rdf:resource="urn:casq:function:KSR1/MEK/IMP_complex" /></rdf:Bag></bqbiol:isDescribedBy><bqbiol:isDescribedBy><rdf:Bag><rdf:li rdf:resource="urn:casq:cdid:s233" /></rdf:Bag></bqbiol:isDescribedBy></rdf:Description></rdf:RDF></annotation></qual:qualitativeSpecies><qual:qualitativeSpecies qual:compartment="comp1" qual:constant="false" qual:id="csa3" qual:maxLevel="1" qual:name="RTK/Grb2/Sos/Ras_complex"><annotation><rdf:RDF><rdf:Description rdf:about="#s465"><bqbiol:isDescribedBy><rdf:Bag><rdf:li rdf:resource="urn:casq:function:RAS&amp;RTK/Grb2/Sos_complex" /></rdf:Bag></bqbiol:isDescribedBy><bqbiol:isDescribedBy><rdf:Bag><rdf:li rdf:resource="urn:casq:cdid:s465" /></rdf:Bag></bqbiol:isDescribedBy></rdf:Description></rdf:RDF></annotation></qual:qualitativeSpecies><qual:qualitativeSpecies qual:compartment="comp1" qual:constant="false" qual:id="csa66" qual:maxLevel="1" qual:name="ARRB1/MEK/ERKmon_complex"><annotation><rdf:RDF><rdf:Description rdf:about="#s549"><bqbiol:isDescribedBy><rdf:Bag><rdf:li rdf:resource="urn:casq:function:GPCR/GRK/ARRB1/C-RAF/MEK/ERK_complex" /></rdf:Bag></bqbiol:isDescribedBy><bqbiol:isDescribedBy><rdf:Bag><rdf:li rdf:resource="urn:casq:cdid:s549" /></rdf:Bag></bqbiol:isDescribedBy></rdf:Description></rdf:RDF></annotation></qual:qualitativeSpecies><qual:qualitativeSpecies qual:compartment="comp1" qual:constant="false" qual:id="csa32" qual:maxLevel="1" qual:name="RTK/SRC/PLCG1_complex"><annotation><rdf:RDF><rdf:Description rdf:about="#s286"><bqbiol:isDescribedBy><rdf:Bag><rdf:li rdf:resource="urn:casq:function:RTK&amp;SRC&amp;!Ca2+/DAG/PKC_complex" /></rdf:Bag></bqbiol:isDescribedBy><bqbiol:isDescribedBy><rdf:Bag><rdf:li rdf:resource="urn:casq:cdid:s286" /></rdf:Bag></bqbiol:isDescribedBy></rdf:Description></rdf:RDF></annotation></qual:qualitativeSpecies><qual:qualitativeSpecies qual:compartment="comp1" qual:constant="false" qual:id="csa35" qual:maxLevel="1" qual:name="Ca2+/DAG/RASGRP1_complex"><annotation><rdf:RDF><rdf:Description rdf:about="#s836"><bqbiol:isDescribedBy><rdf:Bag><rdf:li rdf:resource="urn:casq:function:DAG_simple_molecule&amp;RASGRP1|IP3_simple_molecule" /></rdf:Bag></bqbiol:isDescribedBy><bqbiol:isDescribedBy><rdf:Bag><rdf:li rdf:resource="urn:casq:cdid:s836" /></rdf:Bag></bqbiol:isDescribedBy></rdf:Description></rdf:RDF></annotation></qual:qualitativeSpecies><qual:qualitativeSpecies qual:compartment="comp1" qual:constant="false" qual:id="csa37" qual:maxLevel="1" qual:name="Ca2+/DAG/RASGRP1/RAS_complex"><annotation><rdf:RDF><rdf:Description rdf:about="#s481"><bqbiol:isDescribedBy><rdf:Bag><rdf:li rdf:resource="urn:casq:function:RAS&amp;Ca2+/DAG/RASGRP1_complex" /></rdf:Bag></bqbiol:isDescribedBy><bqbiol:isDescribedBy><rdf:Bag><rdf:li rdf:resource="urn:casq:cdid:s481" /></rdf:Bag></bqbiol:isDescribedBy></rdf:Description></rdf:RDF></annotation></qual:qualitativeSpecies><qual:qualitativeSpecies qual:compartment="comp1" qual:constant="false" qual:id="csa38" qual:maxLevel="1" qual:name="Ca2+/DAG/RASGRP1/RAS/C-RAF_complex"><annotation><rdf:RDF><rdf:Description rdf:about="#s324"><bqbiol:isDescribedBy><rdf:Bag><rdf:li rdf:resource="urn:casq:function:RAF1&amp;Ca2+/DAG/RASGRP1/RAS_complex" /></rdf:Bag></bqbiol:isDescribedBy><bqbiol:isDescribedBy><rdf:Bag><rdf:li rdf:resource="urn:casq:cdid:s324" /></rdf:Bag></bqbiol:isDescribedBy></rdf:Description></rdf:RDF></annotation></qual:qualitativeSpecies><qual:qualitativeSpecies qual:compartment="comp1" qual:constant="false" qual:id="csa41" qual:maxLevel="1" qual:name="SEF/MEK/ERK_complex"><annotation><rdf:RDF><rdf:Description rdf:about="#s330"><bqbiol:isDescribedBy><rdf:Bag><rdf:li rdf:resource="urn:casq:function:MEK&amp;ERK" /></rdf:Bag></bqbiol:isDescribedBy><bqbiol:isDescribedBy><rdf:Bag><rdf:li rdf:resource="urn:casq:cdid:s330" /></rdf:Bag></bqbiol:isDescribedBy></rdf:Description></rdf:RDF></annotation></qual:qualitativeSpecies><qual:qualitativeSpecies qual:compartment="comp1" qual:constant="false" qual:id="csa71" qual:maxLevel="1" qual:name="ERK/GSK3B/RSK_complex"><annotation><rdf:RDF><rdf:Description rdf:about="#s589"><bqbiol:isDescribedBy><rdf:Bag><rdf:li rdf:resource="urn:casq:function:ERK_phosphorylated_phosphorylated&amp;GSK3B" /></rdf:Bag></bqbiol:isDescribedBy><bqbiol:isDescribedBy><rdf:Bag><rdf:li rdf:resource="urn:casq:cdid:s589" /></rdf:Bag></bqbiol:isDescribedBy></rdf:Description></rdf:RDF></annotation></qual:qualitativeSpecies><qual:qualitativeSpecies qual:compartment="comp1" qual:constant="false" qual:id="csa61" qual:maxLevel="1" qual:name="KSR1/MEK/ERKmon_complex"><annotation><rdf:RDF><rdf:Description rdf:about="#s525"><bqbiol:isDescribedBy><rdf:Bag><rdf:li rdf:resource="urn:casq:function:RTK/Grb2/Sos/Ras/B-Raf/KSR1/MEK/ERK_complex" /></rdf:Bag></bqbiol:isDescribedBy><bqbiol:isDescribedBy><rdf:Bag><rdf:li rdf:resource="urn:casq:cdid:s525" /></rdf:Bag></bqbiol:isDescribedBy></rdf:Description></rdf:RDF></annotation></qual:qualitativeSpecies><qual:qualitativeSpecies qual:compartment="comp1" qual:constant="false" qual:id="csa62" qual:maxLevel="1" qual:name="KSR1/MEK/ERKdim_complex"><annotation><rdf:RDF><rdf:Description rdf:about="#s524"><bqbiol:isDescribedBy><rdf:Bag><rdf:li rdf:resource="urn:casq:function:KSR1/MEK/ERKmon_complex&amp;ERK_phosphorylated_phosphorylated" /></rdf:Bag></bqbiol:isDescribedBy><bqbiol:isDescribedBy><rdf:Bag><rdf:li rdf:resource="urn:casq:cdid:s524" /></rdf:Bag></bqbiol:isDescribedBy></rdf:Description></rdf:RDF></annotation></qual:qualitativeSpecies><qual:qualitativeSpecies qual:compartment="comp1" qual:constant="false" qual:id="csa48" qual:maxLevel="1" qual:name="DUSP5/ERK_complex"><annotation><rdf:RDF><rdf:Description rdf:about="#s369"><bqbiol:isDescribedBy><rdf:Bag><rdf:li rdf:resource="urn:casq:function:ERK_phosphorylated_phosphorylated&amp;DUSP5" /></rdf:Bag></bqbiol:isDescribedBy><bqbiol:isDescribedBy><rdf:Bag><rdf:li rdf:resource="urn:casq:cdid:s369" /></rdf:Bag></bqbiol:isDescribedBy></rdf:Description></rdf:RDF></annotation></qual:qualitativeSpecies><qual:qualitativeSpecies qual:compartment="comp1" qual:constant="false" qual:id="csa63" qual:maxLevel="1" qual:name="SEF/MEK/ERKdim_complex"><annotation><rdf:RDF><rdf:Description rdf:about="#s532"><bqbiol:isDescribedBy><rdf:Bag><rdf:li rdf:resource="urn:casq:function:SEF/MEK/ERKmon_complex&amp;ERK_phosphorylated_phosphorylated" /></rdf:Bag></bqbiol:isDescribedBy><bqbiol:isDescribedBy><rdf:Bag><rdf:li rdf:resource="urn:casq:cdid:s532" /></rdf:Bag></bqbiol:isDescribedBy></rdf:Description></rdf:RDF></annotation></qual:qualitativeSpecies><qual:qualitativeSpecies qual:compartment="comp1" qual:constant="false" qual:id="csa58" qual:maxLevel="1" qual:name="SEF/MEK_complex"><annotation><rdf:RDF><rdf:Description rdf:about="#s500"><bqbiol:isDescribedBy><rdf:Bag><rdf:li rdf:resource="urn:casq:function:PPP2CA_unknown|p38_phosphorylated_phosphorylated|Jun-Fos AP-1_complex|Jun-Jun AP-1_complex|Jun-ATF AP-1_complex&amp;SEF/MEK/ERKmon_complex" /></rdf:Bag></bqbiol:isDescribedBy><bqbiol:isDescribedBy><rdf:Bag><rdf:li rdf:resource="urn:casq:cdid:s500" /></rdf:Bag></bqbiol:isDescribedBy></rdf:Description></rdf:RDF></annotation></qual:qualitativeSpecies><qual:qualitativeSpecies qual:compartment="comp1" qual:constant="false" qual:id="csa21" qual:maxLevel="1" qual:name="Grb2/Sos_complex"><annotation><rdf:RDF><rdf:Description rdf:about="#s182"><bqbiol:isDescribedBy><rdf:Bag><rdf:li rdf:resource="urn:casq:function:GRB2&amp;SOS&amp;TGFBR1/TGFBR2_complex" /></rdf:Bag></bqbiol:isDescribedBy><bqbiol:isDescribedBy><rdf:Bag><rdf:li rdf:resource="urn:casq:cdid:s182" /></rdf:Bag></bqbiol:isDescribedBy></rdf:Description></rdf:RDF></annotation></qual:qualitativeSpecies><qual:qualitativeSpecies qual:compartment="comp1" qual:constant="false" qual:id="csa60" qual:maxLevel="1" qual:name="ARRB1/MEK_complex"><annotation><rdf:RDF><rdf:Description rdf:about="#s502"><bqbiol:isDescribedBy><rdf:Bag><rdf:li rdf:resource="urn:casq:function:PPP2CA_unknown|p38_phosphorylated_phosphorylated|Jun-Fos AP-1_complex|Jun-Jun AP-1_complex|Jun-ATF AP-1_complex&amp;ARRB1/MEK/ERKmon_complex" /></rdf:Bag></bqbiol:isDescribedBy><bqbiol:isDescribedBy><rdf:Bag><rdf:li rdf:resource="urn:casq:cdid:s502" /></rdf:Bag></bqbiol:isDescribedBy></rdf:Description></rdf:RDF></annotation></qual:qualitativeSpecies><qual:qualitativeSpecies qual:compartment="comp1" qual:constant="false" qual:id="csa49" qual:maxLevel="1" qual:name="DUSP6/ERK_complex"><annotation><rdf:RDF><rdf:Description rdf:about="#s372"><bqbiol:isDescribedBy><rdf:Bag><rdf:li rdf:resource="urn:casq:function:ERK_phosphorylated_phosphorylated&amp;DUSP6" /></rdf:Bag></bqbiol:isDescribedBy><bqbiol:isDescribedBy><rdf:Bag><rdf:li rdf:resource="urn:casq:cdid:s372" /></rdf:Bag></bqbiol:isDescribedBy></rdf:Description></rdf:RDF></annotation></qual:qualitativeSpecies><qual:qualitativeSpecies qual:compartment="comp1" qual:constant="false" qual:id="csa6" qual:maxLevel="1" qual:name="RTK/Grb2/Sos_complex"><annotation><rdf:RDF><rdf:Description rdf:about="#s57"><bqbiol:isDescribedBy><rdf:Bag><rdf:li rdf:resource="urn:casq:function:FRS2_phosphorylated|SPRY_phosphorylated&amp;Grb2/Sos_complex&amp;RTK&amp;!Ca2+/DAG/PKC_complex&amp;!RTK/Grb2/Sos_complex" /></rdf:Bag></bqbiol:isDescribedBy><bqbiol:isDescribedBy><rdf:Bag><rdf:li rdf:resource="urn:casq:cdid:s57" /></rdf:Bag></bqbiol:isDescribedBy></rdf:Description></rdf:RDF></annotation></qual:qualitativeSpecies><qual:qualitativeSpecies qual:compartment="comp1" qual:constant="false" qual:id="csa65" qual:maxLevel="1" qual:name="GPCR/GRK_complex"><annotation><rdf:RDF><rdf:Description rdf:about="#s546"><bqbiol:isDescribedBy><rdf:Bag><rdf:li rdf:resource="urn:casq:function:GPCR/GRK/ARRB1/C-RAF/MEK/ERK_complex" /></rdf:Bag></bqbiol:isDescribedBy><bqbiol:isDescribedBy><rdf:Bag><rdf:li rdf:resource="urn:casq:cdid:s546" /></rdf:Bag></bqbiol:isDescribedBy></rdf:Description></rdf:RDF></annotation></qual:qualitativeSpecies><qual:qualitativeSpecies qual:compartment="comp1" qual:constant="false" qual:id="csa67" qual:maxLevel="1" qual:name="ARRB1/MEK/ERKdim_complex"><annotation><rdf:RDF><rdf:Description rdf:about="#s553"><bqbiol:isDescribedBy><rdf:Bag><rdf:li rdf:resource="urn:casq:function:ARRB1/MEK/ERKmon_complex&amp;ERK_phosphorylated_phosphorylated" /></rdf:Bag></bqbiol:isDescribedBy><bqbiol:isDescribedBy><rdf:Bag><rdf:li rdf:resource="urn:casq:cdid:s553" /></rdf:Bag></bqbiol:isDescribedBy></rdf:Description></rdf:RDF></annotation></qual:qualitativeSpecies><qual:qualitativeSpecies qual:compartment="comp1" qual:constant="false" qual:id="csa70" qual:maxLevel="1" qual:name="CTNNB1/TCF/LEF_complex"><annotation><rdf:RDF><rdf:Description rdf:about="#s586"><bqbiol:isDescribedBy><rdf:Bag><rdf:li rdf:resource="urn:casq:function:CTNNB1" /></rdf:Bag></bqbiol:isDescribedBy><bqbiol:isDescribedBy><rdf:Bag><rdf:li rdf:resource="urn:casq:cdid:s586" /></rdf:Bag></bqbiol:isDescribedBy></rdf:Description></rdf:RDF></annotation></qual:qualitativeSpecies><qual:qualitativeSpecies qual:compartment="comp1" qual:constant="false" qual:id="csa43" qual:maxLevel="1" qual:name="SEF/MEK/ERKmon_complex"><annotation><rdf:RDF><rdf:Description rdf:about="#s531"><bqbiol:isDescribedBy><rdf:Bag><rdf:li rdf:resource="urn:casq:function:SEF/MEK/ERK_complex&amp;Ca2+/DAG/RASGRP1/RAS/C-RAF_complex" /></rdf:Bag></bqbiol:isDescribedBy><bqbiol:isDescribedBy><rdf:Bag><rdf:li rdf:resource="urn:casq:cdid:s531" /></rdf:Bag></bqbiol:isDescribedBy></rdf:Description></rdf:RDF></annotation></qual:qualitativeSpecies><qual:qualitativeSpecies qual:compartment="comp1" qual:constant="false" qual:id="csa72" qual:maxLevel="1" qual:name="TNFRSF1A/TRADD/TRAF2_complex"><annotation><rdf:RDF><rdf:Description rdf:about="#s15"><bqbiol:isDescribedBy><rdf:Bag><rdf:li rdf:resource="urn:casq:function:TRAF2&amp;TNFRSF1A/TRADD_complex" /></rdf:Bag></bqbiol:isDescribedBy><bqbiol:isDescribedBy><rdf:Bag><rdf:li rdf:resource="urn:casq:cdid:s15" /></rdf:Bag></bqbiol:isDescribedBy></rdf:Description></rdf:RDF></annotation></qual:qualitativeSpecies><qual:qualitativeSpecies qual:compartment="comp1" qual:constant="false" qual:id="csa73" qual:maxLevel="1" qual:name="TNFRSF1A/TRADD_complex"><annotation><rdf:RDF><rdf:Description rdf:about="#s16"><bqbiol:isDescribedBy><rdf:Bag><rdf:li rdf:resource="urn:casq:function:TRADD" /></rdf:Bag></bqbiol:isDescribedBy><bqbiol:isDescribedBy><rdf:Bag><rdf:li rdf:resource="urn:casq:cdid:s16" /></rdf:Bag></bqbiol:isDescribedBy></rdf:Description></rdf:RDF></annotation></qual:qualitativeSpecies><qual:qualitativeSpecies qual:compartment="comp1" qual:constant="false" qual:id="csa74" qual:maxLevel="1" qual:name="TNFRSF1A/TRADD/TRAF2/RIP1K_complex"><annotation><rdf:RDF><rdf:Description rdf:about="#s14"><bqbiol:isDescribedBy><rdf:Bag><rdf:li rdf:resource="urn:casq:function:RIPK1&amp;TNFRSF1A/TRADD/TRAF2_complex" /></rdf:Bag></bqbiol:isDescribedBy><bqbiol:isDescribedBy><rdf:Bag><rdf:li rdf:resource="urn:casq:cdid:s14" /></rdf:Bag></bqbiol:isDescribedBy></rdf:Description></rdf:RDF></annotation></qual:qualitativeSpecies><qual:qualitativeSpecies qual:compartment="comp1" qual:constant="false" qual:id="csa75" qual:maxLevel="1" qual:name="TNFRSF1B/TRAF2_complex"><annotation><rdf:RDF><rdf:Description rdf:about="#s23"><bqbiol:isDescribedBy><rdf:Bag><rdf:li rdf:resource="urn:casq:function:TRAF2" /></rdf:Bag></bqbiol:isDescribedBy><bqbiol:isDescribedBy><rdf:Bag><rdf:li rdf:resource="urn:casq:cdid:s23" /></rdf:Bag></bqbiol:isDescribedBy></rdf:Description></rdf:RDF></annotation></qual:qualitativeSpecies><qual:qualitativeSpecies qual:compartment="comp1" qual:constant="true" qual:id="csa80" qual:maxLevel="1" qual:name="TGFBR1/TGFBR2_complex"><annotation><rdf:RDF><rdf:Description rdf:about="#s49"><bqbiol:isDescribedBy><rdf:Bag><rdf:li rdf:resource="urn:casq:function:TGFBR1/TGFBR2_complex" /></rdf:Bag></bqbiol:isDescribedBy><bqbiol:isDescribedBy><rdf:Bag><rdf:li rdf:resource="urn:casq:cdid:s49" /></rdf:Bag></bqbiol:isDescribedBy></rdf:Description></rdf:RDF></annotation></qual:qualitativeSpecies><qual:qualitativeSpecies qual:compartment="comp1" qual:constant="false" qual:id="csa78" qual:maxLevel="1" qual:name="IL1R1/IRAK1/MYD88/TRAF6_complex"><annotation><rdf:RDF><rdf:Description rdf:about="#s705"><bqbiol:isDescribedBy><rdf:Bag><rdf:li rdf:resource="urn:casq:function:MYD88" /></rdf:Bag></bqbiol:isDescribedBy><bqbiol:isDescribedBy><rdf:Bag><rdf:li rdf:resource="urn:casq:cdid:s705" /></rdf:Bag></bqbiol:isDescribedBy></rdf:Description></rdf:RDF></annotation></qual:qualitativeSpecies><qual:qualitativeSpecies qual:compartment="comp1" qual:constant="false" qual:id="csa76" qual:maxLevel="1" qual:name="TGFBR1/TGFBR2/TAB_complex"><annotation><rdf:RDF><rdf:Description rdf:about="#s50"><bqbiol:isDescribedBy><rdf:Bag><rdf:li rdf:resource="urn:casq:function:TGFBR1/TGFBR2_complex&amp;TAB" /></rdf:Bag></bqbiol:isDescribedBy><bqbiol:isDescribedBy><rdf:Bag><rdf:li rdf:resource="urn:casq:cdid:s50" /></rdf:Bag></bqbiol:isDescribedBy></rdf:Description></rdf:RDF></annotation></qual:qualitativeSpecies><qual:qualitativeSpecies qual:compartment="comp1" qual:constant="false" qual:id="csa91" qual:maxLevel="1" qual:name="TNFRSF1A/TRADD/TRAF2/RIP1K/MAP3K5_complex"><annotation><rdf:RDF><rdf:Description rdf:about="#s712"><bqbiol:isDescribedBy><rdf:Bag><rdf:li rdf:resource="urn:casq:function:TNFRSF1A/TRADD/TRAF2/RIP1K_complex&amp;MAP3K5" /></rdf:Bag></bqbiol:isDescribedBy><bqbiol:isDescribedBy><rdf:Bag><rdf:li rdf:resource="urn:casq:cdid:s712" /></rdf:Bag></bqbiol:isDescribedBy></rdf:Description></rdf:RDF></annotation></qual:qualitativeSpecies><qual:qualitativeSpecies qual:compartment="comp1" qual:constant="false" qual:id="csa83" qual:maxLevel="1" qual:name="IL1R1/IRAK1/MYD88/TRAF6/MAP3K7_complex"><annotation><rdf:RDF><rdf:Description rdf:about="#s708"><bqbiol:isDescribedBy><rdf:Bag><rdf:li rdf:resource="urn:casq:function:MAP3K7&amp;IL1R1/IRAK1/MYD88/TRAF6_complex" /></rdf:Bag></bqbiol:isDescribedBy><bqbiol:isDescribedBy><rdf:Bag><rdf:li rdf:resource="urn:casq:cdid:s708" /></rdf:Bag></bqbiol:isDescribedBy></rdf:Description></rdf:RDF></annotation></qual:qualitativeSpecies><qual:qualitativeSpecies qual:compartment="comp1" qual:constant="false" qual:id="csa82" qual:maxLevel="1" qual:name="TGFBR1/TGFBR2/TAB/MAP3K7_complex"><annotation><rdf:RDF><rdf:Description rdf:about="#s707"><bqbiol:isDescribedBy><rdf:Bag><rdf:li rdf:resource="urn:casq:function:MAP3K7&amp;TGFBR1/TGFBR2/TAB_complex" /></rdf:Bag></bqbiol:isDescribedBy><bqbiol:isDescribedBy><rdf:Bag><rdf:li rdf:resource="urn:casq:cdid:s707" /></rdf:Bag></bqbiol:isDescribedBy></rdf:Description></rdf:RDF></annotation></qual:qualitativeSpecies><qual:qualitativeSpecies qual:compartment="comp1" qual:constant="false" qual:id="csa100" qual:maxLevel="1" qual:name="RTK/GRB2/SOS/RAS/MAP3K2_3_complex"><annotation><rdf:RDF><rdf:Description rdf:about="#s715"><bqbiol:isDescribedBy><rdf:Bag><rdf:li rdf:resource="urn:casq:function:RTK/Grb2/Sos/Ras_complex&amp;MAP3K2_3" /></rdf:Bag></bqbiol:isDescribedBy><bqbiol:isDescribedBy><rdf:Bag><rdf:li rdf:resource="urn:casq:cdid:s715" /></rdf:Bag></bqbiol:isDescribedBy></rdf:Description></rdf:RDF></annotation></qual:qualitativeSpecies><qual:qualitativeSpecies qual:compartment="comp1" qual:constant="false" qual:id="csa92" qual:maxLevel="1" qual:name="TNFRSF1A/TRADD/TRAF2/RIP1K/MAP3K2_3_complex"><annotation><rdf:RDF><rdf:Description rdf:about="#s581"><bqbiol:isDescribedBy><rdf:Bag><rdf:li rdf:resource="urn:casq:function:MAP3K2_3&amp;TNFRSF1A/TRADD/TRAF2/RIP1K_complex" /></rdf:Bag></bqbiol:isDescribedBy><bqbiol:isDescribedBy><rdf:Bag><rdf:li rdf:resource="urn:casq:cdid:s581" /></rdf:Bag></bqbiol:isDescribedBy></rdf:Description></rdf:RDF></annotation></qual:qualitativeSpecies><qual:qualitativeSpecies qual:compartment="comp1" qual:constant="false" qual:id="csa93" qual:maxLevel="1" qual:name="TNFRSF1A/TRADD/TRAF2/RIP1K/MAP3K7_complex"><annotation><rdf:RDF><rdf:Description rdf:about="#s608"><bqbiol:isDescribedBy><rdf:Bag><rdf:li rdf:resource="urn:casq:function:TNFRSF1A/TRADD/TRAF2/RIP1K_complex&amp;MAP3K7" /></rdf:Bag></bqbiol:isDescribedBy><bqbiol:isDescribedBy><rdf:Bag><rdf:li rdf:resource="urn:casq:cdid:s608" /></rdf:Bag></bqbiol:isDescribedBy></rdf:Description></rdf:RDF></annotation></qual:qualitativeSpecies><qual:qualitativeSpecies qual:compartment="comp1" qual:constant="false" qual:id="csa89" qual:maxLevel="1" qual:name="RTK/GRB2/SOS/RAS/MAP3K1_complex"><annotation><rdf:RDF><rdf:Description rdf:about="#s711"><bqbiol:isDescribedBy><rdf:Bag><rdf:li rdf:resource="urn:casq:function:RTK/Grb2/Sos/Ras_complex&amp;MAP3K1" /></rdf:Bag></bqbiol:isDescribedBy><bqbiol:isDescribedBy><rdf:Bag><rdf:li rdf:resource="urn:casq:cdid:s711" /></rdf:Bag></bqbiol:isDescribedBy></rdf:Description></rdf:RDF></annotation></qual:qualitativeSpecies><qual:qualitativeSpecies qual:compartment="comp1" qual:constant="false" qual:id="csa97" qual:maxLevel="1" qual:name="TNFRSF1B/TRAF2/MAP3K1_complex"><annotation><rdf:RDF><rdf:Description rdf:about="#s714"><bqbiol:isDescribedBy><rdf:Bag><rdf:li rdf:resource="urn:casq:function:MAP3K1&amp;TNFRSF1B/TRAF2_complex" /></rdf:Bag></bqbiol:isDescribedBy><bqbiol:isDescribedBy><rdf:Bag><rdf:li rdf:resource="urn:casq:cdid:s714" /></rdf:Bag></bqbiol:isDescribedBy></rdf:Description></rdf:RDF></annotation></qual:qualitativeSpecies><qual:qualitativeSpecies qual:compartment="comp1" qual:constant="false" qual:id="csa85" qual:maxLevel="1" qual:name="TNFRSF1B/TRAF2/MAP3K7_complex"><annotation><rdf:RDF><rdf:Description rdf:about="#s605"><bqbiol:isDescribedBy><rdf:Bag><rdf:li rdf:resource="urn:casq:function:TNFRSF1B/TRAF2_complex&amp;MAP3K7" /></rdf:Bag></bqbiol:isDescribedBy><bqbiol:isDescribedBy><rdf:Bag><rdf:li rdf:resource="urn:casq:cdid:s605" /></rdf:Bag></bqbiol:isDescribedBy></rdf:Description></rdf:RDF></annotation></qual:qualitativeSpecies><qual:qualitativeSpecies qual:compartment="comp1" qual:constant="false" qual:id="csa95" qual:maxLevel="1" qual:name="GADD45/MAP3K4_complex"><annotation><rdf:RDF><rdf:Description rdf:about="#s593"><bqbiol:isDescribedBy><rdf:Bag><rdf:li rdf:resource="urn:casq:function:GADD45_gene" /></rdf:Bag></bqbiol:isDescribedBy><bqbiol:isDescribedBy><rdf:Bag><rdf:li rdf:resource="urn:casq:cdid:s593" /></rdf:Bag></bqbiol:isDescribedBy></rdf:Description></rdf:RDF></annotation></qual:qualitativeSpecies><qual:qualitativeSpecies qual:compartment="comp1" qual:constant="true" qual:id="csa96" qual:maxLevel="1" qual:name="TXN/MAP3K5_complex"><annotation><rdf:RDF><rdf:Description rdf:about="#s601"><bqbiol:isDescribedBy><rdf:Bag><rdf:li rdf:resource="urn:casq:function:TXN/MAP3K5_complex" /></rdf:Bag></bqbiol:isDescribedBy><bqbiol:isDescribedBy><rdf:Bag><rdf:li rdf:resource="urn:casq:cdid:s601" /></rdf:Bag></bqbiol:isDescribedBy></rdf:Description></rdf:RDF></annotation></qual:qualitativeSpecies><qual:qualitativeSpecies qual:compartment="comp1" qual:constant="false" qual:id="csa90" qual:maxLevel="1" qual:name="TNFRSF1A/TRADD/TRAF2/RIP1K/MAP3K1_complex"><annotation><rdf:RDF><rdf:Description rdf:about="#s97"><bqbiol:isDescribedBy><rdf:Bag><rdf:li rdf:resource="urn:casq:function:MAP3K1&amp;TNFRSF1A/TRADD/TRAF2/RIP1K_complex" /></rdf:Bag></bqbiol:isDescribedBy><bqbiol:isDescribedBy><rdf:Bag><rdf:li rdf:resource="urn:casq:cdid:s97" /></rdf:Bag></bqbiol:isDescribedBy></rdf:Description></rdf:RDF></annotation></qual:qualitativeSpecies><qual:qualitativeSpecies qual:compartment="comp1" qual:constant="false" qual:id="csa98" qual:maxLevel="1" qual:name="TNFRSF1B/TRAF2/MAP3K5_complex"><annotation><rdf:RDF><rdf:Description rdf:about="#s607"><bqbiol:isDescribedBy><rdf:Bag><rdf:li rdf:resource="urn:casq:function:TNFRSF1B/TRAF2_complex&amp;MAP3K5" /></rdf:Bag></bqbiol:isDescribedBy><bqbiol:isDescribedBy><rdf:Bag><rdf:li rdf:resource="urn:casq:cdid:s607" /></rdf:Bag></bqbiol:isDescribedBy></rdf:Description></rdf:RDF></annotation></qual:qualitativeSpecies><qual:qualitativeSpecies qual:compartment="comp1" qual:constant="false" qual:id="csa46" qual:maxLevel="1" qual:name="GPCR/GRK/ARRB1_complex"><annotation><rdf:RDF><rdf:Description rdf:about="#s538"><bqbiol:isDescribedBy><rdf:Bag><rdf:li rdf:resource="urn:casq:function:GRK" /></rdf:Bag></bqbiol:isDescribedBy><bqbiol:isDescribedBy><rdf:Bag><rdf:li rdf:resource="urn:casq:cdid:s538" /></rdf:Bag></bqbiol:isDescribedBy></rdf:Description></rdf:RDF></annotation></qual:qualitativeSpecies><qual:qualitativeSpecies qual:compartment="comp1" qual:constant="false" qual:id="csa94" qual:maxLevel="1" qual:name="TNFRSF1B/TRAF2/MAP3K2_3_complex"><annotation><rdf:RDF><rdf:Description rdf:about="#s582"><bqbiol:isDescribedBy><rdf:Bag><rdf:li rdf:resource="urn:casq:function:MAP3K2_3&amp;TNFRSF1B/TRAF2_complex" /></rdf:Bag></bqbiol:isDescribedBy><bqbiol:isDescribedBy><rdf:Bag><rdf:li rdf:resource="urn:casq:cdid:s582" /></rdf:Bag></bqbiol:isDescribedBy></rdf:Description></rdf:RDF></annotation></qual:qualitativeSpecies><qual:qualitativeSpecies qual:compartment="comp1" qual:constant="false" qual:id="csa106" qual:maxLevel="1" qual:name="DUSP1/JNK_complex"><annotation><rdf:RDF><rdf:Description rdf:about="#s789"><bqbiol:isDescribedBy><rdf:Bag><rdf:li rdf:resource="urn:casq:function:DUSP1&amp;JNK_phosphorylated_phosphorylated" /></rdf:Bag></bqbiol:isDescribedBy><bqbiol:isDescribedBy><rdf:Bag><rdf:li rdf:resource="urn:casq:cdid:s789" /></rdf:Bag></bqbiol:isDescribedBy></rdf:Description></rdf:RDF></annotation></qual:qualitativeSpecies><qual:qualitativeSpecies qual:compartment="comp1" qual:constant="false" qual:id="csa103" qual:maxLevel="1" qual:name="Jun-Jun AP-1_complex"><annotation><rdf:RDF><rdf:Description rdf:about="#s719"><bqbiol:isDescribedBy><rdf:Bag><rdf:li rdf:resource="urn:casq:function:JUN_phosphorylated" /></rdf:Bag></bqbiol:isDescribedBy><bqbiol:isDescribedBy><rdf:Bag><rdf:li rdf:resource="urn:casq:cdid:s719" /></rdf:Bag></bqbiol:isDescribedBy></rdf:Description></rdf:RDF></annotation></qual:qualitativeSpecies><qual:qualitativeSpecies qual:compartment="comp1" qual:constant="false" qual:id="csa104" qual:maxLevel="1" qual:name="Jun-Fos AP-1_complex"><annotation><rdf:RDF><rdf:Description rdf:about="#s721"><bqbiol:isDescribedBy><rdf:Bag><rdf:li rdf:resource="urn:casq:function:JUN_phosphorylated&amp;FOS_phosphorylated" /></rdf:Bag></bqbiol:isDescribedBy><bqbiol:isDescribedBy><rdf:Bag><rdf:li rdf:resource="urn:casq:cdid:s721" /></rdf:Bag></bqbiol:isDescribedBy></rdf:Description></rdf:RDF></annotation></qual:qualitativeSpecies><qual:qualitativeSpecies qual:compartment="comp1" qual:constant="false" qual:id="csa105" qual:maxLevel="1" qual:name="Jun-ATF AP-1_complex"><annotation><rdf:RDF><rdf:Description rdf:about="#s724"><bqbiol:isDescribedBy><rdf:Bag><rdf:li rdf:resource="urn:casq:function:JUN_phosphorylated&amp;ATF2_phosphorylated" /></rdf:Bag></bqbiol:isDescribedBy><bqbiol:isDescribedBy><rdf:Bag><rdf:li rdf:resource="urn:casq:cdid:s724" /></rdf:Bag></bqbiol:isDescribedBy></rdf:Description></rdf:RDF></annotation></qual:qualitativeSpecies><qual:qualitativeSpecies qual:compartment="comp1" qual:constant="false" qual:id="csa107" qual:maxLevel="1" qual:name="DUSP1/p38_complex"><annotation><rdf:RDF><rdf:Description rdf:about="#s790"><bqbiol:isDescribedBy><rdf:Bag><rdf:li rdf:resource="urn:casq:function:DUSP1&amp;p38_phosphorylated_phosphorylated" /></rdf:Bag></bqbiol:isDescribedBy><bqbiol:isDescribedBy><rdf:Bag><rdf:li rdf:resource="urn:casq:cdid:s790" /></rdf:Bag></bqbiol:isDescribedBy></rdf:Description></rdf:RDF></annotation></qual:qualitativeSpecies><qual:qualitativeSpecies qual:compartment="comp1" qual:constant="false" qual:id="csa108" qual:maxLevel="1" qual:name="Smad2/Smad4_complex"><annotation><rdf:RDF><rdf:Description rdf:about="#s916"><bqbiol:isDescribedBy><rdf:Bag><rdf:li rdf:resource="urn:casq:function:Smad2&amp;Smad4&amp;TGFBR1/TGFBR2_complex" /></rdf:Bag></bqbiol:isDescribedBy><bqbiol:isDescribedBy><rdf:Bag><rdf:li rdf:resource="urn:casq:cdid:s916" /></rdf:Bag></bqbiol:isDescribedBy></rdf:Description></rdf:RDF></annotation></qual:qualitativeSpecies><qual:qualitativeSpecies qual:compartment="comp1" qual:constant="false" qual:id="csa109" qual:maxLevel="1" qual:name="Smad3/Smad4_complex"><annotation><rdf:RDF><rdf:Description rdf:about="#s917"><bqbiol:isDescribedBy><rdf:Bag><rdf:li rdf:resource="urn:casq:function:Smad3&amp;Smad4&amp;TGFBR1/TGFBR2_complex" /></rdf:Bag></bqbiol:isDescribedBy><bqbiol:isDescribedBy><rdf:Bag><rdf:li rdf:resource="urn:casq:cdid:s917" /></rdf:Bag></bqbiol:isDescribedBy></rdf:Description></rdf:RDF></annotation></qual:qualitativeSpecies><qual:qualitativeSpecies qual:compartment="comp1" qual:constant="false" qual:id="csa110" qual:maxLevel="1" qual:name="Ca2+/DAG/PKC_complex"><annotation><rdf:RDF><rdf:Description rdf:about="#s933"><bqbiol:isDescribedBy><rdf:Bag><rdf:li rdf:resource="urn:casq:function:PKC&amp;DAG_simple_molecule" /></rdf:Bag></bqbiol:isDescribedBy><bqbiol:isDescribedBy><rdf:Bag><rdf:li rdf:resource="urn:casq:cdid:s933" /></rdf:Bag></bqbiol:isDescribedBy></rdf:Description></rdf:RDF></annotation></qual:qualitativeSpecies><qual:qualitativeSpecies qual:compartment="comp1" qual:constant="false" qual:id="csa111" qual:maxLevel="1" qual:name="GRB2/GAB1_complex_Cytoplasm"><annotation><rdf:RDF><rdf:Description rdf:about="#s939"><bqbiol:isDescribedBy><rdf:Bag><rdf:li rdf:resource="urn:casq:function:GRB2&amp;GAB1" /></rdf:Bag></bqbiol:isDescribedBy><bqbiol:isDescribedBy><rdf:Bag><rdf:li rdf:resource="urn:casq:cdid:s939" /></rdf:Bag></bqbiol:isDescribedBy></rdf:Description></rdf:RDF></annotation></qual:qualitativeSpecies><qual:qualitativeSpecies qual:compartment="comp1" qual:constant="true" qual:id="csa112" qual:maxLevel="1" qual:name="BAD/BCL2_complex"><annotation><rdf:RDF><rdf:Description rdf:about="#s953"><bqbiol:isDescribedBy><rdf:Bag><rdf:li rdf:resource="urn:casq:function:BAD/BCL2_complex" /></rdf:Bag></bqbiol:isDescribedBy><bqbiol:isDescribedBy><rdf:Bag><rdf:li rdf:resource="urn:casq:cdid:s953" /></rdf:Bag></bqbiol:isDescribedBy></rdf:Description></rdf:RDF></annotation></qual:qualitativeSpecies><qual:qualitativeSpecies qual:compartment="comp1" qual:constant="false" qual:id="csa113" qual:maxLevel="1" qual:name="GRB2/GAB1_complex_Cytoplasm"><annotation><rdf:RDF><rdf:Description rdf:about="#s969"><bqbiol:isDescribedBy><rdf:Bag><rdf:li rdf:resource="urn:casq:function:PI3K_phosphorylated|RTK&amp;GRB2/GAB1_complex" /></rdf:Bag></bqbiol:isDescribedBy><bqbiol:isDescribedBy><rdf:Bag><rdf:li rdf:resource="urn:casq:cdid:s969" /></rdf:Bag></bqbiol:isDescribedBy></rdf:Description></rdf:RDF></annotation></qual:qualitativeSpecies><qual:qualitativeSpecies qual:compartment="comp1" qual:constant="true" qual:id="sa22" qual:maxLevel="1" qual:name="RTK"><annotation><rdf:RDF><rdf:Description rdf:about="#s384"><bqbiol:isDescribedBy><rdf:Bag><rdf:li rdf:resource="urn:casq:function:RTK" /></rdf:Bag></bqbiol:isDescribedBy><bqbiol:isDescribedBy><rdf:Bag><rdf:li rdf:resource="urn:casq:cdid:s384" /></rdf:Bag></bqbiol:isDescribedBy></rdf:Description></rdf:RDF></annotation></qual:qualitativeSpecies><qual:qualitativeSpecies qual:compartment="comp1" qual:constant="true" qual:id="sa28" qual:maxLevel="1" qual:name="RAS"><annotation><rdf:RDF><rdf:Description rdf:about="#s25"><bqbiol:isDescribedBy><rdf:Bag><rdf:li rdf:resource="urn:casq:function:RAS" /></rdf:Bag></bqbiol:isDescribedBy><bqbiol:isDescribedBy><rdf:Bag><rdf:li rdf:resource="urn:casq:cdid:s25" /></rdf:Bag></bqbiol:isDescribedBy></rdf:Description></rdf:RDF></annotation></qual:qualitativeSpecies><qual:qualitativeSpecies qual:compartment="comp1" qual:constant="true" qual:id="sa48" qual:maxLevel="1" qual:name="BRAF"><annotation><rdf:RDF><rdf:Description rdf:about="#s142"><bqbiol:isDescribedBy><rdf:Bag><rdf:li rdf:resource="urn:casq:function:BRAF" /></rdf:Bag></bqbiol:isDescribedBy><bqbiol:isDescribedBy><rdf:Bag><rdf:li rdf:resource="urn:casq:cdid:s142" /></rdf:Bag></bqbiol:isDescribedBy></rdf:Description></rdf:RDF></annotation></qual:qualitativeSpecies><qual:qualitativeSpecies qual:compartment="comp1" qual:constant="false" qual:id="sa64" qual:maxLevel="1" qual:name="ERK"><annotation><rdf:RDF><rdf:Description rdf:about="#s174"><bqbiol:isDescribedBy><rdf:Bag><rdf:li rdf:resource="urn:casq:function:JUN_phosphorylated|p38_phosphorylated_phosphorylated|Jun-Fos AP-1_complex|Jun-Jun AP-1_complex|Jun-ATF AP-1_complex&amp;ERK_phosphorylated_phosphorylated|PPP2CA_unknown|p38_phosphorylated_phosphorylated|Jun-Fos AP-1_complex|Jun-Jun AP-1_complex|Jun-ATF AP-1_complex&amp;KSR1/MEK/ERKmon_complex|PPP2CA_unknown|p38_phosphorylated_phosphorylated|Jun-Fos AP-1_complex|Jun-Jun AP-1_complex|Jun-ATF AP-1_complex&amp;SEF/MEK/ERKmon_complex|PPP2CA_unknown|p38_phosphorylated_phosphorylated|Jun-Fos AP-1_complex|Jun-Jun AP-1_complex|Jun-ATF AP-1_complex&amp;ARRB1/MEK/ERKmon_complex|PPP2CA_unknown|p38_phosphorylated_phosphorylated|Jun-Fos AP-1_complex|Jun-Jun AP-1_complex|Jun-ATF AP-1_complex&amp;RTK/Grb2/Sos/Ras/p14/MP1/C-Raf/MEK/ERK_complex" /></rdf:Bag></bqbiol:isDescribedBy><bqbiol:isDescribedBy><rdf:Bag><rdf:li rdf:resource="urn:casq:cdid:s174" /></rdf:Bag></bqbiol:isDescribedBy></rdf:Description></rdf:RDF></annotation></qual:qualitativeSpecies><qual:qualitativeSpecies qual:compartment="comp1" qual:constant="true" qual:id="sa136" qual:maxLevel="1" qual:name="CASP9"><annotation><rdf:RDF><rdf:Description rdf:about="#s221"><bqbiol:isDescribedBy><rdf:Bag><rdf:li rdf:resource="urn:casq:function:CASP9" /></rdf:Bag></bqbiol:isDescribedBy><bqbiol:isDescribedBy><rdf:Bag><rdf:li rdf:resource="urn:casq:cdid:s221" /></rdf:Bag></bqbiol:isDescribedBy></rdf:Description></rdf:RDF></annotation></qual:qualitativeSpecies><qual:qualitativeSpecies qual:compartment="comp1" qual:constant="false" qual:id="sa137" qual:maxLevel="1" qual:name="CASP9_phosphorylated"><annotation><rdf:RDF><rdf:Description rdf:about="#s228"><bqbiol:isDescribedBy><rdf:Bag><rdf:li rdf:resource="urn:casq:function:CASP9&amp;ERK_phosphorylated_phosphorylated" /></rdf:Bag></bqbiol:isDescribedBy><bqbiol:isDescribedBy><rdf:Bag><rdf:li rdf:resource="urn:casq:cdid:s228" /></rdf:Bag></bqbiol:isDescribedBy></rdf:Description></rdf:RDF></annotation></qual:qualitativeSpecies><qual:qualitativeSpecies qual:compartment="comp1" qual:constant="false" qual:id="sa147" qual:maxLevel="1" qual:name="IMP"><annotation><rdf:RDF><rdf:Description rdf:about="#s235"><bqbiol:isDescribedBy><rdf:Bag><rdf:li rdf:resource="urn:casq:function:KSR1/MEK/IMP_complex&amp;RTK/Grb2/Sos/Ras_complex" /></rdf:Bag></bqbiol:isDescribedBy><bqbiol:isDescribedBy><rdf:Bag><rdf:li rdf:resource="urn:casq:cdid:s235" /></rdf:Bag></bqbiol:isDescribedBy></rdf:Description></rdf:RDF></annotation></qual:qualitativeSpecies><qual:qualitativeSpecies qual:compartment="comp1" qual:constant="true" qual:id="sa158" qual:maxLevel="1" qual:name="RASGRP1"><annotation><rdf:RDF><rdf:Description rdf:about="#s257"><bqbiol:isDescribedBy><rdf:Bag><rdf:li rdf:resource="urn:casq:function:RASGRP1" /></rdf:Bag></bqbiol:isDescribedBy><bqbiol:isDescribedBy><rdf:Bag><rdf:li rdf:resource="urn:casq:cdid:s257" /></rdf:Bag></bqbiol:isDescribedBy></rdf:Description></rdf:RDF></annotation></qual:qualitativeSpecies><qual:qualitativeSpecies qual:compartment="comp1" qual:constant="true" qual:id="sa167" qual:maxLevel="1" qual:name="PIP2_simple_molecule"><annotation><rdf:RDF><rdf:Description rdf:about="#s276"><bqbiol:isDescribedBy><rdf:Bag><rdf:li rdf:resource="urn:casq:function:PIP2_simple_molecule" /></rdf:Bag></bqbiol:isDescribedBy><bqbiol:isDescribedBy><rdf:Bag><rdf:li rdf:resource="urn:casq:cdid:s276" /></rdf:Bag></bqbiol:isDescribedBy></rdf:Description></rdf:RDF></annotation></qual:qualitativeSpecies><qual:qualitativeSpecies qual:compartment="comp1" qual:constant="false" qual:id="sa170" qual:maxLevel="1" qual:name="IP3_simple_molecule"><annotation><rdf:RDF><rdf:Description rdf:about="#s279"><bqbiol:isDescribedBy><rdf:Bag><rdf:li rdf:resource="urn:casq:function:PIP2_simple_molecule&amp;RTK/SRC/PLCG1_complex" /></rdf:Bag></bqbiol:isDescribedBy><bqbiol:isDescribedBy><rdf:Bag><rdf:li rdf:resource="urn:casq:cdid:s279" /></rdf:Bag></bqbiol:isDescribedBy></rdf:Description></rdf:RDF></annotation></qual:qualitativeSpecies><qual:qualitativeSpecies qual:compartment="comp1" qual:constant="true" qual:id="sa171" qual:maxLevel="1" qual:name="SRC"><annotation><rdf:RDF><rdf:Description rdf:about="#s274"><bqbiol:isDescribedBy><rdf:Bag><rdf:li rdf:resource="urn:casq:function:SRC" /></rdf:Bag></bqbiol:isDescribedBy><bqbiol:isDescribedBy><rdf:Bag><rdf:li rdf:resource="urn:casq:cdid:s274" /></rdf:Bag></bqbiol:isDescribedBy></rdf:Description></rdf:RDF></annotation></qual:qualitativeSpecies><qual:qualitativeSpecies qual:compartment="comp1" qual:constant="false" qual:id="sa169" qual:maxLevel="1" qual:name="DAG_simple_molecule"><annotation><rdf:RDF><rdf:Description rdf:about="#s278"><bqbiol:isDescribedBy><rdf:Bag><rdf:li rdf:resource="urn:casq:function:PIP2_simple_molecule&amp;RTK/SRC/PLCG1_complex" /></rdf:Bag></bqbiol:isDescribedBy><bqbiol:isDescribedBy><rdf:Bag><rdf:li rdf:resource="urn:casq:cdid:s278" /></rdf:Bag></bqbiol:isDescribedBy></rdf:Description></rdf:RDF></annotation></qual:qualitativeSpecies><qual:qualitativeSpecies qual:compartment="comp1" qual:constant="true" qual:id="sa240" qual:maxLevel="1" qual:name="RAF1"><annotation><rdf:RDF><rdf:Description rdf:about="#s358"><bqbiol:isDescribedBy><rdf:Bag><rdf:li rdf:resource="urn:casq:function:RAF1" /></rdf:Bag></bqbiol:isDescribedBy><bqbiol:isDescribedBy><rdf:Bag><rdf:li rdf:resource="urn:casq:cdid:s358" /></rdf:Bag></bqbiol:isDescribedBy></rdf:Description></rdf:RDF></annotation></qual:qualitativeSpecies><qual:qualitativeSpecies qual:compartment="comp1" qual:constant="true" qual:id="sa245" qual:maxLevel="1" qual:name="DUSP6"><annotation><rdf:RDF><rdf:Description rdf:about="#s367"><bqbiol:isDescribedBy><rdf:Bag><rdf:li rdf:resource="urn:casq:function:DUSP6" /></rdf:Bag></bqbiol:isDescribedBy><bqbiol:isDescribedBy><rdf:Bag><rdf:li rdf:resource="urn:casq:cdid:s367" /></rdf:Bag></bqbiol:isDescribedBy></rdf:Description></rdf:RDF></annotation></qual:qualitativeSpecies><qual:qualitativeSpecies qual:compartment="comp1" qual:constant="true" qual:id="sa248" qual:maxLevel="1" qual:name="DUSP5"><annotation><rdf:RDF><rdf:Description rdf:about="#s371"><bqbiol:isDescribedBy><rdf:Bag><rdf:li rdf:resource="urn:casq:function:DUSP5" /></rdf:Bag></bqbiol:isDescribedBy><bqbiol:isDescribedBy><rdf:Bag><rdf:li rdf:resource="urn:casq:cdid:s371" /></rdf:Bag></bqbiol:isDescribedBy></rdf:Description></rdf:RDF></annotation></qual:qualitativeSpecies><qual:qualitativeSpecies qual:compartment="comp1" qual:constant="false" qual:id="sa251" qual:maxLevel="1" qual:name="ELK1_phosphorylated"><annotation><rdf:RDF><rdf:Description rdf:about="#s377"><bqbiol:isDescribedBy><rdf:Bag><rdf:li rdf:resource="urn:casq:function:ERK_phosphorylated_phosphorylated|p38_phosphorylated_phosphorylated|JNK_phosphorylated_phosphorylated" /></rdf:Bag></bqbiol:isDescribedBy><bqbiol:isDescribedBy><rdf:Bag><rdf:li rdf:resource="urn:casq:cdid:s377" /></rdf:Bag></bqbiol:isDescribedBy></rdf:Description></rdf:RDF></annotation></qual:qualitativeSpecies><qual:qualitativeSpecies qual:compartment="comp1" qual:constant="false" qual:id="sa254" qual:maxLevel="1" qual:name="FOS"><annotation><rdf:RDF><rdf:Description rdf:about="#s379"><bqbiol:isDescribedBy><rdf:Bag><rdf:li rdf:resource="urn:casq:function:FOS_gene" /></rdf:Bag></bqbiol:isDescribedBy><bqbiol:isDescribedBy><rdf:Bag><rdf:li rdf:resource="urn:casq:cdid:s379" /></rdf:Bag></bqbiol:isDescribedBy></rdf:Description></rdf:RDF></annotation></qual:qualitativeSpecies><qual:qualitativeSpecies qual:compartment="comp1" qual:constant="false" qual:id="sa259" qual:maxLevel="1" qual:name="ERK_phosphorylated_phosphorylated_Cytoplasm"><annotation><rdf:RDF><rdf:Description rdf:about="#s603"><bqbiol:isDescribedBy><rdf:Bag><rdf:li rdf:resource="urn:casq:function:RTK/Grb2/Sos/Ras/p14/MP1/C-Raf/MEK/ERK_complex|ERK&amp;MEK_phosphorylated_phosphorylated" /></rdf:Bag></bqbiol:isDescribedBy><bqbiol:isDescribedBy><rdf:Bag><rdf:li rdf:resource="urn:casq:cdid:s603" /></rdf:Bag></bqbiol:isDescribedBy></rdf:Description></rdf:RDF></annotation></qual:qualitativeSpecies><qual:qualitativeSpecies qual:compartment="comp1" qual:constant="false" qual:id="sa260" qual:maxLevel="1" qual:name="ERK_phosphorylated_phosphorylated_Nucleus"><annotation><rdf:RDF><rdf:Description rdf:about="#s387"><bqbiol:isDescribedBy><rdf:Bag><rdf:li rdf:resource="urn:casq:function:ERK_phosphorylated_phosphorylated" /></rdf:Bag></bqbiol:isDescribedBy><bqbiol:isDescribedBy><rdf:Bag><rdf:li rdf:resource="urn:casq:cdid:s387" /></rdf:Bag></bqbiol:isDescribedBy></rdf:Description></rdf:RDF></annotation></qual:qualitativeSpecies><qual:qualitativeSpecies qual:compartment="comp1" qual:constant="false" qual:id="sa278" qual:maxLevel="1" qual:name="CASP3"><annotation><rdf:RDF><rdf:Description rdf:about="#s183"><bqbiol:isDescribedBy><rdf:Bag><rdf:li rdf:resource="urn:casq:function:proCASP3&amp;CASP9" /></rdf:Bag></bqbiol:isDescribedBy><bqbiol:isDescribedBy><rdf:Bag><rdf:li rdf:resource="urn:casq:cdid:s183" /></rdf:Bag></bqbiol:isDescribedBy></rdf:Description></rdf:RDF></annotation></qual:qualitativeSpecies><qual:qualitativeSpecies qual:compartment="comp1" qual:constant="true" qual:id="sa279" qual:maxLevel="1" qual:name="proCASP3"><annotation><rdf:RDF><rdf:Description rdf:about="#s491"><bqbiol:isDescribedBy><rdf:Bag><rdf:li rdf:resource="urn:casq:function:proCASP3" /></rdf:Bag></bqbiol:isDescribedBy><bqbiol:isDescribedBy><rdf:Bag><rdf:li rdf:resource="urn:casq:cdid:s491" /></rdf:Bag></bqbiol:isDescribedBy></rdf:Description></rdf:RDF></annotation></qual:qualitativeSpecies><qual:qualitativeSpecies qual:compartment="comp1" qual:constant="false" qual:id="sa302" qual:maxLevel="1" qual:name="PLA2G4A_phosphorylated"><annotation><rdf:RDF><rdf:Description rdf:about="#s523"><bqbiol:isDescribedBy><rdf:Bag><rdf:li rdf:resource="urn:casq:function:KSR1/MEK/ERKdim_complex" /></rdf:Bag></bqbiol:isDescribedBy><bqbiol:isDescribedBy><rdf:Bag><rdf:li rdf:resource="urn:casq:cdid:s523" /></rdf:Bag></bqbiol:isDescribedBy></rdf:Description></rdf:RDF></annotation></qual:qualitativeSpecies><qual:qualitativeSpecies qual:compartment="comp1" qual:constant="true" qual:id="sa311" qual:maxLevel="1" qual:name="GRK"><annotation><rdf:RDF><rdf:Description rdf:about="#s536"><bqbiol:isDescribedBy><rdf:Bag><rdf:li rdf:resource="urn:casq:function:GRK" /></rdf:Bag></bqbiol:isDescribedBy><bqbiol:isDescribedBy><rdf:Bag><rdf:li rdf:resource="urn:casq:cdid:s536" /></rdf:Bag></bqbiol:isDescribedBy></rdf:Description></rdf:RDF></annotation></qual:qualitativeSpecies><qual:qualitativeSpecies qual:compartment="comp1" qual:constant="false" qual:id="sa325" qual:maxLevel="1" qual:name="RSK_phosphorylated"><annotation><rdf:RDF><rdf:Description rdf:about="#s558"><bqbiol:isDescribedBy><rdf:Bag><rdf:li rdf:resource="urn:casq:function:SEF/MEK/ERKdim_complex|ARRB1/MEK/ERKdim_complex" /></rdf:Bag></bqbiol:isDescribedBy><bqbiol:isDescribedBy><rdf:Bag><rdf:li rdf:resource="urn:casq:cdid:s558" /></rdf:Bag></bqbiol:isDescribedBy></rdf:Description></rdf:RDF></annotation></qual:qualitativeSpecies><qual:qualitativeSpecies qual:compartment="comp1" qual:constant="false" qual:id="sa328" qual:maxLevel="1" qual:name="MSK_phosphorylated"><annotation><rdf:RDF><rdf:Description rdf:about="#s561"><bqbiol:isDescribedBy><rdf:Bag><rdf:li rdf:resource="urn:casq:function:ERK_phosphorylated_phosphorylated|p38_phosphorylated_phosphorylated" /></rdf:Bag></bqbiol:isDescribedBy><bqbiol:isDescribedBy><rdf:Bag><rdf:li rdf:resource="urn:casq:cdid:s561" /></rdf:Bag></bqbiol:isDescribedBy></rdf:Description></rdf:RDF></annotation></qual:qualitativeSpecies><qual:qualitativeSpecies qual:compartment="comp1" qual:constant="false" qual:id="sa330" qual:maxLevel="1" qual:name="CREB1_phosphorylated"><annotation><rdf:RDF><rdf:Description rdf:about="#s563"><bqbiol:isDescribedBy><rdf:Bag><rdf:li rdf:resource="urn:casq:function:MSK_phosphorylated" /></rdf:Bag></bqbiol:isDescribedBy><bqbiol:isDescribedBy><rdf:Bag><rdf:li rdf:resource="urn:casq:cdid:s563" /></rdf:Bag></bqbiol:isDescribedBy></rdf:Description></rdf:RDF></annotation></qual:qualitativeSpecies><qual:qualitativeSpecies qual:compartment="comp1" qual:constant="false" qual:id="sa264" qual:maxLevel="1" qual:name="MEK"><annotation><rdf:RDF><rdf:Description rdf:about="#s327"><bqbiol:isDescribedBy><rdf:Bag><rdf:li rdf:resource="urn:casq:function:MEK_phosphorylated_phosphorylated&amp;PPP2CA_unknown" /></rdf:Bag></bqbiol:isDescribedBy><bqbiol:isDescribedBy><rdf:Bag><rdf:li rdf:resource="urn:casq:cdid:s327" /></rdf:Bag></bqbiol:isDescribedBy></rdf:Description></rdf:RDF></annotation></qual:qualitativeSpecies><qual:qualitativeSpecies qual:compartment="comp1" qual:constant="false" qual:id="sa338" qual:maxLevel="1" qual:name="RAF1_phosphorylated_Mitochondria"><annotation><rdf:RDF><rdf:Description rdf:about="#s573"><bqbiol:isDescribedBy><rdf:Bag><rdf:li rdf:resource="urn:casq:function:RAF1_phosphorylated&amp;BCL2" /></rdf:Bag></bqbiol:isDescribedBy><bqbiol:isDescribedBy><rdf:Bag><rdf:li rdf:resource="urn:casq:cdid:s573" /></rdf:Bag></bqbiol:isDescribedBy></rdf:Description></rdf:RDF></annotation></qual:qualitativeSpecies><qual:qualitativeSpecies qual:compartment="comp1" qual:constant="false" qual:id="sa339" qual:maxLevel="1" qual:name="BCL2"><annotation><rdf:RDF><rdf:Description rdf:about="#s574"><bqbiol:isDescribedBy><rdf:Bag><rdf:li rdf:resource="urn:casq:function:BCL2_gene|BAD/BCL2_complex&amp;AKT_phosphorylated" /></rdf:Bag></bqbiol:isDescribedBy><bqbiol:isDescribedBy><rdf:Bag><rdf:li rdf:resource="urn:casq:cdid:s574" /></rdf:Bag></bqbiol:isDescribedBy></rdf:Description></rdf:RDF></annotation></qual:qualitativeSpecies><qual:qualitativeSpecies qual:compartment="comp1" qual:constant="false" qual:id="sa340" qual:maxLevel="1" qual:name="BAD"><annotation><rdf:RDF><rdf:Description rdf:about="#s575"><bqbiol:isDescribedBy><rdf:Bag><rdf:li rdf:resource="urn:casq:function:BAD/BCL2_complex&amp;AKT_phosphorylated" /></rdf:Bag></bqbiol:isDescribedBy><bqbiol:isDescribedBy><rdf:Bag><rdf:li rdf:resource="urn:casq:cdid:s575" /></rdf:Bag></bqbiol:isDescribedBy></rdf:Description></rdf:RDF></annotation></qual:qualitativeSpecies><qual:qualitativeSpecies qual:compartment="comp1" qual:constant="false" qual:id="sa341" qual:maxLevel="1" qual:name="BAD_phosphorylated"><annotation><rdf:RDF><rdf:Description rdf:about="#s576"><bqbiol:isDescribedBy><rdf:Bag><rdf:li rdf:resource="urn:casq:function:BAD&amp;RAF1_phosphorylated" /></rdf:Bag></bqbiol:isDescribedBy><bqbiol:isDescribedBy><rdf:Bag><rdf:li rdf:resource="urn:casq:cdid:s576" /></rdf:Bag></bqbiol:isDescribedBy></rdf:Description></rdf:RDF></annotation></qual:qualitativeSpecies><qual:qualitativeSpecies qual:compartment="comp1" qual:constant="true" qual:id="sa343" qual:maxLevel="1" qual:name="GSK3B_Cytoplasm"><annotation><rdf:RDF><rdf:Description rdf:about="#s578"><bqbiol:isDescribedBy><rdf:Bag><rdf:li rdf:resource="urn:casq:function:GSK3B" /></rdf:Bag></bqbiol:isDescribedBy><bqbiol:isDescribedBy><rdf:Bag><rdf:li rdf:resource="urn:casq:cdid:s578" /></rdf:Bag></bqbiol:isDescribedBy></rdf:Description></rdf:RDF></annotation></qual:qualitativeSpecies><qual:qualitativeSpecies qual:compartment="comp1" qual:constant="true" qual:id="sa344" qual:maxLevel="1" qual:name="CTNNB1"><annotation><rdf:RDF><rdf:Description rdf:about="#s613"><bqbiol:isDescribedBy><rdf:Bag><rdf:li rdf:resource="urn:casq:function:CTNNB1" /></rdf:Bag></bqbiol:isDescribedBy><bqbiol:isDescribedBy><rdf:Bag><rdf:li rdf:resource="urn:casq:cdid:s613" /></rdf:Bag></bqbiol:isDescribedBy></rdf:Description></rdf:RDF></annotation></qual:qualitativeSpecies><qual:qualitativeSpecies qual:compartment="comp1" qual:constant="false" qual:id="sa356" qual:maxLevel="1" qual:name="ERK_phosphorylated_phosphorylated_Mitochondria"><annotation><rdf:RDF><rdf:Description rdf:about="#s594"><bqbiol:isDescribedBy><rdf:Bag><rdf:li rdf:resource="urn:casq:function:ERK_phosphorylated_phosphorylated" /></rdf:Bag></bqbiol:isDescribedBy><bqbiol:isDescribedBy><rdf:Bag><rdf:li rdf:resource="urn:casq:cdid:s594" /></rdf:Bag></bqbiol:isDescribedBy></rdf:Description></rdf:RDF></annotation></qual:qualitativeSpecies><qual:qualitativeSpecies qual:compartment="comp1" qual:constant="false" qual:id="sa357" qual:maxLevel="1" qual:name="GSK3B_Mitochondria"><annotation><rdf:RDF><rdf:Description rdf:about="#s595"><bqbiol:isDescribedBy><rdf:Bag><rdf:li rdf:resource="urn:casq:function:GSK3B" /></rdf:Bag></bqbiol:isDescribedBy><bqbiol:isDescribedBy><rdf:Bag><rdf:li rdf:resource="urn:casq:cdid:s595" /></rdf:Bag></bqbiol:isDescribedBy></rdf:Description></rdf:RDF></annotation></qual:qualitativeSpecies><qual:qualitativeSpecies qual:compartment="comp1" qual:constant="false" qual:id="sa358" qual:maxLevel="1" qual:name="PPID_phosphorylated"><annotation><rdf:RDF><rdf:Description rdf:about="#s598"><bqbiol:isDescribedBy><rdf:Bag><rdf:li rdf:resource="urn:casq:function:GSK3B" /></rdf:Bag></bqbiol:isDescribedBy><bqbiol:isDescribedBy><rdf:Bag><rdf:li rdf:resource="urn:casq:cdid:s598" /></rdf:Bag></bqbiol:isDescribedBy></rdf:Description></rdf:RDF></annotation></qual:qualitativeSpecies><qual:qualitativeSpecies qual:compartment="comp1" qual:constant="false" qual:id="sa361" qual:maxLevel="1" qual:name="GSK3B_phosphorylated_Mitochondria"><annotation><rdf:RDF><rdf:Description rdf:about="#s599"><bqbiol:isDescribedBy><rdf:Bag><rdf:li rdf:resource="urn:casq:function:GSK3B&amp;ERK_phosphorylated_phosphorylated" /></rdf:Bag></bqbiol:isDescribedBy><bqbiol:isDescribedBy><rdf:Bag><rdf:li rdf:resource="urn:casq:cdid:s599" /></rdf:Bag></bqbiol:isDescribedBy></rdf:Description></rdf:RDF></annotation></qual:qualitativeSpecies><qual:qualitativeSpecies qual:compartment="comp1" qual:constant="false" qual:id="sa363" qual:maxLevel="1" qual:name="CTNNB1_phosphorylated"><annotation><rdf:RDF><rdf:Description rdf:about="#s614"><bqbiol:isDescribedBy><rdf:Bag><rdf:li rdf:resource="urn:casq:function:CTNNB1&amp;GSK3B" /></rdf:Bag></bqbiol:isDescribedBy><bqbiol:isDescribedBy><rdf:Bag><rdf:li rdf:resource="urn:casq:cdid:s614" /></rdf:Bag></bqbiol:isDescribedBy></rdf:Description></rdf:RDF></annotation></qual:qualitativeSpecies><qual:qualitativeSpecies qual:compartment="comp1" qual:constant="true" qual:id="sa368" qual:maxLevel="1" qual:name="TRAF2"><annotation><rdf:RDF><rdf:Description rdf:about="#s8"><bqbiol:isDescribedBy><rdf:Bag><rdf:li rdf:resource="urn:casq:function:TRAF2" /></rdf:Bag></bqbiol:isDescribedBy><bqbiol:isDescribedBy><rdf:Bag><rdf:li rdf:resource="urn:casq:cdid:s8" /></rdf:Bag></bqbiol:isDescribedBy></rdf:Description></rdf:RDF></annotation></qual:qualitativeSpecies><qual:qualitativeSpecies qual:compartment="comp1" qual:constant="true" qual:id="sa370" qual:maxLevel="1" qual:name="TRADD"><annotation><rdf:RDF><rdf:Description rdf:about="#s10"><bqbiol:isDescribedBy><rdf:Bag><rdf:li rdf:resource="urn:casq:function:TRADD" /></rdf:Bag></bqbiol:isDescribedBy><bqbiol:isDescribedBy><rdf:Bag><rdf:li rdf:resource="urn:casq:cdid:s10" /></rdf:Bag></bqbiol:isDescribedBy></rdf:Description></rdf:RDF></annotation></qual:qualitativeSpecies><qual:qualitativeSpecies qual:compartment="comp1" qual:constant="true" qual:id="sa372" qual:maxLevel="1" qual:name="RIPK1"><annotation><rdf:RDF><rdf:Description rdf:about="#s13"><bqbiol:isDescribedBy><rdf:Bag><rdf:li rdf:resource="urn:casq:function:RIPK1" /></rdf:Bag></bqbiol:isDescribedBy><bqbiol:isDescribedBy><rdf:Bag><rdf:li rdf:resource="urn:casq:cdid:s13" /></rdf:Bag></bqbiol:isDescribedBy></rdf:Description></rdf:RDF></annotation></qual:qualitativeSpecies><qual:qualitativeSpecies qual:compartment="comp1" qual:constant="true" qual:id="sa376" qual:maxLevel="1" qual:name="MYD88"><annotation><rdf:RDF><rdf:Description rdf:about="#s30"><bqbiol:isDescribedBy><rdf:Bag><rdf:li rdf:resource="urn:casq:function:MYD88" /></rdf:Bag></bqbiol:isDescribedBy><bqbiol:isDescribedBy><rdf:Bag><rdf:li rdf:resource="urn:casq:cdid:s30" /></rdf:Bag></bqbiol:isDescribedBy></rdf:Description></rdf:RDF></annotation></qual:qualitativeSpecies><qual:qualitativeSpecies qual:compartment="comp1" qual:constant="true" qual:id="sa378" qual:maxLevel="1" qual:name="MAP3K7"><annotation><rdf:RDF><rdf:Description rdf:about="#s45"><bqbiol:isDescribedBy><rdf:Bag><rdf:li rdf:resource="urn:casq:function:MAP3K7" /></rdf:Bag></bqbiol:isDescribedBy><bqbiol:isDescribedBy><rdf:Bag><rdf:li rdf:resource="urn:casq:cdid:s45" /></rdf:Bag></bqbiol:isDescribedBy></rdf:Description></rdf:RDF></annotation></qual:qualitativeSpecies><qual:qualitativeSpecies qual:compartment="comp1" qual:constant="true" qual:id="sa379" qual:maxLevel="1" qual:name="TAB"><annotation><rdf:RDF><rdf:Description rdf:about="#s666"><bqbiol:isDescribedBy><rdf:Bag><rdf:li rdf:resource="urn:casq:function:TAB" /></rdf:Bag></bqbiol:isDescribedBy><bqbiol:isDescribedBy><rdf:Bag><rdf:li rdf:resource="urn:casq:cdid:s666" /></rdf:Bag></bqbiol:isDescribedBy></rdf:Description></rdf:RDF></annotation></qual:qualitativeSpecies><qual:qualitativeSpecies qual:compartment="comp1" qual:constant="true" qual:id="sa380" qual:maxLevel="1" qual:name="MAP3K1"><annotation><rdf:RDF><rdf:Description rdf:about="#s76"><bqbiol:isDescribedBy><rdf:Bag><rdf:li rdf:resource="urn:casq:function:MAP3K1" /></rdf:Bag></bqbiol:isDescribedBy><bqbiol:isDescribedBy><rdf:Bag><rdf:li rdf:resource="urn:casq:cdid:s76" /></rdf:Bag></bqbiol:isDescribedBy></rdf:Description></rdf:RDF></annotation></qual:qualitativeSpecies><qual:qualitativeSpecies qual:compartment="comp1" qual:constant="true" qual:id="sa383" qual:maxLevel="1" qual:name="MAP3K2_3"><annotation><rdf:RDF><rdf:Description rdf:about="#s669"><bqbiol:isDescribedBy><rdf:Bag><rdf:li rdf:resource="urn:casq:function:MAP3K2_3" /></rdf:Bag></bqbiol:isDescribedBy><bqbiol:isDescribedBy><rdf:Bag><rdf:li rdf:resource="urn:casq:cdid:s669" /></rdf:Bag></bqbiol:isDescribedBy></rdf:Description></rdf:RDF></annotation></qual:qualitativeSpecies><qual:qualitativeSpecies qual:compartment="comp1" qual:constant="false" qual:id="sa386" qual:maxLevel="1" qual:name="MAP3K5"><annotation><rdf:RDF><rdf:Description rdf:about="#s672"><bqbiol:isDescribedBy><rdf:Bag><rdf:li rdf:resource="urn:casq:function:TXN/MAP3K5_complex&amp;ROS_simple_molecule" /></rdf:Bag></bqbiol:isDescribedBy><bqbiol:isDescribedBy><rdf:Bag><rdf:li rdf:resource="urn:casq:cdid:s672" /></rdf:Bag></bqbiol:isDescribedBy></rdf:Description></rdf:RDF></annotation></qual:qualitativeSpecies><qual:qualitativeSpecies qual:compartment="comp1" qual:constant="false" qual:id="sa387" qual:maxLevel="1" qual:name="TXN"><annotation><rdf:RDF><rdf:Description rdf:about="#s673"><bqbiol:isDescribedBy><rdf:Bag><rdf:li rdf:resource="urn:casq:function:TXN/MAP3K5_complex&amp;ROS_simple_molecule" /></rdf:Bag></bqbiol:isDescribedBy><bqbiol:isDescribedBy><rdf:Bag><rdf:li rdf:resource="urn:casq:cdid:s673" /></rdf:Bag></bqbiol:isDescribedBy></rdf:Description></rdf:RDF></annotation></qual:qualitativeSpecies><qual:qualitativeSpecies qual:compartment="comp1" qual:constant="false" qual:id="sa388" qual:maxLevel="1" qual:name="ROS_simple_molecule"><annotation><rdf:RDF><rdf:Description rdf:about="#s600"><bqbiol:isDescribedBy><rdf:Bag><rdf:li rdf:resource="urn:casq:function:TNFRSF1B/TRAF2_complex|TNFRSF1A/TRADD/TRAF2_complex" /></rdf:Bag></bqbiol:isDescribedBy><bqbiol:isDescribedBy><rdf:Bag><rdf:li rdf:resource="urn:casq:cdid:s600" /></rdf:Bag></bqbiol:isDescribedBy></rdf:Description></rdf:RDF></annotation></qual:qualitativeSpecies><qual:qualitativeSpecies qual:compartment="comp1" qual:constant="false" qual:id="sa394" qual:maxLevel="1" qual:name="MAP2K4_phosphorylated_phosphorylated"><annotation><rdf:RDF><rdf:Description rdf:about="#s663"><bqbiol:isDescribedBy><rdf:Bag><rdf:li rdf:resource="urn:casq:function:RTK/GRB2/SOS/RAS/MAP3K1_complex|RTK/GRB2/SOS/RAS/MAP3K2_3_complex|TNFRSF1A/TRADD/TRAF2/RIP1K/MAP3K5_complex|TNFRSF1B/TRAF2/MAP3K5_complex|TGFBR1/TGFBR2/TAB/MAP3K7_complex|GADD45/MAP3K4_complex|TAOK_phosphorylated" /></rdf:Bag></bqbiol:isDescribedBy><bqbiol:isDescribedBy><rdf:Bag><rdf:li rdf:resource="urn:casq:cdid:s663" /></rdf:Bag></bqbiol:isDescribedBy></rdf:Description></rdf:RDF></annotation></qual:qualitativeSpecies><qual:qualitativeSpecies qual:compartment="comp1" qual:constant="false" qual:id="sa395" qual:maxLevel="1" qual:name="MAP2K3_phosphorylated_phosphorylated"><annotation><rdf:RDF><rdf:Description rdf:about="#s664"><bqbiol:isDescribedBy><rdf:Bag><rdf:li rdf:resource="urn:casq:function:TNFRSF1A/TRADD/TRAF2/RIP1K/MAP3K5_complex|TNFRSF1B/TRAF2/MAP3K5_complex|TAOK_phosphorylated|GADD45/MAP3K4_complex" /></rdf:Bag></bqbiol:isDescribedBy><bqbiol:isDescribedBy><rdf:Bag><rdf:li rdf:resource="urn:casq:cdid:s664" /></rdf:Bag></bqbiol:isDescribedBy></rdf:Description></rdf:RDF></annotation></qual:qualitativeSpecies><qual:qualitativeSpecies qual:compartment="comp1" qual:constant="false" qual:id="sa397" qual:maxLevel="1" qual:name="p38_phosphorylated_phosphorylated_Cytoplasm"><annotation><rdf:RDF><rdf:Description rdf:about="#s675"><bqbiol:isDescribedBy><rdf:Bag><rdf:li rdf:resource="urn:casq:function:MAP2K3_phosphorylated_phosphorylated|MAP2K6_phosphorylated_phosphorylated" /></rdf:Bag></bqbiol:isDescribedBy><bqbiol:isDescribedBy><rdf:Bag><rdf:li rdf:resource="urn:casq:cdid:s675" /></rdf:Bag></bqbiol:isDescribedBy></rdf:Description></rdf:RDF></annotation></qual:qualitativeSpecies><qual:qualitativeSpecies qual:compartment="comp1" qual:constant="false" qual:id="sa398" qual:maxLevel="1" qual:name="JNK"><annotation><rdf:RDF><rdf:Description rdf:about="#s676"><bqbiol:isDescribedBy><rdf:Bag><rdf:li rdf:resource="urn:casq:function:JNK_phosphorylated_phosphorylated" /></rdf:Bag></bqbiol:isDescribedBy><bqbiol:isDescribedBy><rdf:Bag><rdf:li rdf:resource="urn:casq:cdid:s676" /></rdf:Bag></bqbiol:isDescribedBy></rdf:Description></rdf:RDF></annotation></qual:qualitativeSpecies><qual:qualitativeSpecies qual:compartment="comp1" qual:constant="false" qual:id="sa399" qual:maxLevel="1" qual:name="JNK_phosphorylated_phosphorylated_Cytoplasm"><annotation><rdf:RDF><rdf:Description rdf:about="#s677"><bqbiol:isDescribedBy><rdf:Bag><rdf:li rdf:resource="urn:casq:function:MAP2K4_phosphorylated_phosphorylated|MAP2K7_phosphorylated_phosphorylated&amp;JNK" /></rdf:Bag></bqbiol:isDescribedBy><bqbiol:isDescribedBy><rdf:Bag><rdf:li rdf:resource="urn:casq:cdid:s677" /></rdf:Bag></bqbiol:isDescribedBy></rdf:Description></rdf:RDF></annotation></qual:qualitativeSpecies><qual:qualitativeSpecies qual:compartment="comp1" qual:constant="false" qual:id="sa401" qual:maxLevel="1" qual:name="MAP2K7_phosphorylated_phosphorylated"><annotation><rdf:RDF><rdf:Description rdf:about="#s679"><bqbiol:isDescribedBy><rdf:Bag><rdf:li rdf:resource="urn:casq:function:RTK/GRB2/SOS/RAS/MAP3K1_complex|TNFRSF1A/TRADD/TRAF2/RIP1K/MAP3K1_complex|RTK/GRB2/SOS/RAS/MAP3K2_3_complex|TNFRSF1A/TRADD/TRAF2/RIP1K/MAP3K2_3_complex|TNFRSF1B/TRAF2/MAP3K1_complex|TNFRSF1B/TRAF2/MAP3K2_3_complex|TNFRSF1A/TRADD/TRAF2/RIP1K/MAP3K5_complex|TNFRSF1B/TRAF2/MAP3K5_complex|TAOK_phosphorylated" /></rdf:Bag></bqbiol:isDescribedBy><bqbiol:isDescribedBy><rdf:Bag><rdf:li rdf:resource="urn:casq:cdid:s679" /></rdf:Bag></bqbiol:isDescribedBy></rdf:Description></rdf:RDF></annotation></qual:qualitativeSpecies><qual:qualitativeSpecies qual:compartment="comp1" qual:constant="false" qual:id="sa403" qual:maxLevel="1" qual:name="MAP2K6_phosphorylated_phosphorylated"><annotation><rdf:RDF><rdf:Description rdf:about="#s681"><bqbiol:isDescribedBy><rdf:Bag><rdf:li rdf:resource="urn:casq:function:RTK/GRB2/SOS/RAS/MAP3K2_3_complex|TNFRSF1A/TRADD/TRAF2/RIP1K/MAP3K2_3_complex|TNFRSF1A/TRADD/TRAF2/RIP1K/MAP3K7_complex|TNFRSF1B/TRAF2/MAP3K2_3_complex|TNFRSF1B/TRAF2/MAP3K7_complex|TNFRSF1A/TRADD/TRAF2/RIP1K/MAP3K5_complex|TNFRSF1B/TRAF2/MAP3K5_complex|IL1R1/IRAK1/MYD88/TRAF6/MAP3K7_complex|TGFBR1/TGFBR2/TAB/MAP3K7_complex|GADD45/MAP3K4_complex|TAOK_phosphorylated" /></rdf:Bag></bqbiol:isDescribedBy><bqbiol:isDescribedBy><rdf:Bag><rdf:li rdf:resource="urn:casq:cdid:s681" /></rdf:Bag></bqbiol:isDescribedBy></rdf:Description></rdf:RDF></annotation></qual:qualitativeSpecies><qual:qualitativeSpecies qual:compartment="comp1" qual:constant="false" qual:id="sa413" qual:maxLevel="1" qual:name="MAPKAPK_phosphorylated"><annotation><rdf:RDF><rdf:Description rdf:about="#s689"><bqbiol:isDescribedBy><rdf:Bag><rdf:li rdf:resource="urn:casq:function:p38_phosphorylated_phosphorylated" /></rdf:Bag></bqbiol:isDescribedBy><bqbiol:isDescribedBy><rdf:Bag><rdf:li rdf:resource="urn:casq:cdid:s689" /></rdf:Bag></bqbiol:isDescribedBy></rdf:Description></rdf:RDF></annotation></qual:qualitativeSpecies><qual:qualitativeSpecies qual:compartment="comp1" qual:constant="false" qual:id="sa417" qual:maxLevel="1" qual:name="MNK_phosphorylated"><annotation><rdf:RDF><rdf:Description rdf:about="#s693"><bqbiol:isDescribedBy><rdf:Bag><rdf:li rdf:resource="urn:casq:function:p38_phosphorylated_phosphorylated|ERK_phosphorylated_phosphorylated" /></rdf:Bag></bqbiol:isDescribedBy><bqbiol:isDescribedBy><rdf:Bag><rdf:li rdf:resource="urn:casq:cdid:s693" /></rdf:Bag></bqbiol:isDescribedBy></rdf:Description></rdf:RDF></annotation></qual:qualitativeSpecies><qual:qualitativeSpecies qual:compartment="comp1" qual:constant="false" qual:id="sa419" qual:maxLevel="1" qual:name="MAX_phosphorylated"><annotation><rdf:RDF><rdf:Description rdf:about="#s695"><bqbiol:isDescribedBy><rdf:Bag><rdf:li rdf:resource="urn:casq:function:p38_phosphorylated_phosphorylated" /></rdf:Bag></bqbiol:isDescribedBy><bqbiol:isDescribedBy><rdf:Bag><rdf:li rdf:resource="urn:casq:cdid:s695" /></rdf:Bag></bqbiol:isDescribedBy></rdf:Description></rdf:RDF></annotation></qual:qualitativeSpecies><qual:qualitativeSpecies qual:compartment="comp1" qual:constant="false" qual:id="sa420" qual:maxLevel="1" qual:name="MYC"><annotation><rdf:RDF><rdf:Description rdf:about="#s696"><bqbiol:isDescribedBy><rdf:Bag><rdf:li rdf:resource="urn:casq:function:MYC_gene" /></rdf:Bag></bqbiol:isDescribedBy><bqbiol:isDescribedBy><rdf:Bag><rdf:li rdf:resource="urn:casq:cdid:s696" /></rdf:Bag></bqbiol:isDescribedBy></rdf:Description></rdf:RDF></annotation></qual:qualitativeSpecies><qual:qualitativeSpecies qual:compartment="comp1" qual:constant="true" qual:id="sa423" qual:maxLevel="1" qual:name="NFAT_Cytoplasm"><annotation><rdf:RDF><rdf:Description rdf:about="#s781"><bqbiol:isDescribedBy><rdf:Bag><rdf:li rdf:resource="urn:casq:function:NFAT" /></rdf:Bag></bqbiol:isDescribedBy><bqbiol:isDescribedBy><rdf:Bag><rdf:li rdf:resource="urn:casq:cdid:s781" /></rdf:Bag></bqbiol:isDescribedBy></rdf:Description></rdf:RDF></annotation></qual:qualitativeSpecies><qual:qualitativeSpecies qual:compartment="comp1" qual:constant="false" qual:id="sa424" qual:maxLevel="1" qual:name="NFAT_phosphorylated"><annotation><rdf:RDF><rdf:Description rdf:about="#s700"><bqbiol:isDescribedBy><rdf:Bag><rdf:li rdf:resource="urn:casq:function:NFAT&amp;JNK_phosphorylated_phosphorylated" /></rdf:Bag></bqbiol:isDescribedBy><bqbiol:isDescribedBy><rdf:Bag><rdf:li rdf:resource="urn:casq:cdid:s700" /></rdf:Bag></bqbiol:isDescribedBy></rdf:Description></rdf:RDF></annotation></qual:qualitativeSpecies><qual:qualitativeSpecies qual:compartment="comp1" qual:constant="false" qual:id="sa425" qual:maxLevel="1" qual:name="NFAT_Nucleus"><annotation><rdf:RDF><rdf:Description rdf:about="#s780"><bqbiol:isDescribedBy><rdf:Bag><rdf:li rdf:resource="urn:casq:function:NFAT" /></rdf:Bag></bqbiol:isDescribedBy><bqbiol:isDescribedBy><rdf:Bag><rdf:li rdf:resource="urn:casq:cdid:s780" /></rdf:Bag></bqbiol:isDescribedBy></rdf:Description></rdf:RDF></annotation></qual:qualitativeSpecies><qual:qualitativeSpecies qual:compartment="comp1" qual:constant="false" qual:id="sa530" qual:maxLevel="1" qual:name="TAOK_phosphorylated"><annotation><rdf:RDF><rdf:Description rdf:about="#s635"><bqbiol:isDescribedBy><rdf:Bag><rdf:li rdf:resource="urn:casq:function:ATM" /></rdf:Bag></bqbiol:isDescribedBy><bqbiol:isDescribedBy><rdf:Bag><rdf:li rdf:resource="urn:casq:cdid:s635" /></rdf:Bag></bqbiol:isDescribedBy></rdf:Description></rdf:RDF></annotation></qual:qualitativeSpecies><qual:qualitativeSpecies qual:compartment="comp1" qual:constant="false" qual:id="sa536" qual:maxLevel="1" qual:name="FOS_phosphorylated"><annotation><rdf:RDF><rdf:Description rdf:about="#s723"><bqbiol:isDescribedBy><rdf:Bag><rdf:li rdf:resource="urn:casq:function:RSK_phosphorylated|ERK_phosphorylated_phosphorylated&amp;FOS" /></rdf:Bag></bqbiol:isDescribedBy><bqbiol:isDescribedBy><rdf:Bag><rdf:li rdf:resource="urn:casq:cdid:s723" /></rdf:Bag></bqbiol:isDescribedBy></rdf:Description></rdf:RDF></annotation></qual:qualitativeSpecies><qual:qualitativeSpecies qual:compartment="comp1" qual:constant="false" qual:id="sa537" qual:maxLevel="1" qual:name="JUN_phosphorylated"><annotation><rdf:RDF><rdf:Description rdf:about="#s725"><bqbiol:isDescribedBy><rdf:Bag><rdf:li rdf:resource="urn:casq:function:JNK_phosphorylated_phosphorylated" /></rdf:Bag></bqbiol:isDescribedBy><bqbiol:isDescribedBy><rdf:Bag><rdf:li rdf:resource="urn:casq:cdid:s725" /></rdf:Bag></bqbiol:isDescribedBy></rdf:Description></rdf:RDF></annotation></qual:qualitativeSpecies><qual:qualitativeSpecies qual:compartment="comp1" qual:constant="false" qual:id="sa538" qual:maxLevel="1" qual:name="ATF2_phosphorylated"><annotation><rdf:RDF><rdf:Description rdf:about="#s726"><bqbiol:isDescribedBy><rdf:Bag><rdf:li rdf:resource="urn:casq:function:p38_phosphorylated_phosphorylated|JNK_phosphorylated_phosphorylated" /></rdf:Bag></bqbiol:isDescribedBy><bqbiol:isDescribedBy><rdf:Bag><rdf:li rdf:resource="urn:casq:cdid:s726" /></rdf:Bag></bqbiol:isDescribedBy></rdf:Description></rdf:RDF></annotation></qual:qualitativeSpecies><qual:qualitativeSpecies qual:compartment="comp1" qual:constant="false" qual:id="sa543" qual:maxLevel="1" qual:name="TP53"><annotation><rdf:RDF><rdf:Description rdf:about="#s786"><bqbiol:isDescribedBy><rdf:Bag><rdf:li rdf:resource="urn:casq:function:MDM2|AKT_phosphorylated&amp;TP53_phosphorylated" /></rdf:Bag></bqbiol:isDescribedBy><bqbiol:isDescribedBy><rdf:Bag><rdf:li rdf:resource="urn:casq:cdid:s786" /></rdf:Bag></bqbiol:isDescribedBy></rdf:Description></rdf:RDF></annotation></qual:qualitativeSpecies><qual:qualitativeSpecies qual:compartment="comp1" qual:constant="false" qual:id="sa544" qual:maxLevel="1" qual:name="TP53_phosphorylated"><annotation><rdf:RDF><rdf:Description rdf:about="#s787"><bqbiol:isDescribedBy><rdf:Bag><rdf:li rdf:resource="urn:casq:function:p38_phosphorylated_phosphorylated|ATM&amp;TP53" /></rdf:Bag></bqbiol:isDescribedBy><bqbiol:isDescribedBy><rdf:Bag><rdf:li rdf:resource="urn:casq:cdid:s787" /></rdf:Bag></bqbiol:isDescribedBy></rdf:Description></rdf:RDF></annotation></qual:qualitativeSpecies><qual:qualitativeSpecies qual:compartment="comp1" qual:constant="false" qual:id="sa545" qual:maxLevel="1" qual:name="DUSP1_don't care"><annotation><rdf:RDF><rdf:Description rdf:about="#s788"><bqbiol:isDescribedBy><rdf:Bag><rdf:li rdf:resource="urn:casq:function:DUSP1&amp;ROS_simple_molecule" /></rdf:Bag></bqbiol:isDescribedBy><bqbiol:isDescribedBy><rdf:Bag><rdf:li rdf:resource="urn:casq:cdid:s788" /></rdf:Bag></bqbiol:isDescribedBy></rdf:Description></rdf:RDF></annotation></qual:qualitativeSpecies><qual:qualitativeSpecies qual:compartment="comp1" qual:constant="false" qual:id="sa550" qual:maxLevel="1" qual:name="p38_phosphorylated_phosphorylated_Nucleus"><annotation><rdf:RDF><rdf:Description rdf:about="#s795"><bqbiol:isDescribedBy><rdf:Bag><rdf:li rdf:resource="urn:casq:function:p38_phosphorylated_phosphorylated" /></rdf:Bag></bqbiol:isDescribedBy><bqbiol:isDescribedBy><rdf:Bag><rdf:li rdf:resource="urn:casq:cdid:s795" /></rdf:Bag></bqbiol:isDescribedBy></rdf:Description></rdf:RDF></annotation></qual:qualitativeSpecies><qual:qualitativeSpecies qual:compartment="comp1" qual:constant="false" qual:id="sa551" qual:maxLevel="1" qual:name="JNK_phosphorylated_phosphorylated_Nucleus"><annotation><rdf:RDF><rdf:Description rdf:about="#s796"><bqbiol:isDescribedBy><rdf:Bag><rdf:li rdf:resource="urn:casq:function:JNK_phosphorylated_phosphorylated" /></rdf:Bag></bqbiol:isDescribedBy><bqbiol:isDescribedBy><rdf:Bag><rdf:li rdf:resource="urn:casq:cdid:s796" /></rdf:Bag></bqbiol:isDescribedBy></rdf:Description></rdf:RDF></annotation></qual:qualitativeSpecies><qual:qualitativeSpecies qual:compartment="comp1" qual:constant="false" qual:id="sa552" qual:maxLevel="1" qual:name="DUSP1"><annotation><rdf:RDF><rdf:Description rdf:about="#s797"><bqbiol:isDescribedBy><rdf:Bag><rdf:li rdf:resource="urn:casq:function:DUSP1_gene" /></rdf:Bag></bqbiol:isDescribedBy><bqbiol:isDescribedBy><rdf:Bag><rdf:li rdf:resource="urn:casq:cdid:s797" /></rdf:Bag></bqbiol:isDescribedBy></rdf:Description></rdf:RDF></annotation></qual:qualitativeSpecies><qual:qualitativeSpecies qual:compartment="comp1" qual:constant="false" qual:id="sa553" qual:maxLevel="1" qual:name="DUSP5_don't care"><annotation><rdf:RDF><rdf:Description rdf:about="#s798"><bqbiol:isDescribedBy><rdf:Bag><rdf:li rdf:resource="urn:casq:function:DUSP5&amp;ROS_simple_molecule" /></rdf:Bag></bqbiol:isDescribedBy><bqbiol:isDescribedBy><rdf:Bag><rdf:li rdf:resource="urn:casq:cdid:s798" /></rdf:Bag></bqbiol:isDescribedBy></rdf:Description></rdf:RDF></annotation></qual:qualitativeSpecies><qual:qualitativeSpecies qual:compartment="comp1" qual:constant="false" qual:id="sa554" qual:maxLevel="1" qual:name="MEK_phosphorylated_phosphorylated"><annotation><rdf:RDF><rdf:Description rdf:about="#s799"><bqbiol:isDescribedBy><rdf:Bag><rdf:li rdf:resource="urn:casq:function:TNFRSF1A/TRADD/TRAF2/RIP1K/MAP3K2_3_complex|TNFRSF1B/TRAF2/MAP3K2_3_complex|RTK/GRB2/SOS/RAS/MAP3K2_3_complex|RAF1_phosphorylated&amp;MEK" /></rdf:Bag></bqbiol:isDescribedBy><bqbiol:isDescribedBy><rdf:Bag><rdf:li rdf:resource="urn:casq:cdid:s799" /></rdf:Bag></bqbiol:isDescribedBy></rdf:Description></rdf:RDF></annotation></qual:qualitativeSpecies><qual:qualitativeSpecies qual:compartment="comp1" qual:constant="false" qual:id="sa555" qual:maxLevel="1" qual:name="PPP2CA_unknown"><annotation><rdf:RDF><rdf:Description rdf:about="#s800"><bqbiol:isDescribedBy><rdf:Bag><rdf:li rdf:resource="urn:casq:function:p38_phosphorylated_phosphorylated" /></rdf:Bag></bqbiol:isDescribedBy><bqbiol:isDescribedBy><rdf:Bag><rdf:li rdf:resource="urn:casq:cdid:s800" /></rdf:Bag></bqbiol:isDescribedBy></rdf:Description></rdf:RDF></annotation></qual:qualitativeSpecies><qual:qualitativeSpecies qual:compartment="comp1" qual:constant="false" qual:id="sa652" qual:maxLevel="1" qual:name="BCL2_gene"><annotation><rdf:RDF><rdf:Description rdf:about="#s894"><bqbiol:isDescribedBy><rdf:Bag><rdf:li rdf:resource="urn:casq:function:CREB1_phosphorylated" /></rdf:Bag></bqbiol:isDescribedBy><bqbiol:isDescribedBy><rdf:Bag><rdf:li rdf:resource="urn:casq:cdid:s894" /></rdf:Bag></bqbiol:isDescribedBy></rdf:Description></rdf:RDF></annotation></qual:qualitativeSpecies><qual:qualitativeSpecies qual:compartment="comp1" qual:constant="false" qual:id="sa653" qual:maxLevel="1" qual:name="FOS_gene"><annotation><rdf:RDF><rdf:Description rdf:about="#s895"><bqbiol:isDescribedBy><rdf:Bag><rdf:li rdf:resource="urn:casq:function:CREB1_phosphorylated|ELK1_phosphorylated" /></rdf:Bag></bqbiol:isDescribedBy><bqbiol:isDescribedBy><rdf:Bag><rdf:li rdf:resource="urn:casq:cdid:s895" /></rdf:Bag></bqbiol:isDescribedBy></rdf:Description></rdf:RDF></annotation></qual:qualitativeSpecies><qual:qualitativeSpecies qual:compartment="comp1" qual:constant="false" qual:id="sa654" qual:maxLevel="1" qual:name="EGR1_gene"><annotation><rdf:RDF><rdf:Description rdf:about="#s896"><bqbiol:isDescribedBy><rdf:Bag><rdf:li rdf:resource="urn:casq:function:CREB1_phosphorylated" /></rdf:Bag></bqbiol:isDescribedBy><bqbiol:isDescribedBy><rdf:Bag><rdf:li rdf:resource="urn:casq:cdid:s896" /></rdf:Bag></bqbiol:isDescribedBy></rdf:Description></rdf:RDF></annotation></qual:qualitativeSpecies><qual:qualitativeSpecies qual:compartment="comp1" qual:constant="false" qual:id="sa655" qual:maxLevel="1" qual:name="DUSP1_gene"><annotation><rdf:RDF><rdf:Description rdf:about="#s897"><bqbiol:isDescribedBy><rdf:Bag><rdf:li rdf:resource="urn:casq:function:CREB1_phosphorylated" /></rdf:Bag></bqbiol:isDescribedBy><bqbiol:isDescribedBy><rdf:Bag><rdf:li rdf:resource="urn:casq:cdid:s897" /></rdf:Bag></bqbiol:isDescribedBy></rdf:Description></rdf:RDF></annotation></qual:qualitativeSpecies><qual:qualitativeSpecies qual:compartment="comp1" qual:constant="false" qual:id="sa656" qual:maxLevel="1" qual:name="MMP13_gene"><annotation><rdf:RDF><rdf:Description rdf:about="#s898"><bqbiol:isDescribedBy><rdf:Bag><rdf:li rdf:resource="urn:casq:function:CREB1_phosphorylated" /></rdf:Bag></bqbiol:isDescribedBy><bqbiol:isDescribedBy><rdf:Bag><rdf:li rdf:resource="urn:casq:cdid:s898" /></rdf:Bag></bqbiol:isDescribedBy></rdf:Description></rdf:RDF></annotation></qual:qualitativeSpecies><qual:qualitativeSpecies qual:compartment="comp1" qual:constant="false" qual:id="sa657" qual:maxLevel="1" qual:name="GADD45_gene"><annotation><rdf:RDF><rdf:Description rdf:about="#s899"><bqbiol:isDescribedBy><rdf:Bag><rdf:li rdf:resource="urn:casq:function:TP53_phosphorylated|Smad2/Smad4_complex|Smad3/Smad4_complex" /></rdf:Bag></bqbiol:isDescribedBy><bqbiol:isDescribedBy><rdf:Bag><rdf:li rdf:resource="urn:casq:cdid:s899" /></rdf:Bag></bqbiol:isDescribedBy></rdf:Description></rdf:RDF></annotation></qual:qualitativeSpecies><qual:qualitativeSpecies qual:compartment="comp1" qual:constant="false" qual:id="sa658" qual:maxLevel="1" qual:name="CDKN1A_gene"><annotation><rdf:RDF><rdf:Description rdf:about="#s900"><bqbiol:isDescribedBy><rdf:Bag><rdf:li rdf:resource="urn:casq:function:TP53_phosphorylated|STAT1_unknown" /></rdf:Bag></bqbiol:isDescribedBy><bqbiol:isDescribedBy><rdf:Bag><rdf:li rdf:resource="urn:casq:cdid:s900" /></rdf:Bag></bqbiol:isDescribedBy></rdf:Description></rdf:RDF></annotation></qual:qualitativeSpecies><qual:qualitativeSpecies qual:compartment="comp1" qual:constant="false" qual:id="sa659" qual:maxLevel="1" qual:name="MDM2_gene"><annotation><rdf:RDF><rdf:Description rdf:about="#s901"><bqbiol:isDescribedBy><rdf:Bag><rdf:li rdf:resource="urn:casq:function:TP53_phosphorylated&amp;!p14" /></rdf:Bag></bqbiol:isDescribedBy><bqbiol:isDescribedBy><rdf:Bag><rdf:li rdf:resource="urn:casq:cdid:s901" /></rdf:Bag></bqbiol:isDescribedBy></rdf:Description></rdf:RDF></annotation></qual:qualitativeSpecies><qual:qualitativeSpecies qual:compartment="comp1" qual:constant="false" qual:id="sa660" qual:maxLevel="1" qual:name="PERP_gene"><annotation><rdf:RDF><rdf:Description rdf:about="#s902"><bqbiol:isDescribedBy><rdf:Bag><rdf:li rdf:resource="urn:casq:function:TP53_phosphorylated" /></rdf:Bag></bqbiol:isDescribedBy><bqbiol:isDescribedBy><rdf:Bag><rdf:li rdf:resource="urn:casq:cdid:s902" /></rdf:Bag></bqbiol:isDescribedBy></rdf:Description></rdf:RDF></annotation></qual:qualitativeSpecies><qual:qualitativeSpecies qual:compartment="comp1" qual:constant="false" qual:id="sa661" qual:maxLevel="1" qual:name="PMAIP1_gene"><annotation><rdf:RDF><rdf:Description rdf:about="#s903"><bqbiol:isDescribedBy><rdf:Bag><rdf:li rdf:resource="urn:casq:function:TP53_phosphorylated" /></rdf:Bag></bqbiol:isDescribedBy><bqbiol:isDescribedBy><rdf:Bag><rdf:li rdf:resource="urn:casq:cdid:s903" /></rdf:Bag></bqbiol:isDescribedBy></rdf:Description></rdf:RDF></annotation></qual:qualitativeSpecies><qual:qualitativeSpecies qual:compartment="comp1" qual:constant="false" qual:id="sa662" qual:maxLevel="1" qual:name="DDB2_gene"><annotation><rdf:RDF><rdf:Description rdf:about="#s904"><bqbiol:isDescribedBy><rdf:Bag><rdf:li rdf:resource="urn:casq:function:TP53_phosphorylated" /></rdf:Bag></bqbiol:isDescribedBy><bqbiol:isDescribedBy><rdf:Bag><rdf:li rdf:resource="urn:casq:cdid:s904" /></rdf:Bag></bqbiol:isDescribedBy></rdf:Description></rdf:RDF></annotation></qual:qualitativeSpecies><qual:qualitativeSpecies qual:compartment="comp1" qual:constant="false" qual:id="sa667" qual:maxLevel="1" qual:name="growth arrest_unknown"><annotation><rdf:RDF><rdf:Description rdf:about="#s909"><bqbiol:isDescribedBy><rdf:Bag><rdf:li rdf:resource="urn:casq:function:p21" /></rdf:Bag></bqbiol:isDescribedBy><bqbiol:isDescribedBy><rdf:Bag><rdf:li rdf:resource="urn:casq:cdid:s909" /></rdf:Bag></bqbiol:isDescribedBy></rdf:Description></rdf:RDF></annotation></qual:qualitativeSpecies><qual:qualitativeSpecies qual:compartment="comp1" qual:constant="false" qual:id="sa668" qual:maxLevel="1" qual:name="apoptosis_unknown"><annotation><rdf:RDF><rdf:Description rdf:about="#s910"><bqbiol:isDescribedBy><rdf:Bag><rdf:li rdf:resource="urn:casq:function:BAD|CASP3|FOXO3_phosphorylated|PMAIP1_gene|PERP_gene" /></rdf:Bag></bqbiol:isDescribedBy><bqbiol:isDescribedBy><rdf:Bag><rdf:li rdf:resource="urn:casq:cdid:s910" /></rdf:Bag></bqbiol:isDescribedBy></rdf:Description></rdf:RDF></annotation></qual:qualitativeSpecies><qual:qualitativeSpecies qual:compartment="comp1" qual:constant="false" qual:id="sa670" qual:maxLevel="1" qual:name="proliferation_unknown"><annotation><rdf:RDF><rdf:Description rdf:about="#s912"><bqbiol:isDescribedBy><rdf:Bag><rdf:li rdf:resource="urn:casq:function:MYC&amp;MAX_phosphorylated&amp;!GSK3B|p70_phosphorylated" /></rdf:Bag></bqbiol:isDescribedBy><bqbiol:isDescribedBy><rdf:Bag><rdf:li rdf:resource="urn:casq:cdid:s912" /></rdf:Bag></bqbiol:isDescribedBy></rdf:Description></rdf:RDF></annotation></qual:qualitativeSpecies><qual:qualitativeSpecies qual:compartment="comp1" qual:constant="true" qual:id="sa671" qual:maxLevel="1" qual:name="Smad2"><annotation><rdf:RDF><rdf:Description rdf:about="#s913"><bqbiol:isDescribedBy><rdf:Bag><rdf:li rdf:resource="urn:casq:function:Smad2" /></rdf:Bag></bqbiol:isDescribedBy><bqbiol:isDescribedBy><rdf:Bag><rdf:li rdf:resource="urn:casq:cdid:s913" /></rdf:Bag></bqbiol:isDescribedBy></rdf:Description></rdf:RDF></annotation></qual:qualitativeSpecies><qual:qualitativeSpecies qual:compartment="comp1" qual:constant="true" qual:id="sa672" qual:maxLevel="1" qual:name="Smad3"><annotation><rdf:RDF><rdf:Description rdf:about="#s914"><bqbiol:isDescribedBy><rdf:Bag><rdf:li rdf:resource="urn:casq:function:Smad3" /></rdf:Bag></bqbiol:isDescribedBy><bqbiol:isDescribedBy><rdf:Bag><rdf:li rdf:resource="urn:casq:cdid:s914" /></rdf:Bag></bqbiol:isDescribedBy></rdf:Description></rdf:RDF></annotation></qual:qualitativeSpecies><qual:qualitativeSpecies qual:compartment="comp1" qual:constant="true" qual:id="sa677" qual:maxLevel="1" qual:name="Smad4"><annotation><rdf:RDF><rdf:Description rdf:about="#s921"><bqbiol:isDescribedBy><rdf:Bag><rdf:li rdf:resource="urn:casq:function:Smad4" /></rdf:Bag></bqbiol:isDescribedBy><bqbiol:isDescribedBy><rdf:Bag><rdf:li rdf:resource="urn:casq:cdid:s921" /></rdf:Bag></bqbiol:isDescribedBy></rdf:Description></rdf:RDF></annotation></qual:qualitativeSpecies><qual:qualitativeSpecies qual:compartment="comp1" qual:constant="true" qual:id="sa678" qual:maxLevel="1" qual:name="ATM"><annotation><rdf:RDF><rdf:Description rdf:about="#s922"><bqbiol:isDescribedBy><rdf:Bag><rdf:li rdf:resource="urn:casq:function:ATM" /></rdf:Bag></bqbiol:isDescribedBy><bqbiol:isDescribedBy><rdf:Bag><rdf:li rdf:resource="urn:casq:cdid:s922" /></rdf:Bag></bqbiol:isDescribedBy></rdf:Description></rdf:RDF></annotation></qual:qualitativeSpecies><qual:qualitativeSpecies qual:compartment="comp1" qual:constant="false" qual:id="sa679" qual:maxLevel="1" qual:name="MDM2"><annotation><rdf:RDF><rdf:Description rdf:about="#s924"><bqbiol:isDescribedBy><rdf:Bag><rdf:li rdf:resource="urn:casq:function:MDM2_gene" /></rdf:Bag></bqbiol:isDescribedBy><bqbiol:isDescribedBy><rdf:Bag><rdf:li rdf:resource="urn:casq:cdid:s924" /></rdf:Bag></bqbiol:isDescribedBy></rdf:Description></rdf:RDF></annotation></qual:qualitativeSpecies><qual:qualitativeSpecies qual:compartment="comp1" qual:constant="false" qual:id="sa680" qual:maxLevel="1" qual:name="CDKN2A_gene"><annotation><rdf:RDF><rdf:Description rdf:about="#s925"><bqbiol:isDescribedBy><rdf:Bag><rdf:li rdf:resource="urn:casq:function:MYC" /></rdf:Bag></bqbiol:isDescribedBy><bqbiol:isDescribedBy><rdf:Bag><rdf:li rdf:resource="urn:casq:cdid:s925" /></rdf:Bag></bqbiol:isDescribedBy></rdf:Description></rdf:RDF></annotation></qual:qualitativeSpecies><qual:qualitativeSpecies qual:compartment="comp1" qual:constant="false" qual:id="sa681" qual:maxLevel="1" qual:name="p14"><annotation><rdf:RDF><rdf:Description rdf:about="#s926"><bqbiol:isDescribedBy><rdf:Bag><rdf:li rdf:resource="urn:casq:function:CDKN2A_gene" /></rdf:Bag></bqbiol:isDescribedBy><bqbiol:isDescribedBy><rdf:Bag><rdf:li rdf:resource="urn:casq:cdid:s926" /></rdf:Bag></bqbiol:isDescribedBy></rdf:Description></rdf:RDF></annotation></qual:qualitativeSpecies><qual:qualitativeSpecies qual:compartment="comp1" qual:constant="false" qual:id="sa682" qual:maxLevel="1" qual:name="MYC_gene"><annotation><rdf:RDF><rdf:Description rdf:about="#s927"><bqbiol:isDescribedBy><rdf:Bag><rdf:li rdf:resource="urn:casq:function:MSK_phosphorylated" /></rdf:Bag></bqbiol:isDescribedBy><bqbiol:isDescribedBy><rdf:Bag><rdf:li rdf:resource="urn:casq:cdid:s927" /></rdf:Bag></bqbiol:isDescribedBy></rdf:Description></rdf:RDF></annotation></qual:qualitativeSpecies><qual:qualitativeSpecies qual:compartment="comp1" qual:constant="false" qual:id="sa684" qual:maxLevel="1" qual:name="MST1_phosphorylated"><annotation><rdf:RDF><rdf:Description rdf:about="#s929"><bqbiol:isDescribedBy><rdf:Bag><rdf:li rdf:resource="urn:casq:function:JNK_phosphorylated_phosphorylated" /></rdf:Bag></bqbiol:isDescribedBy><bqbiol:isDescribedBy><rdf:Bag><rdf:li rdf:resource="urn:casq:cdid:s929" /></rdf:Bag></bqbiol:isDescribedBy></rdf:Description></rdf:RDF></annotation></qual:qualitativeSpecies><qual:qualitativeSpecies qual:compartment="comp1" qual:constant="false" qual:id="sa686" qual:maxLevel="1" qual:name="FOXO3_phosphorylated"><annotation><rdf:RDF><rdf:Description rdf:about="#s931"><bqbiol:isDescribedBy><rdf:Bag><rdf:li rdf:resource="urn:casq:function:MST1_phosphorylated&amp;!AKT_phosphorylated" /></rdf:Bag></bqbiol:isDescribedBy><bqbiol:isDescribedBy><rdf:Bag><rdf:li rdf:resource="urn:casq:cdid:s931" /></rdf:Bag></bqbiol:isDescribedBy></rdf:Description></rdf:RDF></annotation></qual:qualitativeSpecies><qual:qualitativeSpecies qual:compartment="comp1" qual:constant="true" qual:id="sa687" qual:maxLevel="1" qual:name="PKC"><annotation><rdf:RDF><rdf:Description rdf:about="#s932"><bqbiol:isDescribedBy><rdf:Bag><rdf:li rdf:resource="urn:casq:function:PKC" /></rdf:Bag></bqbiol:isDescribedBy><bqbiol:isDescribedBy><rdf:Bag><rdf:li rdf:resource="urn:casq:cdid:s932" /></rdf:Bag></bqbiol:isDescribedBy></rdf:Description></rdf:RDF></annotation></qual:qualitativeSpecies><qual:qualitativeSpecies qual:compartment="comp1" qual:constant="false" qual:id="sa692" qual:maxLevel="1" qual:name="p70_phosphorylated"><annotation><rdf:RDF><rdf:Description rdf:about="#s938"><bqbiol:isDescribedBy><rdf:Bag><rdf:li rdf:resource="urn:casq:function:ERK_phosphorylated_phosphorylated&amp;PDK1_unknown" /></rdf:Bag></bqbiol:isDescribedBy><bqbiol:isDescribedBy><rdf:Bag><rdf:li rdf:resource="urn:casq:cdid:s938" /></rdf:Bag></bqbiol:isDescribedBy></rdf:Description></rdf:RDF></annotation></qual:qualitativeSpecies><qual:qualitativeSpecies qual:compartment="comp1" qual:constant="false" qual:id="sa696" qual:maxLevel="1" qual:name="PI3K_phosphorylated"><annotation><rdf:RDF><rdf:Description rdf:about="#s944"><bqbiol:isDescribedBy><rdf:Bag><rdf:li rdf:resource="urn:casq:function:GRB2/GAB1_complex|RTK/Grb2/Sos/Ras_complex" /></rdf:Bag></bqbiol:isDescribedBy><bqbiol:isDescribedBy><rdf:Bag><rdf:li rdf:resource="urn:casq:cdid:s944" /></rdf:Bag></bqbiol:isDescribedBy></rdf:Description></rdf:RDF></annotation></qual:qualitativeSpecies><qual:qualitativeSpecies qual:compartment="comp1" qual:constant="false" qual:id="sa698" qual:maxLevel="1" qual:name="PDK1_unknown"><annotation><rdf:RDF><rdf:Description rdf:about="#s945"><bqbiol:isDescribedBy><rdf:Bag><rdf:li rdf:resource="urn:casq:function:PI3K_phosphorylated" /></rdf:Bag></bqbiol:isDescribedBy><bqbiol:isDescribedBy><rdf:Bag><rdf:li rdf:resource="urn:casq:cdid:s945" /></rdf:Bag></bqbiol:isDescribedBy></rdf:Description></rdf:RDF></annotation></qual:qualitativeSpecies><qual:qualitativeSpecies qual:compartment="comp1" qual:constant="false" qual:id="sa700" qual:maxLevel="1" qual:name="AKT_phosphorylated"><annotation><rdf:RDF><rdf:Description rdf:about="#s950"><bqbiol:isDescribedBy><rdf:Bag><rdf:li rdf:resource="urn:casq:function:PDK1_unknown&amp;!PTEN" /></rdf:Bag></bqbiol:isDescribedBy><bqbiol:isDescribedBy><rdf:Bag><rdf:li rdf:resource="urn:casq:cdid:s950" /></rdf:Bag></bqbiol:isDescribedBy></rdf:Description></rdf:RDF></annotation></qual:qualitativeSpecies><qual:qualitativeSpecies qual:compartment="comp1" qual:constant="false" qual:id="sa701" qual:maxLevel="1" qual:name="p21_phosphorylated"><annotation><rdf:RDF><rdf:Description rdf:about="#s951"><bqbiol:isDescribedBy><rdf:Bag><rdf:li rdf:resource="urn:casq:function:p21&amp;AKT_phosphorylated" /></rdf:Bag></bqbiol:isDescribedBy><bqbiol:isDescribedBy><rdf:Bag><rdf:li rdf:resource="urn:casq:cdid:s951" /></rdf:Bag></bqbiol:isDescribedBy></rdf:Description></rdf:RDF></annotation></qual:qualitativeSpecies><qual:qualitativeSpecies qual:compartment="comp1" qual:constant="false" qual:id="sa702" qual:maxLevel="1" qual:name="p21"><annotation><rdf:RDF><rdf:Description rdf:about="#s952"><bqbiol:isDescribedBy><rdf:Bag><rdf:li rdf:resource="urn:casq:function:CDKN1A_gene" /></rdf:Bag></bqbiol:isDescribedBy><bqbiol:isDescribedBy><rdf:Bag><rdf:li rdf:resource="urn:casq:cdid:s952" /></rdf:Bag></bqbiol:isDescribedBy></rdf:Description></rdf:RDF></annotation></qual:qualitativeSpecies><qual:qualitativeSpecies qual:compartment="comp1" qual:constant="false" qual:id="sa705" qual:maxLevel="1" qual:name="GSK3B_phosphorylated_Cytoplasm"><annotation><rdf:RDF><rdf:Description rdf:about="#s957"><bqbiol:isDescribedBy><rdf:Bag><rdf:li rdf:resource="urn:casq:function:GSK3B&amp;AKT_phosphorylated" /></rdf:Bag></bqbiol:isDescribedBy><bqbiol:isDescribedBy><rdf:Bag><rdf:li rdf:resource="urn:casq:cdid:s957" /></rdf:Bag></bqbiol:isDescribedBy></rdf:Description></rdf:RDF></annotation></qual:qualitativeSpecies><qual:qualitativeSpecies qual:compartment="comp1" qual:constant="true" qual:id="sa707" qual:maxLevel="1" qual:name="STAT1_unknown"><annotation><rdf:RDF><rdf:Description rdf:about="#s959"><bqbiol:isDescribedBy><rdf:Bag><rdf:li rdf:resource="urn:casq:function:STAT1_unknown" /></rdf:Bag></bqbiol:isDescribedBy><bqbiol:isDescribedBy><rdf:Bag><rdf:li rdf:resource="urn:casq:cdid:s959" /></rdf:Bag></bqbiol:isDescribedBy></rdf:Description></rdf:RDF></annotation></qual:qualitativeSpecies><qual:qualitativeSpecies qual:compartment="comp1" qual:constant="false" qual:id="sa709" qual:maxLevel="1" qual:name="FRS2_phosphorylated"><annotation><rdf:RDF><rdf:Description rdf:about="#s961"><bqbiol:isDescribedBy><rdf:Bag><rdf:li rdf:resource="urn:casq:function:RTK&amp;!RTK/Grb2/Sos_complex&amp;!SPRY_phosphorylated" /></rdf:Bag></bqbiol:isDescribedBy><bqbiol:isDescribedBy><rdf:Bag><rdf:li rdf:resource="urn:casq:cdid:s961" /></rdf:Bag></bqbiol:isDescribedBy></rdf:Description></rdf:RDF></annotation></qual:qualitativeSpecies><qual:qualitativeSpecies qual:compartment="comp1" qual:constant="false" qual:id="sa711" qual:maxLevel="1" qual:name="SPRY_phosphorylated"><annotation><rdf:RDF><rdf:Description rdf:about="#s963"><bqbiol:isDescribedBy><rdf:Bag><rdf:li rdf:resource="urn:casq:function:ERK_phosphorylated_phosphorylated" /></rdf:Bag></bqbiol:isDescribedBy><bqbiol:isDescribedBy><rdf:Bag><rdf:li rdf:resource="urn:casq:cdid:s963" /></rdf:Bag></bqbiol:isDescribedBy></rdf:Description></rdf:RDF></annotation></qual:qualitativeSpecies><qual:qualitativeSpecies qual:compartment="comp1" qual:constant="false" qual:id="sa712" qual:maxLevel="1" qual:name="RAF1_phosphorylated_Cytoplasm"><annotation><rdf:RDF><rdf:Description rdf:about="#s965"><bqbiol:isDescribedBy><rdf:Bag><rdf:li rdf:resource="urn:casq:function:RAF1&amp;Ca2+/DAG/PKC_complex&amp;!AKT_phosphorylated" /></rdf:Bag></bqbiol:isDescribedBy><bqbiol:isDescribedBy><rdf:Bag><rdf:li rdf:resource="urn:casq:cdid:s965" /></rdf:Bag></bqbiol:isDescribedBy></rdf:Description></rdf:RDF></annotation></qual:qualitativeSpecies><qual:qualitativeSpecies qual:compartment="comp1" qual:constant="true" qual:id="sa716" qual:maxLevel="1" qual:name="GRB2"><annotation><rdf:RDF><rdf:Description rdf:about="#s973"><bqbiol:isDescribedBy><rdf:Bag><rdf:li rdf:resource="urn:casq:function:GRB2" /></rdf:Bag></bqbiol:isDescribedBy><bqbiol:isDescribedBy><rdf:Bag><rdf:li rdf:resource="urn:casq:cdid:s973" /></rdf:Bag></bqbiol:isDescribedBy></rdf:Description></rdf:RDF></annotation></qual:qualitativeSpecies><qual:qualitativeSpecies qual:compartment="comp1" qual:constant="true" qual:id="sa717" qual:maxLevel="1" qual:name="SOS"><annotation><rdf:RDF><rdf:Description rdf:about="#s974"><bqbiol:isDescribedBy><rdf:Bag><rdf:li rdf:resource="urn:casq:function:SOS" /></rdf:Bag></bqbiol:isDescribedBy><bqbiol:isDescribedBy><rdf:Bag><rdf:li rdf:resource="urn:casq:cdid:s974" /></rdf:Bag></bqbiol:isDescribedBy></rdf:Description></rdf:RDF></annotation></qual:qualitativeSpecies><qual:qualitativeSpecies qual:compartment="comp1" qual:constant="true" qual:id="sa718" qual:maxLevel="1" qual:name="GAB1"><annotation><rdf:RDF><rdf:Description rdf:about="#s975"><bqbiol:isDescribedBy><rdf:Bag><rdf:li rdf:resource="urn:casq:function:GAB1" /></rdf:Bag></bqbiol:isDescribedBy><bqbiol:isDescribedBy><rdf:Bag><rdf:li rdf:resource="urn:casq:cdid:s975" /></rdf:Bag></bqbiol:isDescribedBy></rdf:Description></rdf:RDF></annotation></qual:qualitativeSpecies><qual:qualitativeSpecies qual:compartment="comp1" qual:constant="false" qual:id="sa719" qual:maxLevel="1" qual:name="PTEN_gene"><annotation><rdf:RDF><rdf:Description rdf:about="#s976"><bqbiol:isDescribedBy><rdf:Bag><rdf:li rdf:resource="urn:casq:function:TP53_phosphorylated" /></rdf:Bag></bqbiol:isDescribedBy><bqbiol:isDescribedBy><rdf:Bag><rdf:li rdf:resource="urn:casq:cdid:s976" /></rdf:Bag></bqbiol:isDescribedBy></rdf:Description></rdf:RDF></annotation></qual:qualitativeSpecies><qual:qualitativeSpecies qual:compartment="comp1" qual:constant="false" qual:id="sa720" qual:maxLevel="1" qual:name="PTEN"><annotation><rdf:RDF><rdf:Description rdf:about="#s977"><bqbiol:isDescribedBy><rdf:Bag><rdf:li rdf:resource="urn:casq:function:PTEN_gene" /></rdf:Bag></bqbiol:isDescribedBy><bqbiol:isDescribedBy><rdf:Bag><rdf:li rdf:resource="urn:casq:cdid:s977" /></rdf:Bag></bqbiol:isDescribedBy></rdf:Description></rdf:RDF></annotation></qual:qualitativeSpecies></qual:listOfQualitativeSpecies><qual:listOfTransitions><qual:transition qual:id="tr_csa11"><qual:listOfInputs><qual:input qual:id="tr_csa11_in_0" qual:qualitativeSpecies="csa3" qual:sign="positive" qual:transitionEffect="none" /><qual:input qual:id="tr_csa11_in_1" qual:qualitativeSpecies="sa48" qual:sign="positive" qual:transitionEffect="none" /><qual:input qual:id="tr_csa11_in_2" qual:qualitativeSpecies="sa700" qual:sign="negative" qual:transitionEffect="none" /><qual:input qual:id="tr_csa11_in_3" qual:qualitativeSpecies="csa12" qual:sign="positive" qual:transitionEffect="none" /><qual:input qual:id="tr_csa11_in_4" qual:qualitativeSpecies="csa10" qual:sign="positive" qual:transitionEffect="none" /><qual:input qual:id="tr_csa11_in_5" qual:qualitativeSpecies="csa61" qual:sign="positive" qual:transitionEffect="none" /><qual:input qual:id="tr_csa11_in_6" qual:qualitativeSpecies="sa555" qual:sign="positive" qual:transitionEffect="none" /><qual:input qual:id="tr_csa11_in_7" qual:qualitativeSpecies="sa397" qual:sign="positive" qual:transitionEffect="none" /><qual:input qual:id="tr_csa11_in_8" qual:qualitativeSpecies="csa104" qual:sign="positive" qual:transitionEffect="none" /><qual:input qual:id="tr_csa11_in_9" qual:qualitativeSpecies="csa103" qual:sign="positive" qual:transitionEffect="none" /><qual:input qual:id="tr_csa11_in_10" qual:qualitativeSpecies="csa105" qual:sign="positive" qual:transitionEffect="none" /></qual:listOfInputs><qual:listOfOutputs><qual:output qual:id="tr_csa11_out" qual:qualitativeSpecies="csa11" qual:transitionEffect="assignmentLevel" /></qual:listOfOutputs><qual:listOfFunctionTerms><qual:defaultTerm qual:resultLevel="0" /><qual:functionTerm qual:resultLevel="1"><math xmlns="http://www.w3.org/1998/Math/MathML"><apply><or /><apply><and /><apply><eq /><ci>csa3</ci><cn type="integer">1</cn></apply><apply><eq /><ci>sa48</ci><cn type="integer">1</cn></apply><apply><eq /><ci>sa700</ci><cn type="integer">0</cn></apply></apply><apply><eq /><ci>csa12</ci><cn type="integer">1</cn></apply><apply><eq /><ci>csa12</ci><cn type="integer">1</cn></apply><apply><eq /><ci>csa12</ci><cn type="integer">1</cn></apply><apply><and /><apply><eq /><ci>csa10</ci><cn type="integer">1</cn></apply><apply><eq /><ci>csa3</ci><cn type="integer">1</cn></apply></apply><apply><and /><apply><or /><apply><eq /><ci>sa555</ci><cn type="integer">1</cn></apply><apply><eq /><ci>sa397</ci><cn type="integer">1</cn></apply><apply><eq /><ci>csa104</ci><cn type="integer">1</cn></apply><apply><eq /><ci>csa103</ci><cn type="integer">1</cn></apply><apply><eq /><ci>csa105</ci><cn type="integer">1</cn></apply></apply><apply><eq /><ci>csa61</ci><cn type="integer">1</cn></apply></apply></apply></math></qual:functionTerm></qual:listOfFunctionTerms><notes><html xmlns="http://www.w3.org/1999/xhtml"><head><title /></head><body><p>References_begin:
After having translocated to the plasma membrane, KSR1 is able to interact with activated B-Raf and ERK.
PMID:17496910
References_end
</p>
<p>References_begin:
B-Raf is recruited on the plasma membrane by activated Ras.
Activated Ras functions as an adapter that binds to Raf kinases with high aﬃnity and causes their translocation to the cell membrane, where Raf activation takes place.
RasGTP and Sur-8 allow dephosphorylation of N-ter 14-3-3 binding site of Raf (not modelled) and, thus, its recruitment.
Phosphorylation by Akt inhibits EGF-dependent activity of B-Raf and C-Raf.
PMID:19541618, PMID:11023813, PMID:17496910, PMID:10869359
References_end
</p>
<p>References_begin:
Docking of activated ERK to the KSR1 scaffold negatively regulates the interaction between KSR1 and B-Raf.
PMID:19541618
Modelling choices:
- from PMID 18775330 and 19114553, it seems clear that activated ERK is released from PM in the cytosol in complex with MEK and KSR1, in order to activate cPLA2. However, it is also known that activated ERK can be released alone in the cytoplasm, but we do not know if this is also valid for activation on PM. Thus, we model both cases.	
References_end
</p>
<p>References_begin:
Docking of activated ERK to the KSR1 scaffold negatively regulates the interaction between KSR1 and B-Raf.
PMID:19541618
References_end
</p>
<p>References_begin:
Docking of activated ERK to the KSR1 scaffold negatively regulates the interaction between KSR1 and B-Raf.
PMID:19541618
Modelling choices:
- from PMID 18775330 and 19114553, it seems clear that activated ERK is released from PM in the cytosol in complex with MEK and KSR1, in order to activate cPLA2. However, it is also known that activated ERK can be released alone in the cytoplasm, but we do not know if this is also valid for activation on PM. Thus, we model both cases.	
References_end
</p>
<p>References_begin:
RasGTP interacts with IMP, cleaving it from KSR1. In this way, KSR1 can play its role of scaffolding protein for ERK cascade.
Ras activation causes the cleavage of 14-3-3 from KSR1 (not modelled), exposing the membrane-targeting C1 domain, as well as the docking site for ERK1/2.
PMID:14724641, PMID:17496910
References_end
</p>
<p>References_begin:
MEK is continuously dephosphorylated by PP2A (PPP2CA), whose activity is stimulated by p38: p38 activity increases the physical association between PP2A and MEK/ERK complex. A direct interaction between p38 and ERK has been proposed as a mechanism to inhibit ERK phosphorylation. AP-1 mediated gene expression inhibits ERK phosphorylation.
PMID:18039929
Modelling choices:
- here, the physical association between PP2A and ERK/MEK complex is not represented explicitly
References_end
</p>
</body></html></notes></qual:transition><qual:transition qual:id="tr_csa12"><qual:listOfInputs><qual:input qual:id="tr_csa12_in_0" qual:qualitativeSpecies="csa11" qual:sign="positive" qual:transitionEffect="none" /><qual:input qual:id="tr_csa12_in_1" qual:qualitativeSpecies="sa64" qual:sign="positive" qual:transitionEffect="none" /></qual:listOfInputs><qual:listOfOutputs><qual:output qual:id="tr_csa12_out" qual:qualitativeSpecies="csa12" qual:transitionEffect="assignmentLevel" /></qual:listOfOutputs><qual:listOfFunctionTerms><qual:defaultTerm qual:resultLevel="0" /><qual:functionTerm qual:resultLevel="1"><math xmlns="http://www.w3.org/1998/Math/MathML"><apply><and /><apply><eq /><ci>csa11</ci><cn type="integer">1</cn></apply><apply><eq /><ci>sa64</ci><cn type="integer">1</cn></apply></apply></math></qual:functionTerm></qual:listOfFunctionTerms><notes><html xmlns="http://www.w3.org/1999/xhtml"><head><title /></head><body><p>References_begin:
ERK recruitment is enhanced by KSR1. ERK is then phosphorylated by MEK.
PMID:19541618
References_end
</p>
</body></html></notes></qual:transition><qual:transition qual:id="tr_csa44"><qual:listOfInputs><qual:input qual:id="tr_csa44_in_0" qual:qualitativeSpecies="csa46" qual:sign="positive" qual:transitionEffect="none" /><qual:input qual:id="tr_csa44_in_1" qual:qualitativeSpecies="sa240" qual:sign="positive" qual:transitionEffect="none" /></qual:listOfInputs><qual:listOfOutputs><qual:output qual:id="tr_csa44_out" qual:qualitativeSpecies="csa44" qual:transitionEffect="assignmentLevel" /></qual:listOfOutputs><qual:listOfFunctionTerms><qual:defaultTerm qual:resultLevel="0" /><qual:functionTerm qual:resultLevel="1"><math xmlns="http://www.w3.org/1998/Math/MathML"><apply><and /><apply><eq /><ci>csa46</ci><cn type="integer">1</cn></apply><apply><eq /><ci>sa240</ci><cn type="integer">1</cn></apply></apply></math></qual:functionTerm></qual:listOfFunctionTerms><notes><html xmlns="http://www.w3.org/1999/xhtml"><head><title /></head><body><p>References_begin:
The component kinases of the ERK cascade, Raf-1, MEK and ERK, assemble using beta-arrestin as a scaffold and leading to activation of ERK. Endocytosis of these receptor/beta-arrestin complexes by clathrin-coated pits results in the targeting of activated ERK to endosomal vesicles.
The beta-arrestin occupied receptor undergoes internalisation into early endosomes. At the early endosome stage, beta-arrestin recruits both MEK1/2 and ERK1/2 and is likely to facilitate their activation upon GPCR stimulation.
PMID:11226259, PMID:19565474
Modelling choices:
- usual mechanism of C-RAF recruitment. See recruitment of B-RAF by RAS on PM or recruitment of C-RAF by RAS on late endosomes.
References_end
</p>
</body></html></notes></qual:transition><qual:transition qual:id="tr_csa68"><qual:listOfInputs><qual:input qual:id="tr_csa68_in_0" qual:qualitativeSpecies="sa240" qual:sign="positive" qual:transitionEffect="none" /><qual:input qual:id="tr_csa68_in_1" qual:qualitativeSpecies="csa3" qual:sign="positive" qual:transitionEffect="none" /></qual:listOfInputs><qual:listOfOutputs><qual:output qual:id="tr_csa68_out" qual:qualitativeSpecies="csa68" qual:transitionEffect="assignmentLevel" /></qual:listOfOutputs><qual:listOfFunctionTerms><qual:defaultTerm qual:resultLevel="0" /><qual:functionTerm qual:resultLevel="1"><math xmlns="http://www.w3.org/1998/Math/MathML"><apply><and /><apply><eq /><ci>sa240</ci><cn type="integer">1</cn></apply><apply><eq /><ci>csa3</ci><cn type="integer">1</cn></apply></apply></math></qual:functionTerm></qual:listOfFunctionTerms><notes><html xmlns="http://www.w3.org/1999/xhtml"><head><title /></head><body><p>References_begin:
When Ras assumes an active conformation through binding of GTP, a subpopulation of the Raf-1 (C-Raf) protein molecules in cells translocates from the cytosol to the plasma membrane, via interaction with p21ras (not modelled).
PMID:8929532
References_end
</p>
</body></html></notes></qual:transition><qual:transition qual:id="tr_csa16"><qual:listOfInputs><qual:input qual:id="tr_csa16_in_0" qual:qualitativeSpecies="csa3" qual:sign="positive" qual:transitionEffect="none" /><qual:input qual:id="tr_csa16_in_1" qual:qualitativeSpecies="csa15" qual:sign="positive" qual:transitionEffect="none" /><qual:input qual:id="tr_csa16_in_2" qual:qualitativeSpecies="csa19" qual:sign="positive" qual:transitionEffect="none" /><qual:input qual:id="tr_csa16_in_3" qual:qualitativeSpecies="sa555" qual:sign="positive" qual:transitionEffect="none" /><qual:input qual:id="tr_csa16_in_4" qual:qualitativeSpecies="sa397" qual:sign="positive" qual:transitionEffect="none" /><qual:input qual:id="tr_csa16_in_5" qual:qualitativeSpecies="csa104" qual:sign="positive" qual:transitionEffect="none" /><qual:input qual:id="tr_csa16_in_6" qual:qualitativeSpecies="csa103" qual:sign="positive" qual:transitionEffect="none" /><qual:input qual:id="tr_csa16_in_7" qual:qualitativeSpecies="csa105" qual:sign="positive" qual:transitionEffect="none" /></qual:listOfInputs><qual:listOfOutputs><qual:output qual:id="tr_csa16_out" qual:qualitativeSpecies="csa16" qual:transitionEffect="assignmentLevel" /></qual:listOfOutputs><qual:listOfFunctionTerms><qual:defaultTerm qual:resultLevel="0" /><qual:functionTerm qual:resultLevel="1"><math xmlns="http://www.w3.org/1998/Math/MathML"><apply><or /><apply><and /><apply><eq /><ci>csa3</ci><cn type="integer">1</cn></apply><apply><eq /><ci>csa15</ci><cn type="integer">1</cn></apply></apply><apply><and /><apply><or /><apply><eq /><ci>sa555</ci><cn type="integer">1</cn></apply><apply><eq /><ci>sa397</ci><cn type="integer">1</cn></apply><apply><eq /><ci>csa104</ci><cn type="integer">1</cn></apply><apply><eq /><ci>csa103</ci><cn type="integer">1</cn></apply><apply><eq /><ci>csa105</ci><cn type="integer">1</cn></apply></apply><apply><eq /><ci>csa19</ci><cn type="integer">1</cn></apply></apply></apply></math></qual:functionTerm></qual:listOfFunctionTerms><notes><html xmlns="http://www.w3.org/1999/xhtml"><head><title /></head><body><p>References_begin:
Transfer of activated RTK/Grb2/Sos/RasGTP complex to late endosomes, where it binds p14/MP1/MEK1 complex, allowing the ERK cascade.
Upon EGF stimulation, EGFR in complex with Grb2 is endocytosed and transported to late endosomes with Grb2-binding proteins such as Sos, resulting in the activation of KRas on late endosomes.
PMID:17496910, PMID:19289794
References_end
</p>
<p>References_begin:
MEK is continuously dephosphorylated by PP2A (PPP2CA), whose activity is stimulated by p38: p38 activity increases the physical association between PP2A and MEK/ERK complex. A direct interaction between p38 and ERK has been proposed as a mechanism to inhibit ERK phosphorylation. AP-1 mediated gene expression inhibits ERK phosphorylation.
PMID:18039929
Modelling choices:
- here, the physical association between PP2A and ERK/MEK complex is not represented explicitly
References_end
</p>
</body></html></notes></qual:transition><qual:transition qual:id="tr_csa18"><qual:listOfInputs><qual:input qual:id="tr_csa18_in_0" qual:qualitativeSpecies="sa240" qual:sign="positive" qual:transitionEffect="none" /><qual:input qual:id="tr_csa18_in_1" qual:qualitativeSpecies="csa16" qual:sign="positive" qual:transitionEffect="none" /><qual:input qual:id="tr_csa18_in_2" qual:qualitativeSpecies="csa19" qual:sign="positive" qual:transitionEffect="none" /></qual:listOfInputs><qual:listOfOutputs><qual:output qual:id="tr_csa18_out" qual:qualitativeSpecies="csa18" qual:transitionEffect="assignmentLevel" /></qual:listOfOutputs><qual:listOfFunctionTerms><qual:defaultTerm qual:resultLevel="0" /><qual:functionTerm qual:resultLevel="1"><math xmlns="http://www.w3.org/1998/Math/MathML"><apply><or /><apply><and /><apply><eq /><ci>sa240</ci><cn type="integer">1</cn></apply><apply><eq /><ci>csa16</ci><cn type="integer">1</cn></apply></apply><apply><eq /><ci>csa19</ci><cn type="integer">1</cn></apply></apply></math></qual:functionTerm></qual:listOfFunctionTerms><notes><html xmlns="http://www.w3.org/1999/xhtml"><head><title /></head><body><p>References_begin:
Active KRas (on late endosomes) recruits Raf1 (C-Raf) to elicit a MAPK signalling pathway.
RasGTP and Sur-8 allow dephosphorylation of N-ter 14-3-3 binding site of Raf (not modelled) and, thus, its recruitment.
PMID:19289794, PMID:17496910
References_end
</p>
<p>References_begin:
Activation of ERK pathway caused the dissociation of the MP1/ERK1 complex.
MP1 constitutively binds MEK1, but releases ERK/MAPK after activation. This turnover could provide an amplification mechanism that translates low MEK activity into sustained ERK/MAPK activation, in which MP1 continues to supply MEK1 with inactive ERK/MAPK for phosphorylation.
PMID:15547943, PMID:16227978
References_end
</p>
</body></html></notes></qual:transition><qual:transition qual:id="tr_csa15"><qual:listOfInputs><qual:input qual:id="tr_csa15_in_0" qual:qualitativeSpecies="sa264" qual:sign="positive" qual:transitionEffect="none" /><qual:input qual:id="tr_csa15_in_1" qual:qualitativeSpecies="csa14" qual:sign="positive" qual:transitionEffect="none" /></qual:listOfInputs><qual:listOfOutputs><qual:output qual:id="tr_csa15_out" qual:qualitativeSpecies="csa15" qual:transitionEffect="assignmentLevel" /></qual:listOfOutputs><qual:listOfFunctionTerms><qual:defaultTerm qual:resultLevel="0" /><qual:functionTerm qual:resultLevel="1"><math xmlns="http://www.w3.org/1998/Math/MathML"><apply><and /><apply><eq /><ci>sa264</ci><cn type="integer">1</cn></apply><apply><eq /><ci>csa14</ci><cn type="integer">1</cn></apply></apply></math></qual:functionTerm></qual:listOfFunctionTerms><notes><html xmlns="http://www.w3.org/1999/xhtml"><head><title /></head><body><p>References_begin:
Formation of p14/MP1/MEK1 complex is required to activate the ERK cascade (and other processes) on late endosomes.
PMID:17178906
References_end
</p>
</body></html></notes></qual:transition><qual:transition qual:id="tr_csa19"><qual:listOfInputs><qual:input qual:id="tr_csa19_in_0" qual:qualitativeSpecies="sa64" qual:sign="positive" qual:transitionEffect="none" /><qual:input qual:id="tr_csa19_in_1" qual:qualitativeSpecies="csa18" qual:sign="positive" qual:transitionEffect="none" /></qual:listOfInputs><qual:listOfOutputs><qual:output qual:id="tr_csa19_out" qual:qualitativeSpecies="csa19" qual:transitionEffect="assignmentLevel" /></qual:listOfOutputs><qual:listOfFunctionTerms><qual:defaultTerm qual:resultLevel="0" /><qual:functionTerm qual:resultLevel="1"><math xmlns="http://www.w3.org/1998/Math/MathML"><apply><and /><apply><eq /><ci>sa64</ci><cn type="integer">1</cn></apply><apply><eq /><ci>csa18</ci><cn type="integer">1</cn></apply></apply></math></qual:functionTerm></qual:listOfFunctionTerms><notes><html xmlns="http://www.w3.org/1999/xhtml"><head><title /></head><body><p>References_begin:
Recruitment and phosphorylation of ERK1 on late endosomes.
PMID:17496910
References_end
</p>
</body></html></notes></qual:transition><qual:transition qual:id="tr_csa3"><qual:listOfInputs><qual:input qual:id="tr_csa3_in_0" qual:qualitativeSpecies="sa28" qual:sign="positive" qual:transitionEffect="none" /><qual:input qual:id="tr_csa3_in_1" qual:qualitativeSpecies="csa6" qual:sign="positive" qual:transitionEffect="none" /></qual:listOfInputs><qual:listOfOutputs><qual:output qual:id="tr_csa3_out" qual:qualitativeSpecies="csa3" qual:transitionEffect="assignmentLevel" /></qual:listOfOutputs><qual:listOfFunctionTerms><qual:defaultTerm qual:resultLevel="0" /><qual:functionTerm qual:resultLevel="1"><math xmlns="http://www.w3.org/1998/Math/MathML"><apply><and /><apply><eq /><ci>sa28</ci><cn type="integer">1</cn></apply><apply><eq /><ci>csa6</ci><cn type="integer">1</cn></apply></apply></math></qual:functionTerm></qual:listOfFunctionTerms><notes><html xmlns="http://www.w3.org/1999/xhtml"><head><title /></head><body><p>References_begin:
Sos mediates Ras activation. Interaction of Sos with Ras induces the formation of RasGTP from RasGDP.
PMID:17496910
References_end
</p>
</body></html></notes></qual:transition><qual:transition qual:id="tr_csa66"><qual:listOfInputs><qual:input qual:id="tr_csa66_in_0" qual:qualitativeSpecies="csa44" qual:sign="positive" qual:transitionEffect="none" /></qual:listOfInputs><qual:listOfOutputs><qual:output qual:id="tr_csa66_out" qual:qualitativeSpecies="csa66" qual:transitionEffect="assignmentLevel" /></qual:listOfOutputs><qual:listOfFunctionTerms><qual:defaultTerm qual:resultLevel="0" /><qual:functionTerm qual:resultLevel="1"><math xmlns="http://www.w3.org/1998/Math/MathML"><apply><eq /><ci>csa44</ci><cn type="integer">1</cn></apply></math></qual:functionTerm></qual:listOfFunctionTerms><notes><html xmlns="http://www.w3.org/1999/xhtml"><head><title /></head><body><p>References_begin:
The internalised GPCR receptor will finally be recycled into the cell membrane or be sent to lysosome for degradation (not modelled).
PMID:19565474
References_end
</p>
</body></html></notes></qual:transition><qual:transition qual:id="tr_csa32"><qual:listOfInputs><qual:input qual:id="tr_csa32_in_0" qual:qualitativeSpecies="sa22" qual:sign="positive" qual:transitionEffect="none" /><qual:input qual:id="tr_csa32_in_1" qual:qualitativeSpecies="sa171" qual:sign="positive" qual:transitionEffect="none" /><qual:input qual:id="tr_csa32_in_2" qual:qualitativeSpecies="csa110" qual:sign="negative" qual:transitionEffect="none" /></qual:listOfInputs><qual:listOfOutputs><qual:output qual:id="tr_csa32_out" qual:qualitativeSpecies="csa32" qual:transitionEffect="assignmentLevel" /></qual:listOfOutputs><qual:listOfFunctionTerms><qual:defaultTerm qual:resultLevel="0" /><qual:functionTerm qual:resultLevel="1"><math xmlns="http://www.w3.org/1998/Math/MathML"><apply><or /><apply><and /><apply><eq /><ci>sa22</ci><cn type="integer">1</cn></apply><apply><eq /><ci>sa171</ci><cn type="integer">1</cn></apply><apply><eq /><ci>csa110</ci><cn type="integer">0</cn></apply></apply></apply></math></qual:functionTerm></qual:listOfFunctionTerms><notes><html xmlns="http://www.w3.org/1999/xhtml"><head><title /></head><body><p>References_begin:
Among the signalling molecules recruited to phosphorylated LAT is PLCG.
Shp-2 (not modelled) contributes to Ras signalling from the Golgi by stimulating the activation of Src family of kinases, and in turn, their substrate PLCG.
PMID:16488589, PMID:17496910
References_end
</p>
<p>References_begin:
In addition to Grb2/SOS, PLCG and SRC are also recruited to activated PTKRs at the PM.
Activation of the TCR results in tyrosine phosphorylation of the ζ chain of the receptor by Src family kinases and the resulting phosphotyrosines serve to recruit ZAP-70 (not modelled) that in turn phosphorylates the scaffold protein LAT (not modelled) at multiple sites.
Recruitment to the membrane and tyrosine phosphorylation enhance the enzymatic activity of PLC-g, leading to the formation of two second messengers, diacylglycerol (DAG) and inositol 1,4,5-trisphosphate (IP3). IP3 releases Ca2+ from internal stores, which in turn acts in concert with DAG to translocate protein kinase C (PKC) to the cell membrane and stimulate its enzymatic activity.
PMID:19615955, PMID:16488589, PMID:15567848
References_end
</p>
</body></html></notes></qual:transition><qual:transition qual:id="tr_csa35"><qual:listOfInputs><qual:input qual:id="tr_csa35_in_0" qual:qualitativeSpecies="sa169" qual:sign="positive" qual:transitionEffect="none" /><qual:input qual:id="tr_csa35_in_1" qual:qualitativeSpecies="sa158" qual:sign="positive" qual:transitionEffect="none" /><qual:input qual:id="tr_csa35_in_2" qual:qualitativeSpecies="sa170" qual:sign="positive" qual:transitionEffect="none" /></qual:listOfInputs><qual:listOfOutputs><qual:output qual:id="tr_csa35_out" qual:qualitativeSpecies="csa35" qual:transitionEffect="assignmentLevel" /></qual:listOfOutputs><qual:listOfFunctionTerms><qual:defaultTerm qual:resultLevel="0" /><qual:functionTerm qual:resultLevel="1"><math xmlns="http://www.w3.org/1998/Math/MathML"><apply><or /><apply><and /><apply><eq /><ci>sa169</ci><cn type="integer">1</cn></apply><apply><eq /><ci>sa158</ci><cn type="integer">1</cn></apply></apply><apply><eq /><ci>sa170</ci><cn type="integer">1</cn></apply></apply></math></qual:functionTerm></qual:listOfFunctionTerms><notes><html xmlns="http://www.w3.org/1999/xhtml"><head><title /></head><body><p>References_begin:
Calcium liberated from internal stores by IP3 acts on the calcium- and DAG-sensitive RasGRP1 and causes it to translocate to the Golgi.
PMID:16488589
References_end
</p>
<p>References_begin:
RasGRP1 is a C1-domain containing protein that is activated by DAG and Ca2+, in a manner analogous to members of the PKC family.
PMID:17496910
DAG remains in the inner layer of the plasma membrane. It recruits Protein Kinase C (PKC) — a calcium-dependent kinase that phosphorylates many other proteins that bring about the changes in the cell.
http://users.rcn.com/jkimball.ma.ultranet/BiologyPages/S/Second_messengers.html
References_end
</p>
<p>References_begin:
IP3 diffuses through the cytosol and binds to receptors on the endoplasmic reticulum causing the release of calcium ions (Ca2+) into the cytosol.
http://users.rcn.com/jkimball.ma.ultranet/BiologyPages/S/Second_messengers.html
References_end
</p>
</body></html></notes></qual:transition><qual:transition qual:id="tr_csa37"><qual:listOfInputs><qual:input qual:id="tr_csa37_in_0" qual:qualitativeSpecies="sa28" qual:sign="positive" qual:transitionEffect="none" /><qual:input qual:id="tr_csa37_in_1" qual:qualitativeSpecies="csa35" qual:sign="positive" qual:transitionEffect="none" /></qual:listOfInputs><qual:listOfOutputs><qual:output qual:id="tr_csa37_out" qual:qualitativeSpecies="csa37" qual:transitionEffect="assignmentLevel" /></qual:listOfOutputs><qual:listOfFunctionTerms><qual:defaultTerm qual:resultLevel="0" /><qual:functionTerm qual:resultLevel="1"><math xmlns="http://www.w3.org/1998/Math/MathML"><apply><and /><apply><eq /><ci>sa28</ci><cn type="integer">1</cn></apply><apply><eq /><ci>csa35</ci><cn type="integer">1</cn></apply></apply></math></qual:functionTerm></qual:listOfFunctionTerms><notes><html xmlns="http://www.w3.org/1999/xhtml"><head><title /></head><body><p>References_begin:
RasGRP1 activates Golgi-associated Ras on this compartment.
PMID:16488589
References_end
</p>
</body></html></notes></qual:transition><qual:transition qual:id="tr_csa38"><qual:listOfInputs><qual:input qual:id="tr_csa38_in_0" qual:qualitativeSpecies="sa240" qual:sign="positive" qual:transitionEffect="none" /><qual:input qual:id="tr_csa38_in_1" qual:qualitativeSpecies="csa37" qual:sign="positive" qual:transitionEffect="none" /></qual:listOfInputs><qual:listOfOutputs><qual:output qual:id="tr_csa38_out" qual:qualitativeSpecies="csa38" qual:transitionEffect="assignmentLevel" /></qual:listOfOutputs><qual:listOfFunctionTerms><qual:defaultTerm qual:resultLevel="0" /><qual:functionTerm qual:resultLevel="1"><math xmlns="http://www.w3.org/1998/Math/MathML"><apply><and /><apply><eq /><ci>sa240</ci><cn type="integer">1</cn></apply><apply><eq /><ci>csa37</ci><cn type="integer">1</cn></apply></apply></math></qual:functionTerm></qual:listOfFunctionTerms><notes><html xmlns="http://www.w3.org/1999/xhtml"><head><title /></head><body><p>References_begin:
RasGTP and Sur-8 allow dephosphorylation of N-ter 14-3-3 binding site of Raf and, thus, its recruitment.
PMID:17496910
Modelling choices:
- usual mechanism of C-RAF recruitment. See recruitment of B-RAF by RAS on PM or recruitment of C-RAF by RAS on late endosomes.
References_end
</p>
</body></html></notes></qual:transition><qual:transition qual:id="tr_csa41"><qual:listOfInputs><qual:input qual:id="tr_csa41_in_0" qual:qualitativeSpecies="sa264" qual:sign="positive" qual:transitionEffect="none" /><qual:input qual:id="tr_csa41_in_1" qual:qualitativeSpecies="sa64" qual:sign="positive" qual:transitionEffect="none" /></qual:listOfInputs><qual:listOfOutputs><qual:output qual:id="tr_csa41_out" qual:qualitativeSpecies="csa41" qual:transitionEffect="assignmentLevel" /></qual:listOfOutputs><qual:listOfFunctionTerms><qual:defaultTerm qual:resultLevel="0" /><qual:functionTerm qual:resultLevel="1"><math xmlns="http://www.w3.org/1998/Math/MathML"><apply><and /><apply><eq /><ci>sa264</ci><cn type="integer">1</cn></apply><apply><eq /><ci>sa64</ci><cn type="integer">1</cn></apply></apply></math></qual:functionTerm></qual:listOfFunctionTerms><notes><html xmlns="http://www.w3.org/1999/xhtml"><head><title /></head><body><p>References_begin:
Sef1, which is a putative transmembrane protein of the Golgi apparatus, seems to be a scaffold protein that recruits ERK1/2 and MEK1/2 to its vicinity and probably allows their activation by Golgi-localised Ras proteins.
PMID:19565474
References_end
</p>
</body></html></notes></qual:transition><qual:transition qual:id="tr_csa71"><qual:listOfInputs><qual:input qual:id="tr_csa71_in_0" qual:qualitativeSpecies="sa259" qual:sign="positive" qual:transitionEffect="none" /><qual:input qual:id="tr_csa71_in_1" qual:qualitativeSpecies="sa343" qual:sign="positive" qual:transitionEffect="none" /></qual:listOfInputs><qual:listOfOutputs><qual:output qual:id="tr_csa71_out" qual:qualitativeSpecies="csa71" qual:transitionEffect="assignmentLevel" /></qual:listOfOutputs><qual:listOfFunctionTerms><qual:defaultTerm qual:resultLevel="0" /><qual:functionTerm qual:resultLevel="1"><math xmlns="http://www.w3.org/1998/Math/MathML"><apply><and /><apply><eq /><ci>sa259</ci><cn type="integer">1</cn></apply><apply><eq /><ci>sa343</ci><cn type="integer">1</cn></apply></apply></math></qual:functionTerm></qual:listOfFunctionTerms><notes><html xmlns="http://www.w3.org/1999/xhtml"><head><title /></head><body><p>References_begin:
ERK phosphorylates GSK3B to facilitate phosphorylation of GSK3B by p90RSK (RSK), which leads to the inactivation of GSK3B. GSK3B docking to ERK and phosphorylation by ERK are required for inhibition of beta-catenin (CTNNB1) ubiquitination and therefore for its stabilisation. ERK, GSK3B and p90RSK (RSK) are in the same complex.
PMID:16039586
References_end
</p>
</body></html></notes></qual:transition><qual:transition qual:id="tr_csa61"><qual:listOfInputs><qual:input qual:id="tr_csa61_in_0" qual:qualitativeSpecies="csa12" qual:sign="positive" qual:transitionEffect="none" /></qual:listOfInputs><qual:listOfOutputs><qual:output qual:id="tr_csa61_out" qual:qualitativeSpecies="csa61" qual:transitionEffect="assignmentLevel" /></qual:listOfOutputs><qual:listOfFunctionTerms><qual:defaultTerm qual:resultLevel="0" /><qual:functionTerm qual:resultLevel="1"><math xmlns="http://www.w3.org/1998/Math/MathML"><apply><eq /><ci>csa12</ci><cn type="integer">1</cn></apply></math></qual:functionTerm></qual:listOfFunctionTerms><notes><html xmlns="http://www.w3.org/1999/xhtml"><head><title /></head><body><p>References_begin:
Docking of activated ERK to the KSR1 scaffold negatively regulates the interaction between KSR1 and B-Raf.
PMID:19541618
References_end
</p>
</body></html></notes></qual:transition><qual:transition qual:id="tr_csa62"><qual:listOfInputs><qual:input qual:id="tr_csa62_in_0" qual:qualitativeSpecies="csa61" qual:sign="positive" qual:transitionEffect="none" /><qual:input qual:id="tr_csa62_in_1" qual:qualitativeSpecies="sa259" qual:sign="positive" qual:transitionEffect="none" /></qual:listOfInputs><qual:listOfOutputs><qual:output qual:id="tr_csa62_out" qual:qualitativeSpecies="csa62" qual:transitionEffect="assignmentLevel" /></qual:listOfOutputs><qual:listOfFunctionTerms><qual:defaultTerm qual:resultLevel="0" /><qual:functionTerm qual:resultLevel="1"><math xmlns="http://www.w3.org/1998/Math/MathML"><apply><and /><apply><eq /><ci>csa61</ci><cn type="integer">1</cn></apply><apply><eq /><ci>sa259</ci><cn type="integer">1</cn></apply></apply></math></qual:functionTerm></qual:listOfFunctionTerms><notes><html xmlns="http://www.w3.org/1999/xhtml"><head><title /></head><body><p>References_begin:
Upon activation, scaffold proteins serve as platforms in which ERK dimers are assembled, forming complexes capable of interacting with and activating cognate cytoplasmic substrates.
PMID:18775330
References_end
</p>
</body></html></notes></qual:transition><qual:transition qual:id="tr_csa48"><qual:listOfInputs><qual:input qual:id="tr_csa48_in_0" qual:qualitativeSpecies="sa260" qual:sign="positive" qual:transitionEffect="none" /><qual:input qual:id="tr_csa48_in_1" qual:qualitativeSpecies="sa248" qual:sign="positive" qual:transitionEffect="none" /></qual:listOfInputs><qual:listOfOutputs><qual:output qual:id="tr_csa48_out" qual:qualitativeSpecies="csa48" qual:transitionEffect="assignmentLevel" /></qual:listOfOutputs><qual:listOfFunctionTerms><qual:defaultTerm qual:resultLevel="0" /><qual:functionTerm qual:resultLevel="1"><math xmlns="http://www.w3.org/1998/Math/MathML"><apply><and /><apply><eq /><ci>sa260</ci><cn type="integer">1</cn></apply><apply><eq /><ci>sa248</ci><cn type="integer">1</cn></apply></apply></math></qual:functionTerm></qual:listOfFunctionTerms><notes><html xmlns="http://www.w3.org/1999/xhtml"><head><title /></head><body><p>References_begin:
DUSP5 represents an inducible ERK-specific MKP and it functions as both a nuclear anchor and inactivator of ERK MAPK in mammalian cells.
PMID:17052211
References_end
</p>
</body></html></notes></qual:transition><qual:transition qual:id="tr_csa63"><qual:listOfInputs><qual:input qual:id="tr_csa63_in_0" qual:qualitativeSpecies="csa43" qual:sign="positive" qual:transitionEffect="none" /><qual:input qual:id="tr_csa63_in_1" qual:qualitativeSpecies="sa259" qual:sign="positive" qual:transitionEffect="none" /></qual:listOfInputs><qual:listOfOutputs><qual:output qual:id="tr_csa63_out" qual:qualitativeSpecies="csa63" qual:transitionEffect="assignmentLevel" /></qual:listOfOutputs><qual:listOfFunctionTerms><qual:defaultTerm qual:resultLevel="0" /><qual:functionTerm qual:resultLevel="1"><math xmlns="http://www.w3.org/1998/Math/MathML"><apply><and /><apply><eq /><ci>csa43</ci><cn type="integer">1</cn></apply><apply><eq /><ci>sa259</ci><cn type="integer">1</cn></apply></apply></math></qual:functionTerm></qual:listOfFunctionTerms><notes><html xmlns="http://www.w3.org/1999/xhtml"><head><title /></head><body><p>References_begin:
Upon activation, scaffold proteins serve as platforms in which ERK dimers are assembled, forming complexes capable of interacting with and activating cognate cytoplasmic substrates.
Unlike many other scaffolds, ERK1/2 do not dissociate from Sef1 upon stimulation, and therefore, nuclear translocation of the Sef1 anchored fraction of ERK1/2 molecules is blocked.
PMID:18775330, PMID:19565474
References_end
</p>
</body></html></notes></qual:transition><qual:transition qual:id="tr_csa58"><qual:listOfInputs><qual:input qual:id="tr_csa58_in_0" qual:qualitativeSpecies="csa43" qual:sign="positive" qual:transitionEffect="none" /><qual:input qual:id="tr_csa58_in_1" qual:qualitativeSpecies="sa555" qual:sign="positive" qual:transitionEffect="none" /><qual:input qual:id="tr_csa58_in_2" qual:qualitativeSpecies="sa397" qual:sign="positive" qual:transitionEffect="none" /><qual:input qual:id="tr_csa58_in_3" qual:qualitativeSpecies="csa104" qual:sign="positive" qual:transitionEffect="none" /><qual:input qual:id="tr_csa58_in_4" qual:qualitativeSpecies="csa103" qual:sign="positive" qual:transitionEffect="none" /><qual:input qual:id="tr_csa58_in_5" qual:qualitativeSpecies="csa105" qual:sign="positive" qual:transitionEffect="none" /></qual:listOfInputs><qual:listOfOutputs><qual:output qual:id="tr_csa58_out" qual:qualitativeSpecies="csa58" qual:transitionEffect="assignmentLevel" /></qual:listOfOutputs><qual:listOfFunctionTerms><qual:defaultTerm qual:resultLevel="0" /><qual:functionTerm qual:resultLevel="1"><math xmlns="http://www.w3.org/1998/Math/MathML"><apply><and /><apply><or /><apply><eq /><ci>sa555</ci><cn type="integer">1</cn></apply><apply><eq /><ci>sa397</ci><cn type="integer">1</cn></apply><apply><eq /><ci>csa104</ci><cn type="integer">1</cn></apply><apply><eq /><ci>csa103</ci><cn type="integer">1</cn></apply><apply><eq /><ci>csa105</ci><cn type="integer">1</cn></apply></apply><apply><eq /><ci>csa43</ci><cn type="integer">1</cn></apply></apply></math></qual:functionTerm></qual:listOfFunctionTerms><notes><html xmlns="http://www.w3.org/1999/xhtml"><head><title /></head><body><p>References_begin:
MEK is continuously dephosphorylated by PP2A (PPP2CA), whose activity is stimulated by p38: p38 activity increases the physical association between PP2A and MEK/ERK complex. A direct interaction between p38 and ERK has been proposed as a mechanism to inhibit ERK phosphorylation. AP-1 mediated gene expression inhibits ERK phosphorylation.
PMID:18039929
Modelling choices:
- here, the physical association between PP2A and ERK/MEK complex is not represented explicitly
References_end
</p>
</body></html></notes></qual:transition><qual:transition qual:id="tr_csa21"><qual:listOfInputs><qual:input qual:id="tr_csa21_in_0" qual:qualitativeSpecies="sa716" qual:sign="positive" qual:transitionEffect="none" /><qual:input qual:id="tr_csa21_in_1" qual:qualitativeSpecies="sa717" qual:sign="positive" qual:transitionEffect="none" /><qual:input qual:id="tr_csa21_in_2" qual:qualitativeSpecies="csa80" qual:sign="positive" qual:transitionEffect="none" /></qual:listOfInputs><qual:listOfOutputs><qual:output qual:id="tr_csa21_out" qual:qualitativeSpecies="csa21" qual:transitionEffect="assignmentLevel" /></qual:listOfOutputs><qual:listOfFunctionTerms><qual:defaultTerm qual:resultLevel="0" /><qual:functionTerm qual:resultLevel="1"><math xmlns="http://www.w3.org/1998/Math/MathML"><apply><and /><apply><eq /><ci>sa716</ci><cn type="integer">1</cn></apply><apply><eq /><ci>sa717</ci><cn type="integer">1</cn></apply><apply><eq /><ci>csa80</ci><cn type="integer">1</cn></apply></apply></math></qual:functionTerm></qual:listOfFunctionTerms><notes><html xmlns="http://www.w3.org/1999/xhtml"><head><title /></head><body><p>References_begin:
Sos is recruited from the cytosol to the plasma membrane as a result of its constitutive interaction with Grb2. It is in an autoinhibited state.
PMID:17496910
References_end
</p>
</body></html></notes></qual:transition><qual:transition qual:id="tr_csa60"><qual:listOfInputs><qual:input qual:id="tr_csa60_in_0" qual:qualitativeSpecies="csa66" qual:sign="positive" qual:transitionEffect="none" /><qual:input qual:id="tr_csa60_in_1" qual:qualitativeSpecies="sa555" qual:sign="positive" qual:transitionEffect="none" /><qual:input qual:id="tr_csa60_in_2" qual:qualitativeSpecies="sa397" qual:sign="positive" qual:transitionEffect="none" /><qual:input qual:id="tr_csa60_in_3" qual:qualitativeSpecies="csa104" qual:sign="positive" qual:transitionEffect="none" /><qual:input qual:id="tr_csa60_in_4" qual:qualitativeSpecies="csa103" qual:sign="positive" qual:transitionEffect="none" /><qual:input qual:id="tr_csa60_in_5" qual:qualitativeSpecies="csa105" qual:sign="positive" qual:transitionEffect="none" /></qual:listOfInputs><qual:listOfOutputs><qual:output qual:id="tr_csa60_out" qual:qualitativeSpecies="csa60" qual:transitionEffect="assignmentLevel" /></qual:listOfOutputs><qual:listOfFunctionTerms><qual:defaultTerm qual:resultLevel="0" /><qual:functionTerm qual:resultLevel="1"><math xmlns="http://www.w3.org/1998/Math/MathML"><apply><and /><apply><or /><apply><eq /><ci>sa555</ci><cn type="integer">1</cn></apply><apply><eq /><ci>sa397</ci><cn type="integer">1</cn></apply><apply><eq /><ci>csa104</ci><cn type="integer">1</cn></apply><apply><eq /><ci>csa103</ci><cn type="integer">1</cn></apply><apply><eq /><ci>csa105</ci><cn type="integer">1</cn></apply></apply><apply><eq /><ci>csa66</ci><cn type="integer">1</cn></apply></apply></math></qual:functionTerm></qual:listOfFunctionTerms><notes><html xmlns="http://www.w3.org/1999/xhtml"><head><title /></head><body><p>References_begin:
MEK is continuously dephosphorylated by PP2A (PPP2CA), whose activity is stimulated by p38: p38 activity increases the physical association between PP2A and MEK/ERK complex. A direct interaction between p38 and ERK has been proposed as a mechanism to inhibit ERK phosphorylation. AP-1 mediated gene expression inhibits ERK phosphorylation.
PMID:18039929
Modelling choices:
- here, the physical association between PP2A and ERK/MEK complex is not represented explicitly
References_end
</p>
</body></html></notes></qual:transition><qual:transition qual:id="tr_csa49"><qual:listOfInputs><qual:input qual:id="tr_csa49_in_0" qual:qualitativeSpecies="sa259" qual:sign="positive" qual:transitionEffect="none" /><qual:input qual:id="tr_csa49_in_1" qual:qualitativeSpecies="sa245" qual:sign="positive" qual:transitionEffect="none" /></qual:listOfInputs><qual:listOfOutputs><qual:output qual:id="tr_csa49_out" qual:qualitativeSpecies="csa49" qual:transitionEffect="assignmentLevel" /></qual:listOfOutputs><qual:listOfFunctionTerms><qual:defaultTerm qual:resultLevel="0" /><qual:functionTerm qual:resultLevel="1"><math xmlns="http://www.w3.org/1998/Math/MathML"><apply><and /><apply><eq /><ci>sa259</ci><cn type="integer">1</cn></apply><apply><eq /><ci>sa245</ci><cn type="integer">1</cn></apply></apply></math></qual:functionTerm></qual:listOfFunctionTerms><notes><html xmlns="http://www.w3.org/1999/xhtml"><head><title /></head><body><p>References_begin:
DUSP6 may capture activated ERK2, dephosphorylate it and anchor the inactive kinase in the cytoplasm.
PMID:17052211
References_end
</p>
</body></html></notes></qual:transition><qual:transition qual:id="tr_csa6"><qual:listOfInputs><qual:input qual:id="tr_csa6_in_0" qual:qualitativeSpecies="csa21" qual:sign="positive" qual:transitionEffect="none" /><qual:input qual:id="tr_csa6_in_1" qual:qualitativeSpecies="sa22" qual:sign="positive" qual:transitionEffect="none" /><qual:input qual:id="tr_csa6_in_2" qual:qualitativeSpecies="csa110" qual:sign="negative" qual:transitionEffect="none" /><qual:input qual:id="tr_csa6_in_3" qual:qualitativeSpecies="sa709" qual:sign="positive" qual:transitionEffect="none" /><qual:input qual:id="tr_csa6_in_4" qual:qualitativeSpecies="sa711" qual:sign="positive" qual:transitionEffect="none" /><qual:input qual:id="tr_csa6_in_5" qual:qualitativeSpecies="csa6" qual:sign="negative" qual:transitionEffect="none" /></qual:listOfInputs><qual:listOfOutputs><qual:output qual:id="tr_csa6_out" qual:qualitativeSpecies="csa6" qual:transitionEffect="assignmentLevel" /></qual:listOfOutputs><qual:listOfFunctionTerms><qual:defaultTerm qual:resultLevel="0" /><qual:functionTerm qual:resultLevel="1"><math xmlns="http://www.w3.org/1998/Math/MathML"><apply><and /><apply><or /><apply><eq /><ci>sa709</ci><cn type="integer">1</cn></apply><apply><eq /><ci>sa711</ci><cn type="integer">1</cn></apply></apply><apply><eq /><ci>csa21</ci><cn type="integer">1</cn></apply><apply><eq /><ci>sa22</ci><cn type="integer">1</cn></apply><apply><eq /><ci>csa110</ci><cn type="integer">0</cn></apply><apply><eq /><ci>csa6</ci><cn type="integer">0</cn></apply></apply></math></qual:functionTerm></qual:listOfFunctionTerms><notes><html xmlns="http://www.w3.org/1999/xhtml"><head><title /></head><body><p>References_begin:
Grb2 is recruited to the plasma membrane by activated RTKs.
Recruitment to the membrane and tyrosine phosphorylation enhance the enzymatic activity of PLC-g, leading to the formation of two second messengers, diacylglycerol (DAG) and inositol 1,4,5-trisphosphate (IP3). IP3 releases Ca2+ from internal stores, which in turn acts in concert with DAG to translocate protein kinase C (PKC) to the cell membrane and stimulate its enzymatic activity.
FGF stimulation leads to phosphorylation of Shp2 on a tyrosine residue that forms a complex with an additional molecule of Grb2. Grb2/Sos complexes are thus recruited directly and indirectly via Shp2 upon tyrosine phosphorylation of FRS2a in response to growth factor stimulation.
The ubiquitin ligase Cbl interacts with EGFR directly and indirectly through Grb2, promoting ubiquitination and degradation of EGFR
PKC may cause phosphorylation of EGFR, leading to a decrease in its activity.
(Inferred from FGFR1) PKC-mediated phosphorylation can lead to internalization and degradation of FGFR1.
Spry is induced by activated ERK, through phosphorylation on Tyr55. It positively regulates EGFR signalling by sequestering Cbl, whereas it negatively regulates FGFR signalling by sequestering Grb2 from FSR2.
PMID:17496910, PMID:15567848, PMID:11447289, PMID:6321473, PMID:9694798, PMID:8622701, PMID:14699054, PMID:15173823
References_end
</p>
</body></html></notes></qual:transition><qual:transition qual:id="tr_csa65"><qual:listOfInputs><qual:input qual:id="tr_csa65_in_0" qual:qualitativeSpecies="csa44" qual:sign="positive" qual:transitionEffect="none" /></qual:listOfInputs><qual:listOfOutputs><qual:output qual:id="tr_csa65_out" qual:qualitativeSpecies="csa65" qual:transitionEffect="assignmentLevel" /></qual:listOfOutputs><qual:listOfFunctionTerms><qual:defaultTerm qual:resultLevel="0" /><qual:functionTerm qual:resultLevel="1"><math xmlns="http://www.w3.org/1998/Math/MathML"><apply><eq /><ci>csa44</ci><cn type="integer">1</cn></apply></math></qual:functionTerm></qual:listOfFunctionTerms><notes><html xmlns="http://www.w3.org/1999/xhtml"><head><title /></head><body><p>References_begin:
The internalised GPCR receptor will finally be recycled into the cell membrane or be sent to lysosome for degradation (not modelled).
PMID:19565474
References_end
</p>
</body></html></notes></qual:transition><qual:transition qual:id="tr_csa67"><qual:listOfInputs><qual:input qual:id="tr_csa67_in_0" qual:qualitativeSpecies="csa66" qual:sign="positive" qual:transitionEffect="none" /><qual:input qual:id="tr_csa67_in_1" qual:qualitativeSpecies="sa259" qual:sign="positive" qual:transitionEffect="none" /></qual:listOfInputs><qual:listOfOutputs><qual:output qual:id="tr_csa67_out" qual:qualitativeSpecies="csa67" qual:transitionEffect="assignmentLevel" /></qual:listOfOutputs><qual:listOfFunctionTerms><qual:defaultTerm qual:resultLevel="0" /><qual:functionTerm qual:resultLevel="1"><math xmlns="http://www.w3.org/1998/Math/MathML"><apply><and /><apply><eq /><ci>csa66</ci><cn type="integer">1</cn></apply><apply><eq /><ci>sa259</ci><cn type="integer">1</cn></apply></apply></math></qual:functionTerm></qual:listOfFunctionTerms><notes><html xmlns="http://www.w3.org/1999/xhtml"><head><title /></head><body><p>References_begin:
Upon activation, scaffold proteins serve as platforms in which ERK dimers are assembled, forming complexes capable of interacting with and activating cognate cytoplasmic substrates.
Beta-arrestin prevents the translocation of ERK into the nucleus, thereby reducing phosphorylation of nuclear substrates and consequently MAPK-dependent gene expression.
PMID:18775330, PMID:19091303
References_end
</p>
</body></html></notes></qual:transition><qual:transition qual:id="tr_csa70"><qual:listOfInputs><qual:input qual:id="tr_csa70_in_0" qual:qualitativeSpecies="sa344" qual:sign="positive" qual:transitionEffect="none" /></qual:listOfInputs><qual:listOfOutputs><qual:output qual:id="tr_csa70_out" qual:qualitativeSpecies="csa70" qual:transitionEffect="assignmentLevel" /></qual:listOfOutputs><qual:listOfFunctionTerms><qual:defaultTerm qual:resultLevel="0" /><qual:functionTerm qual:resultLevel="1"><math xmlns="http://www.w3.org/1998/Math/MathML"><apply><or /><apply><eq /><ci>sa344</ci><cn type="integer">1</cn></apply></apply></math></qual:functionTerm></qual:listOfFunctionTerms><notes><html xmlns="http://www.w3.org/1999/xhtml"><head><title /></head><body><p>References_begin:
In the presence of wnt signals (+wnt) the cytosolic amount of b-catenin increases and thus translocates to the nucleus where it associates with transcription factors of the TCF/ LEF family. Due to its transactivating ability the b-catenin-transcription-factor-co mplex binds to DNA and activates wnt target genes.
http://www.gene-regulation.com/info/b-catenin.html
References_end
</p>
<p>References_begin:
Once GSK3B is inactivated, beta-catenin (CTNNB1) is stabilised in the cytoplasm and translocate to the nucleus, and then interacts with TCF/LEF and upregulates its downstream targets such as cyclin D1 and c-myc (not modelled).
PMID:16039586
References_end
</p>
</body></html></notes></qual:transition><qual:transition qual:id="tr_csa43"><qual:listOfInputs><qual:input qual:id="tr_csa43_in_0" qual:qualitativeSpecies="csa41" qual:sign="positive" qual:transitionEffect="none" /><qual:input qual:id="tr_csa43_in_1" qual:qualitativeSpecies="csa38" qual:sign="positive" qual:transitionEffect="none" /></qual:listOfInputs><qual:listOfOutputs><qual:output qual:id="tr_csa43_out" qual:qualitativeSpecies="csa43" qual:transitionEffect="assignmentLevel" /></qual:listOfOutputs><qual:listOfFunctionTerms><qual:defaultTerm qual:resultLevel="0" /><qual:functionTerm qual:resultLevel="1"><math xmlns="http://www.w3.org/1998/Math/MathML"><apply><and /><apply><eq /><ci>csa41</ci><cn type="integer">1</cn></apply><apply><eq /><ci>csa38</ci><cn type="integer">1</cn></apply></apply></math></qual:functionTerm></qual:listOfFunctionTerms><notes><html xmlns="http://www.w3.org/1999/xhtml"><head><title /></head><body><p>References_begin:
Sef1, which is a putative transmembrane protein of the Golgi apparatus, seems to be a scaffold protein that recruits ERK1/2 and MEK1/2 to its vicinity and probably allows their activation by Golgi-localised Ras proteins.
PMID:19565474
References_end
</p>
</body></html></notes></qual:transition><qual:transition qual:id="tr_csa72"><qual:listOfInputs><qual:input qual:id="tr_csa72_in_0" qual:qualitativeSpecies="sa368" qual:sign="positive" qual:transitionEffect="none" /><qual:input qual:id="tr_csa72_in_1" qual:qualitativeSpecies="csa73" qual:sign="positive" qual:transitionEffect="none" /></qual:listOfInputs><qual:listOfOutputs><qual:output qual:id="tr_csa72_out" qual:qualitativeSpecies="csa72" qual:transitionEffect="assignmentLevel" /></qual:listOfOutputs><qual:listOfFunctionTerms><qual:defaultTerm qual:resultLevel="0" /><qual:functionTerm qual:resultLevel="1"><math xmlns="http://www.w3.org/1998/Math/MathML"><apply><and /><apply><eq /><ci>sa368</ci><cn type="integer">1</cn></apply><apply><eq /><ci>csa73</ci><cn type="integer">1</cn></apply></apply></math></qual:functionTerm></qual:listOfFunctionTerms><notes><html xmlns="http://www.w3.org/1999/xhtml"><head><title /></head><body><p>References_begin:
TRAF proteins are recruited to the TRADD-TNFR1 complex. TRADD couples TNFR1 to TRAF2.
PMID:11274345
References_end
</p>
</body></html></notes></qual:transition><qual:transition qual:id="tr_csa73"><qual:listOfInputs><qual:input qual:id="tr_csa73_in_0" qual:qualitativeSpecies="sa370" qual:sign="positive" qual:transitionEffect="none" /></qual:listOfInputs><qual:listOfOutputs><qual:output qual:id="tr_csa73_out" qual:qualitativeSpecies="csa73" qual:transitionEffect="assignmentLevel" /></qual:listOfOutputs><qual:listOfFunctionTerms><qual:defaultTerm qual:resultLevel="0" /><qual:functionTerm qual:resultLevel="1"><math xmlns="http://www.w3.org/1998/Math/MathML"><apply><eq /><ci>sa370</ci><cn type="integer">1</cn></apply></math></qual:functionTerm></qual:listOfFunctionTerms><notes><html xmlns="http://www.w3.org/1999/xhtml"><head><title /></head><body><p>References_begin:
Upon ligand-induced TNFR1 trimerisation (not modelled), the TNFR1 death domain binds the death domain of the platform adapter protein TRADD. In contrast, TNFR2 does not possess a death domain and instead binds directly to TRAF proteins.
PMID:11274345
References_end
</p>
</body></html></notes></qual:transition><qual:transition qual:id="tr_csa74"><qual:listOfInputs><qual:input qual:id="tr_csa74_in_0" qual:qualitativeSpecies="sa372" qual:sign="positive" qual:transitionEffect="none" /><qual:input qual:id="tr_csa74_in_1" qual:qualitativeSpecies="csa72" qual:sign="positive" qual:transitionEffect="none" /></qual:listOfInputs><qual:listOfOutputs><qual:output qual:id="tr_csa74_out" qual:qualitativeSpecies="csa74" qual:transitionEffect="assignmentLevel" /></qual:listOfOutputs><qual:listOfFunctionTerms><qual:defaultTerm qual:resultLevel="0" /><qual:functionTerm qual:resultLevel="1"><math xmlns="http://www.w3.org/1998/Math/MathML"><apply><and /><apply><eq /><ci>sa372</ci><cn type="integer">1</cn></apply><apply><eq /><ci>csa72</ci><cn type="integer">1</cn></apply></apply></math></qual:functionTerm></qual:listOfFunctionTerms><notes><html xmlns="http://www.w3.org/1999/xhtml"><head><title /></head><body><p>References_begin:
TNF treatment is thought to result in the formation of a TRADD-RIP-TRAF2 complex at the membrane.
PMID:11274345
References_end
</p>
</body></html></notes></qual:transition><qual:transition qual:id="tr_csa75"><qual:listOfInputs><qual:input qual:id="tr_csa75_in_0" qual:qualitativeSpecies="sa368" qual:sign="positive" qual:transitionEffect="none" /></qual:listOfInputs><qual:listOfOutputs><qual:output qual:id="tr_csa75_out" qual:qualitativeSpecies="csa75" qual:transitionEffect="assignmentLevel" /></qual:listOfOutputs><qual:listOfFunctionTerms><qual:defaultTerm qual:resultLevel="0" /><qual:functionTerm qual:resultLevel="1"><math xmlns="http://www.w3.org/1998/Math/MathML"><apply><eq /><ci>sa368</ci><cn type="integer">1</cn></apply></math></qual:functionTerm></qual:listOfFunctionTerms><notes><html xmlns="http://www.w3.org/1999/xhtml"><head><title /></head><body><p>References_begin:
Upon ligand-induced TNFR1 trimerisation (not modelled), the TNFR1 death domain binds the death domain of the platform adapter protein TRADD. In contrast, TNFR2 does not possess a death domain and instead binds directly to TRAF proteins (TRAF2).
PMID:11274345
References_end
</p>
</body></html></notes></qual:transition><qual:transition qual:id="tr_csa78"><qual:listOfInputs><qual:input qual:id="tr_csa78_in_0" qual:qualitativeSpecies="sa376" qual:sign="positive" qual:transitionEffect="none" /></qual:listOfInputs><qual:listOfOutputs><qual:output qual:id="tr_csa78_out" qual:qualitativeSpecies="csa78" qual:transitionEffect="assignmentLevel" /></qual:listOfOutputs><qual:listOfFunctionTerms><qual:defaultTerm qual:resultLevel="0" /><qual:functionTerm qual:resultLevel="1"><math xmlns="http://www.w3.org/1998/Math/MathML"><apply><or /><apply><eq /><ci>sa376</ci><cn type="integer">1</cn></apply></apply></math></qual:functionTerm></qual:listOfFunctionTerms><notes><html xmlns="http://www.w3.org/1999/xhtml"><head><title /></head><body><p>References_begin:
Upon recruitment to the IL-1R complex, IRAK1 binds TRAF6, forming a MyD88-IRAK1-TRAF6 complex analogous to the TNFR-associated complex of TRADD, RIP and TRAF2.
PMID:11274345
References_end
</p>
<p>References_begin:
Similar to RIP recruitment by TRADD, the death domain of receptor-bound MyD88 binds IRAK1.
PMID:11274345
References_end
</p>
<p>References_begin:
The IL-1R/IL-1RAcP heterodimer recruits the death domain adapter protein MyD88.
PMID:11274345
References_end
</p>
</body></html></notes></qual:transition><qual:transition qual:id="tr_csa76"><qual:listOfInputs><qual:input qual:id="tr_csa76_in_0" qual:qualitativeSpecies="csa80" qual:sign="positive" qual:transitionEffect="none" /><qual:input qual:id="tr_csa76_in_1" qual:qualitativeSpecies="sa379" qual:sign="positive" qual:transitionEffect="none" /></qual:listOfInputs><qual:listOfOutputs><qual:output qual:id="tr_csa76_out" qual:qualitativeSpecies="csa76" qual:transitionEffect="assignmentLevel" /></qual:listOfOutputs><qual:listOfFunctionTerms><qual:defaultTerm qual:resultLevel="0" /><qual:functionTerm qual:resultLevel="1"><math xmlns="http://www.w3.org/1998/Math/MathML"><apply><and /><apply><eq /><ci>csa80</ci><cn type="integer">1</cn></apply><apply><eq /><ci>sa379</ci><cn type="integer">1</cn></apply></apply></math></qual:functionTerm></qual:listOfFunctionTerms><notes><html xmlns="http://www.w3.org/1999/xhtml"><head><title /></head><body><p>References_begin:
Activated TGFBR1/TGFBR2 complex attracts the TAB2/TAB3 proteins which promote activation of TAK1 (by phosphorylation).
TAB1 is an essential cofactor required for activation of TAK1 by upstream stimuli.
PMID:20060931, PMID:11274345
References_end
</p>
</body></html></notes></qual:transition><qual:transition qual:id="tr_csa91"><qual:listOfInputs><qual:input qual:id="tr_csa91_in_0" qual:qualitativeSpecies="csa74" qual:sign="positive" qual:transitionEffect="none" /><qual:input qual:id="tr_csa91_in_1" qual:qualitativeSpecies="sa386" qual:sign="positive" qual:transitionEffect="none" /></qual:listOfInputs><qual:listOfOutputs><qual:output qual:id="tr_csa91_out" qual:qualitativeSpecies="csa91" qual:transitionEffect="assignmentLevel" /></qual:listOfOutputs><qual:listOfFunctionTerms><qual:defaultTerm qual:resultLevel="0" /><qual:functionTerm qual:resultLevel="1"><math xmlns="http://www.w3.org/1998/Math/MathML"><apply><and /><apply><eq /><ci>csa74</ci><cn type="integer">1</cn></apply><apply><eq /><ci>sa386</ci><cn type="integer">1</cn></apply></apply></math></qual:functionTerm></qual:listOfFunctionTerms><notes><html xmlns="http://www.w3.org/1999/xhtml"><head><title /></head><body><p>References_begin:
TNF-dependent production of ROS triggers the dissociation of Trx from ASK1 and the consequently liberalised ASK1 binds to TRAF2. Finally, TRAF2 appears to activate ASK1 (by phosphorylation) by enhancing and stabilising the oligomerisation of ASK1.
PMID:12655147
References_end
</p>
</body></html></notes></qual:transition><qual:transition qual:id="tr_csa83"><qual:listOfInputs><qual:input qual:id="tr_csa83_in_0" qual:qualitativeSpecies="sa378" qual:sign="positive" qual:transitionEffect="none" /><qual:input qual:id="tr_csa83_in_1" qual:qualitativeSpecies="csa78" qual:sign="positive" qual:transitionEffect="none" /></qual:listOfInputs><qual:listOfOutputs><qual:output qual:id="tr_csa83_out" qual:qualitativeSpecies="csa83" qual:transitionEffect="assignmentLevel" /></qual:listOfOutputs><qual:listOfFunctionTerms><qual:defaultTerm qual:resultLevel="0" /><qual:functionTerm qual:resultLevel="1"><math xmlns="http://www.w3.org/1998/Math/MathML"><apply><and /><apply><eq /><ci>sa378</ci><cn type="integer">1</cn></apply><apply><eq /><ci>csa78</ci><cn type="integer">1</cn></apply></apply></math></qual:functionTerm></qual:listOfFunctionTerms><notes><html xmlns="http://www.w3.org/1999/xhtml"><head><title /></head><body><p>References_begin:
Endogenous TAK1 is activated by TGF-beta, IL-1 and TNF.
PMID:11274345
References_end
</p>
</body></html></notes></qual:transition><qual:transition qual:id="tr_csa82"><qual:listOfInputs><qual:input qual:id="tr_csa82_in_0" qual:qualitativeSpecies="sa378" qual:sign="positive" qual:transitionEffect="none" /><qual:input qual:id="tr_csa82_in_1" qual:qualitativeSpecies="csa76" qual:sign="positive" qual:transitionEffect="none" /></qual:listOfInputs><qual:listOfOutputs><qual:output qual:id="tr_csa82_out" qual:qualitativeSpecies="csa82" qual:transitionEffect="assignmentLevel" /></qual:listOfOutputs><qual:listOfFunctionTerms><qual:defaultTerm qual:resultLevel="0" /><qual:functionTerm qual:resultLevel="1"><math xmlns="http://www.w3.org/1998/Math/MathML"><apply><and /><apply><eq /><ci>sa378</ci><cn type="integer">1</cn></apply><apply><eq /><ci>csa76</ci><cn type="integer">1</cn></apply></apply></math></qual:functionTerm></qual:listOfFunctionTerms><notes><html xmlns="http://www.w3.org/1999/xhtml"><head><title /></head><body><p>References_begin:
Activated TGFBR1/TGFBR2 complex attracts the TAB2/TAB3 proteins which promote activation of TAK1 (by phosphorylation).
TAB1 is an essential cofactor required for activation of TAK1 by upstream stimuli. Endogenous TAK1 is activated by TGF-beta, IL-1 and TNF.
PMID:20060931, PMID:11274345
References_end
</p>
</body></html></notes></qual:transition><qual:transition qual:id="tr_csa100"><qual:listOfInputs><qual:input qual:id="tr_csa100_in_0" qual:qualitativeSpecies="csa3" qual:sign="positive" qual:transitionEffect="none" /><qual:input qual:id="tr_csa100_in_1" qual:qualitativeSpecies="sa383" qual:sign="positive" qual:transitionEffect="none" /></qual:listOfInputs><qual:listOfOutputs><qual:output qual:id="tr_csa100_out" qual:qualitativeSpecies="csa100" qual:transitionEffect="assignmentLevel" /></qual:listOfOutputs><qual:listOfFunctionTerms><qual:defaultTerm qual:resultLevel="0" /><qual:functionTerm qual:resultLevel="1"><math xmlns="http://www.w3.org/1998/Math/MathML"><apply><and /><apply><eq /><ci>csa3</ci><cn type="integer">1</cn></apply><apply><eq /><ci>sa383</ci><cn type="integer">1</cn></apply></apply></math></qual:functionTerm></qual:listOfFunctionTerms><notes><html xmlns="http://www.w3.org/1999/xhtml"><head><title /></head><body><p>References_begin:
Modelling choices:
- activation of MEKK2 and MEKK3 is assumed to follow the same mechanisms of MEKK1 activation
References_end
</p>
</body></html></notes></qual:transition><qual:transition qual:id="tr_csa92"><qual:listOfInputs><qual:input qual:id="tr_csa92_in_0" qual:qualitativeSpecies="sa383" qual:sign="positive" qual:transitionEffect="none" /><qual:input qual:id="tr_csa92_in_1" qual:qualitativeSpecies="csa74" qual:sign="positive" qual:transitionEffect="none" /></qual:listOfInputs><qual:listOfOutputs><qual:output qual:id="tr_csa92_out" qual:qualitativeSpecies="csa92" qual:transitionEffect="assignmentLevel" /></qual:listOfOutputs><qual:listOfFunctionTerms><qual:defaultTerm qual:resultLevel="0" /><qual:functionTerm qual:resultLevel="1"><math xmlns="http://www.w3.org/1998/Math/MathML"><apply><and /><apply><eq /><ci>sa383</ci><cn type="integer">1</cn></apply><apply><eq /><ci>csa74</ci><cn type="integer">1</cn></apply></apply></math></qual:functionTerm></qual:listOfFunctionTerms><notes><html xmlns="http://www.w3.org/1999/xhtml"><head><title /></head><body><p>References_begin:
Modelling choices:
- activation of MEKK2 and MEKK3 is assumed to follow the same mechanisms of MEKK1 activation
References_end
</p>
</body></html></notes></qual:transition><qual:transition qual:id="tr_csa93"><qual:listOfInputs><qual:input qual:id="tr_csa93_in_0" qual:qualitativeSpecies="csa74" qual:sign="positive" qual:transitionEffect="none" /><qual:input qual:id="tr_csa93_in_1" qual:qualitativeSpecies="sa378" qual:sign="positive" qual:transitionEffect="none" /></qual:listOfInputs><qual:listOfOutputs><qual:output qual:id="tr_csa93_out" qual:qualitativeSpecies="csa93" qual:transitionEffect="assignmentLevel" /></qual:listOfOutputs><qual:listOfFunctionTerms><qual:defaultTerm qual:resultLevel="0" /><qual:functionTerm qual:resultLevel="1"><math xmlns="http://www.w3.org/1998/Math/MathML"><apply><and /><apply><eq /><ci>csa74</ci><cn type="integer">1</cn></apply><apply><eq /><ci>sa378</ci><cn type="integer">1</cn></apply></apply></math></qual:functionTerm></qual:listOfFunctionTerms><notes><html xmlns="http://www.w3.org/1999/xhtml"><head><title /></head><body><p>References_begin:
Endogenous TAK1 is activated by TGF-beta, IL-1 and TNF.
PMID:11274345
References_end
</p>
</body></html></notes></qual:transition><qual:transition qual:id="tr_csa89"><qual:listOfInputs><qual:input qual:id="tr_csa89_in_0" qual:qualitativeSpecies="csa3" qual:sign="positive" qual:transitionEffect="none" /><qual:input qual:id="tr_csa89_in_1" qual:qualitativeSpecies="sa380" qual:sign="positive" qual:transitionEffect="none" /></qual:listOfInputs><qual:listOfOutputs><qual:output qual:id="tr_csa89_out" qual:qualitativeSpecies="csa89" qual:transitionEffect="assignmentLevel" /></qual:listOfOutputs><qual:listOfFunctionTerms><qual:defaultTerm qual:resultLevel="0" /><qual:functionTerm qual:resultLevel="1"><math xmlns="http://www.w3.org/1998/Math/MathML"><apply><and /><apply><eq /><ci>csa3</ci><cn type="integer">1</cn></apply><apply><eq /><ci>sa380</ci><cn type="integer">1</cn></apply></apply></math></qual:functionTerm></qual:listOfFunctionTerms><notes><html xmlns="http://www.w3.org/1999/xhtml"><head><title /></head><body><p>References_begin:
MEKK1 can interact with Ras in a GTP-dependent manner. The GTP-dependent coupling of MEKK1 to Ras indicates that MEKK1 may be an effector for those agonists that recruit JNK through Ras-dependent mechanisms.
PMID:11274345
Modelling choices:
- activation of MAP3K1 by RAS has been supposed to be similar to activation of C-RAF by RAS at plasma membrane
References_end
</p>
</body></html></notes></qual:transition><qual:transition qual:id="tr_csa97"><qual:listOfInputs><qual:input qual:id="tr_csa97_in_0" qual:qualitativeSpecies="sa380" qual:sign="positive" qual:transitionEffect="none" /><qual:input qual:id="tr_csa97_in_1" qual:qualitativeSpecies="csa75" qual:sign="positive" qual:transitionEffect="none" /></qual:listOfInputs><qual:listOfOutputs><qual:output qual:id="tr_csa97_out" qual:qualitativeSpecies="csa97" qual:transitionEffect="assignmentLevel" /></qual:listOfOutputs><qual:listOfFunctionTerms><qual:defaultTerm qual:resultLevel="0" /><qual:functionTerm qual:resultLevel="1"><math xmlns="http://www.w3.org/1998/Math/MathML"><apply><and /><apply><eq /><ci>sa380</ci><cn type="integer">1</cn></apply><apply><eq /><ci>csa75</ci><cn type="integer">1</cn></apply></apply></math></qual:functionTerm></qual:listOfFunctionTerms><notes><html xmlns="http://www.w3.org/1999/xhtml"><head><title /></head><body><p>References_begin:
MEKK1 is significantly activated by TNF. Oligomerisation of TRAFs is sufficient to trigger MEKK1 binding. MEKK1 associates selectively with oligomerised TRAF2 in vivo, in a TNF-dependent manner.
PMID:11274345
References_end
</p>
</body></html></notes></qual:transition><qual:transition qual:id="tr_csa85"><qual:listOfInputs><qual:input qual:id="tr_csa85_in_0" qual:qualitativeSpecies="csa75" qual:sign="positive" qual:transitionEffect="none" /><qual:input qual:id="tr_csa85_in_1" qual:qualitativeSpecies="sa378" qual:sign="positive" qual:transitionEffect="none" /></qual:listOfInputs><qual:listOfOutputs><qual:output qual:id="tr_csa85_out" qual:qualitativeSpecies="csa85" qual:transitionEffect="assignmentLevel" /></qual:listOfOutputs><qual:listOfFunctionTerms><qual:defaultTerm qual:resultLevel="0" /><qual:functionTerm qual:resultLevel="1"><math xmlns="http://www.w3.org/1998/Math/MathML"><apply><and /><apply><eq /><ci>csa75</ci><cn type="integer">1</cn></apply><apply><eq /><ci>sa378</ci><cn type="integer">1</cn></apply></apply></math></qual:functionTerm></qual:listOfFunctionTerms><notes><html xmlns="http://www.w3.org/1999/xhtml"><head><title /></head><body><p>References_begin:
Endogenous TAK1 is activated by TGF-beta, IL-1 and TNF.
PMID:11274345
References_end
</p>
</body></html></notes></qual:transition><qual:transition qual:id="tr_csa95"><qual:listOfInputs><qual:input qual:id="tr_csa95_in_0" qual:qualitativeSpecies="sa657" qual:sign="positive" qual:transitionEffect="none" /></qual:listOfInputs><qual:listOfOutputs><qual:output qual:id="tr_csa95_out" qual:qualitativeSpecies="csa95" qual:transitionEffect="assignmentLevel" /></qual:listOfOutputs><qual:listOfFunctionTerms><qual:defaultTerm qual:resultLevel="0" /><qual:functionTerm qual:resultLevel="1"><math xmlns="http://www.w3.org/1998/Math/MathML"><apply><or /><apply><eq /><ci>sa657</ci><cn type="integer">1</cn></apply></apply></math></qual:functionTerm></qual:listOfFunctionTerms><notes><html xmlns="http://www.w3.org/1999/xhtml"><head><title /></head><body><p>References_begin:
Expression of GADD45 genes in mammalian cells strongly activates co-expressed MTK1, as well as p38 and JNK, the MAPKs downstream of MTK1.
GADD45alpha/beta are direct MEKK4 interactors. They are involved in genotoxin regulation of MEKK4 signalling to JNK and p38
PMID:21614932, PMID:11274345
References_end
</p>
<p>References_begin:
Translation
References_end
</p>
</body></html></notes></qual:transition><qual:transition qual:id="tr_csa90"><qual:listOfInputs><qual:input qual:id="tr_csa90_in_0" qual:qualitativeSpecies="sa380" qual:sign="positive" qual:transitionEffect="none" /><qual:input qual:id="tr_csa90_in_1" qual:qualitativeSpecies="csa74" qual:sign="positive" qual:transitionEffect="none" /></qual:listOfInputs><qual:listOfOutputs><qual:output qual:id="tr_csa90_out" qual:qualitativeSpecies="csa90" qual:transitionEffect="assignmentLevel" /></qual:listOfOutputs><qual:listOfFunctionTerms><qual:defaultTerm qual:resultLevel="0" /><qual:functionTerm qual:resultLevel="1"><math xmlns="http://www.w3.org/1998/Math/MathML"><apply><and /><apply><eq /><ci>sa380</ci><cn type="integer">1</cn></apply><apply><eq /><ci>csa74</ci><cn type="integer">1</cn></apply></apply></math></qual:functionTerm></qual:listOfFunctionTerms><notes><html xmlns="http://www.w3.org/1999/xhtml"><head><title /></head><body><p>References_begin:
MEKK1 is significantly activated by TNF. Oligomerisation of TRAFs is sufficient to trigger MEKK1 binding. MEKK1 associates selectively with oligomerised TRAF2 in vivo, in a TNF-dependent manner.
PMID:11274345
References_end
</p>
</body></html></notes></qual:transition><qual:transition qual:id="tr_csa98"><qual:listOfInputs><qual:input qual:id="tr_csa98_in_0" qual:qualitativeSpecies="csa75" qual:sign="positive" qual:transitionEffect="none" /><qual:input qual:id="tr_csa98_in_1" qual:qualitativeSpecies="sa386" qual:sign="positive" qual:transitionEffect="none" /></qual:listOfInputs><qual:listOfOutputs><qual:output qual:id="tr_csa98_out" qual:qualitativeSpecies="csa98" qual:transitionEffect="assignmentLevel" /></qual:listOfOutputs><qual:listOfFunctionTerms><qual:defaultTerm qual:resultLevel="0" /><qual:functionTerm qual:resultLevel="1"><math xmlns="http://www.w3.org/1998/Math/MathML"><apply><and /><apply><eq /><ci>csa75</ci><cn type="integer">1</cn></apply><apply><eq /><ci>sa386</ci><cn type="integer">1</cn></apply></apply></math></qual:functionTerm></qual:listOfFunctionTerms><notes><html xmlns="http://www.w3.org/1999/xhtml"><head><title /></head><body><p>References_begin:
TNF-dependent production of ROS triggers the dissociation of Trx from ASK1 and the consequently liberalised ASK1 binds to TRAF2. Finally, TRAF2 appears to activate ASK1 (by phosphorylation) by enhancing and stabilising the oligomerisation of ASK1.
PMID:12655147
References_end
</p>
</body></html></notes></qual:transition><qual:transition qual:id="tr_csa46"><qual:listOfInputs><qual:input qual:id="tr_csa46_in_0" qual:qualitativeSpecies="sa311" qual:sign="positive" qual:transitionEffect="none" /></qual:listOfInputs><qual:listOfOutputs><qual:output qual:id="tr_csa46_out" qual:qualitativeSpecies="csa46" qual:transitionEffect="assignmentLevel" /></qual:listOfOutputs><qual:listOfFunctionTerms><qual:defaultTerm qual:resultLevel="0" /><qual:functionTerm qual:resultLevel="1"><math xmlns="http://www.w3.org/1998/Math/MathML"><apply><or /><apply><eq /><ci>sa311</ci><cn type="integer">1</cn></apply></apply></math></qual:functionTerm></qual:listOfFunctionTerms><notes><html xmlns="http://www.w3.org/1999/xhtml"><head><title /></head><body><p>References_begin:
Recruited GRKs (GRK2 and GRK3) phosphorylate GPCR and increase its affinity for binding beta-arrestin.
PMID:11226259
References_end
</p>
<p>References_begin:
Recruited GRKs (GRK2 and GRK3) phosphorylate GPCR and increase its affinity for binding beta-arrestin.
PMID:11226259
References_end
</p>
</body></html></notes></qual:transition><qual:transition qual:id="tr_csa94"><qual:listOfInputs><qual:input qual:id="tr_csa94_in_0" qual:qualitativeSpecies="sa383" qual:sign="positive" qual:transitionEffect="none" /><qual:input qual:id="tr_csa94_in_1" qual:qualitativeSpecies="csa75" qual:sign="positive" qual:transitionEffect="none" /></qual:listOfInputs><qual:listOfOutputs><qual:output qual:id="tr_csa94_out" qual:qualitativeSpecies="csa94" qual:transitionEffect="assignmentLevel" /></qual:listOfOutputs><qual:listOfFunctionTerms><qual:defaultTerm qual:resultLevel="0" /><qual:functionTerm qual:resultLevel="1"><math xmlns="http://www.w3.org/1998/Math/MathML"><apply><and /><apply><eq /><ci>sa383</ci><cn type="integer">1</cn></apply><apply><eq /><ci>csa75</ci><cn type="integer">1</cn></apply></apply></math></qual:functionTerm></qual:listOfFunctionTerms><notes><html xmlns="http://www.w3.org/1999/xhtml"><head><title /></head><body><p>References_begin:
Modelling choices:
- activation of MEKK2 and MEKK3 is assumed to follow the same mechanisms of MEKK1 activation
References_end
</p>
</body></html></notes></qual:transition><qual:transition qual:id="tr_csa106"><qual:listOfInputs><qual:input qual:id="tr_csa106_in_0" qual:qualitativeSpecies="sa552" qual:sign="positive" qual:transitionEffect="none" /><qual:input qual:id="tr_csa106_in_1" qual:qualitativeSpecies="sa551" qual:sign="positive" qual:transitionEffect="none" /></qual:listOfInputs><qual:listOfOutputs><qual:output qual:id="tr_csa106_out" qual:qualitativeSpecies="csa106" qual:transitionEffect="assignmentLevel" /></qual:listOfOutputs><qual:listOfFunctionTerms><qual:defaultTerm qual:resultLevel="0" /><qual:functionTerm qual:resultLevel="1"><math xmlns="http://www.w3.org/1998/Math/MathML"><apply><and /><apply><eq /><ci>sa552</ci><cn type="integer">1</cn></apply><apply><eq /><ci>sa551</ci><cn type="integer">1</cn></apply></apply></math></qual:functionTerm></qual:listOfFunctionTerms><notes><html xmlns="http://www.w3.org/1999/xhtml"><head><title /></head><body><p>References_begin:
MKP-1 (DUSP1) preferentially inactivates JNK and p38.
PMID:19436832
Modelling choices:
- same mechanism of ERK inactivation by DUSP6
References_end
</p>
</body></html></notes></qual:transition><qual:transition qual:id="tr_csa103"><qual:listOfInputs><qual:input qual:id="tr_csa103_in_0" qual:qualitativeSpecies="sa537" qual:sign="positive" qual:transitionEffect="none" /></qual:listOfInputs><qual:listOfOutputs><qual:output qual:id="tr_csa103_out" qual:qualitativeSpecies="csa103" qual:transitionEffect="assignmentLevel" /></qual:listOfOutputs><qual:listOfFunctionTerms><qual:defaultTerm qual:resultLevel="0" /><qual:functionTerm qual:resultLevel="1"><math xmlns="http://www.w3.org/1998/Math/MathML"><apply><eq /><ci>sa537</ci><cn type="integer">1</cn></apply></math></qual:functionTerm></qual:listOfFunctionTerms><notes><html xmlns="http://www.w3.org/1999/xhtml"><head><title /></head><body><p>References_begin:
AP-1 is a heterodimer comprised of bZIP transcription factors, typically c-Jun and JunD, along with members of the fos (usually c-Fos) and ATF (usually ATF2) families. All bZIP transcription factors contain leucine zippers that enable homo- and heterodimerisation, and AP-1 components are organised into Jun-Jun, Jun-Fos, or Jun-ATF dimers.
PMID:11274345
References_end
</p>
</body></html></notes></qual:transition><qual:transition qual:id="tr_csa104"><qual:listOfInputs><qual:input qual:id="tr_csa104_in_0" qual:qualitativeSpecies="sa537" qual:sign="positive" qual:transitionEffect="none" /><qual:input qual:id="tr_csa104_in_1" qual:qualitativeSpecies="sa536" qual:sign="positive" qual:transitionEffect="none" /></qual:listOfInputs><qual:listOfOutputs><qual:output qual:id="tr_csa104_out" qual:qualitativeSpecies="csa104" qual:transitionEffect="assignmentLevel" /></qual:listOfOutputs><qual:listOfFunctionTerms><qual:defaultTerm qual:resultLevel="0" /><qual:functionTerm qual:resultLevel="1"><math xmlns="http://www.w3.org/1998/Math/MathML"><apply><and /><apply><eq /><ci>sa537</ci><cn type="integer">1</cn></apply><apply><eq /><ci>sa536</ci><cn type="integer">1</cn></apply></apply></math></qual:functionTerm></qual:listOfFunctionTerms><notes><html xmlns="http://www.w3.org/1999/xhtml"><head><title /></head><body><p>References_begin:
AP-1 is a heterodimer comprised of bZIP transcription factors, typically c-Jun and JunD, along with members of the fos (usually c-Fos) and ATF (usually ATF2) families. All bZIP transcription factors contain leucine zippers that enable homo- and heterodimerisation, and AP-1 components are organised into Jun-Jun, Jun-Fos, or Jun-ATF dimers.
PMID:11274345
References_end
</p>
</body></html></notes></qual:transition><qual:transition qual:id="tr_csa105"><qual:listOfInputs><qual:input qual:id="tr_csa105_in_0" qual:qualitativeSpecies="sa537" qual:sign="positive" qual:transitionEffect="none" /><qual:input qual:id="tr_csa105_in_1" qual:qualitativeSpecies="sa538" qual:sign="positive" qual:transitionEffect="none" /></qual:listOfInputs><qual:listOfOutputs><qual:output qual:id="tr_csa105_out" qual:qualitativeSpecies="csa105" qual:transitionEffect="assignmentLevel" /></qual:listOfOutputs><qual:listOfFunctionTerms><qual:defaultTerm qual:resultLevel="0" /><qual:functionTerm qual:resultLevel="1"><math xmlns="http://www.w3.org/1998/Math/MathML"><apply><and /><apply><eq /><ci>sa537</ci><cn type="integer">1</cn></apply><apply><eq /><ci>sa538</ci><cn type="integer">1</cn></apply></apply></math></qual:functionTerm></qual:listOfFunctionTerms><notes><html xmlns="http://www.w3.org/1999/xhtml"><head><title /></head><body><p>References_begin:
AP-1 is a heterodimer comprised of bZIP transcription factors, typically c-Jun and JunD, along with members of the fos (usually c-Fos) and ATF (usually ATF2) families. All bZIP transcription factors contain leucine zippers that enable homo- and heterodimerisation, and AP-1 components are organised into Jun-Jun, Jun-Fos, or Jun-ATF dimers.
PMID:11274345
References_end
</p>
</body></html></notes></qual:transition><qual:transition qual:id="tr_csa107"><qual:listOfInputs><qual:input qual:id="tr_csa107_in_0" qual:qualitativeSpecies="sa552" qual:sign="positive" qual:transitionEffect="none" /><qual:input qual:id="tr_csa107_in_1" qual:qualitativeSpecies="sa550" qual:sign="positive" qual:transitionEffect="none" /></qual:listOfInputs><qual:listOfOutputs><qual:output qual:id="tr_csa107_out" qual:qualitativeSpecies="csa107" qual:transitionEffect="assignmentLevel" /></qual:listOfOutputs><qual:listOfFunctionTerms><qual:defaultTerm qual:resultLevel="0" /><qual:functionTerm qual:resultLevel="1"><math xmlns="http://www.w3.org/1998/Math/MathML"><apply><and /><apply><eq /><ci>sa552</ci><cn type="integer">1</cn></apply><apply><eq /><ci>sa550</ci><cn type="integer">1</cn></apply></apply></math></qual:functionTerm></qual:listOfFunctionTerms><notes><html xmlns="http://www.w3.org/1999/xhtml"><head><title /></head><body><p>References_begin:
MKP-1 (DUSP1) preferentially inactivates JNK and p38.
PMID:19436832
Modelling choices:
- same mechanism of ERK inactivation by DUSP6
References_end
</p>
</body></html></notes></qual:transition><qual:transition qual:id="tr_csa108"><qual:listOfInputs><qual:input qual:id="tr_csa108_in_0" qual:qualitativeSpecies="sa671" qual:sign="positive" qual:transitionEffect="none" /><qual:input qual:id="tr_csa108_in_1" qual:qualitativeSpecies="sa677" qual:sign="positive" qual:transitionEffect="none" /><qual:input qual:id="tr_csa108_in_2" qual:qualitativeSpecies="csa80" qual:sign="positive" qual:transitionEffect="none" /></qual:listOfInputs><qual:listOfOutputs><qual:output qual:id="tr_csa108_out" qual:qualitativeSpecies="csa108" qual:transitionEffect="assignmentLevel" /></qual:listOfOutputs><qual:listOfFunctionTerms><qual:defaultTerm qual:resultLevel="0" /><qual:functionTerm qual:resultLevel="1"><math xmlns="http://www.w3.org/1998/Math/MathML"><apply><and /><apply><eq /><ci>sa671</ci><cn type="integer">1</cn></apply><apply><eq /><ci>sa677</ci><cn type="integer">1</cn></apply><apply><eq /><ci>csa80</ci><cn type="integer">1</cn></apply></apply></math></qual:functionTerm></qual:listOfFunctionTerms><notes><html xmlns="http://www.w3.org/1999/xhtml"><head><title /></head><body><p>References_begin:
TGF-β exerts its biological effects by binding to a cell surface receptor complex composed of type I (TbRI) and type II (TbRII) receptor serine/threonine kinases. Upon ligand binding, TbRII phosphorylates and activates TbRI, which subsequently phosphorylates the cytoplasmic Smad2 and Smad3 proteins. Phosphorylated Smad proteins form stable complexes with a common partner, Smad4. The activated Smad2/4 and Smad3/4 complexes translocate into the nucleus, where the Smad oligomers induce transcriptional activation (or inhibition) of specific target genes.
PMID:21614932
References_end
</p>
</body></html></notes></qual:transition><qual:transition qual:id="tr_csa109"><qual:listOfInputs><qual:input qual:id="tr_csa109_in_0" qual:qualitativeSpecies="sa672" qual:sign="positive" qual:transitionEffect="none" /><qual:input qual:id="tr_csa109_in_1" qual:qualitativeSpecies="sa677" qual:sign="positive" qual:transitionEffect="none" /><qual:input qual:id="tr_csa109_in_2" qual:qualitativeSpecies="csa80" qual:sign="positive" qual:transitionEffect="none" /></qual:listOfInputs><qual:listOfOutputs><qual:output qual:id="tr_csa109_out" qual:qualitativeSpecies="csa109" qual:transitionEffect="assignmentLevel" /></qual:listOfOutputs><qual:listOfFunctionTerms><qual:defaultTerm qual:resultLevel="0" /><qual:functionTerm qual:resultLevel="1"><math xmlns="http://www.w3.org/1998/Math/MathML"><apply><and /><apply><eq /><ci>sa672</ci><cn type="integer">1</cn></apply><apply><eq /><ci>sa677</ci><cn type="integer">1</cn></apply><apply><eq /><ci>csa80</ci><cn type="integer">1</cn></apply></apply></math></qual:functionTerm></qual:listOfFunctionTerms><notes><html xmlns="http://www.w3.org/1999/xhtml"><head><title /></head><body><p>References_begin:
TGF-β exerts its biological effects by binding to a cell surface receptor complex composed of type I (TbRI) and type II (TbRII) receptor serine/threonine kinases. Upon ligand binding, TbRII phosphorylates and activates TbRI, which subsequently phosphorylates the cytoplasmic Smad2 and Smad3 proteins. Phosphorylated Smad proteins form stable complexes with a common partner, Smad4. The activated Smad2/4 and Smad3/4 complexes translocate into the nucleus, where the Smad oligomers induce transcriptional activation (or inhibition) of specific target genes.
PMID:21614932
References_end
</p>
</body></html></notes></qual:transition><qual:transition qual:id="tr_csa110"><qual:listOfInputs><qual:input qual:id="tr_csa110_in_0" qual:qualitativeSpecies="sa687" qual:sign="positive" qual:transitionEffect="none" /><qual:input qual:id="tr_csa110_in_1" qual:qualitativeSpecies="sa169" qual:sign="positive" qual:transitionEffect="none" /></qual:listOfInputs><qual:listOfOutputs><qual:output qual:id="tr_csa110_out" qual:qualitativeSpecies="csa110" qual:transitionEffect="assignmentLevel" /></qual:listOfOutputs><qual:listOfFunctionTerms><qual:defaultTerm qual:resultLevel="0" /><qual:functionTerm qual:resultLevel="1"><math xmlns="http://www.w3.org/1998/Math/MathML"><apply><and /><apply><eq /><ci>sa687</ci><cn type="integer">1</cn></apply><apply><eq /><ci>sa169</ci><cn type="integer">1</cn></apply></apply></math></qual:functionTerm></qual:listOfFunctionTerms><notes><html xmlns="http://www.w3.org/1999/xhtml"><head><title /></head><body><p>References_begin:
Recruitment to the membrane and tyrosine phosphorylation enhance the enzymatic activity of PLC-g, leading to the formation of two second messengers, diacylglycerol (DAG) and inositol 1,4,5-trisphosphate (IP3). IP3 releases Ca2+ from internal stores, which in turn acts in concert with DAG to translocate protein kinase C (PKC) to the cell membrane and stimulate its enzymatic activity.
PMID:15567848
References_end
</p>
</body></html></notes></qual:transition><qual:transition qual:id="tr_csa111"><qual:listOfInputs><qual:input qual:id="tr_csa111_in_0" qual:qualitativeSpecies="sa716" qual:sign="positive" qual:transitionEffect="none" /><qual:input qual:id="tr_csa111_in_1" qual:qualitativeSpecies="sa718" qual:sign="positive" qual:transitionEffect="none" /></qual:listOfInputs><qual:listOfOutputs><qual:output qual:id="tr_csa111_out" qual:qualitativeSpecies="csa111" qual:transitionEffect="assignmentLevel" /></qual:listOfOutputs><qual:listOfFunctionTerms><qual:defaultTerm qual:resultLevel="0" /><qual:functionTerm qual:resultLevel="1"><math xmlns="http://www.w3.org/1998/Math/MathML"><apply><and /><apply><eq /><ci>sa716</ci><cn type="integer">1</cn></apply><apply><eq /><ci>sa718</ci><cn type="integer">1</cn></apply></apply></math></qual:functionTerm></qual:listOfFunctionTerms><notes><html xmlns="http://www.w3.org/1999/xhtml"><head><title /></head><body><p>References_begin:
Grb2 recruits the docking protein Gab1, which is tyrosine phosphorylated by EGFR or FGFR, leading to recruitment and activation of the PI3K-Akt cell survival pathway.
PMID:15567848
References_end
</p>
</body></html></notes></qual:transition><qual:transition qual:id="tr_csa113"><qual:listOfInputs><qual:input qual:id="tr_csa113_in_0" qual:qualitativeSpecies="csa111" qual:sign="positive" qual:transitionEffect="none" /><qual:input qual:id="tr_csa113_in_1" qual:qualitativeSpecies="sa696" qual:sign="positive" qual:transitionEffect="none" /><qual:input qual:id="tr_csa113_in_2" qual:qualitativeSpecies="sa22" qual:sign="positive" qual:transitionEffect="none" /></qual:listOfInputs><qual:listOfOutputs><qual:output qual:id="tr_csa113_out" qual:qualitativeSpecies="csa113" qual:transitionEffect="assignmentLevel" /></qual:listOfOutputs><qual:listOfFunctionTerms><qual:defaultTerm qual:resultLevel="0" /><qual:functionTerm qual:resultLevel="1"><math xmlns="http://www.w3.org/1998/Math/MathML"><apply><and /><apply><or /><apply><eq /><ci>sa696</ci><cn type="integer">1</cn></apply><apply><eq /><ci>sa22</ci><cn type="integer">1</cn></apply></apply><apply><eq /><ci>csa111</ci><cn type="integer">1</cn></apply></apply></math></qual:functionTerm></qual:listOfFunctionTerms><notes><html xmlns="http://www.w3.org/1999/xhtml"><head><title /></head><body><p>References_begin:
Grb2 recruits the docking protein Gab1, which is tyrosine phosphorylated by EGFR or FGFR, leading to recruitment and activation of the PI3K-Akt cell survival pathway.
Recruitment of PI 3-kinase by Gab1 results in a positive-feedback loop mediated by binding of the PH domain of Gab1 to the product of PI3-kinase activation, phosphatidylinositol-3,4,5-triphosphate.
PMID:15567848, PMID:15199124
References_end
</p>
</body></html></notes></qual:transition><qual:transition qual:id="tr_sa64"><qual:listOfInputs><qual:input qual:id="tr_sa64_in_0" qual:qualitativeSpecies="sa259" qual:sign="positive" qual:transitionEffect="none" /><qual:input qual:id="tr_sa64_in_1" qual:qualitativeSpecies="sa537" qual:sign="positive" qual:transitionEffect="none" /><qual:input qual:id="tr_sa64_in_2" qual:qualitativeSpecies="sa397" qual:sign="positive" qual:transitionEffect="none" /><qual:input qual:id="tr_sa64_in_3" qual:qualitativeSpecies="csa104" qual:sign="positive" qual:transitionEffect="none" /><qual:input qual:id="tr_sa64_in_4" qual:qualitativeSpecies="csa103" qual:sign="positive" qual:transitionEffect="none" /><qual:input qual:id="tr_sa64_in_5" qual:qualitativeSpecies="csa105" qual:sign="positive" qual:transitionEffect="none" /><qual:input qual:id="tr_sa64_in_6" qual:qualitativeSpecies="csa61" qual:sign="positive" qual:transitionEffect="none" /><qual:input qual:id="tr_sa64_in_7" qual:qualitativeSpecies="sa555" qual:sign="positive" qual:transitionEffect="none" /><qual:input qual:id="tr_sa64_in_8" qual:qualitativeSpecies="csa43" qual:sign="positive" qual:transitionEffect="none" /><qual:input qual:id="tr_sa64_in_9" qual:qualitativeSpecies="csa66" qual:sign="positive" qual:transitionEffect="none" /><qual:input qual:id="tr_sa64_in_10" qual:qualitativeSpecies="csa19" qual:sign="positive" qual:transitionEffect="none" /></qual:listOfInputs><qual:listOfOutputs><qual:output qual:id="tr_sa64_out" qual:qualitativeSpecies="sa64" qual:transitionEffect="assignmentLevel" /></qual:listOfOutputs><qual:listOfFunctionTerms><qual:defaultTerm qual:resultLevel="0" /><qual:functionTerm qual:resultLevel="1"><math xmlns="http://www.w3.org/1998/Math/MathML"><apply><or /><apply><and /><apply><or /><apply><eq /><ci>sa537</ci><cn type="integer">1</cn></apply><apply><eq /><ci>sa397</ci><cn type="integer">1</cn></apply><apply><eq /><ci>csa104</ci><cn type="integer">1</cn></apply><apply><eq /><ci>csa103</ci><cn type="integer">1</cn></apply><apply><eq /><ci>csa105</ci><cn type="integer">1</cn></apply></apply><apply><eq /><ci>sa259</ci><cn type="integer">1</cn></apply></apply><apply><and /><apply><or /><apply><eq /><ci>sa555</ci><cn type="integer">1</cn></apply><apply><eq /><ci>sa397</ci><cn type="integer">1</cn></apply><apply><eq /><ci>csa104</ci><cn type="integer">1</cn></apply><apply><eq /><ci>csa103</ci><cn type="integer">1</cn></apply><apply><eq /><ci>csa105</ci><cn type="integer">1</cn></apply></apply><apply><eq /><ci>csa61</ci><cn type="integer">1</cn></apply></apply><apply><and /><apply><or /><apply><eq /><ci>sa555</ci><cn type="integer">1</cn></apply><apply><eq /><ci>sa397</ci><cn type="integer">1</cn></apply><apply><eq /><ci>csa104</ci><cn type="integer">1</cn></apply><apply><eq /><ci>csa103</ci><cn type="integer">1</cn></apply><apply><eq /><ci>csa105</ci><cn type="integer">1</cn></apply></apply><apply><eq /><ci>csa43</ci><cn type="integer">1</cn></apply></apply><apply><and /><apply><or /><apply><eq /><ci>sa555</ci><cn type="integer">1</cn></apply><apply><eq /><ci>sa397</ci><cn type="integer">1</cn></apply><apply><eq /><ci>csa104</ci><cn type="integer">1</cn></apply><apply><eq /><ci>csa103</ci><cn type="integer">1</cn></apply><apply><eq /><ci>csa105</ci><cn type="integer">1</cn></apply></apply><apply><eq /><ci>csa66</ci><cn type="integer">1</cn></apply></apply><apply><and /><apply><or /><apply><eq /><ci>sa555</ci><cn type="integer">1</cn></apply><apply><eq /><ci>sa397</ci><cn type="integer">1</cn></apply><apply><eq /><ci>csa104</ci><cn type="integer">1</cn></apply><apply><eq /><ci>csa103</ci><cn type="integer">1</cn></apply><apply><eq /><ci>csa105</ci><cn type="integer">1</cn></apply></apply><apply><eq /><ci>csa19</ci><cn type="integer">1</cn></apply></apply></apply></math></qual:functionTerm></qual:listOfFunctionTerms><notes><html xmlns="http://www.w3.org/1999/xhtml"><head><title /></head><body><p>References_begin:
JNK pathway negatively regulates ERK pathway by uncoupling ERK activation from MEK via activation of Jun transcriptional activity.
A direct interaction between p38 and ERK has been proposed as a mechanism to inhibit ERK phosphorylation. AP-1 mediated gene expression inhibits ERK phosphorylation.
PMID:12738796, PMID:18039929
References_end
</p>
<p>References_begin:
MEK is continuously dephosphorylated by PP2A (PPP2CA), whose activity is stimulated by p38: p38 activity increases the physical association between PP2A and MEK/ERK complex. A direct interaction between p38 and ERK has been proposed as a mechanism to inhibit ERK phosphorylation. AP-1 mediated gene expression inhibits ERK phosphorylation.
PMID:18039929
Modelling choices:
- here, the physical association between PP2A and ERK/MEK complex is not represented explicitly
References_end
</p>
<p>References_begin:
MEK is continuously dephosphorylated by PP2A (PPP2CA), whose activity is stimulated by p38: p38 activity increases the physical association between PP2A and MEK/ERK complex. A direct interaction between p38 and ERK has been proposed as a mechanism to inhibit ERK phosphorylation. AP-1 mediated gene expression inhibits ERK phosphorylation.
PMID:18039929
Modelling choices:
- here, the physical association between PP2A and ERK/MEK complex is not represented explicitly
References_end
</p>
<p>References_begin:
MEK is continuously dephosphorylated by PP2A (PPP2CA), whose activity is stimulated by p38: p38 activity increases the physical association between PP2A and MEK/ERK complex. A direct interaction between p38 and ERK has been proposed as a mechanism to inhibit ERK phosphorylation. AP-1 mediated gene expression inhibits ERK phosphorylation.
PMID:18039929
Modelling choices:
- here, the physical association between PP2A and ERK/MEK complex is not represented explicitly
References_end
</p>
<p>References_begin:
MEK is continuously dephosphorylated by PP2A (PPP2CA), whose activity is stimulated by p38: p38 activity increases the physical association between PP2A and MEK/ERK complex. A direct interaction between p38 and ERK has been proposed as a mechanism to inhibit ERK phosphorylation. AP-1 mediated gene expression inhibits ERK phosphorylation.
PMID:18039929
Modelling choices:
- here, the physical association between PP2A and ERK/MEK complex is not represented explicitly
References_end
</p>
</body></html></notes></qual:transition><qual:transition qual:id="tr_sa137"><qual:listOfInputs><qual:input qual:id="tr_sa137_in_0" qual:qualitativeSpecies="sa136" qual:sign="positive" qual:transitionEffect="none" /><qual:input qual:id="tr_sa137_in_1" qual:qualitativeSpecies="sa259" qual:sign="positive" qual:transitionEffect="none" /></qual:listOfInputs><qual:listOfOutputs><qual:output qual:id="tr_sa137_out" qual:qualitativeSpecies="sa137" qual:transitionEffect="assignmentLevel" /></qual:listOfOutputs><qual:listOfFunctionTerms><qual:defaultTerm qual:resultLevel="0" /><qual:functionTerm qual:resultLevel="1"><math xmlns="http://www.w3.org/1998/Math/MathML"><apply><and /><apply><eq /><ci>sa136</ci><cn type="integer">1</cn></apply><apply><eq /><ci>sa259</ci><cn type="integer">1</cn></apply></apply></math></qual:functionTerm></qual:listOfFunctionTerms><notes><html xmlns="http://www.w3.org/1999/xhtml"><head><title /></head><body><p>References_begin:
Caspase9 is phosphorylated on Thr125 in a MEK1/2-dependent manner in vivo. Furthermore, caspase9 is efficiently phosphorylated on Thr125 by ERK in vitro, suggesting that it is targeted directly by ERK in vivo. This is one of the ways ERK plays its anti-apoptotic role.
PMID:12792650
References_end
</p>
</body></html></notes></qual:transition><qual:transition qual:id="tr_sa147"><qual:listOfInputs><qual:input qual:id="tr_sa147_in_0" qual:qualitativeSpecies="csa10" qual:sign="positive" qual:transitionEffect="none" /><qual:input qual:id="tr_sa147_in_1" qual:qualitativeSpecies="csa3" qual:sign="positive" qual:transitionEffect="none" /></qual:listOfInputs><qual:listOfOutputs><qual:output qual:id="tr_sa147_out" qual:qualitativeSpecies="sa147" qual:transitionEffect="assignmentLevel" /></qual:listOfOutputs><qual:listOfFunctionTerms><qual:defaultTerm qual:resultLevel="0" /><qual:functionTerm qual:resultLevel="1"><math xmlns="http://www.w3.org/1998/Math/MathML"><apply><and /><apply><eq /><ci>csa10</ci><cn type="integer">1</cn></apply><apply><eq /><ci>csa3</ci><cn type="integer">1</cn></apply></apply></math></qual:functionTerm></qual:listOfFunctionTerms><notes><html xmlns="http://www.w3.org/1999/xhtml"><head><title /></head><body><p>References_begin:
RasGTP interacts with IMP, cleaving it from KSR1. In this way, KSR1 can play its role of scaffolding protein for ERK cascade.
Ras activation causes the cleavage of 14-3-3 from KSR1 (not modelled), exposing the membrane-targeting C1 domain, as well as the docking site for ERK1/2.
PMID:14724641, PMID:17496910
References_end
</p>
</body></html></notes></qual:transition><qual:transition qual:id="tr_sa170"><qual:listOfInputs><qual:input qual:id="tr_sa170_in_0" qual:qualitativeSpecies="sa167" qual:sign="positive" qual:transitionEffect="none" /><qual:input qual:id="tr_sa170_in_1" qual:qualitativeSpecies="csa32" qual:sign="positive" qual:transitionEffect="none" /></qual:listOfInputs><qual:listOfOutputs><qual:output qual:id="tr_sa170_out" qual:qualitativeSpecies="sa170" qual:transitionEffect="assignmentLevel" /></qual:listOfOutputs><qual:listOfFunctionTerms><qual:defaultTerm qual:resultLevel="0" /><qual:functionTerm qual:resultLevel="1"><math xmlns="http://www.w3.org/1998/Math/MathML"><apply><and /><apply><eq /><ci>sa167</ci><cn type="integer">1</cn></apply><apply><eq /><ci>csa32</ci><cn type="integer">1</cn></apply></apply></math></qual:functionTerm></qual:listOfFunctionTerms><notes><html xmlns="http://www.w3.org/1999/xhtml"><head><title /></head><body><p>References_begin:
PLCG acts on PIP2 in the PM to produce DAG and IP3.
PMID:16488589
IP3 diffuses through the cytosol and binds to receptors on the endoplasmic reticulum causing the release of calcium ions (Ca2+) into the cytosol.
http://users.rcn.com/jkimball.ma.ultranet/BiologyPages/S/Second_messengers.html
References_end
</p>
</body></html></notes></qual:transition><qual:transition qual:id="tr_sa169"><qual:listOfInputs><qual:input qual:id="tr_sa169_in_0" qual:qualitativeSpecies="sa167" qual:sign="positive" qual:transitionEffect="none" /><qual:input qual:id="tr_sa169_in_1" qual:qualitativeSpecies="csa32" qual:sign="positive" qual:transitionEffect="none" /></qual:listOfInputs><qual:listOfOutputs><qual:output qual:id="tr_sa169_out" qual:qualitativeSpecies="sa169" qual:transitionEffect="assignmentLevel" /></qual:listOfOutputs><qual:listOfFunctionTerms><qual:defaultTerm qual:resultLevel="0" /><qual:functionTerm qual:resultLevel="1"><math xmlns="http://www.w3.org/1998/Math/MathML"><apply><and /><apply><eq /><ci>sa167</ci><cn type="integer">1</cn></apply><apply><eq /><ci>csa32</ci><cn type="integer">1</cn></apply></apply></math></qual:functionTerm></qual:listOfFunctionTerms><notes><html xmlns="http://www.w3.org/1999/xhtml"><head><title /></head><body><p>References_begin:
PLCG acts on PIP2 in the PM to produce DAG and IP3.
PMID:16488589
IP3 diffuses through the cytosol and binds to receptors on the endoplasmic reticulum causing the release of calcium ions (Ca2+) into the cytosol.
http://users.rcn.com/jkimball.ma.ultranet/BiologyPages/S/Second_messengers.html
References_end
</p>
</body></html></notes></qual:transition><qual:transition qual:id="tr_sa251"><qual:listOfInputs><qual:input qual:id="tr_sa251_in_0" qual:qualitativeSpecies="sa260" qual:sign="positive" qual:transitionEffect="none" /><qual:input qual:id="tr_sa251_in_1" qual:qualitativeSpecies="sa550" qual:sign="positive" qual:transitionEffect="none" /><qual:input qual:id="tr_sa251_in_2" qual:qualitativeSpecies="sa551" qual:sign="positive" qual:transitionEffect="none" /></qual:listOfInputs><qual:listOfOutputs><qual:output qual:id="tr_sa251_out" qual:qualitativeSpecies="sa251" qual:transitionEffect="assignmentLevel" /></qual:listOfOutputs><qual:listOfFunctionTerms><qual:defaultTerm qual:resultLevel="0" /><qual:functionTerm qual:resultLevel="1"><math xmlns="http://www.w3.org/1998/Math/MathML"><apply><or /><apply><eq /><ci>sa260</ci><cn type="integer">1</cn></apply><apply><eq /><ci>sa550</ci><cn type="integer">1</cn></apply><apply><eq /><ci>sa551</ci><cn type="integer">1</cn></apply></apply></math></qual:functionTerm></qual:listOfFunctionTerms><notes><html xmlns="http://www.w3.org/1999/xhtml"><head><title /></head><body><p>References_begin:
The rapid and efficient phosphorylation of Elk1 by ERKs is enabled by a direct interaction between the two proteins.
ELK1 is a nuclear p38 target.
ELK1 is a nuclear JNK target.
PMID:16393692, PMID:20506250, PMID:11274345
References_end
</p>
</body></html></notes></qual:transition><qual:transition qual:id="tr_sa254"><qual:listOfInputs><qual:input qual:id="tr_sa254_in_0" qual:qualitativeSpecies="sa653" qual:sign="positive" qual:transitionEffect="none" /></qual:listOfInputs><qual:listOfOutputs><qual:output qual:id="tr_sa254_out" qual:qualitativeSpecies="sa254" qual:transitionEffect="assignmentLevel" /></qual:listOfOutputs><qual:listOfFunctionTerms><qual:defaultTerm qual:resultLevel="0" /><qual:functionTerm qual:resultLevel="1"><math xmlns="http://www.w3.org/1998/Math/MathML"><apply><eq /><ci>sa653</ci><cn type="integer">1</cn></apply></math></qual:functionTerm></qual:listOfFunctionTerms><notes><html xmlns="http://www.w3.org/1999/xhtml"><head><title /></head><body><p>References_begin:
Translation
References_end
</p>
</body></html></notes></qual:transition><qual:transition qual:id="tr_sa259"><qual:listOfInputs><qual:input qual:id="tr_sa259_in_0" qual:qualitativeSpecies="csa19" qual:sign="positive" qual:transitionEffect="none" /><qual:input qual:id="tr_sa259_in_1" qual:qualitativeSpecies="sa64" qual:sign="positive" qual:transitionEffect="none" /><qual:input qual:id="tr_sa259_in_2" qual:qualitativeSpecies="sa554" qual:sign="positive" qual:transitionEffect="none" /></qual:listOfInputs><qual:listOfOutputs><qual:output qual:id="tr_sa259_out" qual:qualitativeSpecies="sa259" qual:transitionEffect="assignmentLevel" /></qual:listOfOutputs><qual:listOfFunctionTerms><qual:defaultTerm qual:resultLevel="0" /><qual:functionTerm qual:resultLevel="1"><math xmlns="http://www.w3.org/1998/Math/MathML"><apply><or /><apply><eq /><ci>csa19</ci><cn type="integer">1</cn></apply><apply><and /><apply><eq /><ci>sa64</ci><cn type="integer">1</cn></apply><apply><eq /><ci>sa554</ci><cn type="integer">1</cn></apply></apply></apply></math></qual:functionTerm></qual:listOfFunctionTerms><notes><html xmlns="http://www.w3.org/1999/xhtml"><head><title /></head><body><p>References_begin:
Activation of ERK pathway caused the dissociation of the MP1/ERK1 complex.
MP1 constitutively binds MEK1, but releases ERK/MAPK after activation. This turnover could provide an amplification mechanism that translates low MEK activity into sustained ERK/MAPK activation, in which MP1 continues to supply MEK1 with inactive ERK/MAPK for phosphorylation.
PMID:15547943, PMID:16227978
References_end
</p>
<p>References_begin:
Modelling choices:
- any other mechanism of ERK activation not explicitly modelled
References_end
</p>
</body></html></notes></qual:transition><qual:transition qual:id="tr_sa260"><qual:listOfInputs><qual:input qual:id="tr_sa260_in_0" qual:qualitativeSpecies="sa259" qual:sign="positive" qual:transitionEffect="none" /></qual:listOfInputs><qual:listOfOutputs><qual:output qual:id="tr_sa260_out" qual:qualitativeSpecies="sa260" qual:transitionEffect="assignmentLevel" /></qual:listOfOutputs><qual:listOfFunctionTerms><qual:defaultTerm qual:resultLevel="0" /><qual:functionTerm qual:resultLevel="1"><math xmlns="http://www.w3.org/1998/Math/MathML"><apply><eq /><ci>sa259</ci><cn type="integer">1</cn></apply></math></qual:functionTerm></qual:listOfFunctionTerms></qual:transition><qual:transition qual:id="tr_sa278"><qual:listOfInputs><qual:input qual:id="tr_sa278_in_0" qual:qualitativeSpecies="sa279" qual:sign="positive" qual:transitionEffect="none" /><qual:input qual:id="tr_sa278_in_1" qual:qualitativeSpecies="sa136" qual:sign="positive" qual:transitionEffect="none" /></qual:listOfInputs><qual:listOfOutputs><qual:output qual:id="tr_sa278_out" qual:qualitativeSpecies="sa278" qual:transitionEffect="assignmentLevel" /></qual:listOfOutputs><qual:listOfFunctionTerms><qual:defaultTerm qual:resultLevel="0" /><qual:functionTerm qual:resultLevel="1"><math xmlns="http://www.w3.org/1998/Math/MathML"><apply><and /><apply><eq /><ci>sa279</ci><cn type="integer">1</cn></apply><apply><eq /><ci>sa136</ci><cn type="integer">1</cn></apply></apply></math></qual:functionTerm></qual:listOfFunctionTerms><notes><html xmlns="http://www.w3.org/1999/xhtml"><head><title /></head><body><p>References_begin:
Activated caspase-9 cleaves and activates caspase-3, leading to apoptosis.
PMID:9390557
References_end
</p>
</body></html></notes></qual:transition><qual:transition qual:id="tr_sa302"><qual:listOfInputs><qual:input qual:id="tr_sa302_in_0" qual:qualitativeSpecies="csa62" qual:sign="positive" qual:transitionEffect="none" /></qual:listOfInputs><qual:listOfOutputs><qual:output qual:id="tr_sa302_out" qual:qualitativeSpecies="sa302" qual:transitionEffect="assignmentLevel" /></qual:listOfOutputs><qual:listOfFunctionTerms><qual:defaultTerm qual:resultLevel="0" /><qual:functionTerm qual:resultLevel="1"><math xmlns="http://www.w3.org/1998/Math/MathML"><apply><eq /><ci>csa62</ci><cn type="integer">1</cn></apply></math></qual:functionTerm></qual:listOfFunctionTerms><notes><html xmlns="http://www.w3.org/1999/xhtml"><head><title /></head><body><p>References_begin:
Results supported the notion that KSR1 coupled activated ERK1/2 selectively to its substrate, cPLA2 (PLA2G4A), in response to signals generated at lipid rafts.
MAPKs activate cPLA2 (PLA2G4A) by phosphorylation.
PMID:19114553, PMID:8381049
Modelling choices:
- we implicitly consider the formation of the KSR1/MEK/ERKdim/PLA2G4A complex for the activation of PLA2G4A
References_end
</p>
</body></html></notes></qual:transition><qual:transition qual:id="tr_sa325"><qual:listOfInputs><qual:input qual:id="tr_sa325_in_0" qual:qualitativeSpecies="csa63" qual:sign="positive" qual:transitionEffect="none" /><qual:input qual:id="tr_sa325_in_1" qual:qualitativeSpecies="csa67" qual:sign="positive" qual:transitionEffect="none" /></qual:listOfInputs><qual:listOfOutputs><qual:output qual:id="tr_sa325_out" qual:qualitativeSpecies="sa325" qual:transitionEffect="assignmentLevel" /></qual:listOfOutputs><qual:listOfFunctionTerms><qual:defaultTerm qual:resultLevel="0" /><qual:functionTerm qual:resultLevel="1"><math xmlns="http://www.w3.org/1998/Math/MathML"><apply><or /><apply><eq /><ci>csa63</ci><cn type="integer">1</cn></apply><apply><eq /><ci>csa67</ci><cn type="integer">1</cn></apply></apply></math></qual:functionTerm></qual:listOfFunctionTerms><notes><html xmlns="http://www.w3.org/1999/xhtml"><head><title /></head><body><p>References_begin:
RSK2 is a well known ERK substrate in the cytoplasm and has been shown to undergo autophosphorylation after ERK phosphorylation.
RSKs interact with ERK and dissociate upon activation. 
Results suggested that KSR1 was the scaffold utilised by ERK1/2 for activating cPLA2 but not RSK1.
PMID:15239952, PMID:15187187, PMID:19114553
References_end
</p>
</body></html></notes></qual:transition><qual:transition qual:id="tr_sa328"><qual:listOfInputs><qual:input qual:id="tr_sa328_in_0" qual:qualitativeSpecies="sa260" qual:sign="positive" qual:transitionEffect="none" /><qual:input qual:id="tr_sa328_in_1" qual:qualitativeSpecies="sa550" qual:sign="positive" qual:transitionEffect="none" /></qual:listOfInputs><qual:listOfOutputs><qual:output qual:id="tr_sa328_out" qual:qualitativeSpecies="sa328" qual:transitionEffect="assignmentLevel" /></qual:listOfOutputs><qual:listOfFunctionTerms><qual:defaultTerm qual:resultLevel="0" /><qual:functionTerm qual:resultLevel="1"><math xmlns="http://www.w3.org/1998/Math/MathML"><apply><or /><apply><eq /><ci>sa260</ci><cn type="integer">1</cn></apply><apply><eq /><ci>sa550</ci><cn type="integer">1</cn></apply></apply></math></qual:functionTerm></qual:listOfFunctionTerms><notes><html xmlns="http://www.w3.org/1999/xhtml"><head><title /></head><body><p>References_begin:
MSK1 and MSK2 are potently activated (by phosphorylation) in vivo by ERK1/2 and p38 but not JNK. They are localised in the nucleus of quiescent and activated cells, which suggest that they may preferentially phosphorylate nuclear substrates.
PMID:15187187
References_end
</p>
</body></html></notes></qual:transition><qual:transition qual:id="tr_sa330"><qual:listOfInputs><qual:input qual:id="tr_sa330_in_0" qual:qualitativeSpecies="sa328" qual:sign="positive" qual:transitionEffect="none" /></qual:listOfInputs><qual:listOfOutputs><qual:output qual:id="tr_sa330_out" qual:qualitativeSpecies="sa330" qual:transitionEffect="assignmentLevel" /></qual:listOfOutputs><qual:listOfFunctionTerms><qual:defaultTerm qual:resultLevel="0" /><qual:functionTerm qual:resultLevel="1"><math xmlns="http://www.w3.org/1998/Math/MathML"><apply><eq /><ci>sa328</ci><cn type="integer">1</cn></apply></math></qual:functionTerm></qual:listOfFunctionTerms><notes><html xmlns="http://www.w3.org/1999/xhtml"><head><title /></head><body><p>References_begin:
MSK1 rather than RSK1 mediates the mitogen-stimulated phoshphorylation of CREB.
PMID:15187187
References_end
</p>
</body></html></notes></qual:transition><qual:transition qual:id="tr_sa264"><qual:listOfInputs><qual:input qual:id="tr_sa264_in_0" qual:qualitativeSpecies="sa554" qual:sign="positive" qual:transitionEffect="none" /><qual:input qual:id="tr_sa264_in_1" qual:qualitativeSpecies="sa555" qual:sign="positive" qual:transitionEffect="none" /></qual:listOfInputs><qual:listOfOutputs><qual:output qual:id="tr_sa264_out" qual:qualitativeSpecies="sa264" qual:transitionEffect="assignmentLevel" /></qual:listOfOutputs><qual:listOfFunctionTerms><qual:defaultTerm qual:resultLevel="0" /><qual:functionTerm qual:resultLevel="1"><math xmlns="http://www.w3.org/1998/Math/MathML"><apply><and /><apply><eq /><ci>sa554</ci><cn type="integer">1</cn></apply><apply><eq /><ci>sa555</ci><cn type="integer">1</cn></apply></apply></math></qual:functionTerm></qual:listOfFunctionTerms><notes><html xmlns="http://www.w3.org/1999/xhtml"><head><title /></head><body><p>References_begin:
MEK is continuously dephosphorylated by PP2A (PPP2CA), whose activity is stimulated by p38: p38 activity increases the physical association between PP2A and MEK/ERK complex.
PMID:18039929
Modelling choices:
- here, the physical association between PP2A and ERK/MEK complex is not represented explicitly
References_end
</p>
</body></html></notes></qual:transition><qual:transition qual:id="tr_sa338"><qual:listOfInputs><qual:input qual:id="tr_sa338_in_0" qual:qualitativeSpecies="sa712" qual:sign="positive" qual:transitionEffect="none" /><qual:input qual:id="tr_sa338_in_1" qual:qualitativeSpecies="sa339" qual:sign="positive" qual:transitionEffect="none" /></qual:listOfInputs><qual:listOfOutputs><qual:output qual:id="tr_sa338_out" qual:qualitativeSpecies="sa338" qual:transitionEffect="assignmentLevel" /></qual:listOfOutputs><qual:listOfFunctionTerms><qual:defaultTerm qual:resultLevel="0" /><qual:functionTerm qual:resultLevel="1"><math xmlns="http://www.w3.org/1998/Math/MathML"><apply><and /><apply><eq /><ci>sa712</ci><cn type="integer">1</cn></apply><apply><eq /><ci>sa339</ci><cn type="integer">1</cn></apply></apply></math></qual:functionTerm></qual:listOfFunctionTerms><notes><html xmlns="http://www.w3.org/1999/xhtml"><head><title /></head><body><p>References_begin:
BCL2 protein can target Raf-1 (C-Raf) to mitochondria.
PMID:8929532
References_end
</p>
</body></html></notes></qual:transition><qual:transition qual:id="tr_sa339"><qual:listOfInputs><qual:input qual:id="tr_sa339_in_0" qual:qualitativeSpecies="sa652" qual:sign="positive" qual:transitionEffect="none" /><qual:input qual:id="tr_sa339_in_1" qual:qualitativeSpecies="csa112" qual:sign="positive" qual:transitionEffect="none" /><qual:input qual:id="tr_sa339_in_2" qual:qualitativeSpecies="sa700" qual:sign="positive" qual:transitionEffect="none" /></qual:listOfInputs><qual:listOfOutputs><qual:output qual:id="tr_sa339_out" qual:qualitativeSpecies="sa339" qual:transitionEffect="assignmentLevel" /></qual:listOfOutputs><qual:listOfFunctionTerms><qual:defaultTerm qual:resultLevel="0" /><qual:functionTerm qual:resultLevel="1"><math xmlns="http://www.w3.org/1998/Math/MathML"><apply><or /><apply><eq /><ci>sa652</ci><cn type="integer">1</cn></apply><apply><and /><apply><eq /><ci>csa112</ci><cn type="integer">1</cn></apply><apply><eq /><ci>sa700</ci><cn type="integer">1</cn></apply></apply></apply></math></qual:functionTerm></qual:listOfFunctionTerms><notes><html xmlns="http://www.w3.org/1999/xhtml"><head><title /></head><body><p>References_begin:
Translation
References_end
</p>
<p>References_begin:
Akt phosphorylation of the apoptosis-inducing protein Bad creates a binding site for 14-3-3 proteins and prevents Bad from binding to Bcl-2 family members Bcl-2 and Bcl-XL, thus releasing them for a cell survival response.
PMID:12040186
References_end
</p>
</body></html></notes></qual:transition><qual:transition qual:id="tr_sa340"><qual:listOfInputs><qual:input qual:id="tr_sa340_in_0" qual:qualitativeSpecies="csa112" qual:sign="positive" qual:transitionEffect="none" /><qual:input qual:id="tr_sa340_in_1" qual:qualitativeSpecies="sa700" qual:sign="positive" qual:transitionEffect="none" /></qual:listOfInputs><qual:listOfOutputs><qual:output qual:id="tr_sa340_out" qual:qualitativeSpecies="sa340" qual:transitionEffect="assignmentLevel" /></qual:listOfOutputs><qual:listOfFunctionTerms><qual:defaultTerm qual:resultLevel="0" /><qual:functionTerm qual:resultLevel="1"><math xmlns="http://www.w3.org/1998/Math/MathML"><apply><and /><apply><eq /><ci>csa112</ci><cn type="integer">1</cn></apply><apply><eq /><ci>sa700</ci><cn type="integer">1</cn></apply></apply></math></qual:functionTerm></qual:listOfFunctionTerms><notes><html xmlns="http://www.w3.org/1999/xhtml"><head><title /></head><body><p>References_begin:
Akt phosphorylation of the apoptosis-inducing protein Bad creates a binding site for 14-3-3 proteins and prevents Bad from binding to Bcl-2 family members Bcl-2 and Bcl-XL, thus releasing them for a cell survival response.
PMID:12040186
References_end
</p>
</body></html></notes></qual:transition><qual:transition qual:id="tr_sa341"><qual:listOfInputs><qual:input qual:id="tr_sa341_in_0" qual:qualitativeSpecies="sa340" qual:sign="positive" qual:transitionEffect="none" /><qual:input qual:id="tr_sa341_in_1" qual:qualitativeSpecies="sa338" qual:sign="positive" qual:transitionEffect="none" /></qual:listOfInputs><qual:listOfOutputs><qual:output qual:id="tr_sa341_out" qual:qualitativeSpecies="sa341" qual:transitionEffect="assignmentLevel" /></qual:listOfOutputs><qual:listOfFunctionTerms><qual:defaultTerm qual:resultLevel="0" /><qual:functionTerm qual:resultLevel="1"><math xmlns="http://www.w3.org/1998/Math/MathML"><apply><and /><apply><eq /><ci>sa340</ci><cn type="integer">1</cn></apply><apply><eq /><ci>sa338</ci><cn type="integer">1</cn></apply></apply></math></qual:functionTerm></qual:listOfFunctionTerms><notes><html xmlns="http://www.w3.org/1999/xhtml"><head><title /></head><body><p>References_begin:
A mitochondrial pool of Raf-1 (C-RAF) molecules, which do not activate MEK, reportedly exert their prosurvival effects upstream of cytochrome c release by phosphorylating the pro-apoptotic Bcl-2 family member Bad. Phosphorylation of Bad results in its translocation to the cytosol and ultimately in the inhibition of cytochrome c release.
PMID:12107820
References_end
</p>
</body></html></notes></qual:transition><qual:transition qual:id="tr_sa356"><qual:listOfInputs><qual:input qual:id="tr_sa356_in_0" qual:qualitativeSpecies="sa259" qual:sign="positive" qual:transitionEffect="none" /></qual:listOfInputs><qual:listOfOutputs><qual:output qual:id="tr_sa356_out" qual:qualitativeSpecies="sa356" qual:transitionEffect="assignmentLevel" /></qual:listOfOutputs><qual:listOfFunctionTerms><qual:defaultTerm qual:resultLevel="0" /><qual:functionTerm qual:resultLevel="1"><math xmlns="http://www.w3.org/1998/Math/MathML"><apply><eq /><ci>sa259</ci><cn type="integer">1</cn></apply></math></qual:functionTerm></qual:listOfFunctionTerms><notes><html xmlns="http://www.w3.org/1999/xhtml"><head><title /></head><body><p>References_begin:
A small fraction of both ERK and GSK3 is constitutively found in a protease-protected mitochondrial compartment. How this fraction of ERK and GSK3 enters mitochondria is an open question.
PMID:20080742
References_end
</p>
</body></html></notes></qual:transition><qual:transition qual:id="tr_sa357"><qual:listOfInputs><qual:input qual:id="tr_sa357_in_0" qual:qualitativeSpecies="sa343" qual:sign="positive" qual:transitionEffect="none" /></qual:listOfInputs><qual:listOfOutputs><qual:output qual:id="tr_sa357_out" qual:qualitativeSpecies="sa357" qual:transitionEffect="assignmentLevel" /></qual:listOfOutputs><qual:listOfFunctionTerms><qual:defaultTerm qual:resultLevel="0" /><qual:functionTerm qual:resultLevel="1"><math xmlns="http://www.w3.org/1998/Math/MathML"><apply><eq /><ci>sa343</ci><cn type="integer">1</cn></apply></math></qual:functionTerm></qual:listOfFunctionTerms><notes><html xmlns="http://www.w3.org/1999/xhtml"><head><title /></head><body><p>References_begin:
A small fraction of both ERK and GSK3 is constitutively found in a protease-protected mitochondrial compartment. How this fraction of ERK and GSK3 enters mitochondria is an open question.
PMID:20080742
References_end
</p>
</body></html></notes></qual:transition><qual:transition qual:id="tr_sa358"><qual:listOfInputs><qual:input qual:id="tr_sa358_in_0" qual:qualitativeSpecies="sa357" qual:sign="positive" qual:transitionEffect="none" /></qual:listOfInputs><qual:listOfOutputs><qual:output qual:id="tr_sa358_out" qual:qualitativeSpecies="sa358" qual:transitionEffect="assignmentLevel" /></qual:listOfOutputs><qual:listOfFunctionTerms><qual:defaultTerm qual:resultLevel="0" /><qual:functionTerm qual:resultLevel="1"><math xmlns="http://www.w3.org/1998/Math/MathML"><apply><eq /><ci>sa357</ci><cn type="integer">1</cn></apply></math></qual:functionTerm></qual:listOfFunctionTerms><notes><html xmlns="http://www.w3.org/1999/xhtml"><head><title /></head><body><p>References_begin:
We postulate a model in which ERK activation inhibits GSK3 activity (by phosphorylation), its association to CYPD, and CYPD phosphorylation (by GSK3), leading to PTP desensitisation.
PMID:20080742
References_end
</p>
</body></html></notes></qual:transition><qual:transition qual:id="tr_sa361"><qual:listOfInputs><qual:input qual:id="tr_sa361_in_0" qual:qualitativeSpecies="sa357" qual:sign="positive" qual:transitionEffect="none" /><qual:input qual:id="tr_sa361_in_1" qual:qualitativeSpecies="sa356" qual:sign="positive" qual:transitionEffect="none" /></qual:listOfInputs><qual:listOfOutputs><qual:output qual:id="tr_sa361_out" qual:qualitativeSpecies="sa361" qual:transitionEffect="assignmentLevel" /></qual:listOfOutputs><qual:listOfFunctionTerms><qual:defaultTerm qual:resultLevel="0" /><qual:functionTerm qual:resultLevel="1"><math xmlns="http://www.w3.org/1998/Math/MathML"><apply><and /><apply><eq /><ci>sa357</ci><cn type="integer">1</cn></apply><apply><eq /><ci>sa356</ci><cn type="integer">1</cn></apply></apply></math></qual:functionTerm></qual:listOfFunctionTerms><notes><html xmlns="http://www.w3.org/1999/xhtml"><head><title /></head><body><p>References_begin:
We postulate a model in which ERK activation inhibits GSK3 activity (by phosphorylation), its association to CYPD, and CYPD phosphorylation (by GSK3), leading to PTP desensitisation.
PMID:20080742
References_end
</p>
</body></html></notes></qual:transition><qual:transition qual:id="tr_sa363"><qual:listOfInputs><qual:input qual:id="tr_sa363_in_0" qual:qualitativeSpecies="sa344" qual:sign="positive" qual:transitionEffect="none" /><qual:input qual:id="tr_sa363_in_1" qual:qualitativeSpecies="sa343" qual:sign="positive" qual:transitionEffect="none" /></qual:listOfInputs><qual:listOfOutputs><qual:output qual:id="tr_sa363_out" qual:qualitativeSpecies="sa363" qual:transitionEffect="assignmentLevel" /></qual:listOfOutputs><qual:listOfFunctionTerms><qual:defaultTerm qual:resultLevel="0" /><qual:functionTerm qual:resultLevel="1"><math xmlns="http://www.w3.org/1998/Math/MathML"><apply><and /><apply><eq /><ci>sa344</ci><cn type="integer">1</cn></apply><apply><eq /><ci>sa343</ci><cn type="integer">1</cn></apply></apply></math></qual:functionTerm></qual:listOfFunctionTerms><notes><html xmlns="http://www.w3.org/1999/xhtml"><head><title /></head><body><p>References_begin:
Phosphorylation of beta-catenin (CTNNB1) by GSK-3beta (GSK3B) causes its degradation
PMID:16039586
References_end
</p>
</body></html></notes></qual:transition><qual:transition qual:id="tr_sa386"><qual:listOfInputs><qual:input qual:id="tr_sa386_in_0" qual:qualitativeSpecies="csa96" qual:sign="positive" qual:transitionEffect="none" /><qual:input qual:id="tr_sa386_in_1" qual:qualitativeSpecies="sa388" qual:sign="positive" qual:transitionEffect="none" /></qual:listOfInputs><qual:listOfOutputs><qual:output qual:id="tr_sa386_out" qual:qualitativeSpecies="sa386" qual:transitionEffect="assignmentLevel" /></qual:listOfOutputs><qual:listOfFunctionTerms><qual:defaultTerm qual:resultLevel="0" /><qual:functionTerm qual:resultLevel="1"><math xmlns="http://www.w3.org/1998/Math/MathML"><apply><and /><apply><eq /><ci>csa96</ci><cn type="integer">1</cn></apply><apply><eq /><ci>sa388</ci><cn type="integer">1</cn></apply></apply></math></qual:functionTerm></qual:listOfFunctionTerms><notes><html xmlns="http://www.w3.org/1999/xhtml"><head><title /></head><body><p>References_begin:
TNF-dependent production of ROS triggers the dissociation of Trx from ASK1.
PMID:12655147
References_end
</p>
</body></html></notes></qual:transition><qual:transition qual:id="tr_sa387"><qual:listOfInputs><qual:input qual:id="tr_sa387_in_0" qual:qualitativeSpecies="csa96" qual:sign="positive" qual:transitionEffect="none" /><qual:input qual:id="tr_sa387_in_1" qual:qualitativeSpecies="sa388" qual:sign="positive" qual:transitionEffect="none" /></qual:listOfInputs><qual:listOfOutputs><qual:output qual:id="tr_sa387_out" qual:qualitativeSpecies="sa387" qual:transitionEffect="assignmentLevel" /></qual:listOfOutputs><qual:listOfFunctionTerms><qual:defaultTerm qual:resultLevel="0" /><qual:functionTerm qual:resultLevel="1"><math xmlns="http://www.w3.org/1998/Math/MathML"><apply><and /><apply><eq /><ci>csa96</ci><cn type="integer">1</cn></apply><apply><eq /><ci>sa388</ci><cn type="integer">1</cn></apply></apply></math></qual:functionTerm></qual:listOfFunctionTerms><notes><html xmlns="http://www.w3.org/1999/xhtml"><head><title /></head><body><p>References_begin:
TNF-dependent production of ROS triggers the dissociation of Trx from ASK1.
PMID:12655147
References_end
</p>
</body></html></notes></qual:transition><qual:transition qual:id="tr_sa388"><qual:listOfInputs><qual:input qual:id="tr_sa388_in_0" qual:qualitativeSpecies="csa75" qual:sign="positive" qual:transitionEffect="none" /><qual:input qual:id="tr_sa388_in_1" qual:qualitativeSpecies="csa72" qual:sign="positive" qual:transitionEffect="none" /></qual:listOfInputs><qual:listOfOutputs><qual:output qual:id="tr_sa388_out" qual:qualitativeSpecies="sa388" qual:transitionEffect="assignmentLevel" /></qual:listOfOutputs><qual:listOfFunctionTerms><qual:defaultTerm qual:resultLevel="0" /><qual:functionTerm qual:resultLevel="1"><math xmlns="http://www.w3.org/1998/Math/MathML"><apply><or /><apply><eq /><ci>csa75</ci><cn type="integer">1</cn></apply><apply><eq /><ci>csa72</ci><cn type="integer">1</cn></apply></apply></math></qual:functionTerm></qual:listOfFunctionTerms><notes><html xmlns="http://www.w3.org/1999/xhtml"><head><title /></head><body><p>References_begin:
TRAF2 activation triggers a ROS pulse that causes the dissociation of Trx from ASK1.
PMID:11274345
References_end
</p>
<p>References_begin:
TRAF2 activation triggers a ROS pulse that causes the dissociation of Trx from ASK1.
PMID:11274345
References_end
</p>
</body></html></notes></qual:transition><qual:transition qual:id="tr_sa394"><qual:listOfInputs><qual:input qual:id="tr_sa394_in_0" qual:qualitativeSpecies="csa89" qual:sign="positive" qual:transitionEffect="none" /><qual:input qual:id="tr_sa394_in_1" qual:qualitativeSpecies="csa100" qual:sign="positive" qual:transitionEffect="none" /><qual:input qual:id="tr_sa394_in_2" qual:qualitativeSpecies="csa91" qual:sign="positive" qual:transitionEffect="none" /><qual:input qual:id="tr_sa394_in_3" qual:qualitativeSpecies="csa98" qual:sign="positive" qual:transitionEffect="none" /><qual:input qual:id="tr_sa394_in_4" qual:qualitativeSpecies="csa82" qual:sign="positive" qual:transitionEffect="none" /><qual:input qual:id="tr_sa394_in_5" qual:qualitativeSpecies="csa95" qual:sign="positive" qual:transitionEffect="none" /><qual:input qual:id="tr_sa394_in_6" qual:qualitativeSpecies="sa530" qual:sign="positive" qual:transitionEffect="none" /></qual:listOfInputs><qual:listOfOutputs><qual:output qual:id="tr_sa394_out" qual:qualitativeSpecies="sa394" qual:transitionEffect="assignmentLevel" /></qual:listOfOutputs><qual:listOfFunctionTerms><qual:defaultTerm qual:resultLevel="0" /><qual:functionTerm qual:resultLevel="1"><math xmlns="http://www.w3.org/1998/Math/MathML"><apply><or /><apply><eq /><ci>csa89</ci><cn type="integer">1</cn></apply><apply><eq /><ci>csa100</ci><cn type="integer">1</cn></apply><apply><eq /><ci>csa91</ci><cn type="integer">1</cn></apply><apply><eq /><ci>csa98</ci><cn type="integer">1</cn></apply><apply><eq /><ci>csa82</ci><cn type="integer">1</cn></apply><apply><eq /><ci>csa95</ci><cn type="integer">1</cn></apply><apply><eq /><ci>sa530</ci><cn type="integer">1</cn></apply></apply></math></qual:functionTerm></qual:listOfFunctionTerms><notes><html xmlns="http://www.w3.org/1999/xhtml"><head><title /></head><body><p>References_begin:
MLK3 and MLK2, two MAP3Ks of JNK pathway, can interact with Rac1 in a GTP-dependent manner.
MEKK2 and MEKK3 can activate JNK, p38 and ERK pathways.
TAO kinases are novel MAP3Ks that specifically regulate p38s.
ASK1 is a MAP3K and can activate both JNK and p38 pathways.
MEKK1 selectively activates the endogenous JNK pathway. MEKK1 can activate MEK4 and MEK7 in vivo.
MEKK4 is a MAP3K and can activate both JNK and p38 pathways.
TAK1 is a MAP3K. It is able to activate both JNK and p38 pathways.
Endogenous TAK1 is activated by TGF-beta, IL-1 and TNF. TAK1 can phosphorylate and activate MEK4, MEK3 and MEK6.
MLK3 has the potential to positively regulate the ERK/MAPK pathway by directly phosphorylating and activating MEK.
Expression of GADD45 genes in mammalian cells strongly activates co-expressed MTK1, as well as p38 and JNK, the MAPKs downstream of MTK1. TAO kinases are MAP3Ks that function upstream of p38 and JNK.
PMID:11274345, PMID:12738796, PMID:18855897, PMID:21614932
References_end
</p>
</body></html></notes></qual:transition><qual:transition qual:id="tr_sa395"><qual:listOfInputs><qual:input qual:id="tr_sa395_in_0" qual:qualitativeSpecies="csa91" qual:sign="positive" qual:transitionEffect="none" /><qual:input qual:id="tr_sa395_in_1" qual:qualitativeSpecies="csa98" qual:sign="positive" qual:transitionEffect="none" /><qual:input qual:id="tr_sa395_in_2" qual:qualitativeSpecies="sa530" qual:sign="positive" qual:transitionEffect="none" /><qual:input qual:id="tr_sa395_in_3" qual:qualitativeSpecies="csa95" qual:sign="positive" qual:transitionEffect="none" /></qual:listOfInputs><qual:listOfOutputs><qual:output qual:id="tr_sa395_out" qual:qualitativeSpecies="sa395" qual:transitionEffect="assignmentLevel" /></qual:listOfOutputs><qual:listOfFunctionTerms><qual:defaultTerm qual:resultLevel="0" /><qual:functionTerm qual:resultLevel="1"><math xmlns="http://www.w3.org/1998/Math/MathML"><apply><or /><apply><eq /><ci>csa91</ci><cn type="integer">1</cn></apply><apply><eq /><ci>csa98</ci><cn type="integer">1</cn></apply><apply><eq /><ci>sa530</ci><cn type="integer">1</cn></apply><apply><eq /><ci>csa95</ci><cn type="integer">1</cn></apply></apply></math></qual:functionTerm></qual:listOfFunctionTerms><notes><html xmlns="http://www.w3.org/1999/xhtml"><head><title /></head><body><p>References_begin:
MLK3 and MLK2, two MAP3Ks of JNK pathway, can interact with Rac1 in a GTP-dependent manner.
MEKK2 and MEKK3 can activate JNK, p38 and ERK pathways.
TAO kinases are novel MAP3Ks that specifically regulate p38s.
ASK1 is a MAP3K and can activate both JNK and p38 pathways.
MEKK1 selectively activates the endogenous JNK pathway. MEKK1 can activate MEK4 and MEK7 in vivo.
MEKK4 is a MAP3K and can activate both JNK and p38 pathways.
TAK1 is a MAP3K. It is able to activate both JNK and p38 pathways.
Endogenous TAK1 is activated by TGF-beta, IL-1 and TNF. TAK1 can phosphorylate and activate MEK4, MEK3 and MEK6.
MLK3 has the potential to positively regulate the ERK/MAPK pathway by directly phosphorylating and activating MEK.
Expression of GADD45 genes in mammalian cells strongly activates co-expressed MTK1, as well as p38 and JNK, the MAPKs downstream of MTK1. TAO kinases are MAP3Ks that function upstream of p38 and JNK.
PMID:11274345, PMID:12738796, PMID:18855897, PMID:21614932
References_end
</p>
</body></html></notes></qual:transition><qual:transition qual:id="tr_sa397"><qual:listOfInputs><qual:input qual:id="tr_sa397_in_0" qual:qualitativeSpecies="sa395" qual:sign="positive" qual:transitionEffect="none" /><qual:input qual:id="tr_sa397_in_1" qual:qualitativeSpecies="sa403" qual:sign="positive" qual:transitionEffect="none" /></qual:listOfInputs><qual:listOfOutputs><qual:output qual:id="tr_sa397_out" qual:qualitativeSpecies="sa397" qual:transitionEffect="assignmentLevel" /></qual:listOfOutputs><qual:listOfFunctionTerms><qual:defaultTerm qual:resultLevel="0" /><qual:functionTerm qual:resultLevel="1"><math xmlns="http://www.w3.org/1998/Math/MathML"><apply><or /><apply><eq /><ci>sa395</ci><cn type="integer">1</cn></apply><apply><eq /><ci>sa403</ci><cn type="integer">1</cn></apply></apply></math></qual:functionTerm></qual:listOfFunctionTerms><notes><html xmlns="http://www.w3.org/1999/xhtml"><head><title /></head><body><p>References_begin:
MEK3 and MEK6 are high selective for p38 activation (by phosphorylation).
PMID:11274345
References_end
</p>
</body></html></notes></qual:transition><qual:transition qual:id="tr_sa398"><qual:listOfInputs><qual:input qual:id="tr_sa398_in_0" qual:qualitativeSpecies="sa399" qual:sign="positive" qual:transitionEffect="none" /></qual:listOfInputs><qual:listOfOutputs><qual:output qual:id="tr_sa398_out" qual:qualitativeSpecies="sa398" qual:transitionEffect="assignmentLevel" /></qual:listOfOutputs><qual:listOfFunctionTerms><qual:defaultTerm qual:resultLevel="0" /><qual:functionTerm qual:resultLevel="1"><math xmlns="http://www.w3.org/1998/Math/MathML"><apply><eq /><ci>sa399</ci><cn type="integer">1</cn></apply></math></qual:functionTerm></qual:listOfFunctionTerms><notes><html xmlns="http://www.w3.org/1999/xhtml"><head><title /></head><body><p>References_begin:
p38 is able to suppress RAS-dependent JNK activation (probably through PRAK and MK2).
PMID:10978313
References_end
</p>
</body></html></notes></qual:transition><qual:transition qual:id="tr_sa399"><qual:listOfInputs><qual:input qual:id="tr_sa399_in_0" qual:qualitativeSpecies="sa398" qual:sign="positive" qual:transitionEffect="none" /><qual:input qual:id="tr_sa399_in_1" qual:qualitativeSpecies="sa394" qual:sign="positive" qual:transitionEffect="none" /><qual:input qual:id="tr_sa399_in_2" qual:qualitativeSpecies="sa401" qual:sign="positive" qual:transitionEffect="none" /></qual:listOfInputs><qual:listOfOutputs><qual:output qual:id="tr_sa399_out" qual:qualitativeSpecies="sa399" qual:transitionEffect="assignmentLevel" /></qual:listOfOutputs><qual:listOfFunctionTerms><qual:defaultTerm qual:resultLevel="0" /><qual:functionTerm qual:resultLevel="1"><math xmlns="http://www.w3.org/1998/Math/MathML"><apply><and /><apply><or /><apply><eq /><ci>sa394</ci><cn type="integer">1</cn></apply><apply><eq /><ci>sa401</ci><cn type="integer">1</cn></apply></apply><apply><eq /><ci>sa398</ci><cn type="integer">1</cn></apply></apply></math></qual:functionTerm></qual:listOfFunctionTerms><notes><html xmlns="http://www.w3.org/1999/xhtml"><head><title /></head><body><p>References_begin:
MEK4 and MEK7 can activate all JNK isoforms (by phosphorylation).
PMID:11274345
References_end
</p>
</body></html></notes></qual:transition><qual:transition qual:id="tr_sa401"><qual:listOfInputs><qual:input qual:id="tr_sa401_in_0" qual:qualitativeSpecies="csa89" qual:sign="positive" qual:transitionEffect="none" /><qual:input qual:id="tr_sa401_in_1" qual:qualitativeSpecies="csa90" qual:sign="positive" qual:transitionEffect="none" /><qual:input qual:id="tr_sa401_in_2" qual:qualitativeSpecies="csa100" qual:sign="positive" qual:transitionEffect="none" /><qual:input qual:id="tr_sa401_in_3" qual:qualitativeSpecies="csa92" qual:sign="positive" qual:transitionEffect="none" /><qual:input qual:id="tr_sa401_in_4" qual:qualitativeSpecies="csa97" qual:sign="positive" qual:transitionEffect="none" /><qual:input qual:id="tr_sa401_in_5" qual:qualitativeSpecies="csa94" qual:sign="positive" qual:transitionEffect="none" /><qual:input qual:id="tr_sa401_in_6" qual:qualitativeSpecies="csa91" qual:sign="positive" qual:transitionEffect="none" /><qual:input qual:id="tr_sa401_in_7" qual:qualitativeSpecies="csa98" qual:sign="positive" qual:transitionEffect="none" /><qual:input qual:id="tr_sa401_in_8" qual:qualitativeSpecies="sa530" qual:sign="positive" qual:transitionEffect="none" /></qual:listOfInputs><qual:listOfOutputs><qual:output qual:id="tr_sa401_out" qual:qualitativeSpecies="sa401" qual:transitionEffect="assignmentLevel" /></qual:listOfOutputs><qual:listOfFunctionTerms><qual:defaultTerm qual:resultLevel="0" /><qual:functionTerm qual:resultLevel="1"><math xmlns="http://www.w3.org/1998/Math/MathML"><apply><or /><apply><eq /><ci>csa89</ci><cn type="integer">1</cn></apply><apply><eq /><ci>csa90</ci><cn type="integer">1</cn></apply><apply><eq /><ci>csa100</ci><cn type="integer">1</cn></apply><apply><eq /><ci>csa92</ci><cn type="integer">1</cn></apply><apply><eq /><ci>csa97</ci><cn type="integer">1</cn></apply><apply><eq /><ci>csa94</ci><cn type="integer">1</cn></apply><apply><eq /><ci>csa91</ci><cn type="integer">1</cn></apply><apply><eq /><ci>csa98</ci><cn type="integer">1</cn></apply><apply><eq /><ci>sa530</ci><cn type="integer">1</cn></apply></apply></math></qual:functionTerm></qual:listOfFunctionTerms><notes><html xmlns="http://www.w3.org/1999/xhtml"><head><title /></head><body><p>References_begin:
MLK3 and MLK2, two MAP3Ks of JNK pathway, can interact with Rac1 in a GTP-dependent manner.
MEKK2 and MEKK3 can activate JNK, p38 and ERK pathways.
TAO kinases are novel MAP3Ks that specifically regulate p38s.
ASK1 is a MAP3K and can activate both JNK and p38 pathways.
MEKK1 selectively activates the endogenous JNK pathway. MEKK1 can activate MEK4 and MEK7 in vivo.
MEKK4 is a MAP3K and can activate both JNK and p38 pathways.
TAK1 is a MAP3K. It is able to activate both JNK and p38 pathways.
Endogenous TAK1 is activated by TGF-beta, IL-1 and TNF. TAK1 can phosphorylate and activate MEK4, MEK3 and MEK6.
MLK3 has the potential to positively regulate the ERK/MAPK pathway by directly phosphorylating and activating MEK.
Expression of GADD45 genes in mammalian cells strongly activates co-expressed MTK1, as well as p38 and JNK, the MAPKs downstream of MTK1. TAO kinases are MAP3Ks that function upstream of p38 and JNK.
PMID:11274345, PMID:12738796, PMID:18855897, PMID:21614932
References_end
</p>
</body></html></notes></qual:transition><qual:transition qual:id="tr_sa403"><qual:listOfInputs><qual:input qual:id="tr_sa403_in_0" qual:qualitativeSpecies="csa100" qual:sign="positive" qual:transitionEffect="none" /><qual:input qual:id="tr_sa403_in_1" qual:qualitativeSpecies="csa92" qual:sign="positive" qual:transitionEffect="none" /><qual:input qual:id="tr_sa403_in_2" qual:qualitativeSpecies="csa93" qual:sign="positive" qual:transitionEffect="none" /><qual:input qual:id="tr_sa403_in_3" qual:qualitativeSpecies="csa94" qual:sign="positive" qual:transitionEffect="none" /><qual:input qual:id="tr_sa403_in_4" qual:qualitativeSpecies="csa85" qual:sign="positive" qual:transitionEffect="none" /><qual:input qual:id="tr_sa403_in_5" qual:qualitativeSpecies="csa91" qual:sign="positive" qual:transitionEffect="none" /><qual:input qual:id="tr_sa403_in_6" qual:qualitativeSpecies="csa98" qual:sign="positive" qual:transitionEffect="none" /><qual:input qual:id="tr_sa403_in_7" qual:qualitativeSpecies="csa83" qual:sign="positive" qual:transitionEffect="none" /><qual:input qual:id="tr_sa403_in_8" qual:qualitativeSpecies="csa82" qual:sign="positive" qual:transitionEffect="none" /><qual:input qual:id="tr_sa403_in_9" qual:qualitativeSpecies="csa95" qual:sign="positive" qual:transitionEffect="none" /><qual:input qual:id="tr_sa403_in_10" qual:qualitativeSpecies="sa530" qual:sign="positive" qual:transitionEffect="none" /></qual:listOfInputs><qual:listOfOutputs><qual:output qual:id="tr_sa403_out" qual:qualitativeSpecies="sa403" qual:transitionEffect="assignmentLevel" /></qual:listOfOutputs><qual:listOfFunctionTerms><qual:defaultTerm qual:resultLevel="0" /><qual:functionTerm qual:resultLevel="1"><math xmlns="http://www.w3.org/1998/Math/MathML"><apply><or /><apply><eq /><ci>csa100</ci><cn type="integer">1</cn></apply><apply><eq /><ci>csa92</ci><cn type="integer">1</cn></apply><apply><eq /><ci>csa93</ci><cn type="integer">1</cn></apply><apply><eq /><ci>csa94</ci><cn type="integer">1</cn></apply><apply><eq /><ci>csa85</ci><cn type="integer">1</cn></apply><apply><eq /><ci>csa91</ci><cn type="integer">1</cn></apply><apply><eq /><ci>csa98</ci><cn type="integer">1</cn></apply><apply><eq /><ci>csa83</ci><cn type="integer">1</cn></apply><apply><eq /><ci>csa82</ci><cn type="integer">1</cn></apply><apply><eq /><ci>csa95</ci><cn type="integer">1</cn></apply><apply><eq /><ci>sa530</ci><cn type="integer">1</cn></apply></apply></math></qual:functionTerm></qual:listOfFunctionTerms><notes><html xmlns="http://www.w3.org/1999/xhtml"><head><title /></head><body><p>References_begin:
MLK3 and MLK2, two MAP3Ks of JNK pathway, can interact with Rac1 in a GTP-dependent manner.
MEKK2 and MEKK3 can activate JNK, p38 and ERK pathways.
TAO kinases are novel MAP3Ks that specifically regulate p38s.
ASK1 is a MAP3K and can activate both JNK and p38 pathways.
MEKK1 selectively activates the endogenous JNK pathway. MEKK1 can activate MEK4 and MEK7 in vivo.
MEKK4 is a MAP3K and can activate both JNK and p38 pathways.
TAK1 is a MAP3K. It is able to activate both JNK and p38 pathways.
Endogenous TAK1 is activated by TGF-beta, IL-1 and TNF. TAK1 can phosphorylate and activate MEK4, MEK3 and MEK6.
MLK3 has the potential to positively regulate the ERK/MAPK pathway by directly phosphorylating and activating MEK.
Expression of GADD45 genes in mammalian cells strongly activates co-expressed MTK1, as well as p38 and JNK, the MAPKs downstream of MTK1. TAO kinases are MAP3Ks that function upstream of p38 and JNK.
PMID:11274345, PMID:12738796, PMID:18855897, PMID:21614932
References_end
</p>
</body></html></notes></qual:transition><qual:transition qual:id="tr_sa413"><qual:listOfInputs><qual:input qual:id="tr_sa413_in_0" qual:qualitativeSpecies="sa397" qual:sign="positive" qual:transitionEffect="none" /></qual:listOfInputs><qual:listOfOutputs><qual:output qual:id="tr_sa413_out" qual:qualitativeSpecies="sa413" qual:transitionEffect="assignmentLevel" /></qual:listOfOutputs><qual:listOfFunctionTerms><qual:defaultTerm qual:resultLevel="0" /><qual:functionTerm qual:resultLevel="1"><math xmlns="http://www.w3.org/1998/Math/MathML"><apply><eq /><ci>sa397</ci><cn type="integer">1</cn></apply></math></qual:functionTerm></qual:listOfFunctionTerms><notes><html xmlns="http://www.w3.org/1999/xhtml"><head><title /></head><body><p>References_begin:
MAPKAPK2 and MAPKAPK3 are phosphorylated and activated by p38alpha and p38 beta.
PMID:11274345
References_end
</p>
</body></html></notes></qual:transition><qual:transition qual:id="tr_sa417"><qual:listOfInputs><qual:input qual:id="tr_sa417_in_0" qual:qualitativeSpecies="sa397" qual:sign="positive" qual:transitionEffect="none" /><qual:input qual:id="tr_sa417_in_1" qual:qualitativeSpecies="sa259" qual:sign="positive" qual:transitionEffect="none" /></qual:listOfInputs><qual:listOfOutputs><qual:output qual:id="tr_sa417_out" qual:qualitativeSpecies="sa417" qual:transitionEffect="assignmentLevel" /></qual:listOfOutputs><qual:listOfFunctionTerms><qual:defaultTerm qual:resultLevel="0" /><qual:functionTerm qual:resultLevel="1"><math xmlns="http://www.w3.org/1998/Math/MathML"><apply><or /><apply><eq /><ci>sa397</ci><cn type="integer">1</cn></apply><apply><eq /><ci>sa259</ci><cn type="integer">1</cn></apply></apply></math></qual:functionTerm></qual:listOfFunctionTerms><notes><html xmlns="http://www.w3.org/1999/xhtml"><head><title /></head><body><p>References_begin:
MNKs are cytoplasmic targets of ERK and p38.
PMID:15187187
References_end
</p>
</body></html></notes></qual:transition><qual:transition qual:id="tr_sa419"><qual:listOfInputs><qual:input qual:id="tr_sa419_in_0" qual:qualitativeSpecies="sa397" qual:sign="positive" qual:transitionEffect="none" /></qual:listOfInputs><qual:listOfOutputs><qual:output qual:id="tr_sa419_out" qual:qualitativeSpecies="sa419" qual:transitionEffect="assignmentLevel" /></qual:listOfOutputs><qual:listOfFunctionTerms><qual:defaultTerm qual:resultLevel="0" /><qual:functionTerm qual:resultLevel="1"><math xmlns="http://www.w3.org/1998/Math/MathML"><apply><eq /><ci>sa397</ci><cn type="integer">1</cn></apply></math></qual:functionTerm></qual:listOfFunctionTerms><notes><html xmlns="http://www.w3.org/1999/xhtml"><head><title /></head><body><p>References_begin:
MAX is phosphorylated by p38, through complex formation (not represented here).
PMID:11274345
References_end
</p>
</body></html></notes></qual:transition><qual:transition qual:id="tr_sa420"><qual:listOfInputs><qual:input qual:id="tr_sa420_in_0" qual:qualitativeSpecies="sa682" qual:sign="positive" qual:transitionEffect="none" /></qual:listOfInputs><qual:listOfOutputs><qual:output qual:id="tr_sa420_out" qual:qualitativeSpecies="sa420" qual:transitionEffect="assignmentLevel" /></qual:listOfOutputs><qual:listOfFunctionTerms><qual:defaultTerm qual:resultLevel="0" /><qual:functionTerm qual:resultLevel="1"><math xmlns="http://www.w3.org/1998/Math/MathML"><apply><eq /><ci>sa682</ci><cn type="integer">1</cn></apply></math></qual:functionTerm></qual:listOfFunctionTerms><notes><html xmlns="http://www.w3.org/1999/xhtml"><head><title /></head><body><p>References_begin:
Translation
References_end
</p>
</body></html></notes></qual:transition><qual:transition qual:id="tr_sa424"><qual:listOfInputs><qual:input qual:id="tr_sa424_in_0" qual:qualitativeSpecies="sa423" qual:sign="positive" qual:transitionEffect="none" /><qual:input qual:id="tr_sa424_in_1" qual:qualitativeSpecies="sa399" qual:sign="positive" qual:transitionEffect="none" /></qual:listOfInputs><qual:listOfOutputs><qual:output qual:id="tr_sa424_out" qual:qualitativeSpecies="sa424" qual:transitionEffect="assignmentLevel" /></qual:listOfOutputs><qual:listOfFunctionTerms><qual:defaultTerm qual:resultLevel="0" /><qual:functionTerm qual:resultLevel="1"><math xmlns="http://www.w3.org/1998/Math/MathML"><apply><and /><apply><eq /><ci>sa423</ci><cn type="integer">1</cn></apply><apply><eq /><ci>sa399</ci><cn type="integer">1</cn></apply></apply></math></qual:functionTerm></qual:listOfFunctionTerms><notes><html xmlns="http://www.w3.org/1999/xhtml"><head><title /></head><body><p>References_begin:
JNK could phosphorylate NFAT4 and NFAT2, inhibiting their nuclear translocation.
PMID:11274345
References_end
</p>
</body></html></notes></qual:transition><qual:transition qual:id="tr_sa425"><qual:listOfInputs><qual:input qual:id="tr_sa425_in_0" qual:qualitativeSpecies="sa423" qual:sign="positive" qual:transitionEffect="none" /></qual:listOfInputs><qual:listOfOutputs><qual:output qual:id="tr_sa425_out" qual:qualitativeSpecies="sa425" qual:transitionEffect="assignmentLevel" /></qual:listOfOutputs><qual:listOfFunctionTerms><qual:defaultTerm qual:resultLevel="0" /><qual:functionTerm qual:resultLevel="1"><math xmlns="http://www.w3.org/1998/Math/MathML"><apply><eq /><ci>sa423</ci><cn type="integer">1</cn></apply></math></qual:functionTerm></qual:listOfFunctionTerms><notes><html xmlns="http://www.w3.org/1999/xhtml"><head><title /></head><body><p>References_begin:
JNK could phosphorylate NFAT4 and NFAT2, inhibiting their nuclear translocation.
PMID:11274345
References_end
</p>
</body></html></notes></qual:transition><qual:transition qual:id="tr_sa530"><qual:listOfInputs><qual:input qual:id="tr_sa530_in_0" qual:qualitativeSpecies="sa678" qual:sign="positive" qual:transitionEffect="none" /></qual:listOfInputs><qual:listOfOutputs><qual:output qual:id="tr_sa530_out" qual:qualitativeSpecies="sa530" qual:transitionEffect="assignmentLevel" /></qual:listOfOutputs><qual:listOfFunctionTerms><qual:defaultTerm qual:resultLevel="0" /><qual:functionTerm qual:resultLevel="1"><math xmlns="http://www.w3.org/1998/Math/MathML"><apply><eq /><ci>sa678</ci><cn type="integer">1</cn></apply></math></qual:functionTerm></qual:listOfFunctionTerms><notes><html xmlns="http://www.w3.org/1999/xhtml"><head><title /></head><body><p>References_begin:
Ataxia telangiectasia mutated (ATM) is activated in response to DNA damage and directly phosphorylates TAOK.
PMID:18855897
References_end
</p>
</body></html></notes></qual:transition><qual:transition qual:id="tr_sa536"><qual:listOfInputs><qual:input qual:id="tr_sa536_in_0" qual:qualitativeSpecies="sa254" qual:sign="positive" qual:transitionEffect="none" /><qual:input qual:id="tr_sa536_in_1" qual:qualitativeSpecies="sa325" qual:sign="positive" qual:transitionEffect="none" /><qual:input qual:id="tr_sa536_in_2" qual:qualitativeSpecies="sa260" qual:sign="positive" qual:transitionEffect="none" /></qual:listOfInputs><qual:listOfOutputs><qual:output qual:id="tr_sa536_out" qual:qualitativeSpecies="sa536" qual:transitionEffect="assignmentLevel" /></qual:listOfOutputs><qual:listOfFunctionTerms><qual:defaultTerm qual:resultLevel="0" /><qual:functionTerm qual:resultLevel="1"><math xmlns="http://www.w3.org/1998/Math/MathML"><apply><and /><apply><or /><apply><eq /><ci>sa325</ci><cn type="integer">1</cn></apply><apply><eq /><ci>sa260</ci><cn type="integer">1</cn></apply></apply><apply><eq /><ci>sa254</ci><cn type="integer">1</cn></apply></apply></math></qual:functionTerm></qual:listOfFunctionTerms><notes><html xmlns="http://www.w3.org/1999/xhtml"><head><title /></head><body><p>References_begin:
Phosphorylation by both ERKs and their downstream RSKs can stabilise the c-Fos protein for several hours. The combination of these phosphorylations allows c-Fos sustained activity.
PMID:16393692
References_end
</p>
</body></html></notes></qual:transition><qual:transition qual:id="tr_sa537"><qual:listOfInputs><qual:input qual:id="tr_sa537_in_0" qual:qualitativeSpecies="sa551" qual:sign="positive" qual:transitionEffect="none" /></qual:listOfInputs><qual:listOfOutputs><qual:output qual:id="tr_sa537_out" qual:qualitativeSpecies="sa537" qual:transitionEffect="assignmentLevel" /></qual:listOfOutputs><qual:listOfFunctionTerms><qual:defaultTerm qual:resultLevel="0" /><qual:functionTerm qual:resultLevel="1"><math xmlns="http://www.w3.org/1998/Math/MathML"><apply><eq /><ci>sa551</ci><cn type="integer">1</cn></apply></math></qual:functionTerm></qual:listOfFunctionTerms><notes><html xmlns="http://www.w3.org/1999/xhtml"><head><title /></head><body><p>References_begin:
JNKs are the dominant kinases responsible for stress- and TNF-activated c-Jun phosphorylation.
PMID:11274345
References_end
</p>
</body></html></notes></qual:transition><qual:transition qual:id="tr_sa538"><qual:listOfInputs><qual:input qual:id="tr_sa538_in_0" qual:qualitativeSpecies="sa550" qual:sign="positive" qual:transitionEffect="none" /><qual:input qual:id="tr_sa538_in_1" qual:qualitativeSpecies="sa551" qual:sign="positive" qual:transitionEffect="none" /></qual:listOfInputs><qual:listOfOutputs><qual:output qual:id="tr_sa538_out" qual:qualitativeSpecies="sa538" qual:transitionEffect="assignmentLevel" /></qual:listOfOutputs><qual:listOfFunctionTerms><qual:defaultTerm qual:resultLevel="0" /><qual:functionTerm qual:resultLevel="1"><math xmlns="http://www.w3.org/1998/Math/MathML"><apply><or /><apply><eq /><ci>sa550</ci><cn type="integer">1</cn></apply><apply><eq /><ci>sa551</ci><cn type="integer">1</cn></apply></apply></math></qual:functionTerm></qual:listOfFunctionTerms><notes><html xmlns="http://www.w3.org/1999/xhtml"><head><title /></head><body><p>References_begin:
ATF2 is a nuclear p38 target.
ATF2 is a nuclear JNK target.
PMID:20506250, PMID:11274345
References_end
</p>
</body></html></notes></qual:transition><qual:transition qual:id="tr_sa543"><qual:listOfInputs><qual:input qual:id="tr_sa543_in_0" qual:qualitativeSpecies="sa544" qual:sign="positive" qual:transitionEffect="none" /><qual:input qual:id="tr_sa543_in_1" qual:qualitativeSpecies="sa679" qual:sign="positive" qual:transitionEffect="none" /><qual:input qual:id="tr_sa543_in_2" qual:qualitativeSpecies="sa700" qual:sign="positive" qual:transitionEffect="none" /></qual:listOfInputs><qual:listOfOutputs><qual:output qual:id="tr_sa543_out" qual:qualitativeSpecies="sa543" qual:transitionEffect="assignmentLevel" /></qual:listOfOutputs><qual:listOfFunctionTerms><qual:defaultTerm qual:resultLevel="0" /><qual:functionTerm qual:resultLevel="1"><math xmlns="http://www.w3.org/1998/Math/MathML"><apply><and /><apply><or /><apply><eq /><ci>sa679</ci><cn type="integer">1</cn></apply><apply><eq /><ci>sa700</ci><cn type="integer">1</cn></apply></apply><apply><eq /><ci>sa544</ci><cn type="integer">1</cn></apply></apply></math></qual:functionTerm></qual:listOfFunctionTerms><notes><html xmlns="http://www.w3.org/1999/xhtml"><head><title /></head><body><p>References_begin:
The Mdm2 protein is involved in an autoregulatory feedback loop with p53, thus controlling its activity. Increased p53 levels transactivate the MDM2 promoter causing its upregulation. The translated protein then binds to p53 and transports it to the proteasome for ubiquitin-mediated degradation.
Effective recruitment of Akt by appropriate survival signals may lead to activation of Mdm2, inactivation of p53, and eventually inhibition of p53-dependent apoptosis.
PMID:17158541, PMID:11850850
References_end
</p>
</body></html></notes></qual:transition><qual:transition qual:id="tr_sa544"><qual:listOfInputs><qual:input qual:id="tr_sa544_in_0" qual:qualitativeSpecies="sa543" qual:sign="positive" qual:transitionEffect="none" /><qual:input qual:id="tr_sa544_in_1" qual:qualitativeSpecies="sa550" qual:sign="positive" qual:transitionEffect="none" /><qual:input qual:id="tr_sa544_in_2" qual:qualitativeSpecies="sa678" qual:sign="positive" qual:transitionEffect="none" /></qual:listOfInputs><qual:listOfOutputs><qual:output qual:id="tr_sa544_out" qual:qualitativeSpecies="sa544" qual:transitionEffect="assignmentLevel" /></qual:listOfOutputs><qual:listOfFunctionTerms><qual:defaultTerm qual:resultLevel="0" /><qual:functionTerm qual:resultLevel="1"><math xmlns="http://www.w3.org/1998/Math/MathML"><apply><and /><apply><or /><apply><eq /><ci>sa550</ci><cn type="integer">1</cn></apply><apply><eq /><ci>sa678</ci><cn type="integer">1</cn></apply></apply><apply><eq /><ci>sa543</ci><cn type="integer">1</cn></apply></apply></math></qual:functionTerm></qual:listOfFunctionTerms><notes><html xmlns="http://www.w3.org/1999/xhtml"><head><title /></head><body><p>References_begin:
p53 is a nuclear p38 target.
Activated p38 phosphorylates p53 at several residues, including Ser33, and thereby increases the transcriptional activity of p53.
ATM phosphorylates p53 at ser15 and stabilize it.
PMID:20506250, PMID:21614932, PMID:15140942
References_end
</p>
</body></html></notes></qual:transition><qual:transition qual:id="tr_sa545"><qual:listOfInputs><qual:input qual:id="tr_sa545_in_0" qual:qualitativeSpecies="sa552" qual:sign="positive" qual:transitionEffect="none" /><qual:input qual:id="tr_sa545_in_1" qual:qualitativeSpecies="sa388" qual:sign="positive" qual:transitionEffect="none" /></qual:listOfInputs><qual:listOfOutputs><qual:output qual:id="tr_sa545_out" qual:qualitativeSpecies="sa545" qual:transitionEffect="assignmentLevel" /></qual:listOfOutputs><qual:listOfFunctionTerms><qual:defaultTerm qual:resultLevel="0" /><qual:functionTerm qual:resultLevel="1"><math xmlns="http://www.w3.org/1998/Math/MathML"><apply><and /><apply><eq /><ci>sa552</ci><cn type="integer">1</cn></apply><apply><eq /><ci>sa388</ci><cn type="integer">1</cn></apply></apply></math></qual:functionTerm></qual:listOfFunctionTerms><notes><html xmlns="http://www.w3.org/1999/xhtml"><head><title /></head><body><p>References_begin:
TNF-induced ROS cause oxidation and inhibition of DUSP1 and DUSP5.
PMID:15766528
References_end
</p>
</body></html></notes></qual:transition><qual:transition qual:id="tr_sa550"><qual:listOfInputs><qual:input qual:id="tr_sa550_in_0" qual:qualitativeSpecies="sa397" qual:sign="positive" qual:transitionEffect="none" /></qual:listOfInputs><qual:listOfOutputs><qual:output qual:id="tr_sa550_out" qual:qualitativeSpecies="sa550" qual:transitionEffect="assignmentLevel" /></qual:listOfOutputs><qual:listOfFunctionTerms><qual:defaultTerm qual:resultLevel="0" /><qual:functionTerm qual:resultLevel="1"><math xmlns="http://www.w3.org/1998/Math/MathML"><apply><eq /><ci>sa397</ci><cn type="integer">1</cn></apply></math></qual:functionTerm></qual:listOfFunctionTerms><notes><html xmlns="http://www.w3.org/1999/xhtml"><head><title /></head><body><p>References_begin:
Modelling choices:
- nuclear shuttling of activated p38 is assumed, similarly to ERK
References_end
</p>
</body></html></notes></qual:transition><qual:transition qual:id="tr_sa551"><qual:listOfInputs><qual:input qual:id="tr_sa551_in_0" qual:qualitativeSpecies="sa399" qual:sign="positive" qual:transitionEffect="none" /></qual:listOfInputs><qual:listOfOutputs><qual:output qual:id="tr_sa551_out" qual:qualitativeSpecies="sa551" qual:transitionEffect="assignmentLevel" /></qual:listOfOutputs><qual:listOfFunctionTerms><qual:defaultTerm qual:resultLevel="0" /><qual:functionTerm qual:resultLevel="1"><math xmlns="http://www.w3.org/1998/Math/MathML"><apply><eq /><ci>sa399</ci><cn type="integer">1</cn></apply></math></qual:functionTerm></qual:listOfFunctionTerms><notes><html xmlns="http://www.w3.org/1999/xhtml"><head><title /></head><body><p>References_begin:
Modelling choices:
- nuclear shuttling of activated JNK is assumed, similarly to ERK
References_end
</p>
</body></html></notes></qual:transition><qual:transition qual:id="tr_sa552"><qual:listOfInputs><qual:input qual:id="tr_sa552_in_0" qual:qualitativeSpecies="sa655" qual:sign="positive" qual:transitionEffect="none" /></qual:listOfInputs><qual:listOfOutputs><qual:output qual:id="tr_sa552_out" qual:qualitativeSpecies="sa552" qual:transitionEffect="assignmentLevel" /></qual:listOfOutputs><qual:listOfFunctionTerms><qual:defaultTerm qual:resultLevel="0" /><qual:functionTerm qual:resultLevel="1"><math xmlns="http://www.w3.org/1998/Math/MathML"><apply><eq /><ci>sa655</ci><cn type="integer">1</cn></apply></math></qual:functionTerm></qual:listOfFunctionTerms><notes><html xmlns="http://www.w3.org/1999/xhtml"><head><title /></head><body><p>References_begin:
Translation
References_end
</p>
</body></html></notes></qual:transition><qual:transition qual:id="tr_sa553"><qual:listOfInputs><qual:input qual:id="tr_sa553_in_0" qual:qualitativeSpecies="sa248" qual:sign="positive" qual:transitionEffect="none" /><qual:input qual:id="tr_sa553_in_1" qual:qualitativeSpecies="sa388" qual:sign="positive" qual:transitionEffect="none" /></qual:listOfInputs><qual:listOfOutputs><qual:output qual:id="tr_sa553_out" qual:qualitativeSpecies="sa553" qual:transitionEffect="assignmentLevel" /></qual:listOfOutputs><qual:listOfFunctionTerms><qual:defaultTerm qual:resultLevel="0" /><qual:functionTerm qual:resultLevel="1"><math xmlns="http://www.w3.org/1998/Math/MathML"><apply><and /><apply><eq /><ci>sa248</ci><cn type="integer">1</cn></apply><apply><eq /><ci>sa388</ci><cn type="integer">1</cn></apply></apply></math></qual:functionTerm></qual:listOfFunctionTerms><notes><html xmlns="http://www.w3.org/1999/xhtml"><head><title /></head><body><p>References_begin:
TNF-induced ROS cause oxidation and inhibition of DUSP1 and DUSP5.
PMID:15766528
References_end
</p>
</body></html></notes></qual:transition><qual:transition qual:id="tr_sa554"><qual:listOfInputs><qual:input qual:id="tr_sa554_in_0" qual:qualitativeSpecies="sa264" qual:sign="positive" qual:transitionEffect="none" /><qual:input qual:id="tr_sa554_in_1" qual:qualitativeSpecies="csa92" qual:sign="positive" qual:transitionEffect="none" /><qual:input qual:id="tr_sa554_in_2" qual:qualitativeSpecies="csa94" qual:sign="positive" qual:transitionEffect="none" /><qual:input qual:id="tr_sa554_in_3" qual:qualitativeSpecies="csa100" qual:sign="positive" qual:transitionEffect="none" /><qual:input qual:id="tr_sa554_in_4" qual:qualitativeSpecies="sa712" qual:sign="positive" qual:transitionEffect="none" /></qual:listOfInputs><qual:listOfOutputs><qual:output qual:id="tr_sa554_out" qual:qualitativeSpecies="sa554" qual:transitionEffect="assignmentLevel" /></qual:listOfOutputs><qual:listOfFunctionTerms><qual:defaultTerm qual:resultLevel="0" /><qual:functionTerm qual:resultLevel="1"><math xmlns="http://www.w3.org/1998/Math/MathML"><apply><and /><apply><or /><apply><eq /><ci>csa92</ci><cn type="integer">1</cn></apply><apply><eq /><ci>csa94</ci><cn type="integer">1</cn></apply><apply><eq /><ci>csa100</ci><cn type="integer">1</cn></apply><apply><eq /><ci>sa712</ci><cn type="integer">1</cn></apply></apply><apply><eq /><ci>sa264</ci><cn type="integer">1</cn></apply></apply></math></qual:functionTerm></qual:listOfFunctionTerms><notes><html xmlns="http://www.w3.org/1999/xhtml"><head><title /></head><body><p>References_begin:
MLK3 and MLK2, two MAP3Ks of JNK pathway, can interact with Rac1 in a GTP-dependent manner.
MEKK2 and MEKK3 can activate JNK, p38 and ERK pathways
MLK3 has the potential to positively regulate the ERK/MAPK pathway by directly phosphorylating and activating MEK.
PMID:11274345, PMID:12738796
References_end
</p>
</body></html></notes></qual:transition><qual:transition qual:id="tr_sa555"><qual:listOfInputs><qual:input qual:id="tr_sa555_in_0" qual:qualitativeSpecies="sa397" qual:sign="positive" qual:transitionEffect="none" /></qual:listOfInputs><qual:listOfOutputs><qual:output qual:id="tr_sa555_out" qual:qualitativeSpecies="sa555" qual:transitionEffect="assignmentLevel" /></qual:listOfOutputs><qual:listOfFunctionTerms><qual:defaultTerm qual:resultLevel="0" /><qual:functionTerm qual:resultLevel="1"><math xmlns="http://www.w3.org/1998/Math/MathML"><apply><eq /><ci>sa397</ci><cn type="integer">1</cn></apply></math></qual:functionTerm></qual:listOfFunctionTerms><notes><html xmlns="http://www.w3.org/1999/xhtml"><head><title /></head><body><p>References_begin:
MEK is continuously dephosphorylated by PP2A (PPP2CA), whose activity is stimulated by p38: p38 activity increases the physical association between PP2A and MEK/ERK complex.
PMID:18039929
References_end
</p>
</body></html></notes></qual:transition><qual:transition qual:id="tr_sa652"><qual:listOfInputs><qual:input qual:id="tr_sa652_in_0" qual:qualitativeSpecies="sa330" qual:sign="positive" qual:transitionEffect="none" /></qual:listOfInputs><qual:listOfOutputs><qual:output qual:id="tr_sa652_out" qual:qualitativeSpecies="sa652" qual:transitionEffect="assignmentLevel" /></qual:listOfOutputs><qual:listOfFunctionTerms><qual:defaultTerm qual:resultLevel="0" /><qual:functionTerm qual:resultLevel="1"><math xmlns="http://www.w3.org/1998/Math/MathML"><apply><eq /><ci>sa330</ci><cn type="integer">1</cn></apply></math></qual:functionTerm></qual:listOfFunctionTerms><notes><html xmlns="http://www.w3.org/1999/xhtml"><head><title /></head><body><p>References_begin:
CREB target genes (c-FOS, EGR-1, MKP1, BCL2, MMP13).
PMID:19815709
References_end
</p>
</body></html></notes></qual:transition><qual:transition qual:id="tr_sa653"><qual:listOfInputs><qual:input qual:id="tr_sa653_in_0" qual:qualitativeSpecies="sa330" qual:sign="positive" qual:transitionEffect="none" /><qual:input qual:id="tr_sa653_in_1" qual:qualitativeSpecies="sa251" qual:sign="positive" qual:transitionEffect="none" /></qual:listOfInputs><qual:listOfOutputs><qual:output qual:id="tr_sa653_out" qual:qualitativeSpecies="sa653" qual:transitionEffect="assignmentLevel" /></qual:listOfOutputs><qual:listOfFunctionTerms><qual:defaultTerm qual:resultLevel="0" /><qual:functionTerm qual:resultLevel="1"><math xmlns="http://www.w3.org/1998/Math/MathML"><apply><or /><apply><eq /><ci>sa330</ci><cn type="integer">1</cn></apply><apply><eq /><ci>sa251</ci><cn type="integer">1</cn></apply></apply></math></qual:functionTerm></qual:listOfFunctionTerms><notes><html xmlns="http://www.w3.org/1999/xhtml"><head><title /></head><body><p>References_begin:
CREB target genes (c-FOS, EGR-1, MKP1, BCL2, MMP13).
PMID:19815709
References_end
</p>
<p>References_begin:
ELK1 induces c-fos expression.
PMID:11274345
References_end
</p>
</body></html></notes></qual:transition><qual:transition qual:id="tr_sa654"><qual:listOfInputs><qual:input qual:id="tr_sa654_in_0" qual:qualitativeSpecies="sa330" qual:sign="positive" qual:transitionEffect="none" /></qual:listOfInputs><qual:listOfOutputs><qual:output qual:id="tr_sa654_out" qual:qualitativeSpecies="sa654" qual:transitionEffect="assignmentLevel" /></qual:listOfOutputs><qual:listOfFunctionTerms><qual:defaultTerm qual:resultLevel="0" /><qual:functionTerm qual:resultLevel="1"><math xmlns="http://www.w3.org/1998/Math/MathML"><apply><eq /><ci>sa330</ci><cn type="integer">1</cn></apply></math></qual:functionTerm></qual:listOfFunctionTerms><notes><html xmlns="http://www.w3.org/1999/xhtml"><head><title /></head><body><p>References_begin:
CREB target genes (c-FOS, EGR-1, MKP1, BCL2, MMP13).
PMID:19815709
References_end
</p>
</body></html></notes></qual:transition><qual:transition qual:id="tr_sa655"><qual:listOfInputs><qual:input qual:id="tr_sa655_in_0" qual:qualitativeSpecies="sa330" qual:sign="positive" qual:transitionEffect="none" /></qual:listOfInputs><qual:listOfOutputs><qual:output qual:id="tr_sa655_out" qual:qualitativeSpecies="sa655" qual:transitionEffect="assignmentLevel" /></qual:listOfOutputs><qual:listOfFunctionTerms><qual:defaultTerm qual:resultLevel="0" /><qual:functionTerm qual:resultLevel="1"><math xmlns="http://www.w3.org/1998/Math/MathML"><apply><eq /><ci>sa330</ci><cn type="integer">1</cn></apply></math></qual:functionTerm></qual:listOfFunctionTerms><notes><html xmlns="http://www.w3.org/1999/xhtml"><head><title /></head><body><p>References_begin:
CREB target genes (c-FOS, EGR-1, MKP1, BCL2, MMP13).
PMID:19815709
References_end
</p>
</body></html></notes></qual:transition><qual:transition qual:id="tr_sa656"><qual:listOfInputs><qual:input qual:id="tr_sa656_in_0" qual:qualitativeSpecies="sa330" qual:sign="positive" qual:transitionEffect="none" /></qual:listOfInputs><qual:listOfOutputs><qual:output qual:id="tr_sa656_out" qual:qualitativeSpecies="sa656" qual:transitionEffect="assignmentLevel" /></qual:listOfOutputs><qual:listOfFunctionTerms><qual:defaultTerm qual:resultLevel="0" /><qual:functionTerm qual:resultLevel="1"><math xmlns="http://www.w3.org/1998/Math/MathML"><apply><eq /><ci>sa330</ci><cn type="integer">1</cn></apply></math></qual:functionTerm></qual:listOfFunctionTerms><notes><html xmlns="http://www.w3.org/1999/xhtml"><head><title /></head><body><p>References_begin:
CREB target genes (c-FOS, EGR-1, MKP1, BCL2, MMP13).
PMID:19815709
References_end
</p>
</body></html></notes></qual:transition><qual:transition qual:id="tr_sa657"><qual:listOfInputs><qual:input qual:id="tr_sa657_in_0" qual:qualitativeSpecies="sa544" qual:sign="positive" qual:transitionEffect="none" /><qual:input qual:id="tr_sa657_in_1" qual:qualitativeSpecies="csa108" qual:sign="positive" qual:transitionEffect="none" /><qual:input qual:id="tr_sa657_in_2" qual:qualitativeSpecies="csa109" qual:sign="positive" qual:transitionEffect="none" /></qual:listOfInputs><qual:listOfOutputs><qual:output qual:id="tr_sa657_out" qual:qualitativeSpecies="sa657" qual:transitionEffect="assignmentLevel" /></qual:listOfOutputs><qual:listOfFunctionTerms><qual:defaultTerm qual:resultLevel="0" /><qual:functionTerm qual:resultLevel="1"><math xmlns="http://www.w3.org/1998/Math/MathML"><apply><or /><apply><eq /><ci>sa544</ci><cn type="integer">1</cn></apply><apply><eq /><ci>csa108</ci><cn type="integer">1</cn></apply><apply><eq /><ci>csa109</ci><cn type="integer">1</cn></apply></apply></math></qual:functionTerm></qual:listOfFunctionTerms><notes><html xmlns="http://www.w3.org/1999/xhtml"><head><title /></head><body><p>References_begin:
Expression of GADD45 is the culmination of a signaling pathway that requires prior expression of the tumor suppressor protein p53 which trans-activates the GADD45 gene.
PMID:11274345
References_end
</p>
<p>References_begin:
Activation of p38 by TGF-β is mediated mainly by Smad-dependent GADD45β expression and by its subsequent activation of MTK1.
PMID:21614932
References_end
</p>
<p>References_begin:
Activation of p38 by TGF-β is mediated mainly by Smad-dependent GADD45β expression and by its subsequent activation of MTK1.
PMID:21614932
References_end
</p>
</body></html></notes></qual:transition><qual:transition qual:id="tr_sa658"><qual:listOfInputs><qual:input qual:id="tr_sa658_in_0" qual:qualitativeSpecies="sa544" qual:sign="positive" qual:transitionEffect="none" /><qual:input qual:id="tr_sa658_in_1" qual:qualitativeSpecies="sa707" qual:sign="positive" qual:transitionEffect="none" /></qual:listOfInputs><qual:listOfOutputs><qual:output qual:id="tr_sa658_out" qual:qualitativeSpecies="sa658" qual:transitionEffect="assignmentLevel" /></qual:listOfOutputs><qual:listOfFunctionTerms><qual:defaultTerm qual:resultLevel="0" /><qual:functionTerm qual:resultLevel="1"><math xmlns="http://www.w3.org/1998/Math/MathML"><apply><or /><apply><eq /><ci>sa544</ci><cn type="integer">1</cn></apply><apply><eq /><ci>sa707</ci><cn type="integer">1</cn></apply></apply></math></qual:functionTerm></qual:listOfFunctionTerms><notes><html xmlns="http://www.w3.org/1999/xhtml"><head><title /></head><body><p>References_begin:
p53 target genes: p21WAF1, MDM2, PERP, NOXA, GADD45, DDB2.
PMID:15856024
References_end
</p>
<p>References_begin:
Cell growth arrest is induced by STAT1 through cyclin-dependent kinase inhibitor p21 WAF1/CIP1.
PMID:8614832
References_end
</p>
</body></html></notes></qual:transition><qual:transition qual:id="tr_sa659"><qual:listOfInputs><qual:input qual:id="tr_sa659_in_0" qual:qualitativeSpecies="sa544" qual:sign="positive" qual:transitionEffect="none" /><qual:input qual:id="tr_sa659_in_1" qual:qualitativeSpecies="sa681" qual:sign="negative" qual:transitionEffect="none" /></qual:listOfInputs><qual:listOfOutputs><qual:output qual:id="tr_sa659_out" qual:qualitativeSpecies="sa659" qual:transitionEffect="assignmentLevel" /></qual:listOfOutputs><qual:listOfFunctionTerms><qual:defaultTerm qual:resultLevel="0" /><qual:functionTerm qual:resultLevel="1"><math xmlns="http://www.w3.org/1998/Math/MathML"><apply><and /><apply><eq /><ci>sa544</ci><cn type="integer">1</cn></apply><apply><eq /><ci>sa681</ci><cn type="integer">0</cn></apply></apply></math></qual:functionTerm></qual:listOfFunctionTerms><notes><html xmlns="http://www.w3.org/1999/xhtml"><head><title /></head><body><p>References_begin:
p53 target genes: p21WAF1, MDM2, PERP, NOXA, GADD45, DDB2.
The MDM2 gene is transcriptionally inhibited by p14.
PMID:15856024, PMID:17158541
References_end
</p>
</body></html></notes></qual:transition><qual:transition qual:id="tr_sa660"><qual:listOfInputs><qual:input qual:id="tr_sa660_in_0" qual:qualitativeSpecies="sa544" qual:sign="positive" qual:transitionEffect="none" /></qual:listOfInputs><qual:listOfOutputs><qual:output qual:id="tr_sa660_out" qual:qualitativeSpecies="sa660" qual:transitionEffect="assignmentLevel" /></qual:listOfOutputs><qual:listOfFunctionTerms><qual:defaultTerm qual:resultLevel="0" /><qual:functionTerm qual:resultLevel="1"><math xmlns="http://www.w3.org/1998/Math/MathML"><apply><eq /><ci>sa544</ci><cn type="integer">1</cn></apply></math></qual:functionTerm></qual:listOfFunctionTerms><notes><html xmlns="http://www.w3.org/1999/xhtml"><head><title /></head><body><p>References_begin:
p53 target genes: p21WAF1, MDM2, PERP, NOXA, GADD45, DDB2.
PMID:15856024
References_end
</p>
</body></html></notes></qual:transition><qual:transition qual:id="tr_sa661"><qual:listOfInputs><qual:input qual:id="tr_sa661_in_0" qual:qualitativeSpecies="sa544" qual:sign="positive" qual:transitionEffect="none" /></qual:listOfInputs><qual:listOfOutputs><qual:output qual:id="tr_sa661_out" qual:qualitativeSpecies="sa661" qual:transitionEffect="assignmentLevel" /></qual:listOfOutputs><qual:listOfFunctionTerms><qual:defaultTerm qual:resultLevel="0" /><qual:functionTerm qual:resultLevel="1"><math xmlns="http://www.w3.org/1998/Math/MathML"><apply><eq /><ci>sa544</ci><cn type="integer">1</cn></apply></math></qual:functionTerm></qual:listOfFunctionTerms><notes><html xmlns="http://www.w3.org/1999/xhtml"><head><title /></head><body><p>References_begin:
p53 target genes: p21WAF1, MDM2, PERP, NOXA, GADD45, DDB2.
PMID:15856024
References_end
</p>
</body></html></notes></qual:transition><qual:transition qual:id="tr_sa662"><qual:listOfInputs><qual:input qual:id="tr_sa662_in_0" qual:qualitativeSpecies="sa544" qual:sign="positive" qual:transitionEffect="none" /></qual:listOfInputs><qual:listOfOutputs><qual:output qual:id="tr_sa662_out" qual:qualitativeSpecies="sa662" qual:transitionEffect="assignmentLevel" /></qual:listOfOutputs><qual:listOfFunctionTerms><qual:defaultTerm qual:resultLevel="0" /><qual:functionTerm qual:resultLevel="1"><math xmlns="http://www.w3.org/1998/Math/MathML"><apply><eq /><ci>sa544</ci><cn type="integer">1</cn></apply></math></qual:functionTerm></qual:listOfFunctionTerms><notes><html xmlns="http://www.w3.org/1999/xhtml"><head><title /></head><body><p>References_begin:
p53 target genes: p21WAF1, MDM2, PERP, NOXA, GADD45, DDB2.
PMID:15856024
References_end
</p>
</body></html></notes></qual:transition><qual:transition qual:id="tr_sa667"><qual:listOfInputs><qual:input qual:id="tr_sa667_in_0" qual:qualitativeSpecies="sa702" qual:sign="positive" qual:transitionEffect="none" /></qual:listOfInputs><qual:listOfOutputs><qual:output qual:id="tr_sa667_out" qual:qualitativeSpecies="sa667" qual:transitionEffect="assignmentLevel" /></qual:listOfOutputs><qual:listOfFunctionTerms><qual:defaultTerm qual:resultLevel="0" /><qual:functionTerm qual:resultLevel="1"><math xmlns="http://www.w3.org/1998/Math/MathML"><apply><eq /><ci>sa702</ci><cn type="integer">1</cn></apply></math></qual:functionTerm></qual:listOfFunctionTerms><notes><html xmlns="http://www.w3.org/1999/xhtml"><head><title /></head><body><p>References_begin:
Cell growth arrest is induced by STAT1 through cyclin-dependent kinase inhibitor p21 WAF1/CIP1.
PMID:8614832
References_end
</p>
</body></html></notes></qual:transition><qual:transition qual:id="tr_sa668"><qual:listOfInputs><qual:input qual:id="tr_sa668_in_0" qual:qualitativeSpecies="sa340" qual:sign="positive" qual:transitionEffect="none" /><qual:input qual:id="tr_sa668_in_1" qual:qualitativeSpecies="sa278" qual:sign="positive" qual:transitionEffect="none" /><qual:input qual:id="tr_sa668_in_2" qual:qualitativeSpecies="sa686" qual:sign="positive" qual:transitionEffect="none" /><qual:input qual:id="tr_sa668_in_3" qual:qualitativeSpecies="sa661" qual:sign="positive" qual:transitionEffect="none" /><qual:input qual:id="tr_sa668_in_4" qual:qualitativeSpecies="sa660" qual:sign="positive" qual:transitionEffect="none" /></qual:listOfInputs><qual:listOfOutputs><qual:output qual:id="tr_sa668_out" qual:qualitativeSpecies="sa668" qual:transitionEffect="assignmentLevel" /></qual:listOfOutputs><qual:listOfFunctionTerms><qual:defaultTerm qual:resultLevel="0" /><qual:functionTerm qual:resultLevel="1"><math xmlns="http://www.w3.org/1998/Math/MathML"><apply><or /><apply><eq /><ci>sa340</ci><cn type="integer">1</cn></apply><apply><eq /><ci>sa278</ci><cn type="integer">1</cn></apply><apply><eq /><ci>sa686</ci><cn type="integer">1</cn></apply><apply><eq /><ci>sa661</ci><cn type="integer">1</cn></apply><apply><eq /><ci>sa660</ci><cn type="integer">1</cn></apply></apply></math></qual:functionTerm></qual:listOfFunctionTerms><notes><html xmlns="http://www.w3.org/1999/xhtml"><head><title /></head><body><p>References_begin:
A mitochondrial pool of Raf-1 (C-RAF) molecules, which do not activate MEK, reportedly exert their prosurvival effects upstream of cytochrome c release by phosphorylating the pro-apoptotic Bcl-2 family member Bad. Phosphorylation of Bad results in its translocation to the cytosol and ultimately in the inhibition of cytochrome c release.
PMID:12107820
References_end
</p>
<p>References_begin:
Activated caspase-9 cleaves and activates caspase-3, leading to apoptosis.
PMID:9390557
References_end
</p>
<p>References_begin:
FOXO3a promotes apoptosis through activation of PUMA.
PMID:20978166
References_end
</p>
</body></html></notes></qual:transition><qual:transition qual:id="tr_sa670"><qual:listOfInputs><qual:input qual:id="tr_sa670_in_0" qual:qualitativeSpecies="sa420" qual:sign="positive" qual:transitionEffect="none" /><qual:input qual:id="tr_sa670_in_1" qual:qualitativeSpecies="sa419" qual:sign="positive" qual:transitionEffect="none" /><qual:input qual:id="tr_sa670_in_2" qual:qualitativeSpecies="sa343" qual:sign="negative" qual:transitionEffect="none" /><qual:input qual:id="tr_sa670_in_3" qual:qualitativeSpecies="sa692" qual:sign="positive" qual:transitionEffect="none" /></qual:listOfInputs><qual:listOfOutputs><qual:output qual:id="tr_sa670_out" qual:qualitativeSpecies="sa670" qual:transitionEffect="assignmentLevel" /></qual:listOfOutputs><qual:listOfFunctionTerms><qual:defaultTerm qual:resultLevel="0" /><qual:functionTerm qual:resultLevel="1"><math xmlns="http://www.w3.org/1998/Math/MathML"><apply><or /><apply><and /><apply><eq /><ci>sa420</ci><cn type="integer">1</cn></apply><apply><eq /><ci>sa419</ci><cn type="integer">1</cn></apply><apply><eq /><ci>sa343</ci><cn type="integer">0</cn></apply></apply><apply><eq /><ci>sa692</ci><cn type="integer">1</cn></apply></apply></math></qual:functionTerm></qual:listOfFunctionTerms><notes><html xmlns="http://www.w3.org/1999/xhtml"><head><title /></head><body><p>References_begin:
MAX interacts with the transcription factor c-Myc enabling c-Myc to trans-activate at least a subset of its target genes.
GSK3 is constitutively active in unstimulated cells and phosphorylates many proteins (including glycogen synthase, c-Myc, and cyclin D) to keep them in inactive states or promote their degradation.
PMID:11274345, PMID:12040186
References_end
</p>
<p>References_begin:
PDK1 is a PI3K target, leading to activation of p70 and subsequent cell growth.
PMID:12040186
References_end
</p>
</body></html></notes></qual:transition><qual:transition qual:id="tr_sa679"><qual:listOfInputs><qual:input qual:id="tr_sa679_in_0" qual:qualitativeSpecies="sa659" qual:sign="positive" qual:transitionEffect="none" /></qual:listOfInputs><qual:listOfOutputs><qual:output qual:id="tr_sa679_out" qual:qualitativeSpecies="sa679" qual:transitionEffect="assignmentLevel" /></qual:listOfOutputs><qual:listOfFunctionTerms><qual:defaultTerm qual:resultLevel="0" /><qual:functionTerm qual:resultLevel="1"><math xmlns="http://www.w3.org/1998/Math/MathML"><apply><eq /><ci>sa659</ci><cn type="integer">1</cn></apply></math></qual:functionTerm></qual:listOfFunctionTerms><notes><html xmlns="http://www.w3.org/1999/xhtml"><head><title /></head><body><p>References_begin:
Translation
References_end
</p>
</body></html></notes></qual:transition><qual:transition qual:id="tr_sa680"><qual:listOfInputs><qual:input qual:id="tr_sa680_in_0" qual:qualitativeSpecies="sa420" qual:sign="positive" qual:transitionEffect="none" /></qual:listOfInputs><qual:listOfOutputs><qual:output qual:id="tr_sa680_out" qual:qualitativeSpecies="sa680" qual:transitionEffect="assignmentLevel" /></qual:listOfOutputs><qual:listOfFunctionTerms><qual:defaultTerm qual:resultLevel="0" /><qual:functionTerm qual:resultLevel="1"><math xmlns="http://www.w3.org/1998/Math/MathML"><apply><eq /><ci>sa420</ci><cn type="integer">1</cn></apply></math></qual:functionTerm></qual:listOfFunctionTerms><notes><html xmlns="http://www.w3.org/1999/xhtml"><head><title /></head><body><p>References_begin:
MYC activates p14
PMID:17158541
References_end
</p>
</body></html></notes></qual:transition><qual:transition qual:id="tr_sa681"><qual:listOfInputs><qual:input qual:id="tr_sa681_in_0" qual:qualitativeSpecies="sa680" qual:sign="positive" qual:transitionEffect="none" /></qual:listOfInputs><qual:listOfOutputs><qual:output qual:id="tr_sa681_out" qual:qualitativeSpecies="sa681" qual:transitionEffect="assignmentLevel" /></qual:listOfOutputs><qual:listOfFunctionTerms><qual:defaultTerm qual:resultLevel="0" /><qual:functionTerm qual:resultLevel="1"><math xmlns="http://www.w3.org/1998/Math/MathML"><apply><eq /><ci>sa680</ci><cn type="integer">1</cn></apply></math></qual:functionTerm></qual:listOfFunctionTerms><notes><html xmlns="http://www.w3.org/1999/xhtml"><head><title /></head><body><p>References_begin:
Translation
References_end
</p>
</body></html></notes></qual:transition><qual:transition qual:id="tr_sa682"><qual:listOfInputs><qual:input qual:id="tr_sa682_in_0" qual:qualitativeSpecies="sa328" qual:sign="positive" qual:transitionEffect="none" /></qual:listOfInputs><qual:listOfOutputs><qual:output qual:id="tr_sa682_out" qual:qualitativeSpecies="sa682" qual:transitionEffect="assignmentLevel" /></qual:listOfOutputs><qual:listOfFunctionTerms><qual:defaultTerm qual:resultLevel="0" /><qual:functionTerm qual:resultLevel="1"><math xmlns="http://www.w3.org/1998/Math/MathML"><apply><eq /><ci>sa328</ci><cn type="integer">1</cn></apply></math></qual:functionTerm></qual:listOfFunctionTerms><notes><html xmlns="http://www.w3.org/1999/xhtml"><head><title /></head><body><p>References_begin:
Translocation of ERK into the nucleus activates the mitogen activated and stress-activated protein kinase 1 (MSK1), a histone H3 kinase that can relax chromatin, thus making it more transcriptionally accessible. This alteration in the chromatin state induces MYC, a gene that encodes the c-Myc protein, a transcription factor that controls the cell cycle.
PMID:17158541
References_end
</p>
</body></html></notes></qual:transition><qual:transition qual:id="tr_sa684"><qual:listOfInputs><qual:input qual:id="tr_sa684_in_0" qual:qualitativeSpecies="sa551" qual:sign="positive" qual:transitionEffect="none" /></qual:listOfInputs><qual:listOfOutputs><qual:output qual:id="tr_sa684_out" qual:qualitativeSpecies="sa684" qual:transitionEffect="assignmentLevel" /></qual:listOfOutputs><qual:listOfFunctionTerms><qual:defaultTerm qual:resultLevel="0" /><qual:functionTerm qual:resultLevel="1"><math xmlns="http://www.w3.org/1998/Math/MathML"><apply><eq /><ci>sa551</ci><cn type="integer">1</cn></apply></math></qual:functionTerm></qual:listOfFunctionTerms><notes><html xmlns="http://www.w3.org/1999/xhtml"><head><title /></head><body><p>References_begin:
JNK phosphorylates MST1 at serine 82, which leads to the enhancement of MST1 activation. The activation of MST1 phosphorylates FOXO3 at serine 207 and promotes cell death.
PMID:20028971
References_end
</p>
</body></html></notes></qual:transition><qual:transition qual:id="tr_sa686"><qual:listOfInputs><qual:input qual:id="tr_sa686_in_0" qual:qualitativeSpecies="sa684" qual:sign="positive" qual:transitionEffect="none" /><qual:input qual:id="tr_sa686_in_1" qual:qualitativeSpecies="sa700" qual:sign="negative" qual:transitionEffect="none" /></qual:listOfInputs><qual:listOfOutputs><qual:output qual:id="tr_sa686_out" qual:qualitativeSpecies="sa686" qual:transitionEffect="assignmentLevel" /></qual:listOfOutputs><qual:listOfFunctionTerms><qual:defaultTerm qual:resultLevel="0" /><qual:functionTerm qual:resultLevel="1"><math xmlns="http://www.w3.org/1998/Math/MathML"><apply><and /><apply><eq /><ci>sa684</ci><cn type="integer">1</cn></apply><apply><eq /><ci>sa700</ci><cn type="integer">0</cn></apply></apply></math></qual:functionTerm></qual:listOfFunctionTerms><notes><html xmlns="http://www.w3.org/1999/xhtml"><head><title /></head><body><p>References_begin:
JNK phosphorylates MST1 at serine 82, which leads to the enhancement of MST1 activation. The activation of MST1 phosphorylates FOXO3 at serine 207 and promotes cell death.
Phosphorylation of FOXO3 by Akt creates a binding site for the 14-3-3 family of proteins. The complex of FOXO3 and 14-3-3 is retained in the cytosol, blocking transcription of genes normally stimulated by FOXO3.
PMID:20028971, PMID:12040186
References_end
</p>
</body></html></notes></qual:transition><qual:transition qual:id="tr_sa692"><qual:listOfInputs><qual:input qual:id="tr_sa692_in_0" qual:qualitativeSpecies="sa259" qual:sign="positive" qual:transitionEffect="none" /><qual:input qual:id="tr_sa692_in_1" qual:qualitativeSpecies="sa698" qual:sign="positive" qual:transitionEffect="none" /></qual:listOfInputs><qual:listOfOutputs><qual:output qual:id="tr_sa692_out" qual:qualitativeSpecies="sa692" qual:transitionEffect="assignmentLevel" /></qual:listOfOutputs><qual:listOfFunctionTerms><qual:defaultTerm qual:resultLevel="0" /><qual:functionTerm qual:resultLevel="1"><math xmlns="http://www.w3.org/1998/Math/MathML"><apply><and /><apply><eq /><ci>sa259</ci><cn type="integer">1</cn></apply><apply><eq /><ci>sa698</ci><cn type="integer">1</cn></apply></apply></math></qual:functionTerm></qual:listOfFunctionTerms><notes><html xmlns="http://www.w3.org/1999/xhtml"><head><title /></head><body><p>References_begin:
PDK1 is a PI3K target, leading to activation of p70 (through phosphorylation) and subsequent cell growth.
p70 activation requires both ERK cascade and PI3K/AKT cascade, at least in some cell types.
PMID:12040186, PMID:11940578, PMID:10601235, PMID:11431469
References_end
</p>
</body></html></notes></qual:transition><qual:transition qual:id="tr_sa696"><qual:listOfInputs><qual:input qual:id="tr_sa696_in_0" qual:qualitativeSpecies="csa113" qual:sign="positive" qual:transitionEffect="none" /><qual:input qual:id="tr_sa696_in_1" qual:qualitativeSpecies="csa3" qual:sign="positive" qual:transitionEffect="none" /></qual:listOfInputs><qual:listOfOutputs><qual:output qual:id="tr_sa696_out" qual:qualitativeSpecies="sa696" qual:transitionEffect="assignmentLevel" /></qual:listOfOutputs><qual:listOfFunctionTerms><qual:defaultTerm qual:resultLevel="0" /><qual:functionTerm qual:resultLevel="1"><math xmlns="http://www.w3.org/1998/Math/MathML"><apply><or /><apply><eq /><ci>csa113</ci><cn type="integer">1</cn></apply><apply><eq /><ci>csa3</ci><cn type="integer">1</cn></apply></apply></math></qual:functionTerm></qual:listOfFunctionTerms><notes><html xmlns="http://www.w3.org/1999/xhtml"><head><title /></head><body><p>References_begin:
Grb2 recruits the docking protein Gab1, which is tyrosine phosphorylated by FGFR, leading to recruitment and activation of the PI3K-Akt cell survival pathway.
PI3K is a well characterised effector of RAS, through GRB2/SOS pathway.
PMID:15567848, PMID:21779497
References_end
</p>
</body></html></notes></qual:transition><qual:transition qual:id="tr_sa698"><qual:listOfInputs><qual:input qual:id="tr_sa698_in_0" qual:qualitativeSpecies="sa696" qual:sign="positive" qual:transitionEffect="none" /></qual:listOfInputs><qual:listOfOutputs><qual:output qual:id="tr_sa698_out" qual:qualitativeSpecies="sa698" qual:transitionEffect="assignmentLevel" /></qual:listOfOutputs><qual:listOfFunctionTerms><qual:defaultTerm qual:resultLevel="0" /><qual:functionTerm qual:resultLevel="1"><math xmlns="http://www.w3.org/1998/Math/MathML"><apply><eq /><ci>sa696</ci><cn type="integer">1</cn></apply></math></qual:functionTerm></qual:listOfFunctionTerms><notes><html xmlns="http://www.w3.org/1999/xhtml"><head><title /></head><body><p>References_begin:
PDK1 is a PI3K target, leading to activation of p70 and subsequent cell growth. Signaling proteins with pleckstrin-homology (PH) domains accumulate at sites of PI3K activation by directly binding to PI(3,4,5)P3. Of particular interest are the protein serine-threonine kinases Akt and phosphoinositide-dependent kinase 1 (PDK1). Association with PI(3,4,5)P3 at the membrane brings these proteins into proximity and facilitates phosphorylation of Akt by PDK1. This phosphorylation stimulates the catalytic activity of Akt, resulting in the phosphorylation of a host of other proteins that affect cell growth, cell cycle entry, and cell survival.
PMID:12040186
References_end
</p>
</body></html></notes></qual:transition><qual:transition qual:id="tr_sa700"><qual:listOfInputs><qual:input qual:id="tr_sa700_in_0" qual:qualitativeSpecies="sa698" qual:sign="positive" qual:transitionEffect="none" /><qual:input qual:id="tr_sa700_in_1" qual:qualitativeSpecies="sa720" qual:sign="negative" qual:transitionEffect="none" /></qual:listOfInputs><qual:listOfOutputs><qual:output qual:id="tr_sa700_out" qual:qualitativeSpecies="sa700" qual:transitionEffect="assignmentLevel" /></qual:listOfOutputs><qual:listOfFunctionTerms><qual:defaultTerm qual:resultLevel="0" /><qual:functionTerm qual:resultLevel="1"><math xmlns="http://www.w3.org/1998/Math/MathML"><apply><and /><apply><eq /><ci>sa698</ci><cn type="integer">1</cn></apply><apply><eq /><ci>sa720</ci><cn type="integer">0</cn></apply></apply></math></qual:functionTerm></qual:listOfFunctionTerms><notes><html xmlns="http://www.w3.org/1999/xhtml"><head><title /></head><body><p>References_begin:
PDK1 is a PI3K target, leading to activation of p70 and subsequent cell growth. Signaling proteins with pleckstrin-homology (PH) domains accumulate at sites of PI3K activation by directly binding to PI(3,4,5)P3. Of particular interest are the protein serine-threonine kinases Akt and phosphoinositide-dependent kinase 1 (PDK1). Association with PI(3,4,5)P3 at the membrane brings these proteins into proximity and facilitates phosphorylation of Akt by PDK1. This phosphorylation stimulates the catalytic activity of Akt, resulting in the phosphorylation of a host of other proteins that affect cell growth, cell cycle entry, and cell survival.
p53 induces transcription of the PTEN gene and elevates cellular levels of the PTEN protein, which in turn inhibits activation of Akt.
PMID:12040186, PMID:12217521
References_end
</p>
</body></html></notes></qual:transition><qual:transition qual:id="tr_sa701"><qual:listOfInputs><qual:input qual:id="tr_sa701_in_0" qual:qualitativeSpecies="sa702" qual:sign="positive" qual:transitionEffect="none" /><qual:input qual:id="tr_sa701_in_1" qual:qualitativeSpecies="sa700" qual:sign="positive" qual:transitionEffect="none" /></qual:listOfInputs><qual:listOfOutputs><qual:output qual:id="tr_sa701_out" qual:qualitativeSpecies="sa701" qual:transitionEffect="assignmentLevel" /></qual:listOfOutputs><qual:listOfFunctionTerms><qual:defaultTerm qual:resultLevel="0" /><qual:functionTerm qual:resultLevel="1"><math xmlns="http://www.w3.org/1998/Math/MathML"><apply><and /><apply><eq /><ci>sa702</ci><cn type="integer">1</cn></apply><apply><eq /><ci>sa700</ci><cn type="integer">1</cn></apply></apply></math></qual:functionTerm></qual:listOfFunctionTerms><notes><html xmlns="http://www.w3.org/1999/xhtml"><head><title /></head><body><p>References_begin:
p21 is a direct substrate of AKT and this may regulate the subcellular localisation of p21. Phosphorylation of p21 by AKT correlated with its exit from the nucleus and with increased cell cycle progression.
PMID:11882383
References_end
</p>
</body></html></notes></qual:transition><qual:transition qual:id="tr_sa702"><qual:listOfInputs><qual:input qual:id="tr_sa702_in_0" qual:qualitativeSpecies="sa658" qual:sign="positive" qual:transitionEffect="none" /></qual:listOfInputs><qual:listOfOutputs><qual:output qual:id="tr_sa702_out" qual:qualitativeSpecies="sa702" qual:transitionEffect="assignmentLevel" /></qual:listOfOutputs><qual:listOfFunctionTerms><qual:defaultTerm qual:resultLevel="0" /><qual:functionTerm qual:resultLevel="1"><math xmlns="http://www.w3.org/1998/Math/MathML"><apply><eq /><ci>sa658</ci><cn type="integer">1</cn></apply></math></qual:functionTerm></qual:listOfFunctionTerms><notes><html xmlns="http://www.w3.org/1999/xhtml"><head><title /></head><body><p>References_begin:
Translation
References_end
</p>
</body></html></notes></qual:transition><qual:transition qual:id="tr_sa705"><qual:listOfInputs><qual:input qual:id="tr_sa705_in_0" qual:qualitativeSpecies="sa343" qual:sign="positive" qual:transitionEffect="none" /><qual:input qual:id="tr_sa705_in_1" qual:qualitativeSpecies="sa700" qual:sign="positive" qual:transitionEffect="none" /></qual:listOfInputs><qual:listOfOutputs><qual:output qual:id="tr_sa705_out" qual:qualitativeSpecies="sa705" qual:transitionEffect="assignmentLevel" /></qual:listOfOutputs><qual:listOfFunctionTerms><qual:defaultTerm qual:resultLevel="0" /><qual:functionTerm qual:resultLevel="1"><math xmlns="http://www.w3.org/1998/Math/MathML"><apply><and /><apply><eq /><ci>sa343</ci><cn type="integer">1</cn></apply><apply><eq /><ci>sa700</ci><cn type="integer">1</cn></apply></apply></math></qual:functionTerm></qual:listOfFunctionTerms><notes><html xmlns="http://www.w3.org/1999/xhtml"><head><title /></head><body><p>References_begin:
Glycogen synthase kinase 3 (GSK3) is a target of Akt. This protein kinase is constitutively active in unstimulated cells and phosphorylates many proteins (including glycogen synthase, c-Myc, and cyclin D) to keep them in inactive states or promote their degradation. Phosphorylation of GSK3 (both alpha and beta isoforms) by Akt turns off the catalytic activity of this enzyme, resulting in the activation of pathways that are normally repressed by GSK3.
PMID:12040186
References_end
</p>
</body></html></notes></qual:transition><qual:transition qual:id="tr_sa709"><qual:listOfInputs><qual:input qual:id="tr_sa709_in_0" qual:qualitativeSpecies="sa22" qual:sign="positive" qual:transitionEffect="none" /><qual:input qual:id="tr_sa709_in_1" qual:qualitativeSpecies="csa6" qual:sign="negative" qual:transitionEffect="none" /><qual:input qual:id="tr_sa709_in_2" qual:qualitativeSpecies="sa711" qual:sign="negative" qual:transitionEffect="none" /></qual:listOfInputs><qual:listOfOutputs><qual:output qual:id="tr_sa709_out" qual:qualitativeSpecies="sa709" qual:transitionEffect="assignmentLevel" /></qual:listOfOutputs><qual:listOfFunctionTerms><qual:defaultTerm qual:resultLevel="0" /><qual:functionTerm qual:resultLevel="1"><math xmlns="http://www.w3.org/1998/Math/MathML"><apply><and /><apply><eq /><ci>sa22</ci><cn type="integer">1</cn></apply><apply><eq /><ci>csa6</ci><cn type="integer">0</cn></apply><apply><eq /><ci>sa711</ci><cn type="integer">0</cn></apply></apply></math></qual:functionTerm></qual:listOfFunctionTerms><notes><html xmlns="http://www.w3.org/1999/xhtml"><head><title /></head><body><p>References_begin:
FGF stimulation leads to phosphorylation of Shp2 on a tyrosine residue that forms a complex with an additional molecule of Grb2. Grb2/Sos complexes are thus recruited directly and indirectly via Shp2 upon tyrosine phosphorylation of FRS2a in response to growth factor stimulation.
FGF-induced tyrosine phosphorylation of FRS2 results in complex formation with the adaptor protein Grb2 bound to Cbl by means of its SH3 domains. FGF-induced ternary complex formation among FRS2, Grb2, and Cbl results in ubiquitination and degradation of FRS2 and FGF receptor (FGFR).
Spry is induced by activated ERK, through phosphorylation on Tyr55. It positively regulates EGFR signalling by sequestering Cbl, whereas it negatively regulates FGFR signalling by sequestering Grb2 from FSR2.
PMID:11447289, PMID:11997436, PMID:15173823
References_end
</p>
</body></html></notes></qual:transition><qual:transition qual:id="tr_sa711"><qual:listOfInputs><qual:input qual:id="tr_sa711_in_0" qual:qualitativeSpecies="sa259" qual:sign="positive" qual:transitionEffect="none" /></qual:listOfInputs><qual:listOfOutputs><qual:output qual:id="tr_sa711_out" qual:qualitativeSpecies="sa711" qual:transitionEffect="assignmentLevel" /></qual:listOfOutputs><qual:listOfFunctionTerms><qual:defaultTerm qual:resultLevel="0" /><qual:functionTerm qual:resultLevel="1"><math xmlns="http://www.w3.org/1998/Math/MathML"><apply><eq /><ci>sa259</ci><cn type="integer">1</cn></apply></math></qual:functionTerm></qual:listOfFunctionTerms><notes><html xmlns="http://www.w3.org/1999/xhtml"><head><title /></head><body><p>References_begin:
Sprouty is induced by activated ERK, through phosphorylation on Tyr55. It positively regulates EGFR signalling by sequestering Cbl, whereas it negatively regulates FGFR signalling by sequestering Grb2 from FSR2.
PMID:15173823
References_end
</p>
</body></html></notes></qual:transition><qual:transition qual:id="tr_sa712"><qual:listOfInputs><qual:input qual:id="tr_sa712_in_0" qual:qualitativeSpecies="sa240" qual:sign="positive" qual:transitionEffect="none" /><qual:input qual:id="tr_sa712_in_1" qual:qualitativeSpecies="csa110" qual:sign="positive" qual:transitionEffect="none" /><qual:input qual:id="tr_sa712_in_2" qual:qualitativeSpecies="sa700" qual:sign="negative" qual:transitionEffect="none" /></qual:listOfInputs><qual:listOfOutputs><qual:output qual:id="tr_sa712_out" qual:qualitativeSpecies="sa712" qual:transitionEffect="assignmentLevel" /></qual:listOfOutputs><qual:listOfFunctionTerms><qual:defaultTerm qual:resultLevel="0" /><qual:functionTerm qual:resultLevel="1"><math xmlns="http://www.w3.org/1998/Math/MathML"><apply><and /><apply><eq /><ci>sa240</ci><cn type="integer">1</cn></apply><apply><eq /><ci>csa110</ci><cn type="integer">1</cn></apply><apply><eq /><ci>sa700</ci><cn type="integer">0</cn></apply></apply></math></qual:functionTerm></qual:listOfFunctionTerms><notes><html xmlns="http://www.w3.org/1999/xhtml"><head><title /></head><body><p>References_begin:
PKCalpha directly phosphorylates and activates Raf-1.
Phosphorylation by Akt inhibits EGF-dependent activity of B-Raf and C-Raf.
PMID:8321321, PMID:10869359
References_end
</p>
</body></html></notes></qual:transition><qual:transition qual:id="tr_sa719"><qual:listOfInputs><qual:input qual:id="tr_sa719_in_0" qual:qualitativeSpecies="sa544" qual:sign="positive" qual:transitionEffect="none" /></qual:listOfInputs><qual:listOfOutputs><qual:output qual:id="tr_sa719_out" qual:qualitativeSpecies="sa719" qual:transitionEffect="assignmentLevel" /></qual:listOfOutputs><qual:listOfFunctionTerms><qual:defaultTerm qual:resultLevel="0" /><qual:functionTerm qual:resultLevel="1"><math xmlns="http://www.w3.org/1998/Math/MathML"><apply><eq /><ci>sa544</ci><cn type="integer">1</cn></apply></math></qual:functionTerm></qual:listOfFunctionTerms><notes><html xmlns="http://www.w3.org/1999/xhtml"><head><title /></head><body><p>References_begin:
p53 induces transcription of the PTEN gene and elevates cellular levels of the PTEN protein, which in turn inhibits activation of Akt.
PMID:12217521
References_end
</p>
</body></html></notes></qual:transition><qual:transition qual:id="tr_sa720"><qual:listOfInputs><qual:input qual:id="tr_sa720_in_0" qual:qualitativeSpecies="sa719" qual:sign="positive" qual:transitionEffect="none" /></qual:listOfInputs><qual:listOfOutputs><qual:output qual:id="tr_sa720_out" qual:qualitativeSpecies="sa720" qual:transitionEffect="assignmentLevel" /></qual:listOfOutputs><qual:listOfFunctionTerms><qual:defaultTerm qual:resultLevel="0" /><qual:functionTerm qual:resultLevel="1"><math xmlns="http://www.w3.org/1998/Math/MathML"><apply><eq /><ci>sa719</ci><cn type="integer">1</cn></apply></math></qual:functionTerm></qual:listOfFunctionTerms></qual:transition></qual:listOfTransitions></model></sbml>
