# Supplementary material for: Automated inference of Boolean models from molecular interaction maps using CaSQ
Source: Bioinformatics. 2020 May 13;36(16):4473–82. doi: 10.1093/bioinformatics/btaa484 (PMC7575051; doi:10.1093/bioinformatics/btaa484)
Supplement: btaa484_supplementary_data [file btaa484_supplementary_data.zip › F3 - Executable_file_for_cholocystokinin_model.sbml]

<?xml version='1.0' encoding='utf-8'?>
<sbml xmlns:bqbiol="http://biomodels.net/biology-qualifiers/" xmlns:bqmodel="http://biomodels.net/model-qualifiers/" xmlns:rdf="http://www.w3.org/1999/02/22-rdf-syntax-ns#" layout:required="false" level="3" qual:required="true" version="1" xmlns="http://www.sbml.org/sbml/level3/version1/core" xmlns:layout="http://www.sbml.org/sbml/level3/version1/layout/version1" xmlns:qual="http://www.sbml.org/sbml/level3/version1/qual/version1"><model id="model_id"><listOfCompartments><compartment constant="true" id="comp1" /></listOfCompartments><layout:listOfLayouts><layout:layout id="layout1"><layout:dimensions height="5700" width="7500" /><layout:listOfAdditionalGraphicalObjects><layout:generalGlyph layout:id="csa2_glyph" layout:reference="csa2"><layout:boundingBox><layout:position layout:x="565.3197573592624" layout:y="2455.5625" /><layout:dimensions layout:height="180.0" layout:width="170.0" /></layout:boundingBox></layout:generalGlyph><layout:generalGlyph layout:id="csa3_glyph" layout:reference="csa3"><layout:boundingBox><layout:position layout:x="281.81975735926244" layout:y="2455.0625" /><layout:dimensions layout:height="180.0" layout:width="170.0" /></layout:boundingBox></layout:generalGlyph><layout:generalGlyph layout:id="csa4_glyph" layout:reference="csa4"><layout:boundingBox><layout:position layout:x="584.3197573592624" layout:y="2226.5625" /><layout:dimensions layout:height="114.0" layout:width="170.0" /></layout:boundingBox></layout:generalGlyph><layout:generalGlyph layout:id="csa14_glyph" layout:reference="csa14"><layout:boundingBox><layout:position layout:x="1237.3125" layout:y="2033.375" /><layout:dimensions layout:height="160.0" layout:width="180.0" /></layout:boundingBox></layout:generalGlyph><layout:generalGlyph layout:id="csa15_glyph" layout:reference="csa15"><layout:boundingBox><layout:position layout:x="1502.5" layout:y="2683.0" /><layout:dimensions layout:height="120.0" layout:width="160.0" /></layout:boundingBox></layout:generalGlyph><layout:generalGlyph layout:id="csa7_glyph" layout:reference="csa7"><layout:boundingBox><layout:position layout:x="502.80440703465456" layout:y="661.0" /><layout:dimensions layout:height="180.0" layout:width="200.0" /></layout:boundingBox></layout:generalGlyph><layout:generalGlyph layout:id="csa8_glyph" layout:reference="csa8"><layout:boundingBox><layout:position layout:x="288.9375" layout:y="1399.5" /><layout:dimensions layout:height="200.0" layout:width="150.0" /></layout:boundingBox></layout:generalGlyph><layout:generalGlyph layout:id="csa10_glyph" layout:reference="csa10"><layout:boundingBox><layout:position layout:x="631.4375" layout:y="1393.0" /><layout:dimensions layout:height="200.0" layout:width="150.0" /></layout:boundingBox></layout:generalGlyph><layout:generalGlyph layout:id="csa9_glyph" layout:reference="csa9"><layout:boundingBox><layout:position layout:x="515.0" layout:y="981.1467865266309" /><layout:dimensions layout:height="110.0" layout:width="140.0" /></layout:boundingBox></layout:generalGlyph><layout:generalGlyph layout:id="csa13_glyph" layout:reference="csa13"><layout:boundingBox><layout:position layout:x="1213.4375" layout:y="1396.0" /><layout:dimensions layout:height="200.0" layout:width="150.0" /></layout:boundingBox></layout:generalGlyph><layout:generalGlyph layout:id="csa12_glyph" layout:reference="csa12"><layout:boundingBox><layout:position layout:x="944.4375" layout:y="1386.0" /><layout:dimensions layout:height="200.0" layout:width="150.0" /></layout:boundingBox></layout:generalGlyph><layout:generalGlyph layout:id="csa6_glyph" layout:reference="csa6"><layout:boundingBox><layout:position layout:x="580.5" layout:y="2934.0" /><layout:dimensions layout:height="74.0" layout:width="145.0" /></layout:boundingBox></layout:generalGlyph><layout:generalGlyph layout:id="csa29_glyph" layout:reference="csa29"><layout:boundingBox><layout:position layout:x="7251.833333333333" layout:y="2581.229166666667" /><layout:dimensions layout:height="120.0" layout:width="140.0" /></layout:boundingBox></layout:generalGlyph><layout:generalGlyph layout:id="csa19_glyph" layout:reference="csa19"><layout:boundingBox><layout:position layout:x="7035.6875" layout:y="770.5" /><layout:dimensions layout:height="139.0" layout:width="200.0" /></layout:boundingBox></layout:generalGlyph><layout:generalGlyph layout:id="csa20_glyph" layout:reference="csa20"><layout:boundingBox><layout:position layout:x="6873.9375" layout:y="986.5" /><layout:dimensions layout:height="97.0" layout:width="140.0" /></layout:boundingBox></layout:generalGlyph><layout:generalGlyph layout:id="csa21_glyph" layout:reference="csa21"><layout:boundingBox><layout:position layout:x="7224.3125" layout:y="1877.0" /><layout:dimensions layout:height="120.0" layout:width="140.0" /></layout:boundingBox></layout:generalGlyph><layout:generalGlyph layout:id="csa25_glyph" layout:reference="csa25"><layout:boundingBox><layout:position layout:x="6603.4375" layout:y="1669.4730149432642" /><layout:dimensions layout:height="127.0" layout:width="186.0" /></layout:boundingBox></layout:generalGlyph><layout:generalGlyph layout:id="csa26_glyph" layout:reference="csa26"><layout:boundingBox><layout:position layout:x="6600.9375" layout:y="1394.9730149432642" /><layout:dimensions layout:height="140.0" layout:width="190.0" /></layout:boundingBox></layout:generalGlyph><layout:generalGlyph layout:id="csa28_glyph" layout:reference="csa28"><layout:boundingBox><layout:position layout:x="7006.4375" layout:y="1417.4730149432642" /><layout:dimensions layout:height="130.0" layout:width="190.0" /></layout:boundingBox></layout:generalGlyph><layout:generalGlyph layout:id="csa22_glyph" layout:reference="csa22"><layout:boundingBox><layout:position layout:x="7224.3125" layout:y="1703.0" /><layout:dimensions layout:height="120.0" layout:width="140.0" /></layout:boundingBox></layout:generalGlyph><layout:generalGlyph layout:id="csa24_glyph" layout:reference="csa24"><layout:boundingBox><layout:position layout:x="7229.8125" layout:y="1401.0" /><layout:dimensions layout:height="120.0" layout:width="140.0" /></layout:boundingBox></layout:generalGlyph><layout:generalGlyph layout:id="csa27_glyph" layout:reference="csa27"><layout:boundingBox><layout:position layout:x="6821.975961538462" layout:y="2061.4730149432644" /><layout:dimensions layout:height="120.0" layout:width="140.0" /></layout:boundingBox></layout:generalGlyph><layout:generalGlyph layout:id="csa23_glyph" layout:reference="csa23"><layout:boundingBox><layout:position layout:x="7225.8125" layout:y="1535.0" /><layout:dimensions layout:height="120.0" layout:width="140.0" /></layout:boundingBox></layout:generalGlyph><layout:generalGlyph layout:id="csa33_glyph" layout:reference="csa33"><layout:boundingBox><layout:position layout:x="356.0" layout:y="3377.0" /><layout:dimensions layout:height="87.0" layout:width="149.0" /></layout:boundingBox></layout:generalGlyph><layout:generalGlyph layout:id="csa34_glyph" layout:reference="csa34"><layout:boundingBox><layout:position layout:x="2959.0" layout:y="3562.0" /><layout:dimensions layout:height="127.0" layout:width="139.0" /></layout:boundingBox></layout:generalGlyph><layout:generalGlyph layout:id="csa35_glyph" layout:reference="csa35"><layout:boundingBox><layout:position layout:x="6358.0" layout:y="3372.0" /><layout:dimensions layout:height="130.0" layout:width="150.0" /></layout:boundingBox></layout:generalGlyph><layout:generalGlyph layout:id="csa36_glyph" layout:reference="csa36"><layout:boundingBox><layout:position layout:x="3314.0" layout:y="3557.0" /><layout:dimensions layout:height="135.0" layout:width="134.0" /></layout:boundingBox></layout:generalGlyph><layout:generalGlyph layout:id="csa39_glyph" layout:reference="csa39"><layout:boundingBox><layout:position layout:x="4535.0" layout:y="927.5" /><layout:dimensions layout:height="208.0" layout:width="221.0" /></layout:boundingBox></layout:generalGlyph><layout:generalGlyph layout:id="csa41_glyph" layout:reference="csa41"><layout:boundingBox><layout:position layout:x="4811.0" layout:y="652.5" /><layout:dimensions layout:height="199.0" layout:width="217.0" /></layout:boundingBox></layout:generalGlyph><layout:generalGlyph layout:id="csa40_glyph" layout:reference="csa40"><layout:boundingBox><layout:position layout:x="4537.0" layout:y="652.5" /><layout:dimensions layout:height="199.0" layout:width="220.0" /></layout:boundingBox></layout:generalGlyph><layout:generalGlyph layout:id="csa47_glyph" layout:reference="csa47"><layout:boundingBox><layout:position layout:x="5590.0" layout:y="833.0" /><layout:dimensions layout:height="130.0" layout:width="100.0" /></layout:boundingBox></layout:generalGlyph><layout:generalGlyph layout:id="csa46_glyph" layout:reference="csa46"><layout:boundingBox><layout:position layout:x="5940.0" layout:y="853.0" /><layout:dimensions layout:height="90.0" layout:width="100.0" /></layout:boundingBox></layout:generalGlyph><layout:generalGlyph layout:id="csa72_glyph" layout:reference="csa72"><layout:boundingBox><layout:position layout:x="1715.0" layout:y="2634.25" /><layout:dimensions layout:height="210.0" layout:width="150.0" /></layout:boundingBox></layout:generalGlyph><layout:generalGlyph layout:id="csa71_glyph" layout:reference="csa71"><layout:boundingBox><layout:position layout:x="1833.0" layout:y="2343.0" /><layout:dimensions layout:height="160.0" layout:width="150.0" /></layout:boundingBox></layout:generalGlyph><layout:generalGlyph layout:id="csa49_glyph" layout:reference="csa49"><layout:boundingBox><layout:position layout:x="1833.0" layout:y="2093.0" /><layout:dimensions layout:height="160.0" layout:width="150.0" /></layout:boundingBox></layout:generalGlyph><layout:generalGlyph layout:id="csa54_glyph" layout:reference="csa54"><layout:boundingBox><layout:position layout:x="2528.75" layout:y="592.0" /><layout:dimensions layout:height="251.0" layout:width="228.0" /></layout:boundingBox></layout:generalGlyph><layout:generalGlyph layout:id="csa1_glyph" layout:reference="csa1"><layout:boundingBox><layout:position layout:x="3102.75" layout:y="796.1875" /><layout:dimensions layout:height="130.0" layout:width="120.0" /></layout:boundingBox></layout:generalGlyph><layout:generalGlyph layout:id="csa55_glyph" layout:reference="csa55"><layout:boundingBox><layout:position layout:x="2525.75" layout:y="1047.5" /><layout:dimensions layout:height="251.0" layout:width="228.0" /></layout:boundingBox></layout:generalGlyph><layout:generalGlyph layout:id="csa56_glyph" layout:reference="csa56"><layout:boundingBox><layout:position layout:x="5432.0" layout:y="858.0" /><layout:dimensions layout:height="90.0" layout:width="100.0" /></layout:boundingBox></layout:generalGlyph><layout:generalGlyph layout:id="csa60_glyph" layout:reference="csa60"><layout:boundingBox><layout:position layout:x="3661.4444444444443" layout:y="2155.4444444444443" /><layout:dimensions layout:height="129.0" layout:width="171.0" /></layout:boundingBox></layout:generalGlyph><layout:generalGlyph layout:id="csa62_glyph" layout:reference="csa62"><layout:boundingBox><layout:position layout:x="2031.7361111111113" layout:y="4786.129748992069" /><layout:dimensions layout:height="104.0" layout:width="115.0" /></layout:boundingBox></layout:generalGlyph><layout:generalGlyph layout:id="csa61_glyph" layout:reference="csa61"><layout:boundingBox><layout:position layout:x="2230.2361111111113" layout:y="4786.129748992069" /><layout:dimensions layout:height="102.0" layout:width="117.0" /></layout:boundingBox></layout:generalGlyph><layout:generalGlyph layout:id="csa63_glyph" layout:reference="csa63"><layout:boundingBox><layout:position layout:x="3347.0" layout:y="744.0" /><layout:dimensions layout:height="58.0" layout:width="103.0" /></layout:boundingBox></layout:generalGlyph><layout:generalGlyph layout:id="csa57_glyph" layout:reference="csa57"><layout:boundingBox><layout:position layout:x="5062.0" layout:y="838.0" /><layout:dimensions layout:height="130.0" layout:width="100.0" /></layout:boundingBox></layout:generalGlyph><layout:generalGlyph layout:id="csa64_glyph" layout:reference="csa64"><layout:boundingBox><layout:position layout:x="919.8333333333333" layout:y="2018.0" /><layout:dimensions layout:height="200.0" layout:width="180.0" /></layout:boundingBox></layout:generalGlyph><layout:generalGlyph layout:id="csa66_glyph" layout:reference="csa66"><layout:boundingBox><layout:position layout:x="5808.0" layout:y="1115.0" /><layout:dimensions layout:height="120.0" layout:width="140.0" /></layout:boundingBox></layout:generalGlyph><layout:generalGlyph layout:id="csa65_glyph" layout:reference="csa65"><layout:boundingBox><layout:position layout:x="5652.0" layout:y="1115.0" /><layout:dimensions layout:height="120.0" layout:width="140.0" /></layout:boundingBox></layout:generalGlyph><layout:generalGlyph layout:id="csa67_glyph" layout:reference="csa67"><layout:boundingBox><layout:position layout:x="5592.0" layout:y="1403.0" /><layout:dimensions layout:height="90.0" layout:width="140.0" /></layout:boundingBox></layout:generalGlyph><layout:generalGlyph layout:id="csa68_glyph" layout:reference="csa68"><layout:boundingBox><layout:position layout:x="5879.0" layout:y="1404.0" /><layout:dimensions layout:height="90.0" layout:width="140.0" /></layout:boundingBox></layout:generalGlyph><layout:generalGlyph layout:id="csa16_glyph" layout:reference="csa16"><layout:boundingBox><layout:position layout:x="5666.9375" layout:y="2609.5" /><layout:dimensions layout:height="130.0" layout:width="120.0" /></layout:boundingBox></layout:generalGlyph><layout:generalGlyph layout:id="csa80_glyph" layout:reference="csa80"><layout:boundingBox><layout:position layout:x="6186.5" layout:y="2572.5" /><layout:dimensions layout:height="130.0" layout:width="120.0" /></layout:boundingBox></layout:generalGlyph><layout:generalGlyph layout:id="csa17_glyph" layout:reference="csa17"><layout:boundingBox><layout:position layout:x="6189.4375" layout:y="2242.5" /><layout:dimensions layout:height="130.0" layout:width="120.0" /></layout:boundingBox></layout:generalGlyph><layout:generalGlyph layout:id="csa69_glyph" layout:reference="csa69"><layout:boundingBox><layout:position layout:x="5884.96875" layout:y="2612.5" /><layout:dimensions layout:height="125.0" layout:width="120.0" /></layout:boundingBox></layout:generalGlyph><layout:generalGlyph layout:id="csa73_glyph" layout:reference="csa73"><layout:boundingBox><layout:position layout:x="1928.34375" layout:y="2633.46875" /><layout:dimensions layout:height="210.0" layout:width="150.0" /></layout:boundingBox></layout:generalGlyph><layout:generalGlyph layout:id="csa74_glyph" layout:reference="csa74"><layout:boundingBox><layout:position layout:x="5516.817708333333" layout:y="2612.6666666666665" /><layout:dimensions layout:height="130.0" layout:width="120.0" /></layout:boundingBox></layout:generalGlyph><layout:generalGlyph layout:id="csa75_glyph" layout:reference="csa75"><layout:boundingBox><layout:position layout:x="5280.802083333333" layout:y="2611.6666666666665" /><layout:dimensions layout:height="130.0" layout:width="130.0" /></layout:boundingBox></layout:generalGlyph><layout:generalGlyph layout:id="csa77_glyph" layout:reference="csa77"><layout:boundingBox><layout:position layout:x="3495.0" layout:y="805.0" /><layout:dimensions layout:height="110.0" layout:width="120.0" /></layout:boundingBox></layout:generalGlyph><layout:generalGlyph layout:id="csa78_glyph" layout:reference="csa78"><layout:boundingBox><layout:position layout:x="2824.0" layout:y="2285.0" /><layout:dimensions layout:height="112.0" layout:width="113.0" /></layout:boundingBox></layout:generalGlyph><layout:generalGlyph layout:id="csa79_glyph" layout:reference="csa79"><layout:boundingBox><layout:position layout:x="2344.0" layout:y="2283.0" /><layout:dimensions layout:height="112.0" layout:width="116.0" /></layout:boundingBox></layout:generalGlyph><layout:generalGlyph layout:id="csa18_glyph" layout:reference="csa18"><layout:boundingBox><layout:position layout:x="6184.9375" layout:y="2408.0" /><layout:dimensions layout:height="130.0" layout:width="120.0" /></layout:boundingBox></layout:generalGlyph><layout:generalGlyph layout:id="csa84_glyph" layout:reference="csa84"><layout:boundingBox><layout:position layout:x="4210.0" layout:y="1151.0" /><layout:dimensions layout:height="84.0" layout:width="72.0" /></layout:boundingBox></layout:generalGlyph><layout:generalGlyph layout:id="csa85_glyph" layout:reference="csa85"><layout:boundingBox><layout:position layout:x="4422.0" layout:y="1189.0" /><layout:dimensions layout:height="73.0" layout:width="129.0" /></layout:boundingBox></layout:generalGlyph><layout:generalGlyph layout:id="sa2_glyph" layout:reference="sa2"><layout:boundingBox><layout:position layout:x="3788.875" layout:y="1292.0" /><layout:dimensions layout:height="40.0" layout:width="50.0" /></layout:boundingBox></layout:generalGlyph><layout:generalGlyph layout:id="sa3_glyph" layout:reference="sa3"><layout:boundingBox><layout:position layout:x="3661.0" layout:y="1611.5" /><layout:dimensions layout:height="40.0" layout:width="120.0" /></layout:boundingBox></layout:generalGlyph><layout:generalGlyph layout:id="sa5_glyph" layout:reference="sa5"><layout:boundingBox><layout:position layout:x="3547.25" layout:y="1386.6875" /><layout:dimensions layout:height="60.0" layout:width="120.0" /></layout:boundingBox></layout:generalGlyph><layout:generalGlyph layout:id="sa6_glyph" layout:reference="sa6"><layout:boundingBox><layout:position layout:x="3368.0" layout:y="1608.5" /><layout:dimensions layout:height="40.0" layout:width="120.0" /></layout:boundingBox></layout:generalGlyph><layout:generalGlyph layout:id="sa7_glyph" layout:reference="sa7"><layout:boundingBox><layout:position layout:x="3643.0" layout:y="1078.0" /><layout:dimensions layout:height="40.0" layout:width="80.0" /></layout:boundingBox></layout:generalGlyph><layout:generalGlyph layout:id="sa8_glyph" layout:reference="sa8"><layout:boundingBox><layout:position layout:x="3640.0" layout:y="1210.0" /><layout:dimensions layout:height="48.0" layout:width="90.0" /></layout:boundingBox></layout:generalGlyph><layout:generalGlyph layout:id="sa12_glyph" layout:reference="sa12"><layout:boundingBox><layout:position layout:x="3738.0" layout:y="1011.5" /><layout:dimensions layout:height="25.0" layout:width="70.0" /></layout:boundingBox></layout:generalGlyph><layout:generalGlyph layout:id="sa13_glyph" layout:reference="sa13"><layout:boundingBox><layout:position layout:x="3921.5" layout:y="957.25" /><layout:dimensions layout:height="21.0" layout:width="65.0" /></layout:boundingBox></layout:generalGlyph><layout:generalGlyph layout:id="sa14_glyph" layout:reference="sa14"><layout:boundingBox><layout:position layout:x="3238.75" layout:y="884.1875" /><layout:dimensions layout:height="25.0" layout:width="70.0" /></layout:boundingBox></layout:generalGlyph><layout:generalGlyph layout:id="sa15_glyph" layout:reference="sa15"><layout:boundingBox><layout:position layout:x="3388.75" layout:y="882.1875" /><layout:dimensions layout:height="25.0" layout:width="70.0" /></layout:boundingBox></layout:generalGlyph><layout:generalGlyph layout:id="sa17_glyph" layout:reference="sa17"><layout:boundingBox><layout:position layout:x="3075.0" layout:y="1493.4375" /><layout:dimensions layout:height="40.0" layout:width="120.0" /></layout:boundingBox></layout:generalGlyph><layout:generalGlyph layout:id="sa18_glyph" layout:reference="sa18"><layout:boundingBox><layout:position layout:x="3311.25" layout:y="1042.6875" /><layout:dimensions layout:height="60.0" layout:width="140.0" /></layout:boundingBox></layout:generalGlyph><layout:generalGlyph layout:id="sa19_glyph" layout:reference="sa19"><layout:boundingBox><layout:position layout:x="3651.358814069309" layout:y="776.3630072979709" /><layout:dimensions layout:height="48.0" layout:width="106.0" /></layout:boundingBox></layout:generalGlyph><layout:generalGlyph layout:id="sa22_glyph" layout:reference="sa22"><layout:boundingBox><layout:position layout:x="2967.75" layout:y="654.1875" /><layout:dimensions layout:height="150.0" layout:width="180.0" /></layout:boundingBox></layout:generalGlyph><layout:generalGlyph layout:id="sa25_glyph" layout:reference="sa25"><layout:boundingBox><layout:position layout:x="3078.0" layout:y="1608.5" /><layout:dimensions layout:height="40.0" layout:width="120.0" /></layout:boundingBox></layout:generalGlyph><layout:generalGlyph layout:id="sa26_glyph" layout:reference="sa26"><layout:boundingBox><layout:position layout:x="3368.0" layout:y="1498.5" /><layout:dimensions layout:height="40.0" layout:width="120.0" /></layout:boundingBox></layout:generalGlyph><layout:generalGlyph layout:id="sa27_glyph" layout:reference="sa27"><layout:boundingBox><layout:position layout:x="3510.0" layout:y="1498.5" /><layout:dimensions layout:height="40.0" layout:width="120.0" /></layout:boundingBox></layout:generalGlyph><layout:generalGlyph layout:id="sa28_glyph" layout:reference="sa28"><layout:boundingBox><layout:position layout:x="3661.5" layout:y="1497.9375" /><layout:dimensions layout:height="40.0" layout:width="120.0" /></layout:boundingBox></layout:generalGlyph><layout:generalGlyph layout:id="sa29_glyph" layout:reference="sa29"><layout:boundingBox><layout:position layout:x="3225.0" layout:y="1493.9375" /><layout:dimensions layout:height="40.0" layout:width="120.0" /></layout:boundingBox></layout:generalGlyph><layout:generalGlyph layout:id="sa31_glyph" layout:reference="sa31"><layout:boundingBox><layout:position layout:x="3225.0" layout:y="1606.9375" /><layout:dimensions layout:height="40.0" layout:width="120.0" /></layout:boundingBox></layout:generalGlyph><layout:generalGlyph layout:id="sa33_glyph" layout:reference="sa33"><layout:boundingBox><layout:position layout:x="3225.0" layout:y="1387.4375" /><layout:dimensions layout:height="60.0" layout:width="120.0" /></layout:boundingBox></layout:generalGlyph><layout:generalGlyph layout:id="sa34_glyph" layout:reference="sa34"><layout:boundingBox><layout:position layout:x="3051.0" layout:y="1383.4375" /><layout:dimensions layout:height="60.0" layout:width="120.0" /></layout:boundingBox></layout:generalGlyph><layout:generalGlyph layout:id="sa38_glyph" layout:reference="sa38"><layout:boundingBox><layout:position layout:x="3420.0" layout:y="1858.0" /><layout:dimensions layout:height="40.0" layout:width="120.0" /></layout:boundingBox></layout:generalGlyph><layout:generalGlyph layout:id="sa39_glyph" layout:reference="sa39"><layout:boundingBox><layout:position layout:x="2939.0" layout:y="1492.4375" /><layout:dimensions layout:height="40.0" layout:width="120.0" /></layout:boundingBox></layout:generalGlyph><layout:generalGlyph layout:id="sa41_glyph" layout:reference="sa41"><layout:boundingBox><layout:position layout:x="4000.625" layout:y="1589.1875" /><layout:dimensions layout:height="40.0" layout:width="120.0" /></layout:boundingBox></layout:generalGlyph><layout:generalGlyph layout:id="sa59_glyph" layout:reference="sa59"><layout:boundingBox><layout:position layout:x="640.875" layout:y="1879.8125" /><layout:dimensions layout:height="40.0" layout:width="120.0" /></layout:boundingBox></layout:generalGlyph><layout:generalGlyph layout:id="sa61_glyph" layout:reference="sa61"><layout:boundingBox><layout:position layout:x="633.125" layout:y="2059.5625" /><layout:dimensions layout:height="40.0" layout:width="120.0" /></layout:boundingBox></layout:generalGlyph><layout:generalGlyph layout:id="sa62_glyph" layout:reference="sa62"><layout:boundingBox><layout:position layout:x="397.81975735926244" layout:y="2932.5625" /><layout:dimensions layout:height="40.0" layout:width="120.0" /></layout:boundingBox></layout:generalGlyph><layout:generalGlyph layout:id="sa66_glyph" layout:reference="sa66"><layout:boundingBox><layout:position layout:x="2520.5" layout:y="2257.5" /><layout:dimensions layout:height="25.0" layout:width="70.0" /></layout:boundingBox></layout:generalGlyph><layout:generalGlyph layout:id="sa68_glyph" layout:reference="sa68"><layout:boundingBox><layout:position layout:x="2704.5" layout:y="2260.5" /><layout:dimensions layout:height="25.0" layout:width="70.0" /></layout:boundingBox></layout:generalGlyph><layout:generalGlyph layout:id="sa91_glyph" layout:reference="sa91"><layout:boundingBox><layout:position layout:x="863.4375" layout:y="695.5" /><layout:dimensions layout:height="40.0" layout:width="120.0" /></layout:boundingBox></layout:generalGlyph><layout:generalGlyph layout:id="sa93_glyph" layout:reference="sa93"><layout:boundingBox><layout:position layout:x="1111.4375" layout:y="700.0" /><layout:dimensions layout:height="40.0" layout:width="120.0" /></layout:boundingBox></layout:generalGlyph><layout:generalGlyph layout:id="sa95_glyph" layout:reference="sa95"><layout:boundingBox><layout:position layout:x="1512.0625" layout:y="858.0" /><layout:dimensions layout:height="60.0" layout:width="140.0" /></layout:boundingBox></layout:generalGlyph><layout:generalGlyph layout:id="sa96_glyph" layout:reference="sa96"><layout:boundingBox><layout:position layout:x="1479.9375" layout:y="1183.5" /><layout:dimensions layout:height="40.0" layout:width="120.0" /></layout:boundingBox></layout:generalGlyph><layout:generalGlyph layout:id="sa97_glyph" layout:reference="sa97"><layout:boundingBox><layout:position layout:x="1623.9375" layout:y="1183.5" /><layout:dimensions layout:height="40.0" layout:width="120.0" /></layout:boundingBox></layout:generalGlyph><layout:generalGlyph layout:id="sa98_glyph" layout:reference="sa98"><layout:boundingBox><layout:position layout:x="1770.9375" layout:y="1179.5" /><layout:dimensions layout:height="40.0" layout:width="120.0" /></layout:boundingBox></layout:generalGlyph><layout:generalGlyph layout:id="sa99_glyph" layout:reference="sa99"><layout:boundingBox><layout:position layout:x="1276.4375" layout:y="1220.0" /><layout:dimensions layout:height="60.0" layout:width="120.0" /></layout:boundingBox></layout:generalGlyph><layout:generalGlyph layout:id="sa100_glyph" layout:reference="sa100"><layout:boundingBox><layout:position layout:x="1137.0" layout:y="1230.5" /><layout:dimensions layout:height="60.0" layout:width="120.0" /></layout:boundingBox></layout:generalGlyph><layout:generalGlyph layout:id="sa101_glyph" layout:reference="sa101"><layout:boundingBox><layout:position layout:x="981.4375" layout:y="1198.0" /><layout:dimensions layout:height="60.0" layout:width="120.0" /></layout:boundingBox></layout:generalGlyph><layout:generalGlyph layout:id="sa102_glyph" layout:reference="sa102"><layout:boundingBox><layout:position layout:x="1275.9375" layout:y="1061.5" /><layout:dimensions layout:height="60.0" layout:width="120.0" /></layout:boundingBox></layout:generalGlyph><layout:generalGlyph layout:id="sa104_glyph" layout:reference="sa104"><layout:boundingBox><layout:position layout:x="981.9375" layout:y="1060.5" /><layout:dimensions layout:height="60.0" layout:width="120.0" /></layout:boundingBox></layout:generalGlyph><layout:generalGlyph layout:id="sa105_glyph" layout:reference="sa105"><layout:boundingBox><layout:position layout:x="1276.9375" layout:y="938.5" /><layout:dimensions layout:height="40.0" layout:width="120.0" /></layout:boundingBox></layout:generalGlyph><layout:generalGlyph layout:id="sa106_glyph" layout:reference="sa106"><layout:boundingBox><layout:position layout:x="1145.9375" layout:y="956.5" /><layout:dimensions layout:height="40.0" layout:width="120.0" /></layout:boundingBox></layout:generalGlyph><layout:generalGlyph layout:id="sa107_glyph" layout:reference="sa107"><layout:boundingBox><layout:position layout:x="1009.9375" layout:y="936.5" /><layout:dimensions layout:height="40.0" layout:width="120.0" /></layout:boundingBox></layout:generalGlyph><layout:generalGlyph layout:id="sa109_glyph" layout:reference="sa109"><layout:boundingBox><layout:position layout:x="273.25" layout:y="931.4682150980598" /><layout:dimensions layout:height="40.0" layout:width="120.0" /></layout:boundingBox></layout:generalGlyph><layout:generalGlyph layout:id="sa110_glyph" layout:reference="sa110"><layout:boundingBox><layout:position layout:x="272.0" layout:y="1082.4682150980598" /><layout:dimensions layout:height="40.0" layout:width="120.0" /></layout:boundingBox></layout:generalGlyph><layout:generalGlyph layout:id="sa111_glyph" layout:reference="sa111"><layout:boundingBox><layout:position layout:x="1228.0" layout:y="1840.0" /><layout:dimensions layout:height="60.0" layout:width="120.0" /></layout:boundingBox></layout:generalGlyph><layout:generalGlyph layout:id="sa115_glyph" layout:reference="sa115"><layout:boundingBox><layout:position layout:x="1378.5" layout:y="2412.0" /><layout:dimensions layout:height="40.0" layout:width="120.0" /></layout:boundingBox></layout:generalGlyph><layout:generalGlyph layout:id="sa116_glyph" layout:reference="sa116"><layout:boundingBox><layout:position layout:x="1532.25" layout:y="2413.5" /><layout:dimensions layout:height="40.0" layout:width="120.0" /></layout:boundingBox></layout:generalGlyph><layout:generalGlyph layout:id="sa119_glyph" layout:reference="sa119"><layout:boundingBox><layout:position layout:x="1014.4375" layout:y="2682.75" /><layout:dimensions layout:height="40.0" layout:width="120.0" /></layout:boundingBox></layout:generalGlyph><layout:generalGlyph layout:id="sa120_glyph" layout:reference="sa120"><layout:boundingBox><layout:position layout:x="5527.0" layout:y="1685.0" /><layout:dimensions layout:height="40.0" layout:width="120.0" /></layout:boundingBox></layout:generalGlyph><layout:generalGlyph layout:id="sa121_glyph" layout:reference="sa121"><layout:boundingBox><layout:position layout:x="5463.500583058198" layout:y="1750.101551884898" /><layout:dimensions layout:height="25.0" layout:width="70.0" /></layout:boundingBox></layout:generalGlyph><layout:generalGlyph layout:id="sa122_glyph" layout:reference="sa122"><layout:boundingBox><layout:position layout:x="5777.500583058198" layout:y="1761.414051884898" /><layout:dimensions layout:height="25.0" layout:width="70.0" /></layout:boundingBox></layout:generalGlyph><layout:generalGlyph layout:id="sa123_glyph" layout:reference="sa123"><layout:boundingBox><layout:position layout:x="5752.500583058198" layout:y="1819.414051884898" /><layout:dimensions layout:height="21.0" layout:width="40.0" /></layout:boundingBox></layout:generalGlyph><layout:generalGlyph layout:id="sa124_glyph" layout:reference="sa124"><layout:boundingBox><layout:position layout:x="5413.0" layout:y="1815.0" /><layout:dimensions layout:height="30.0" layout:width="80.0" /></layout:boundingBox></layout:generalGlyph><layout:generalGlyph layout:id="sa125_glyph" layout:reference="sa125"><layout:boundingBox><layout:position layout:x="5831.500583058198" layout:y="1696.414051884898" /><layout:dimensions layout:height="40.0" layout:width="120.0" /></layout:boundingBox></layout:generalGlyph><layout:generalGlyph layout:id="sa126_glyph" layout:reference="sa126"><layout:boundingBox><layout:position layout:x="5882.500583058198" layout:y="1644.414051884898" /><layout:dimensions layout:height="30.0" layout:width="80.0" /></layout:boundingBox></layout:generalGlyph><layout:generalGlyph layout:id="sa127_glyph" layout:reference="sa127"><layout:boundingBox><layout:position layout:x="5466.500583058198" layout:y="1848.101551884898" /><layout:dimensions layout:height="25.0" layout:width="70.0" /></layout:boundingBox></layout:generalGlyph><layout:generalGlyph layout:id="sa128_glyph" layout:reference="sa128"><layout:boundingBox><layout:position layout:x="5784.500583058198" layout:y="1852.414051884898" /><layout:dimensions layout:height="25.0" layout:width="70.0" /></layout:boundingBox></layout:generalGlyph><layout:generalGlyph layout:id="sa129_glyph" layout:reference="sa129"><layout:boundingBox><layout:position layout:x="5832.000583058198" layout:y="1885.914051884898" /><layout:dimensions layout:height="40.0" layout:width="120.0" /></layout:boundingBox></layout:generalGlyph><layout:generalGlyph layout:id="sa130_glyph" layout:reference="sa130"><layout:boundingBox><layout:position layout:x="6113.5" layout:y="1745.5" /><layout:dimensions layout:height="25.0" layout:width="70.0" /></layout:boundingBox></layout:generalGlyph><layout:generalGlyph layout:id="sa131_glyph" layout:reference="sa131"><layout:boundingBox><layout:position layout:x="6119.5" layout:y="1859.5" /><layout:dimensions layout:height="25.0" layout:width="70.0" /></layout:boundingBox></layout:generalGlyph><layout:generalGlyph layout:id="sa132_glyph" layout:reference="sa132"><layout:boundingBox><layout:position layout:x="6096.0" layout:y="1802.0" /><layout:dimensions layout:height="21.0" layout:width="40.0" /></layout:boundingBox></layout:generalGlyph><layout:generalGlyph layout:id="sa133_glyph" layout:reference="sa133"><layout:boundingBox><layout:position layout:x="5527.0" layout:y="1885.0" /><layout:dimensions layout:height="40.0" layout:width="120.0" /></layout:boundingBox></layout:generalGlyph><layout:generalGlyph layout:id="sa134_glyph" layout:reference="sa134"><layout:boundingBox><layout:position layout:x="6182.0" layout:y="1696.0" /><layout:dimensions layout:height="40.0" layout:width="120.0" /></layout:boundingBox></layout:generalGlyph><layout:generalGlyph layout:id="sa135_glyph" layout:reference="sa135"><layout:boundingBox><layout:position layout:x="6183.0" layout:y="1879.0" /><layout:dimensions layout:height="40.0" layout:width="120.0" /></layout:boundingBox></layout:generalGlyph><layout:generalGlyph layout:id="sa136_glyph" layout:reference="sa136"><layout:boundingBox><layout:position layout:x="5860.000583058198" layout:y="2021.914051884898" /><layout:dimensions layout:height="40.0" layout:width="120.0" /></layout:boundingBox></layout:generalGlyph><layout:generalGlyph layout:id="sa138_glyph" layout:reference="sa138"><layout:boundingBox><layout:position layout:x="5655.000583058198" layout:y="2023.914051884898" /><layout:dimensions layout:height="40.0" layout:width="120.0" /></layout:boundingBox></layout:generalGlyph><layout:generalGlyph layout:id="sa139_glyph" layout:reference="sa139"><layout:boundingBox><layout:position layout:x="6145.000583058198" layout:y="2022.914051884898" /><layout:dimensions layout:height="40.0" layout:width="120.0" /></layout:boundingBox></layout:generalGlyph><layout:generalGlyph layout:id="sa140_glyph" layout:reference="sa140"><layout:boundingBox><layout:position layout:x="6137.71875" layout:y="3019.75" /><layout:dimensions layout:height="52.0" layout:width="164.0" /></layout:boundingBox></layout:generalGlyph><layout:generalGlyph layout:id="sa142_glyph" layout:reference="sa142"><layout:boundingBox><layout:position layout:x="5598.4375" layout:y="3025.5" /><layout:dimensions layout:height="40.0" layout:width="140.0" /></layout:boundingBox></layout:generalGlyph><layout:generalGlyph layout:id="sa143_glyph" layout:reference="sa143"><layout:boundingBox><layout:position layout:x="5743.4375" layout:y="2191.5" /><layout:dimensions layout:height="40.0" layout:width="120.0" /></layout:boundingBox></layout:generalGlyph><layout:generalGlyph layout:id="sa145_glyph" layout:reference="sa145"><layout:boundingBox><layout:position layout:x="5745.9375" layout:y="2866.0" /><layout:dimensions layout:height="40.0" layout:width="120.0" /></layout:boundingBox></layout:generalGlyph><layout:generalGlyph layout:id="sa147_glyph" layout:reference="sa147"><layout:boundingBox><layout:position layout:x="5301.9375" layout:y="2307.0" /><layout:dimensions layout:height="40.0" layout:width="120.0" /></layout:boundingBox></layout:generalGlyph><layout:generalGlyph layout:id="sa149_glyph" layout:reference="sa149"><layout:boundingBox><layout:position layout:x="5600.4375" layout:y="2861.5" /><layout:dimensions layout:height="40.0" layout:width="120.0" /></layout:boundingBox></layout:generalGlyph><layout:generalGlyph layout:id="sa150_glyph" layout:reference="sa150"><layout:boundingBox><layout:position layout:x="5945.4375" layout:y="2195.5" /><layout:dimensions layout:height="40.0" layout:width="120.0" /></layout:boundingBox></layout:generalGlyph><layout:generalGlyph layout:id="sa151_glyph" layout:reference="sa151"><layout:boundingBox><layout:position layout:x="1276.9375" layout:y="2917.5" /><layout:dimensions layout:height="40.0" layout:width="173.0" /></layout:boundingBox></layout:generalGlyph><layout:generalGlyph layout:id="sa152_glyph" layout:reference="sa152"><layout:boundingBox><layout:position layout:x="6750.3125" layout:y="904.875" /><layout:dimensions layout:height="40.0" layout:width="120.0" /></layout:boundingBox></layout:generalGlyph><layout:generalGlyph layout:id="sa154_glyph" layout:reference="sa154"><layout:boundingBox><layout:position layout:x="6767.6875" layout:y="798.0" /><layout:dimensions layout:height="40.0" layout:width="120.0" /></layout:boundingBox></layout:generalGlyph><layout:generalGlyph layout:id="sa158_glyph" layout:reference="sa158"><layout:boundingBox><layout:position layout:x="7130.9375" layout:y="1113.25" /><layout:dimensions layout:height="30.0" layout:width="68.0" /></layout:boundingBox></layout:generalGlyph><layout:generalGlyph layout:id="sa159_glyph" layout:reference="sa159"><layout:boundingBox><layout:position layout:x="7230.9375" layout:y="1178.75" /><layout:dimensions layout:height="33.0" layout:width="77.0" /></layout:boundingBox></layout:generalGlyph><layout:generalGlyph layout:id="sa160_glyph" layout:reference="sa160"><layout:boundingBox><layout:position layout:x="7231.9375" layout:y="1043.75" /><layout:dimensions layout:height="33.0" layout:width="77.0" /></layout:boundingBox></layout:generalGlyph><layout:generalGlyph layout:id="sa162_glyph" layout:reference="sa162"><layout:boundingBox><layout:position layout:x="7250.0625" layout:y="1282.5" /><layout:dimensions layout:height="40.0" layout:width="120.0" /></layout:boundingBox></layout:generalGlyph><layout:generalGlyph layout:id="sa163_glyph" layout:reference="sa163"><layout:boundingBox><layout:position layout:x="7002.6875" layout:y="1281.968532047227" /><layout:dimensions layout:height="40.0" layout:width="120.0" /></layout:boundingBox></layout:generalGlyph><layout:generalGlyph layout:id="sa166_glyph" layout:reference="sa166"><layout:boundingBox><layout:position layout:x="6513.4375" layout:y="2437.4730149432644" /><layout:dimensions layout:height="47.0" layout:width="213.0" /></layout:boundingBox></layout:generalGlyph><layout:generalGlyph layout:id="sa167_glyph" layout:reference="sa167"><layout:boundingBox><layout:position layout:x="7109.899038461539" layout:y="2128.5499380201873" /><layout:dimensions layout:height="40.0" layout:width="100.0" /></layout:boundingBox></layout:generalGlyph><layout:generalGlyph layout:id="sa168_glyph" layout:reference="sa168"><layout:boundingBox><layout:position layout:x="7105.975961538462" layout:y="2050.4730149432644" /><layout:dimensions layout:height="40.0" layout:width="100.0" /></layout:boundingBox></layout:generalGlyph><layout:generalGlyph layout:id="sa170_glyph" layout:reference="sa170"><layout:boundingBox><layout:position layout:x="6675.975961538462" layout:y="2191.2230149432644" /><layout:dimensions layout:height="40.0" layout:width="120.0" /></layout:boundingBox></layout:generalGlyph><layout:generalGlyph layout:id="sa171_glyph" layout:reference="sa171"><layout:boundingBox><layout:position layout:x="6659.6875" layout:y="2054.4730149432644" /><layout:dimensions layout:height="40.0" layout:width="120.0" /></layout:boundingBox></layout:generalGlyph><layout:generalGlyph layout:id="sa172_glyph" layout:reference="sa172"><layout:boundingBox><layout:position layout:x="6536.4375" layout:y="1552.9730149432642" /><layout:dimensions layout:height="32.0" layout:width="99.0" /></layout:boundingBox></layout:generalGlyph><layout:generalGlyph layout:id="sa173_glyph" layout:reference="sa173"><layout:boundingBox><layout:position layout:x="6991.1875" layout:y="1817.9730149432642" /><layout:dimensions layout:height="60.0" layout:width="120.0" /></layout:boundingBox></layout:generalGlyph><layout:generalGlyph layout:id="sa174_glyph" layout:reference="sa174"><layout:boundingBox><layout:position layout:x="6863.9375" layout:y="1672.9730149432642" /><layout:dimensions layout:height="33.0" layout:width="79.0" /></layout:boundingBox></layout:generalGlyph><layout:generalGlyph layout:id="sa176_glyph" layout:reference="sa176"><layout:boundingBox><layout:position layout:x="6758.1875" layout:y="1816.9730149432642" /><layout:dimensions layout:height="60.0" layout:width="120.0" /></layout:boundingBox></layout:generalGlyph><layout:generalGlyph layout:id="sa177_glyph" layout:reference="sa177"><layout:boundingBox><layout:position layout:x="6863.9375" layout:y="1534.9730149432642" /><layout:dimensions layout:height="33.0" layout:width="79.0" /></layout:boundingBox></layout:generalGlyph><layout:generalGlyph layout:id="sa179_glyph" layout:reference="sa179"><layout:boundingBox><layout:position layout:x="7067.71875" layout:y="1056.5" /><layout:dimensions layout:height="43.0" layout:width="104.0" /></layout:boundingBox></layout:generalGlyph><layout:generalGlyph layout:id="sa180_glyph" layout:reference="sa180"><layout:boundingBox><layout:position layout:x="6456.1875" layout:y="1085.590909090909" /><layout:dimensions layout:height="40.0" layout:width="120.0" /></layout:boundingBox></layout:generalGlyph><layout:generalGlyph layout:id="sa182_glyph" layout:reference="sa182"><layout:boundingBox><layout:position layout:x="7353.166666666667" layout:y="2486.5625" /><layout:dimensions layout:height="35.0" layout:width="77.0" /></layout:boundingBox></layout:generalGlyph><layout:generalGlyph layout:id="sa183_glyph" layout:reference="sa183"><layout:boundingBox><layout:position layout:x="7261.166666666667" layout:y="2382.895833333333" /><layout:dimensions layout:height="50.0" layout:width="120.0" /></layout:boundingBox></layout:generalGlyph><layout:generalGlyph layout:id="sa185_glyph" layout:reference="sa185"><layout:boundingBox><layout:position layout:x="6985.333333333333" layout:y="2382.729166666667" /><layout:dimensions layout:height="50.0" layout:width="120.0" /></layout:boundingBox></layout:generalGlyph><layout:generalGlyph layout:id="sa189_glyph" layout:reference="sa189"><layout:boundingBox><layout:position layout:x="6809.833333333333" layout:y="2924.229166666667" /><layout:dimensions layout:height="40.0" layout:width="120.0" /></layout:boundingBox></layout:generalGlyph><layout:generalGlyph layout:id="sa191_glyph" layout:reference="sa191"><layout:boundingBox><layout:position layout:x="7232.208333333333" layout:y="2843.104166666667" /><layout:dimensions layout:height="50.0" layout:width="120.0" /></layout:boundingBox></layout:generalGlyph><layout:generalGlyph layout:id="sa192_glyph" layout:reference="sa192"><layout:boundingBox><layout:position layout:x="7365.208333333333" layout:y="2821.854166666667" /><layout:dimensions layout:height="35.0" layout:width="77.0" /></layout:boundingBox></layout:generalGlyph><layout:generalGlyph layout:id="sa194_glyph" layout:reference="sa194"><layout:boundingBox><layout:position layout:x="7136.0" layout:y="3060.5" /><layout:dimensions layout:height="35.0" layout:width="140.0" /></layout:boundingBox></layout:generalGlyph><layout:generalGlyph layout:id="sa197_glyph" layout:reference="sa197"><layout:boundingBox><layout:position layout:x="6827.458333333333" layout:y="3423.104166666667" /><layout:dimensions layout:height="40.0" layout:width="120.0" /></layout:boundingBox></layout:generalGlyph><layout:generalGlyph layout:id="sa198_glyph" layout:reference="sa198"><layout:boundingBox><layout:position layout:x="6840.0" layout:y="2728.0" /><layout:dimensions layout:height="40.0" layout:width="120.0" /></layout:boundingBox></layout:generalGlyph><layout:generalGlyph layout:id="sa199_glyph" layout:reference="sa199"><layout:boundingBox><layout:position layout:x="6840.0" layout:y="2587.0" /><layout:dimensions layout:height="40.0" layout:width="120.0" /></layout:boundingBox></layout:generalGlyph><layout:generalGlyph layout:id="sa201_glyph" layout:reference="sa201"><layout:boundingBox><layout:position layout:x="4005.354166666667" layout:y="2625.1666666666665" /><layout:dimensions layout:height="40.0" layout:width="120.0" /></layout:boundingBox></layout:generalGlyph><layout:generalGlyph layout:id="sa203_glyph" layout:reference="sa203"><layout:boundingBox><layout:position layout:x="3777.354166666667" layout:y="2624.1666666666665" /><layout:dimensions layout:height="40.0" layout:width="120.0" /></layout:boundingBox></layout:generalGlyph><layout:generalGlyph layout:id="sa204_glyph" layout:reference="sa204"><layout:boundingBox><layout:position layout:x="3781.354166666667" layout:y="2500.1666666666665" /><layout:dimensions layout:height="40.0" layout:width="120.0" /></layout:boundingBox></layout:generalGlyph><layout:generalGlyph layout:id="sa205_glyph" layout:reference="sa205"><layout:boundingBox><layout:position layout:x="4335.0" layout:y="2502.0" /><layout:dimensions layout:height="40.0" layout:width="120.0" /></layout:boundingBox></layout:generalGlyph><layout:generalGlyph layout:id="sa211_glyph" layout:reference="sa211"><layout:boundingBox><layout:position layout:x="3612.2941666666666" layout:y="2909.171666666667" /><layout:dimensions layout:height="60.0" layout:width="120.0" /></layout:boundingBox></layout:generalGlyph><layout:generalGlyph layout:id="sa212_glyph" layout:reference="sa212"><layout:boundingBox><layout:position layout:x="3823.2941666666666" layout:y="2945.171666666667" /><layout:dimensions layout:height="60.0" layout:width="120.0" /></layout:boundingBox></layout:generalGlyph><layout:generalGlyph layout:id="sa213_glyph" layout:reference="sa213"><layout:boundingBox><layout:position layout:x="3656.7941666666666" layout:y="3067.171666666667" /><layout:dimensions layout:height="40.0" layout:width="120.0" /></layout:boundingBox></layout:generalGlyph><layout:generalGlyph layout:id="sa214_glyph" layout:reference="sa214"><layout:boundingBox><layout:position layout:x="3823.2941666666666" layout:y="3158.171666666667" /><layout:dimensions layout:height="60.0" layout:width="120.0" /></layout:boundingBox></layout:generalGlyph><layout:generalGlyph layout:id="sa217_glyph" layout:reference="sa217"><layout:boundingBox><layout:position layout:x="3893.9141666666665" layout:y="2819.554846013235" /><layout:dimensions layout:height="40.0" layout:width="120.0" /></layout:boundingBox></layout:generalGlyph><layout:generalGlyph layout:id="sa219_glyph" layout:reference="sa219"><layout:boundingBox><layout:position layout:x="2631.4236111111113" layout:y="2682.8244444444445" /><layout:dimensions layout:height="40.0" layout:width="120.0" /></layout:boundingBox></layout:generalGlyph><layout:generalGlyph layout:id="sa221_glyph" layout:reference="sa221"><layout:boundingBox><layout:position layout:x="2825.4236111111113" layout:y="2572.8244444444445" /><layout:dimensions layout:height="40.0" layout:width="120.0" /></layout:boundingBox></layout:generalGlyph><layout:generalGlyph layout:id="sa222_glyph" layout:reference="sa222"><layout:boundingBox><layout:position layout:x="2620.0" layout:y="2798.0" /><layout:dimensions layout:height="40.0" layout:width="120.0" /></layout:boundingBox></layout:generalGlyph><layout:generalGlyph layout:id="sa226_glyph" layout:reference="sa226"><layout:boundingBox><layout:position layout:x="3222.4236111111113" layout:y="2681.8244444444445" /><layout:dimensions layout:height="40.0" layout:width="120.0" /></layout:boundingBox></layout:generalGlyph><layout:generalGlyph layout:id="sa227_glyph" layout:reference="sa227"><layout:boundingBox><layout:position layout:x="2872.9375" layout:y="2797.5" /><layout:dimensions layout:height="40.0" layout:width="120.0" /></layout:boundingBox></layout:generalGlyph><layout:generalGlyph layout:id="sa233_glyph" layout:reference="sa233"><layout:boundingBox><layout:position layout:x="2702.3125" layout:y="3102.875" /><layout:dimensions layout:height="60.0" layout:width="120.0" /></layout:boundingBox></layout:generalGlyph><layout:generalGlyph layout:id="sa234_glyph" layout:reference="sa234"><layout:boundingBox><layout:position layout:x="3038.8125" layout:y="3102.875" /><layout:dimensions layout:height="60.0" layout:width="120.0" /></layout:boundingBox></layout:generalGlyph><layout:generalGlyph layout:id="sa236_glyph" layout:reference="sa236"><layout:boundingBox><layout:position layout:x="2259.3125" layout:y="2977.637245906272" /><layout:dimensions layout:height="40.0" layout:width="120.0" /></layout:boundingBox></layout:generalGlyph><layout:generalGlyph layout:id="sa241_glyph" layout:reference="sa241"><layout:boundingBox><layout:position layout:x="2642.9654720279714" layout:y="1807.423076923077" /><layout:dimensions layout:height="40.0" layout:width="120.0" /></layout:boundingBox></layout:generalGlyph><layout:generalGlyph layout:id="sa242_glyph" layout:reference="sa242"><layout:boundingBox><layout:position layout:x="2806.9654720279714" layout:y="1923.423076923077" /><layout:dimensions layout:height="40.0" layout:width="120.0" /></layout:boundingBox></layout:generalGlyph><layout:generalGlyph layout:id="sa243_glyph" layout:reference="sa243"><layout:boundingBox><layout:position layout:x="2642.9654720279714" layout:y="1922.423076923077" /><layout:dimensions layout:height="40.0" layout:width="120.0" /></layout:boundingBox></layout:generalGlyph><layout:generalGlyph layout:id="sa244_glyph" layout:reference="sa244"><layout:boundingBox><layout:position layout:x="2455.0" layout:y="1925.0" /><layout:dimensions layout:height="40.0" layout:width="120.0" /></layout:boundingBox></layout:generalGlyph><layout:generalGlyph layout:id="sa245_glyph" layout:reference="sa245"><layout:boundingBox><layout:position layout:x="2807.0" layout:y="2042.0" /><layout:dimensions layout:height="40.0" layout:width="120.0" /></layout:boundingBox></layout:generalGlyph><layout:generalGlyph layout:id="sa246_glyph" layout:reference="sa246"><layout:boundingBox><layout:position layout:x="2645.0" layout:y="2046.0" /><layout:dimensions layout:height="40.0" layout:width="120.0" /></layout:boundingBox></layout:generalGlyph><layout:generalGlyph layout:id="sa247_glyph" layout:reference="sa247"><layout:boundingBox><layout:position layout:x="2454.0" layout:y="2046.0" /><layout:dimensions layout:height="40.0" layout:width="120.0" /></layout:boundingBox></layout:generalGlyph><layout:generalGlyph layout:id="sa323_glyph" layout:reference="sa323"><layout:boundingBox><layout:position layout:x="6459.25" layout:y="1342.4219994626658" /><layout:dimensions layout:height="50.0" layout:width="120.0" /></layout:boundingBox></layout:generalGlyph><layout:generalGlyph layout:id="sa325_glyph" layout:reference="sa325"><layout:boundingBox><layout:position layout:x="6029.632352941177" layout:y="3368.9808229920777" /><layout:dimensions layout:height="50.0" layout:width="120.0" /></layout:boundingBox></layout:generalGlyph><layout:generalGlyph layout:id="sa326_glyph" layout:reference="sa326"><layout:boundingBox><layout:position layout:x="4101.132352941177" layout:y="3387.1719124057186" /><layout:dimensions layout:height="60.0" layout:width="120.0" /></layout:boundingBox></layout:generalGlyph><layout:generalGlyph layout:id="sa329_glyph" layout:reference="sa329"><layout:boundingBox><layout:position layout:x="3730.5" layout:y="3388.3529411764707" /><layout:dimensions layout:height="60.0" layout:width="140.0" /></layout:boundingBox></layout:generalGlyph><layout:generalGlyph layout:id="sa330_glyph" layout:reference="sa330"><layout:boundingBox><layout:position layout:x="3456.75" layout:y="3393.1738645331984" /><layout:dimensions layout:height="60.0" layout:width="120.0" /></layout:boundingBox></layout:generalGlyph><layout:generalGlyph layout:id="sa332_glyph" layout:reference="sa332"><layout:boundingBox><layout:position layout:x="4005.823529411765" layout:y="3557.0000000000005" /><layout:dimensions layout:height="40.0" layout:width="120.0" /></layout:boundingBox></layout:generalGlyph><layout:generalGlyph layout:id="sa333_glyph" layout:reference="sa333"><layout:boundingBox><layout:position layout:x="4281.438193557974" layout:y="3555.053108438497" /><layout:dimensions layout:height="40.0" layout:width="120.0" /></layout:boundingBox></layout:generalGlyph><layout:generalGlyph layout:id="sa334_glyph" layout:reference="sa334"><layout:boundingBox><layout:position layout:x="4522.938193557974" layout:y="3555.535126855621" /><layout:dimensions layout:height="40.0" layout:width="120.0" /></layout:boundingBox></layout:generalGlyph><layout:generalGlyph layout:id="sa336_glyph" layout:reference="sa336"><layout:boundingBox><layout:position layout:x="1474.8963703779878" layout:y="3402.4657762088036" /><layout:dimensions layout:height="40.0" layout:width="120.0" /></layout:boundingBox></layout:generalGlyph><layout:generalGlyph layout:id="sa337_glyph" layout:reference="sa337"><layout:boundingBox><layout:position layout:x="2758.4117647058824" layout:y="3399.4705882352946" /><layout:dimensions layout:height="60.0" layout:width="120.0" /></layout:boundingBox></layout:generalGlyph><layout:generalGlyph layout:id="sa338_glyph" layout:reference="sa338"><layout:boundingBox><layout:position layout:x="3118.3088235294117" layout:y="3400.588235294118" /><layout:dimensions layout:height="40.0" layout:width="120.0" /></layout:boundingBox></layout:generalGlyph><layout:generalGlyph layout:id="sa341_glyph" layout:reference="sa341"><layout:boundingBox><layout:position layout:x="6658.0" layout:y="3483.0" /><layout:dimensions layout:height="40.0" layout:width="120.0" /></layout:boundingBox></layout:generalGlyph><layout:generalGlyph layout:id="sa346_glyph" layout:reference="sa346"><layout:boundingBox><layout:position layout:x="2035.2222222222222" layout:y="3409.222222222222" /><layout:dimensions layout:height="40.0" layout:width="120.0" /></layout:boundingBox></layout:generalGlyph><layout:generalGlyph layout:id="sa347_glyph" layout:reference="sa347"><layout:boundingBox><layout:position layout:x="2497.222222222222" layout:y="3405.222222222222" /><layout:dimensions layout:height="40.0" layout:width="120.0" /></layout:boundingBox></layout:generalGlyph><layout:generalGlyph layout:id="sa354_glyph" layout:reference="sa354"><layout:boundingBox><layout:position layout:x="5221.0" layout:y="3556.0" /><layout:dimensions layout:height="40.0" layout:width="120.0" /></layout:boundingBox></layout:generalGlyph><layout:generalGlyph layout:id="sa355_glyph" layout:reference="sa355"><layout:boundingBox><layout:position layout:x="5433.0" layout:y="3488.0" /><layout:dimensions layout:height="40.0" layout:width="120.0" /></layout:boundingBox></layout:generalGlyph><layout:generalGlyph layout:id="sa356_glyph" layout:reference="sa356"><layout:boundingBox><layout:position layout:x="5433.0" layout:y="3541.0" /><layout:dimensions layout:height="40.0" layout:width="120.0" /></layout:boundingBox></layout:generalGlyph><layout:generalGlyph layout:id="sa357_glyph" layout:reference="sa357"><layout:boundingBox><layout:position layout:x="5433.5" layout:y="3594.5" /><layout:dimensions layout:height="40.0" layout:width="120.0" /></layout:boundingBox></layout:generalGlyph><layout:generalGlyph layout:id="sa390_glyph" layout:reference="sa390"><layout:boundingBox><layout:position layout:x="5402.684210526316" layout:y="4534.789473684211" /><layout:dimensions layout:height="29.0" layout:width="101.0" /></layout:boundingBox></layout:generalGlyph><layout:generalGlyph layout:id="sa407_glyph" layout:reference="sa407"><layout:boundingBox><layout:position layout:x="264.0" layout:y="4213.5" /><layout:dimensions layout:height="30.0" layout:width="100.0" /></layout:boundingBox></layout:generalGlyph><layout:generalGlyph layout:id="sa418_glyph" layout:reference="sa418"><layout:boundingBox><layout:position layout:x="5549.5" layout:y="4533.5" /><layout:dimensions layout:height="29.0" layout:width="101.0" /></layout:boundingBox></layout:generalGlyph><layout:generalGlyph layout:id="sa420_glyph" layout:reference="sa420"><layout:boundingBox><layout:position layout:x="5669.5" layout:y="4523.5" /><layout:dimensions layout:height="29.0" layout:width="101.0" /></layout:boundingBox></layout:generalGlyph><layout:generalGlyph layout:id="sa422_glyph" layout:reference="sa422"><layout:boundingBox><layout:position layout:x="4353.15" layout:y="4584.4" /><layout:dimensions layout:height="40.0" layout:width="120.0" /></layout:boundingBox></layout:generalGlyph><layout:generalGlyph layout:id="sa424_glyph" layout:reference="sa424"><layout:boundingBox><layout:position layout:x="4544.15" layout:y="4569.4" /><layout:dimensions layout:height="25.0" layout:width="90.0" /></layout:boundingBox></layout:generalGlyph><layout:generalGlyph layout:id="sa440_glyph" layout:reference="sa440"><layout:boundingBox><layout:position layout:x="6536.0" layout:y="1195.0" /><layout:dimensions layout:height="40.0" layout:width="173.0" /></layout:boundingBox></layout:generalGlyph><layout:generalGlyph layout:id="sa442_glyph" layout:reference="sa442"><layout:boundingBox><layout:position layout:x="4712.5" layout:y="4204.5" /><layout:dimensions layout:height="40.0" layout:width="120.0" /></layout:boundingBox></layout:generalGlyph><layout:generalGlyph layout:id="sa449_glyph" layout:reference="sa449"><layout:boundingBox><layout:position layout:x="4187.0" layout:y="666.5" /><layout:dimensions layout:height="141.0" layout:width="176.0" /></layout:boundingBox></layout:generalGlyph><layout:generalGlyph layout:id="sa471_glyph" layout:reference="sa471"><layout:boundingBox><layout:position layout:x="6220.0" layout:y="838.0" /><layout:dimensions layout:height="50.0" layout:width="120.0" /></layout:boundingBox></layout:generalGlyph><layout:generalGlyph layout:id="sa472_glyph" layout:reference="sa472"><layout:boundingBox><layout:position layout:x="6189.375" layout:y="907.6875" /><layout:dimensions layout:height="20.0" layout:width="65.0" /></layout:boundingBox></layout:generalGlyph><layout:generalGlyph layout:id="sa473_glyph" layout:reference="sa473"><layout:boundingBox><layout:position layout:x="6307.5" layout:y="907.6875" /><layout:dimensions layout:height="20.0" layout:width="65.0" /></layout:boundingBox></layout:generalGlyph><layout:generalGlyph layout:id="sa477_glyph" layout:reference="sa477"><layout:boundingBox><layout:position layout:x="6100.0" layout:y="968.0" /><layout:dimensions layout:height="30.0" layout:width="80.0" /></layout:boundingBox></layout:generalGlyph><layout:generalGlyph layout:id="sa482_glyph" layout:reference="sa482"><layout:boundingBox><layout:position layout:x="5805.0" layout:y="915.5" /><layout:dimensions layout:height="25.0" layout:width="70.0" /></layout:boundingBox></layout:generalGlyph><layout:generalGlyph layout:id="sa483_glyph" layout:reference="sa483"><layout:boundingBox><layout:position layout:x="5850.0" layout:y="838.0" /><layout:dimensions layout:height="40.0" layout:width="80.0" /></layout:boundingBox></layout:generalGlyph><layout:generalGlyph layout:id="sa484_glyph" layout:reference="sa484"><layout:boundingBox><layout:position layout:x="5739.0" layout:y="1026.0" /><layout:dimensions layout:height="40.0" layout:width="120.0" /></layout:boundingBox></layout:generalGlyph><layout:generalGlyph layout:id="sa485_glyph" layout:reference="sa485"><layout:boundingBox><layout:position layout:x="5695.0" layout:y="915.5" /><layout:dimensions layout:height="25.0" layout:width="70.0" /></layout:boundingBox></layout:generalGlyph><layout:generalGlyph layout:id="sa515_glyph" layout:reference="sa515"><layout:boundingBox><layout:position layout:x="1640.0" layout:y="2283.0" /><layout:dimensions layout:height="50.0" layout:width="140.0" /></layout:boundingBox></layout:generalGlyph><layout:generalGlyph layout:id="sa516_glyph" layout:reference="sa516"><layout:boundingBox><layout:position layout:x="1622.0" layout:y="2354.0" /><layout:dimensions layout:height="50.0" layout:width="165.0" /></layout:boundingBox></layout:generalGlyph><layout:generalGlyph layout:id="sa517_glyph" layout:reference="sa517"><layout:boundingBox><layout:position layout:x="1613.5" layout:y="2502.0" /><layout:dimensions layout:height="40.0" layout:width="173.0" /></layout:boundingBox></layout:generalGlyph><layout:generalGlyph layout:id="sa519_glyph" layout:reference="sa519"><layout:boundingBox><layout:position layout:x="1737.0" layout:y="1790.0" /><layout:dimensions layout:height="60.0" layout:width="120.0" /></layout:boundingBox></layout:generalGlyph><layout:generalGlyph layout:id="sa554_glyph" layout:reference="sa554"><layout:boundingBox><layout:position layout:x="2493.75" layout:y="889.0" /><layout:dimensions layout:height="30.0" layout:width="80.0" /></layout:boundingBox></layout:generalGlyph><layout:generalGlyph layout:id="sa555_glyph" layout:reference="sa555"><layout:boundingBox><layout:position layout:x="2688.75" layout:y="883.0" /><layout:dimensions layout:height="30.0" layout:width="80.0" /></layout:boundingBox></layout:generalGlyph><layout:generalGlyph layout:id="sa556_glyph" layout:reference="sa556"><layout:boundingBox><layout:position layout:x="2350.25" layout:y="807.5" /><layout:dimensions layout:height="32.0" layout:width="114.0" /></layout:boundingBox></layout:generalGlyph><layout:generalGlyph layout:id="sa559_glyph" layout:reference="sa559"><layout:boundingBox><layout:position layout:x="2180.75" layout:y="1017.0" /><layout:dimensions layout:height="40.0" layout:width="120.0" /></layout:boundingBox></layout:generalGlyph><layout:generalGlyph layout:id="sa561_glyph" layout:reference="sa561"><layout:boundingBox><layout:position layout:x="2191.875" layout:y="660.5" /><layout:dimensions layout:height="150.0" layout:width="180.0" /></layout:boundingBox></layout:generalGlyph><layout:generalGlyph layout:id="sa563_glyph" layout:reference="sa563"><layout:boundingBox><layout:position layout:x="1913.5625" layout:y="664.5" /><layout:dimensions layout:height="141.0" layout:width="176.0" /></layout:boundingBox></layout:generalGlyph><layout:generalGlyph layout:id="sa571_glyph" layout:reference="sa571"><layout:boundingBox><layout:position layout:x="5342.0" layout:y="924.5" /><layout:dimensions layout:height="25.0" layout:width="70.0" /></layout:boundingBox></layout:generalGlyph><layout:generalGlyph layout:id="sa572_glyph" layout:reference="sa572"><layout:boundingBox><layout:position layout:x="5342.0" layout:y="843.0" /><layout:dimensions layout:height="40.0" layout:width="80.0" /></layout:boundingBox></layout:generalGlyph><layout:generalGlyph layout:id="sa573_glyph" layout:reference="sa573"><layout:boundingBox><layout:position layout:x="5167.0" layout:y="920.5" /><layout:dimensions layout:height="25.0" layout:width="70.0" /></layout:boundingBox></layout:generalGlyph><layout:generalGlyph layout:id="sa609_glyph" layout:reference="sa609"><layout:boundingBox><layout:position layout:x="4485.75" layout:y="2339.75" /><layout:dimensions layout:height="32.0" layout:width="32.0" /></layout:boundingBox></layout:generalGlyph><layout:generalGlyph layout:id="sa611_glyph" layout:reference="sa611"><layout:boundingBox><layout:position layout:x="4708.0" layout:y="2178.5" /><layout:dimensions layout:height="25.0" layout:width="70.0" /></layout:boundingBox></layout:generalGlyph><layout:generalGlyph layout:id="sa612_glyph" layout:reference="sa612"><layout:boundingBox><layout:position layout:x="4716.0" layout:y="2003.5" /><layout:dimensions layout:height="25.0" layout:width="70.0" /></layout:boundingBox></layout:generalGlyph><layout:generalGlyph layout:id="sa614_glyph" layout:reference="sa614"><layout:boundingBox><layout:position layout:x="4708.0" layout:y="2091.5" /><layout:dimensions layout:height="25.0" layout:width="70.0" /></layout:boundingBox></layout:generalGlyph><layout:generalGlyph layout:id="sa616_glyph" layout:reference="sa616"><layout:boundingBox><layout:position layout:x="4821.0" layout:y="1893.5" /><layout:dimensions layout:height="25.0" layout:width="70.0" /></layout:boundingBox></layout:generalGlyph><layout:generalGlyph layout:id="sa617_glyph" layout:reference="sa617"><layout:boundingBox><layout:position layout:x="4794.0" layout:y="1800.0" /><layout:dimensions layout:height="40.0" layout:width="120.0" /></layout:boundingBox></layout:generalGlyph><layout:generalGlyph layout:id="sa619_glyph" layout:reference="sa619"><layout:boundingBox><layout:position layout:x="5165.0" layout:y="1750.5" /><layout:dimensions layout:height="25.0" layout:width="70.0" /></layout:boundingBox></layout:generalGlyph><layout:generalGlyph layout:id="sa620_glyph" layout:reference="sa620"><layout:boundingBox><layout:position layout:x="5005.0" layout:y="1750.5" /><layout:dimensions layout:height="25.0" layout:width="70.0" /></layout:boundingBox></layout:generalGlyph><layout:generalGlyph layout:id="sa621_glyph" layout:reference="sa621"><layout:boundingBox><layout:position layout:x="5227.0" layout:y="1806.0" /><layout:dimensions layout:height="30.0" layout:width="80.0" /></layout:boundingBox></layout:generalGlyph><layout:generalGlyph layout:id="sa624_glyph" layout:reference="sa624"><layout:boundingBox><layout:position layout:x="5060.0" layout:y="1651.0" /><layout:dimensions layout:height="60.0" layout:width="120.0" /></layout:boundingBox></layout:generalGlyph><layout:generalGlyph layout:id="sa625_glyph" layout:reference="sa625"><layout:boundingBox><layout:position layout:x="4960.5" layout:y="1593.75" /><layout:dimensions layout:height="22.0" layout:width="65.0" /></layout:boundingBox></layout:generalGlyph><layout:generalGlyph layout:id="sa626_glyph" layout:reference="sa626"><layout:boundingBox><layout:position layout:x="5182.0" layout:y="1582.5" /><layout:dimensions layout:height="28.0" layout:width="87.0" /></layout:boundingBox></layout:generalGlyph><layout:generalGlyph layout:id="sa628_glyph" layout:reference="sa628"><layout:boundingBox><layout:position layout:x="5029.0" layout:y="1524.0" /><layout:dimensions layout:height="40.0" layout:width="120.0" /></layout:boundingBox></layout:generalGlyph><layout:generalGlyph layout:id="sa629_glyph" layout:reference="sa629"><layout:boundingBox><layout:position layout:x="4883.0" layout:y="1454.0" /><layout:dimensions layout:height="40.0" layout:width="120.0" /></layout:boundingBox></layout:generalGlyph><layout:generalGlyph layout:id="sa630_glyph" layout:reference="sa630"><layout:boundingBox><layout:position layout:x="5190.0" layout:y="1482.5" /><layout:dimensions layout:height="25.0" layout:width="70.0" /></layout:boundingBox></layout:generalGlyph><layout:generalGlyph layout:id="sa632_glyph" layout:reference="sa632"><layout:boundingBox><layout:position layout:x="4612.0" layout:y="1894.5" /><layout:dimensions layout:height="25.0" layout:width="70.0" /></layout:boundingBox></layout:generalGlyph><layout:generalGlyph layout:id="sa634_glyph" layout:reference="sa634"><layout:boundingBox><layout:position layout:x="4638.0" layout:y="1455.0" /><layout:dimensions layout:height="40.0" layout:width="120.0" /></layout:boundingBox></layout:generalGlyph><layout:generalGlyph layout:id="sa635_glyph" layout:reference="sa635"><layout:boundingBox><layout:position layout:x="6984.333333333333" layout:y="2514.3333333333335" /><layout:dimensions layout:height="50.0" layout:width="120.0" /></layout:boundingBox></layout:generalGlyph><layout:generalGlyph layout:id="sa636_glyph" layout:reference="sa636"><layout:boundingBox><layout:position layout:x="6985.333333333333" layout:y="2644.0" /><layout:dimensions layout:height="50.0" layout:width="120.0" /></layout:boundingBox></layout:generalGlyph><layout:generalGlyph layout:id="sa637_glyph" layout:reference="sa637"><layout:boundingBox><layout:position layout:x="6672.030303030304" layout:y="3328.0" /><layout:dimensions layout:height="50.0" layout:width="120.0" /></layout:boundingBox></layout:generalGlyph><layout:generalGlyph layout:id="sa639_glyph" layout:reference="sa639"><layout:boundingBox><layout:position layout:x="3581.5" layout:y="977.8333333333335" /><layout:dimensions layout:height="40.0" layout:width="120.0" /></layout:boundingBox></layout:generalGlyph><layout:generalGlyph layout:id="sa640_glyph" layout:reference="sa640"><layout:boundingBox><layout:position layout:x="3510.0" layout:y="1608.5" /><layout:dimensions layout:height="40.0" layout:width="120.0" /></layout:boundingBox></layout:generalGlyph><layout:generalGlyph layout:id="sa641_glyph" layout:reference="sa641"><layout:boundingBox><layout:position layout:x="2938.8333333333335" layout:y="1605.8333333333335" /><layout:dimensions layout:height="40.0" layout:width="120.0" /></layout:boundingBox></layout:generalGlyph><layout:generalGlyph layout:id="sa642_glyph" layout:reference="sa642"><layout:boundingBox><layout:position layout:x="3820.0" layout:y="1498.0" /><layout:dimensions layout:height="40.0" layout:width="120.0" /></layout:boundingBox></layout:generalGlyph><layout:generalGlyph layout:id="sa643_glyph" layout:reference="sa643"><layout:boundingBox><layout:position layout:x="3820.0" layout:y="1598.0" /><layout:dimensions layout:height="40.0" layout:width="120.0" /></layout:boundingBox></layout:generalGlyph><layout:generalGlyph layout:id="sa677_glyph" layout:reference="sa677"><layout:boundingBox><layout:position layout:x="3150.825320781242" layout:y="1946.9255072979709" /><layout:dimensions layout:height="40.0" layout:width="120.0" /></layout:boundingBox></layout:generalGlyph><layout:generalGlyph layout:id="sa678_glyph" layout:reference="sa678"><layout:boundingBox><layout:position layout:x="2996.214835499767" layout:y="1975.5744927020291" /><layout:dimensions layout:height="30.0" layout:width="80.0" /></layout:boundingBox></layout:generalGlyph><layout:generalGlyph layout:id="sa679_glyph" layout:reference="sa679"><layout:boundingBox><layout:position layout:x="3396.325320781242" layout:y="1997.9255072979709" /><layout:dimensions layout:height="60.0" layout:width="140.0" /></layout:boundingBox></layout:generalGlyph><layout:generalGlyph layout:id="sa680_glyph" layout:reference="sa680"><layout:boundingBox><layout:position layout:x="2990.325320781242" layout:y="2076.925507297971" /><layout:dimensions layout:height="60.0" layout:width="140.0" /></layout:boundingBox></layout:generalGlyph><layout:generalGlyph layout:id="sa682_glyph" layout:reference="sa682"><layout:boundingBox><layout:position layout:x="3611.0" layout:y="1952.0" /><layout:dimensions layout:height="46.0" layout:width="109.0" /></layout:boundingBox></layout:generalGlyph><layout:generalGlyph layout:id="sa683_glyph" layout:reference="sa683"><layout:boundingBox><layout:position layout:x="3196.214835499767" layout:y="2165.574492702029" /><layout:dimensions layout:height="30.0" layout:width="80.0" /></layout:boundingBox></layout:generalGlyph><layout:generalGlyph layout:id="sa684_glyph" layout:reference="sa684"><layout:boundingBox><layout:position layout:x="3231.714835499767" layout:y="2346.074492702029" /><layout:dimensions layout:height="60.0" layout:width="140.0" /></layout:boundingBox></layout:generalGlyph><layout:generalGlyph layout:id="sa685_glyph" layout:reference="sa685"><layout:boundingBox><layout:position layout:x="2989.714835499767" layout:y="2271.074492702029" /><layout:dimensions layout:height="60.0" layout:width="140.0" /></layout:boundingBox></layout:generalGlyph><layout:generalGlyph layout:id="sa686_glyph" layout:reference="sa686"><layout:boundingBox><layout:position layout:x="3990.325320781242" layout:y="1997.9255072979709" /><layout:dimensions layout:height="60.0" layout:width="140.0" /></layout:boundingBox></layout:generalGlyph><layout:generalGlyph layout:id="sa687_glyph" layout:reference="sa687"><layout:boundingBox><layout:position layout:x="4176.274359309291" layout:y="2261.4078260353626" /><layout:dimensions layout:height="60.0" layout:width="140.0" /></layout:boundingBox></layout:generalGlyph><layout:generalGlyph layout:id="sa693_glyph" layout:reference="sa693"><layout:boundingBox><layout:position layout:x="3412.4444444444443" layout:y="2098.111111111111" /><layout:dimensions layout:height="34.0" layout:width="91.0" /></layout:boundingBox></layout:generalGlyph><layout:generalGlyph layout:id="sa703_glyph" layout:reference="sa703"><layout:boundingBox><layout:position layout:x="7030.0" layout:y="4543.0" /><layout:dimensions layout:height="30.0" layout:width="100.0" /></layout:boundingBox></layout:generalGlyph><layout:generalGlyph layout:id="sa709_glyph" layout:reference="sa709"><layout:boundingBox><layout:position layout:x="6485.233333333334" layout:y="4540.954385964913" /><layout:dimensions layout:height="34.0" layout:width="113.0" /></layout:boundingBox></layout:generalGlyph><layout:generalGlyph layout:id="sa710_glyph" layout:reference="sa710"><layout:boundingBox><layout:position layout:x="6687.233333333334" layout:y="4547.954385964913" /><layout:dimensions layout:height="30.0" layout:width="100.0" /></layout:boundingBox></layout:generalGlyph><layout:generalGlyph layout:id="sa711_glyph" layout:reference="sa711"><layout:boundingBox><layout:position layout:x="6047.083333333334" layout:y="4214.054385964913" /><layout:dimensions layout:height="30.0" layout:width="100.0" /></layout:boundingBox></layout:generalGlyph><layout:generalGlyph layout:id="sa718_glyph" layout:reference="sa718"><layout:boundingBox><layout:position layout:x="2655.3361111111117" layout:y="4581.325806563491" /><layout:dimensions layout:height="25.0" layout:width="90.0" /></layout:boundingBox></layout:generalGlyph><layout:generalGlyph layout:id="sa721_glyph" layout:reference="sa721"><layout:boundingBox><layout:position layout:x="2451.2361111111113" layout:y="4564.129748992069" /><layout:dimensions layout:height="34.0" layout:width="95.0" /></layout:boundingBox></layout:generalGlyph><layout:generalGlyph layout:id="sa722_glyph" layout:reference="sa722"><layout:boundingBox><layout:position layout:x="2128.2361111111113" layout:y="4542.129748992069" /><layout:dimensions layout:height="34.0" layout:width="95.0" /></layout:boundingBox></layout:generalGlyph><layout:generalGlyph layout:id="sa723_glyph" layout:reference="sa723"><layout:boundingBox><layout:position layout:x="1661.9861111111113" layout:y="4677.129748992069" /><layout:dimensions layout:height="49.0" layout:width="120.0" /></layout:boundingBox></layout:generalGlyph><layout:generalGlyph layout:id="sa724_glyph" layout:reference="sa724"><layout:boundingBox><layout:position layout:x="1953.0" layout:y="4558.5" /><layout:dimensions layout:height="25.0" layout:width="90.0" /></layout:boundingBox></layout:generalGlyph><layout:generalGlyph layout:id="sa725_glyph" layout:reference="sa725"><layout:boundingBox><layout:position layout:x="1757.7361111111113" layout:y="4782.629748992069" /><layout:dimensions layout:height="40.0" layout:width="120.0" /></layout:boundingBox></layout:generalGlyph><layout:generalGlyph layout:id="sa726_glyph" layout:reference="sa726"><layout:boundingBox><layout:position layout:x="2450.0" layout:y="4795.5" /><layout:dimensions layout:height="27.0" layout:width="100.0" /></layout:boundingBox></layout:generalGlyph><layout:generalGlyph layout:id="sa727_glyph" layout:reference="sa727"><layout:boundingBox><layout:position layout:x="1853.9861111111113" layout:y="4677.129748992069" /><layout:dimensions layout:height="49.0" layout:width="120.0" /></layout:boundingBox></layout:generalGlyph><layout:generalGlyph layout:id="sa728_glyph" layout:reference="sa728"><layout:boundingBox><layout:position layout:x="2451.6966374269014" layout:y="4961.452122352965" /><layout:dimensions layout:height="27.0" layout:width="100.0" /></layout:boundingBox></layout:generalGlyph><layout:generalGlyph layout:id="sa734_glyph" layout:reference="sa734"><layout:boundingBox><layout:position layout:x="6257.25" layout:y="4214.75" /><layout:dimensions layout:height="30.0" layout:width="100.0" /></layout:boundingBox></layout:generalGlyph><layout:generalGlyph layout:id="sa735_glyph" layout:reference="sa735"><layout:boundingBox><layout:position layout:x="5596.0" layout:y="3439.5" /><layout:dimensions layout:height="60.0" layout:width="120.0" /></layout:boundingBox></layout:generalGlyph><layout:generalGlyph layout:id="sa736_glyph" layout:reference="sa736"><layout:boundingBox><layout:position layout:x="5596.5" layout:y="3594.0" /><layout:dimensions layout:height="60.0" layout:width="120.0" /></layout:boundingBox></layout:generalGlyph><layout:generalGlyph layout:id="sa737_glyph" layout:reference="sa737"><layout:boundingBox><layout:position layout:x="5702.0" layout:y="3526.5" /><layout:dimensions layout:height="40.0" layout:width="80.0" /></layout:boundingBox></layout:generalGlyph><layout:generalGlyph layout:id="sa738_glyph" layout:reference="sa738"><layout:boundingBox><layout:position layout:x="5893.583333333333" layout:y="3963.166666666666" /><layout:dimensions layout:height="40.0" layout:width="120.0" /></layout:boundingBox></layout:generalGlyph><layout:generalGlyph layout:id="sa740_glyph" layout:reference="sa740"><layout:boundingBox><layout:position layout:x="5907.083333333333" layout:y="4526.666666666666" /><layout:dimensions layout:height="44.0" layout:width="93.0" /></layout:boundingBox></layout:generalGlyph><layout:generalGlyph layout:id="sa742_glyph" layout:reference="sa742"><layout:boundingBox><layout:position layout:x="703.5" layout:y="4213.285714285714" /><layout:dimensions layout:height="30.0" layout:width="100.0" /></layout:boundingBox></layout:generalGlyph><layout:generalGlyph layout:id="sa746_glyph" layout:reference="sa746"><layout:boundingBox><layout:position layout:x="973.8928571428571" layout:y="3395.260476190476" /><layout:dimensions layout:height="40.0" layout:width="120.0" /></layout:boundingBox></layout:generalGlyph><layout:generalGlyph layout:id="sa747_glyph" layout:reference="sa747"><layout:boundingBox><layout:position layout:x="1195.892857142857" layout:y="3398.260476190476" /><layout:dimensions layout:height="40.0" layout:width="120.0" /></layout:boundingBox></layout:generalGlyph><layout:generalGlyph layout:id="sa753_glyph" layout:reference="sa753"><layout:boundingBox><layout:position layout:x="2997.7197802197807" layout:y="2978.024323719938" /><layout:dimensions layout:height="40.0" layout:width="120.0" /></layout:boundingBox></layout:generalGlyph><layout:generalGlyph layout:id="sa755_glyph" layout:reference="sa755"><layout:boundingBox><layout:position layout:x="2272.8303571428573" layout:y="3117.1877852583993" /><layout:dimensions layout:height="30.0" layout:width="100.0" /></layout:boundingBox></layout:generalGlyph><layout:generalGlyph layout:id="sa761_glyph" layout:reference="sa761"><layout:boundingBox><layout:position layout:x="2605.355263157894" layout:y="4208.671052631578" /><layout:dimensions layout:height="30.0" layout:width="100.0" /></layout:boundingBox></layout:generalGlyph><layout:generalGlyph layout:id="sa762_glyph" layout:reference="sa762"><layout:boundingBox><layout:position layout:x="861.6153846153848" layout:y="4541.0" /><layout:dimensions layout:height="28.0" layout:width="97.0" /></layout:boundingBox></layout:generalGlyph><layout:generalGlyph layout:id="sa764_glyph" layout:reference="sa764"><layout:boundingBox><layout:position layout:x="1019.0" layout:y="4703.0" /><layout:dimensions layout:height="40.0" layout:width="120.0" /></layout:boundingBox></layout:generalGlyph><layout:generalGlyph layout:id="sa765_glyph" layout:reference="sa765"><layout:boundingBox><layout:position layout:x="915.5" layout:y="4887.5" /><layout:dimensions layout:height="70.0" layout:width="329.0" /></layout:boundingBox></layout:generalGlyph><layout:generalGlyph layout:id="sa771_glyph" layout:reference="sa771"><layout:boundingBox><layout:position layout:x="2768.0000000000005" layout:y="4847.0" /><layout:dimensions layout:height="70.0" layout:width="279.0" /></layout:boundingBox></layout:generalGlyph><layout:generalGlyph layout:id="sa775_glyph" layout:reference="sa775"><layout:boundingBox><layout:position layout:x="3862.0" layout:y="677.5" /><layout:dimensions layout:height="141.0" layout:width="176.0" /></layout:boundingBox></layout:generalGlyph><layout:generalGlyph layout:id="sa777_glyph" layout:reference="sa777"><layout:boundingBox><layout:position layout:x="3293.0" layout:y="921.0" /><layout:dimensions layout:height="35.0" layout:width="61.0" /></layout:boundingBox></layout:generalGlyph><layout:generalGlyph layout:id="sa779_glyph" layout:reference="sa779"><layout:boundingBox><layout:position layout:x="4403.5" layout:y="2908.5" /><layout:dimensions layout:height="40.0" layout:width="120.0" /></layout:boundingBox></layout:generalGlyph><layout:generalGlyph layout:id="sa784_glyph" layout:reference="sa784"><layout:boundingBox><layout:position layout:x="1150.5" layout:y="2212.5" /><layout:dimensions layout:height="40.0" layout:width="120.0" /></layout:boundingBox></layout:generalGlyph><layout:generalGlyph layout:id="sa787_glyph" layout:reference="sa787"><layout:boundingBox><layout:position layout:x="6888.777777777777" layout:y="2292.222222222222" /><layout:dimensions layout:height="40.0" layout:width="120.0" /></layout:boundingBox></layout:generalGlyph><layout:generalGlyph layout:id="sa794_glyph" layout:reference="sa794"><layout:boundingBox><layout:position layout:x="1439.0" layout:y="4556.5" /><layout:dimensions layout:height="28.0" layout:width="97.0" /></layout:boundingBox></layout:generalGlyph><layout:generalGlyph layout:id="sa797_glyph" layout:reference="sa797"><layout:boundingBox><layout:position layout:x="1240.0" layout:y="4562.5" /><layout:dimensions layout:height="28.0" layout:width="97.0" /></layout:boundingBox></layout:generalGlyph><layout:generalGlyph layout:id="sa800_glyph" layout:reference="sa800"><layout:boundingBox><layout:position layout:x="1058.0" layout:y="4557.5" /><layout:dimensions layout:height="28.0" layout:width="97.0" /></layout:boundingBox></layout:generalGlyph><layout:generalGlyph layout:id="sa804_glyph" layout:reference="sa804"><layout:boundingBox><layout:position layout:x="1652.0" layout:y="4559.5" /><layout:dimensions layout:height="28.0" layout:width="97.0" /></layout:boundingBox></layout:generalGlyph><layout:generalGlyph layout:id="sa808_glyph" layout:reference="sa808"><layout:boundingBox><layout:position layout:x="1836.0" layout:y="4557.5" /><layout:dimensions layout:height="25.0" layout:width="90.0" /></layout:boundingBox></layout:generalGlyph><layout:generalGlyph layout:id="sa814_glyph" layout:reference="sa814"><layout:boundingBox><layout:position layout:x="3953.0" layout:y="1195.0" /><layout:dimensions layout:height="40.0" layout:width="80.0" /></layout:boundingBox></layout:generalGlyph><layout:generalGlyph layout:id="sa818_glyph" layout:reference="sa818"><layout:boundingBox><layout:position layout:x="1146.0" layout:y="866.0" /><layout:dimensions layout:height="40.0" layout:width="120.0" /></layout:boundingBox></layout:generalGlyph><layout:generalGlyph layout:id="sa819_glyph" layout:reference="sa819"><layout:boundingBox><layout:position layout:x="1471.8333333333335" layout:y="1323.5000000000002" /><layout:dimensions layout:height="40.0" layout:width="120.0" /></layout:boundingBox></layout:generalGlyph><layout:generalGlyph layout:id="sa820_glyph" layout:reference="sa820"><layout:boundingBox><layout:position layout:x="2581.0" layout:y="1446.0" /><layout:dimensions layout:height="40.0" layout:width="120.0" /></layout:boundingBox></layout:generalGlyph><layout:generalGlyph layout:id="sa821_glyph" layout:reference="sa821"><layout:boundingBox><layout:position layout:x="5425.272727272727" layout:y="4096.90909090909" /><layout:dimensions layout:height="29.0" layout:width="54.0" /></layout:boundingBox></layout:generalGlyph><layout:generalGlyph layout:id="sa822_glyph" layout:reference="sa822"><layout:boundingBox><layout:position layout:x="2509.5" layout:y="3117.5" /><layout:dimensions layout:height="30.0" layout:width="100.0" /></layout:boundingBox></layout:generalGlyph><layout:generalGlyph layout:id="sa823_glyph" layout:reference="sa823"><layout:boundingBox><layout:position layout:x="5097.818181818182" layout:y="3045.8181818181815" /><layout:dimensions layout:height="28.0" layout:width="100.0" /></layout:boundingBox></layout:generalGlyph><layout:generalGlyph layout:id="sa825_glyph" layout:reference="sa825"><layout:boundingBox><layout:position layout:x="4481.0" layout:y="1421.0" /><layout:dimensions layout:height="40.0" layout:width="120.0" /></layout:boundingBox></layout:generalGlyph><layout:generalGlyph layout:id="sa827_glyph" layout:reference="sa827"><layout:boundingBox><layout:position layout:x="4080.0" layout:y="806.0" /><layout:dimensions layout:height="40.0" layout:width="120.0" /></layout:boundingBox></layout:generalGlyph><layout:generalGlyph layout:id="sa828_glyph" layout:reference="sa828"><layout:boundingBox><layout:position layout:x="3966.0" layout:y="1008.125" /><layout:dimensions layout:height="21.0" layout:width="62.0" /></layout:boundingBox></layout:generalGlyph><layout:generalGlyph layout:id="sa835_glyph" layout:reference="sa835"><layout:boundingBox><layout:position layout:x="5749.0" layout:y="1404.0" /><layout:dimensions layout:height="40.0" layout:width="120.0" /></layout:boundingBox></layout:generalGlyph><layout:generalGlyph layout:id="sa836_glyph" layout:reference="sa836"><layout:boundingBox><layout:position layout:x="5576.0" layout:y="1241.5" /><layout:dimensions layout:height="20.0" layout:width="65.0" /></layout:boundingBox></layout:generalGlyph><layout:generalGlyph layout:id="sa840_glyph" layout:reference="sa840"><layout:boundingBox><layout:position layout:x="5927.0" layout:y="1246.5" /><layout:dimensions layout:height="20.0" layout:width="65.0" /></layout:boundingBox></layout:generalGlyph><layout:generalGlyph layout:id="sa842_glyph" layout:reference="sa842"><layout:boundingBox><layout:position layout:x="6197.0" layout:y="3368.0" /><layout:dimensions layout:height="50.0" layout:width="120.0" /></layout:boundingBox></layout:generalGlyph><layout:generalGlyph layout:id="sa845_glyph" layout:reference="sa845"><layout:boundingBox><layout:position layout:x="3858.0" layout:y="882.0" /><layout:dimensions layout:height="30.0" layout:width="80.0" /></layout:boundingBox></layout:generalGlyph><layout:generalGlyph layout:id="sa846_glyph" layout:reference="sa846"><layout:boundingBox><layout:position layout:x="3881.0" layout:y="1400.0" /><layout:dimensions layout:height="30.0" layout:width="80.0" /></layout:boundingBox></layout:generalGlyph><layout:generalGlyph layout:id="sa847_glyph" layout:reference="sa847"><layout:boundingBox><layout:position layout:x="5652.0" layout:y="1821.0" /><layout:dimensions layout:height="35.0" layout:width="88.0" /></layout:boundingBox></layout:generalGlyph><layout:generalGlyph layout:id="sa850_glyph" layout:reference="sa850"><layout:boundingBox><layout:position layout:x="5962.0" layout:y="1817.0" /><layout:dimensions layout:height="35.0" layout:width="61.0" /></layout:boundingBox></layout:generalGlyph><layout:generalGlyph layout:id="sa851_glyph" layout:reference="sa851"><layout:boundingBox><layout:position layout:x="5304.5" layout:y="2402.5" /><layout:dimensions layout:height="40.0" layout:width="120.0" /></layout:boundingBox></layout:generalGlyph><layout:generalGlyph layout:id="sa852_glyph" layout:reference="sa852"><layout:boundingBox><layout:position layout:x="5300.0" layout:y="2500.0" /><layout:dimensions layout:height="40.0" layout:width="120.0" /></layout:boundingBox></layout:generalGlyph><layout:generalGlyph layout:id="sa860_glyph" layout:reference="sa860"><layout:boundingBox><layout:position layout:x="5799.0" layout:y="3026.0" /><layout:dimensions layout:height="40.0" layout:width="120.0" /></layout:boundingBox></layout:generalGlyph><layout:generalGlyph layout:id="sa862_glyph" layout:reference="sa862"><layout:boundingBox><layout:position layout:x="6036.105263157895" layout:y="2912.684210526316" /><layout:dimensions layout:height="40.0" layout:width="120.0" /></layout:boundingBox></layout:generalGlyph><layout:generalGlyph layout:id="sa867_glyph" layout:reference="sa867"><layout:boundingBox><layout:position layout:x="4065.0" layout:y="4629.0" /><layout:dimensions layout:height="40.0" layout:width="100.0" /></layout:boundingBox></layout:generalGlyph><layout:generalGlyph layout:id="sa868_glyph" layout:reference="sa868"><layout:boundingBox><layout:position layout:x="3830.0" layout:y="4772.0" /><layout:dimensions layout:height="71.0" layout:width="226.0" /></layout:boundingBox></layout:generalGlyph><layout:generalGlyph layout:id="sa871_glyph" layout:reference="sa871"><layout:boundingBox><layout:position layout:x="3137.0" layout:y="2904.0" /><layout:dimensions layout:height="40.0" layout:width="120.0" /></layout:boundingBox></layout:generalGlyph><layout:generalGlyph layout:id="sa873_glyph" layout:reference="sa873"><layout:boundingBox><layout:position layout:x="3453.0" layout:y="2902.0" /><layout:dimensions layout:height="40.0" layout:width="120.0" /></layout:boundingBox></layout:generalGlyph><layout:generalGlyph layout:id="sa882_glyph" layout:reference="sa882"><layout:boundingBox><layout:position layout:x="2007.5" layout:y="2390.0" /><layout:dimensions layout:height="40.0" layout:width="120.0" /></layout:boundingBox></layout:generalGlyph><layout:generalGlyph layout:id="sa897_glyph" layout:reference="sa897"><layout:boundingBox><layout:position layout:x="5421.333333333333" layout:y="2861.0" /><layout:dimensions layout:height="40.0" layout:width="120.0" /></layout:boundingBox></layout:generalGlyph><layout:generalGlyph layout:id="sa898_glyph" layout:reference="sa898"><layout:boundingBox><layout:position layout:x="5283.083333333333" layout:y="2865.0" /><layout:dimensions layout:height="40.0" layout:width="120.0" /></layout:boundingBox></layout:generalGlyph><layout:generalGlyph layout:id="sa904_glyph" layout:reference="sa904"><layout:boundingBox><layout:position layout:x="1620.0" layout:y="994.0" /><layout:dimensions layout:height="30.0" layout:width="80.0" /></layout:boundingBox></layout:generalGlyph><layout:generalGlyph layout:id="sa906_glyph" layout:reference="sa906"><layout:boundingBox><layout:position layout:x="6019.0" layout:y="1217.5" /><layout:dimensions layout:height="32.0" layout:width="111.0" /></layout:boundingBox></layout:generalGlyph><layout:generalGlyph layout:id="sa907_glyph" layout:reference="sa907"><layout:boundingBox><layout:position layout:x="6018.0" layout:y="1346.0" /><layout:dimensions layout:height="40.0" layout:width="120.0" /></layout:boundingBox></layout:generalGlyph><layout:generalGlyph layout:id="sa908_glyph" layout:reference="sa908"><layout:boundingBox><layout:position layout:x="6072.0" layout:y="1480.0" /><layout:dimensions layout:height="50.0" layout:width="200.0" /></layout:boundingBox></layout:generalGlyph><layout:generalGlyph layout:id="sa911_glyph" layout:reference="sa911"><layout:boundingBox><layout:position layout:x="6194.0" layout:y="1210.5" /><layout:dimensions layout:height="31.0" layout:width="116.0" /></layout:boundingBox></layout:generalGlyph><layout:generalGlyph layout:id="sa912_glyph" layout:reference="sa912"><layout:boundingBox><layout:position layout:x="6197.0" layout:y="1342.0" /><layout:dimensions layout:height="40.0" layout:width="120.0" /></layout:boundingBox></layout:generalGlyph><layout:generalGlyph layout:id="sa916_glyph" layout:reference="sa916"><layout:boundingBox><layout:position layout:x="2806.5" layout:y="4313.5" /><layout:dimensions layout:height="40.0" layout:width="100.0" /></layout:boundingBox></layout:generalGlyph><layout:generalGlyph layout:id="sa917_glyph" layout:reference="sa917"><layout:boundingBox><layout:position layout:x="2933.5" layout:y="4303.5" /><layout:dimensions layout:height="40.0" layout:width="100.0" /></layout:boundingBox></layout:generalGlyph><layout:generalGlyph layout:id="sa918_glyph" layout:reference="sa918"><layout:boundingBox><layout:position layout:x="3055.5" layout:y="4290.5" /><layout:dimensions layout:height="40.0" layout:width="100.0" /></layout:boundingBox></layout:generalGlyph><layout:generalGlyph layout:id="sa919_glyph" layout:reference="sa919"><layout:boundingBox><layout:position layout:x="2809.0" layout:y="4130.0" /><layout:dimensions layout:height="29.0" layout:width="63.0" /></layout:boundingBox></layout:generalGlyph><layout:generalGlyph layout:id="sa921_glyph" layout:reference="sa921"><layout:boundingBox><layout:position layout:x="4765.625" layout:y="3558.625" /><layout:dimensions layout:height="40.0" layout:width="120.0" /></layout:boundingBox></layout:generalGlyph><layout:generalGlyph layout:id="sa923_glyph" layout:reference="sa923"><layout:boundingBox><layout:position layout:x="4344.0" layout:y="4769.0" /><layout:dimensions layout:height="40.0" layout:width="80.0" /></layout:boundingBox></layout:generalGlyph><layout:generalGlyph layout:id="sa924_glyph" layout:reference="sa924"><layout:boundingBox><layout:position layout:x="3842.0" layout:y="4532.5" /><layout:dimensions layout:height="27.0" layout:width="94.0" /></layout:boundingBox></layout:generalGlyph><layout:generalGlyph layout:id="sa925_glyph" layout:reference="sa925"><layout:boundingBox><layout:position layout:x="6477.222222222222" layout:y="4140.666666666666" /><layout:dimensions layout:height="29.0" layout:width="54.0" /></layout:boundingBox></layout:generalGlyph><layout:generalGlyph layout:id="sa928_glyph" layout:reference="sa928"><layout:boundingBox><layout:position layout:x="5125.5" layout:y="4549.5" /><layout:dimensions layout:height="29.0" layout:width="101.0" /></layout:boundingBox></layout:generalGlyph><layout:generalGlyph layout:id="sa934_glyph" layout:reference="sa934"><layout:boundingBox><layout:position layout:x="3686.5" layout:y="4553.5" /><layout:dimensions layout:height="25.0" layout:width="90.0" /></layout:boundingBox></layout:generalGlyph><layout:generalGlyph layout:id="sa935_glyph" layout:reference="sa935"><layout:boundingBox><layout:position layout:x="3350.5" layout:y="4636.5" /><layout:dimensions layout:height="40.0" layout:width="100.0" /></layout:boundingBox></layout:generalGlyph><layout:generalGlyph layout:id="sa936_glyph" layout:reference="sa936"><layout:boundingBox><layout:position layout:x="3801.0" layout:y="980.0" /><layout:dimensions layout:height="30.0" layout:width="80.0" /></layout:boundingBox></layout:generalGlyph><layout:generalGlyph layout:id="sa944_glyph" layout:reference="sa944"><layout:boundingBox><layout:position layout:x="3269.5" layout:y="777.5" /><layout:dimensions layout:height="25.0" layout:width="25.0" /></layout:boundingBox></layout:generalGlyph><layout:generalGlyph layout:id="sa949_glyph" layout:reference="sa949"><layout:boundingBox><layout:position layout:x="4274.0" layout:y="955.0" /><layout:dimensions layout:height="40.0" layout:width="120.0" /></layout:boundingBox></layout:generalGlyph><layout:generalGlyph layout:id="sa103_glyph" layout:reference="sa103"><layout:boundingBox><layout:position layout:x="1136.9375" layout:y="1062.5" /><layout:dimensions layout:height="60.0" layout:width="120.0" /></layout:boundingBox></layout:generalGlyph><layout:generalGlyph layout:id="sa950_glyph" layout:reference="sa950"><layout:boundingBox><layout:position layout:x="1850.75" layout:y="1023.3333333333333" /><layout:dimensions layout:height="60.0" layout:width="140.0" /></layout:boundingBox></layout:generalGlyph><layout:generalGlyph layout:id="sa951_glyph" layout:reference="sa951"><layout:boundingBox><layout:position layout:x="3570.0" layout:y="3975.5" /><layout:dimensions layout:height="30.0" layout:width="70.0" /></layout:boundingBox></layout:generalGlyph><layout:generalGlyph layout:id="sa952_glyph" layout:reference="sa952"><layout:boundingBox><layout:position layout:x="3441.0" layout:y="3976.5" /><layout:dimensions layout:height="30.0" layout:width="70.0" /></layout:boundingBox></layout:generalGlyph><layout:generalGlyph layout:id="sa954_glyph" layout:reference="sa954"><layout:boundingBox><layout:position layout:x="4517.25" layout:y="3387.476190476191" /><layout:dimensions layout:height="60.0" layout:width="120.0" /></layout:boundingBox></layout:generalGlyph><layout:generalGlyph layout:id="sa955_glyph" layout:reference="sa955"><layout:boundingBox><layout:position layout:x="4326.0" layout:y="3315.0" /><layout:dimensions layout:height="30.0" layout:width="80.0" /></layout:boundingBox></layout:generalGlyph><layout:generalGlyph layout:id="sa956_glyph" layout:reference="sa956"><layout:boundingBox><layout:position layout:x="2813.0" layout:y="3203.0" /><layout:dimensions layout:height="30.0" layout:width="80.0" /></layout:boundingBox></layout:generalGlyph><layout:generalGlyph layout:id="sa957_glyph" layout:reference="sa957"><layout:boundingBox><layout:position layout:x="2953.0" layout:y="3202.0" /><layout:dimensions layout:height="30.0" layout:width="80.0" /></layout:boundingBox></layout:generalGlyph><layout:generalGlyph layout:id="sa959_glyph" layout:reference="sa959"><layout:boundingBox><layout:position layout:x="4421.0" layout:y="3623.0" /><layout:dimensions layout:height="40.0" layout:width="80.0" /></layout:boundingBox></layout:generalGlyph><layout:generalGlyph layout:id="sa960_glyph" layout:reference="sa960"><layout:boundingBox><layout:position layout:x="477.5" layout:y="4529.5" /><layout:dimensions layout:height="30.0" layout:width="100.0" /></layout:boundingBox></layout:generalGlyph><layout:generalGlyph layout:id="sa961_glyph" layout:reference="sa961"><layout:boundingBox><layout:position layout:x="450.0" layout:y="4666.0" /><layout:dimensions layout:height="40.0" layout:width="120.0" /></layout:boundingBox></layout:generalGlyph><layout:generalGlyph layout:id="sa966_glyph" layout:reference="sa966"><layout:boundingBox><layout:position layout:x="2510.5" layout:y="2397.5" /><layout:dimensions layout:height="25.0" layout:width="25.0" /></layout:boundingBox></layout:generalGlyph><layout:generalGlyph layout:id="sa978_glyph" layout:reference="sa978"><layout:boundingBox><layout:position layout:x="4573.222222222222" layout:y="2285.222222222222" /><layout:dimensions layout:height="40.0" layout:width="120.0" /></layout:boundingBox></layout:generalGlyph><layout:generalGlyph layout:id="sa979_glyph" layout:reference="sa979"><layout:boundingBox><layout:position layout:x="7239.722222222222" layout:y="1343.3333333333333" /><layout:dimensions layout:height="47.0" layout:width="129.0" /></layout:boundingBox></layout:generalGlyph><layout:generalGlyph layout:id="sa980_glyph" layout:reference="sa980"><layout:boundingBox><layout:position layout:x="5952.5" layout:y="1751.5" /><layout:dimensions layout:height="25.0" layout:width="25.0" /></layout:boundingBox></layout:generalGlyph><layout:generalGlyph layout:id="sa981_glyph" layout:reference="sa981"><layout:boundingBox><layout:position layout:x="5642.5" layout:y="1738.5" /><layout:dimensions layout:height="25.0" layout:width="25.0" /></layout:boundingBox></layout:generalGlyph><layout:generalGlyph layout:id="sa982_glyph" layout:reference="sa982"><layout:boundingBox><layout:position layout:x="6310.5" layout:y="1743.5" /><layout:dimensions layout:height="25.0" layout:width="25.0" /></layout:boundingBox></layout:generalGlyph><layout:generalGlyph layout:id="sa983_glyph" layout:reference="sa983"><layout:boundingBox><layout:position layout:x="4863.11111111111" layout:y="1034.2222222222222" /><layout:dimensions layout:height="40.0" layout:width="120.0" /></layout:boundingBox></layout:generalGlyph><layout:generalGlyph layout:id="sa984_glyph" layout:reference="sa984"><layout:boundingBox><layout:position layout:x="5165.11111111111" layout:y="1170.2222222222222" /><layout:dimensions layout:height="40.0" layout:width="120.0" /></layout:boundingBox></layout:generalGlyph><layout:generalGlyph layout:id="sa986_glyph" layout:reference="sa986"><layout:boundingBox><layout:position layout:x="4949.5" layout:y="2229.5" /><layout:dimensions layout:height="40.0" layout:width="120.0" /></layout:boundingBox></layout:generalGlyph><layout:generalGlyph layout:id="sa987_glyph" layout:reference="sa987"><layout:boundingBox><layout:position layout:x="4929.5" layout:y="2497.5" /><layout:dimensions layout:height="40.0" layout:width="120.0" /></layout:boundingBox></layout:generalGlyph><layout:generalGlyph layout:id="sa988_glyph" layout:reference="sa988"><layout:boundingBox><layout:position layout:x="4926.25" layout:y="2636.5" /><layout:dimensions layout:height="40.0" layout:width="120.0" /></layout:boundingBox></layout:generalGlyph><layout:generalGlyph layout:id="sa990_glyph" layout:reference="sa990"><layout:boundingBox><layout:position layout:x="4894.923529411765" layout:y="3367.029069767442" /><layout:dimensions layout:height="46.0" layout:width="126.0" /></layout:boundingBox></layout:generalGlyph><layout:generalGlyph layout:id="sa991_glyph" layout:reference="sa991"><layout:boundingBox><layout:position layout:x="4791.0" layout:y="4827.0" /><layout:dimensions layout:height="69.0" layout:width="359.0" /></layout:boundingBox></layout:generalGlyph><layout:generalGlyph layout:id="sa992_glyph" layout:reference="sa992"><layout:boundingBox><layout:position layout:x="4842.90909090909" layout:y="4543.454545454545" /><layout:dimensions layout:height="30.0" layout:width="100.0" /></layout:boundingBox></layout:generalGlyph><layout:generalGlyph layout:id="sa993_glyph" layout:reference="sa993"><layout:boundingBox><layout:position layout:x="6168.0" layout:y="4823.0" /><layout:dimensions layout:height="40.0" layout:width="173.0" /></layout:boundingBox></layout:generalGlyph><layout:generalGlyph layout:id="sa994_glyph" layout:reference="sa994"><layout:boundingBox><layout:position layout:x="5756.0" layout:y="3160.375" /><layout:dimensions layout:height="40.0" layout:width="120.0" /></layout:boundingBox></layout:generalGlyph><layout:generalGlyph layout:id="sa995_glyph" layout:reference="sa995"><layout:boundingBox><layout:position layout:x="5895.0" layout:y="3162.625" /><layout:dimensions layout:height="40.0" layout:width="120.0" /></layout:boundingBox></layout:generalGlyph><layout:generalGlyph layout:id="sa996_glyph" layout:reference="sa996"><layout:boundingBox><layout:position layout:x="7050.5" layout:y="1578.5" /><layout:dimensions layout:height="21.0" layout:width="40.0" /></layout:boundingBox></layout:generalGlyph><layout:generalGlyph layout:id="sa997_glyph" layout:reference="sa997"><layout:boundingBox><layout:position layout:x="6885.0" layout:y="2454.0" /><layout:dimensions layout:height="30.0" layout:width="70.0" /></layout:boundingBox></layout:generalGlyph><layout:generalGlyph layout:id="sa998_glyph" layout:reference="sa998"><layout:boundingBox><layout:position layout:x="3772.5" layout:y="801.75" /><layout:dimensions layout:height="34.0" layout:width="117.0" /></layout:boundingBox></layout:generalGlyph><layout:generalGlyph layout:id="sa1000_glyph" layout:reference="sa1000"><layout:boundingBox><layout:position layout:x="4639.0" layout:y="1580.0" /><layout:dimensions layout:height="51.0" layout:width="220.0" /></layout:boundingBox></layout:generalGlyph><layout:generalGlyph layout:id="sa1004_glyph" layout:reference="sa1004"><layout:boundingBox><layout:position layout:x="4214.0" layout:y="1077.0" /><layout:dimensions layout:height="28.0" layout:width="59.0" /></layout:boundingBox></layout:generalGlyph><layout:generalGlyph layout:id="sa1005_glyph" layout:reference="sa1005"><layout:boundingBox><layout:position layout:x="4407.0" layout:y="1081.0" /><layout:dimensions layout:height="40.0" layout:width="80.0" /></layout:boundingBox></layout:generalGlyph><layout:generalGlyph layout:id="sa1007_glyph" layout:reference="sa1007"><layout:boundingBox><layout:position layout:x="4907.0" layout:y="1221.0" /><layout:dimensions layout:height="40.0" layout:width="80.0" /></layout:boundingBox></layout:generalGlyph><layout:generalGlyph layout:id="sa1008_glyph" layout:reference="sa1008"><layout:boundingBox><layout:position layout:x="4312.0" layout:y="1085.0" /><layout:dimensions layout:height="34.0" layout:width="64.0" /></layout:boundingBox></layout:generalGlyph><layout:generalGlyph layout:id="sa1012_glyph" layout:reference="sa1012"><layout:boundingBox><layout:position layout:x="4392.0" layout:y="3102.0" /><layout:dimensions layout:height="40.0" layout:width="80.0" /></layout:boundingBox></layout:generalGlyph><layout:generalGlyph layout:id="sa1013_glyph" layout:reference="sa1013"><layout:boundingBox><layout:position layout:x="4683.0" layout:y="3102.0" /><layout:dimensions layout:height="40.0" layout:width="80.0" /></layout:boundingBox></layout:generalGlyph><layout:generalGlyph layout:id="sa1014_glyph" layout:reference="sa1014"><layout:boundingBox><layout:position layout:x="4683.5" layout:y="3352.0" /><layout:dimensions layout:height="40.0" layout:width="80.0" /></layout:boundingBox></layout:generalGlyph><layout:generalGlyph layout:id="sa1015_glyph" layout:reference="sa1015"><layout:boundingBox><layout:position layout:x="5092.0" layout:y="1242.0" /><layout:dimensions layout:height="36.0" layout:width="221.0" /></layout:boundingBox></layout:generalGlyph></layout:listOfAdditionalGraphicalObjects></layout:layout></layout:listOfLayouts><qual:listOfQualitativeSpecies><qual:qualitativeSpecies qual:compartment="comp1" qual:constant="false" qual:id="csa2" qual:maxLevel="1" qual:name="NFKB1-RELA-IKB complex_complex"><annotation><rdf:RDF>
<rdf:Description rdf:about="#s1944">
<bqbiol:hasPart>
<rdf:Bag>
<rdf:li rdf:resource="urn:miriam:uniprot:P25963" />
</rdf:Bag>
</bqbiol:hasPart>
<bqbiol:hasPart>
<rdf:Bag>
<rdf:li rdf:resource="urn:miriam:uniprot:P19838" />
</rdf:Bag>
</bqbiol:hasPart>
<bqbiol:hasPart>
<rdf:Bag>
<rdf:li rdf:resource="urn:miriam:uniprot:Q04206" />
</rdf:Bag>
</bqbiol:hasPart>
<bqbiol:isDescribedBy><rdf:Bag><rdf:li rdf:resource="urn:casq:function:NFKB1-RelA-IKB complex_complex&amp;IkB kinase complex_complex" /></rdf:Bag></bqbiol:isDescribedBy><bqbiol:isDescribedBy><rdf:Bag><rdf:li rdf:resource="urn:casq:cdid:s1944" /></rdf:Bag></bqbiol:isDescribedBy></rdf:Description>
</rdf:RDF>
</annotation></qual:qualitativeSpecies><qual:qualitativeSpecies qual:compartment="comp1" qual:constant="true" qual:id="csa3" qual:maxLevel="1" qual:name="NFKB1-RelA-IKB complex_complex"><annotation><rdf:RDF>
<rdf:Description rdf:about="#s1943">
<bqbiol:hasPart>
<rdf:Bag>
<rdf:li rdf:resource="urn:miriam:uniprot:P25963" />
</rdf:Bag>
</bqbiol:hasPart>
<bqbiol:hasPart>
<rdf:Bag>
<rdf:li rdf:resource="urn:miriam:uniprot:P19838" />
</rdf:Bag>
</bqbiol:hasPart>
<bqbiol:hasPart>
<rdf:Bag>
<rdf:li rdf:resource="urn:miriam:uniprot:Q04206" />
</rdf:Bag>
</bqbiol:hasPart>
<bqbiol:isDescribedBy><rdf:Bag><rdf:li rdf:resource="urn:casq:function:NFKB1-RelA-IKB complex_complex" /></rdf:Bag></bqbiol:isDescribedBy><bqbiol:isDescribedBy><rdf:Bag><rdf:li rdf:resource="urn:casq:cdid:s1943" /></rdf:Bag></bqbiol:isDescribedBy></rdf:Description>
</rdf:RDF>
</annotation></qual:qualitativeSpecies><qual:qualitativeSpecies qual:compartment="comp1" qual:constant="false" qual:id="csa4" qual:maxLevel="1" qual:name="IkB kinase complex_complex"><annotation><rdf:RDF>
<rdf:Description rdf:about="#s1811">
<bqbiol:hasPart>
<rdf:Bag>
<rdf:li rdf:resource="urn:miriam:uniprot:O15111" />
</rdf:Bag>
</bqbiol:hasPart>
<bqbiol:hasPart>
<rdf:Bag>
<rdf:li rdf:resource="urn:miriam:uniprot:O14920" />
</rdf:Bag>
</bqbiol:hasPart>
<bqbiol:hasPart>
<rdf:Bag>
<rdf:li rdf:resource="urn:miriam:uniprot:Q9Y6K9" />
</rdf:Bag>
</bqbiol:hasPart>
<bqbiol:hasPart>
<rdf:Bag>
<rdf:li rdf:resource="urn:miriam:uniprot:O15111" />
</rdf:Bag>
</bqbiol:hasPart>
<bqbiol:hasPart>
<rdf:Bag>
<rdf:li rdf:resource="urn:miriam:uniprot:O14920" />
</rdf:Bag>
</bqbiol:hasPart>
<bqbiol:hasPart>
<rdf:Bag>
<rdf:li rdf:resource="urn:miriam:uniprot:Q9Y6K9" />
</rdf:Bag>
</bqbiol:hasPart>
<bqbiol:isDescribedBy><rdf:Bag><rdf:li rdf:resource="urn:casq:function:MAP3K14_phosphorylated|PKC_delta__phosphorylated" /></rdf:Bag></bqbiol:isDescribedBy><bqbiol:isDescribedBy><rdf:Bag><rdf:li rdf:resource="urn:casq:cdid:s1811" /></rdf:Bag></bqbiol:isDescribedBy></rdf:Description>
</rdf:RDF>
</annotation></qual:qualitativeSpecies><qual:qualitativeSpecies qual:compartment="comp1" qual:constant="false" qual:id="csa14" qual:maxLevel="1" qual:name="FAK1-SRC complex_complex"><annotation><rdf:RDF>
<rdf:Description rdf:about="#s1946">
<bqbiol:hasPart>
<rdf:Bag>
<rdf:li rdf:resource="urn:miriam:uniprot:Q05397" />
</rdf:Bag>
</bqbiol:hasPart>
<bqbiol:hasPart>
<rdf:Bag>
<rdf:li rdf:resource="urn:miriam:uniprot:P12931" />
</rdf:Bag>
</bqbiol:hasPart>
<bqbiol:isDescribedBy><rdf:Bag><rdf:li rdf:resource="urn:casq:function:p60 SRC_phosphorylated&amp;FAK1_phosphorylated" /></rdf:Bag></bqbiol:isDescribedBy><bqbiol:isDescribedBy><rdf:Bag><rdf:li rdf:resource="urn:casq:cdid:s1946" /></rdf:Bag></bqbiol:isDescribedBy></rdf:Description>
</rdf:RDF>
</annotation></qual:qualitativeSpecies><qual:qualitativeSpecies qual:compartment="comp1" qual:constant="false" qual:id="csa15" qual:maxLevel="1" qual:name="CAS-CRK complex_complex"><annotation><rdf:RDF>
<rdf:Description rdf:about="#s1948">
<bqbiol:hasPart>
<rdf:Bag>
<rdf:li rdf:resource="urn:miriam:uniprot:P56945" />
</rdf:Bag>
</bqbiol:hasPart>
<bqbiol:hasPart>
<rdf:Bag>
<rdf:li rdf:resource="urn:miriam:uniprot:P46108" />
</rdf:Bag>
</bqbiol:hasPart>
<bqbiol:isDescribedBy><rdf:Bag><rdf:li rdf:resource="urn:casq:function:CAS_phosphorylated_phosphorylated&amp;CRK&amp;FAK1-SRC complex_complex" /></rdf:Bag></bqbiol:isDescribedBy><bqbiol:isDescribedBy><rdf:Bag><rdf:li rdf:resource="urn:casq:cdid:s1948" /></rdf:Bag></bqbiol:isDescribedBy></rdf:Description>
</rdf:RDF>
</annotation></qual:qualitativeSpecies><qual:qualitativeSpecies qual:compartment="comp1" qual:constant="false" qual:id="csa7" qual:maxLevel="1" qual:name="Complex (HBEGF/EGFR)_complex"><annotation><rdf:RDF>
<rdf:Description rdf:about="#s1923">
<bqmodel:isDescribedBy>
<rdf:Bag>
<rdf:li rdf:resource="urn:miriam:uniprot:P00533" />
</rdf:Bag>
</bqmodel:isDescribedBy>
<bqbiol:isDescribedBy><rdf:Bag><rdf:li rdf:resource="urn:casq:function:SRC_br_@G_alpha_q_phosphorylated_phosphorylated" /></rdf:Bag></bqbiol:isDescribedBy><bqbiol:isDescribedBy><rdf:Bag><rdf:li rdf:resource="urn:casq:cdid:s1923" /></rdf:Bag></bqbiol:isDescribedBy></rdf:Description>
</rdf:RDF>
</annotation></qual:qualitativeSpecies><qual:qualitativeSpecies qual:compartment="comp1" qual:constant="false" qual:id="csa8" qual:maxLevel="1" qual:name="SHC1-GRB2-SOS1_complex"><annotation><rdf:RDF>
<rdf:Description rdf:about="#s882">
<bqmodel:is>
<rdf:Bag>
<rdf:li rdf:resource="urn:miriam:uniprot:P29353" />
</rdf:Bag>
</bqmodel:is>
<bqbiol:hasPart>
<rdf:Bag>
<rdf:li rdf:resource="urn:miriam:uniprot:P62993" />
</rdf:Bag>
</bqbiol:hasPart>
<bqbiol:hasPart>
<rdf:Bag>
<rdf:li rdf:resource="urn:miriam:uniprot:Q07889" />
</rdf:Bag>
</bqbiol:hasPart>
<bqbiol:isDescribedBy><rdf:Bag><rdf:li rdf:resource="urn:casq:function:SHC1&amp;Complex (HBEGF/EGFR)_complex|Complex (GRB2/SOS1)_complex&amp;Complex (HBEGF/EGFR)_complex" /></rdf:Bag></bqbiol:isDescribedBy><bqbiol:isDescribedBy><rdf:Bag><rdf:li rdf:resource="urn:casq:cdid:s1922" /></rdf:Bag></bqbiol:isDescribedBy></rdf:Description>
</rdf:RDF>
</annotation></qual:qualitativeSpecies><qual:qualitativeSpecies qual:compartment="comp1" qual:constant="false" qual:id="csa10" qual:maxLevel="1" qual:name="p52SHC1-GRB2-SOS1_complex"><annotation><rdf:RDF><rdf:Description rdf:about="#s1926"><bqbiol:isDescribedBy><rdf:Bag><rdf:li rdf:resource="urn:casq:function:Complex (GRB2/SOS1)_complex&amp;p52 SHC1_phosphorylated" /></rdf:Bag></bqbiol:isDescribedBy><bqbiol:isDescribedBy><rdf:Bag><rdf:li rdf:resource="urn:casq:cdid:s1926" /></rdf:Bag></bqbiol:isDescribedBy></rdf:Description></rdf:RDF></annotation></qual:qualitativeSpecies><qual:qualitativeSpecies qual:compartment="comp1" qual:constant="false" qual:id="csa9" qual:maxLevel="1" qual:name="Complex (GRB2/SOS1)_complex"><annotation><rdf:RDF>
<rdf:Description rdf:about="#s1924">
<bqbiol:hasPart>
<rdf:Bag>
<rdf:li rdf:resource="urn:miriam:uniprot:P62993" />
</rdf:Bag>
</bqbiol:hasPart>
<bqbiol:hasPart>
<rdf:Bag>
<rdf:li rdf:resource="urn:miriam:uniprot:Q07889" />
</rdf:Bag>
</bqbiol:hasPart>
<bqbiol:isDescribedBy><rdf:Bag><rdf:li rdf:resource="urn:casq:function:SOS1&amp;GRB2" /></rdf:Bag></bqbiol:isDescribedBy><bqbiol:isDescribedBy><rdf:Bag><rdf:li rdf:resource="urn:casq:cdid:s1924" /></rdf:Bag></bqbiol:isDescribedBy></rdf:Description>
</rdf:RDF>
</annotation></qual:qualitativeSpecies><qual:qualitativeSpecies qual:compartment="comp1" qual:constant="false" qual:id="csa13" qual:maxLevel="1" qual:name="IRS-1-GRB2-SOS1_complex"><annotation><rdf:RDF><rdf:Description rdf:about="#s1928"><bqbiol:isDescribedBy><rdf:Bag><rdf:li rdf:resource="urn:casq:function:Complex (GRB2/SOS1)_complex&amp;IRS1_phosphorylated" /></rdf:Bag></bqbiol:isDescribedBy><bqbiol:isDescribedBy><rdf:Bag><rdf:li rdf:resource="urn:casq:cdid:s1928" /></rdf:Bag></bqbiol:isDescribedBy></rdf:Description></rdf:RDF></annotation></qual:qualitativeSpecies><qual:qualitativeSpecies qual:compartment="comp1" qual:constant="false" qual:id="csa12" qual:maxLevel="1" qual:name="p46SHC1-GRB2-SOS1_complex"><annotation><rdf:RDF><rdf:Description rdf:about="#s1927"><bqbiol:isDescribedBy><rdf:Bag><rdf:li rdf:resource="urn:casq:function:Complex (GRB2/SOS1)_complex&amp;p46 SHC1_phosphorylated" /></rdf:Bag></bqbiol:isDescribedBy><bqbiol:isDescribedBy><rdf:Bag><rdf:li rdf:resource="urn:casq:cdid:s1927" /></rdf:Bag></bqbiol:isDescribedBy></rdf:Description></rdf:RDF></annotation></qual:qualitativeSpecies><qual:qualitativeSpecies qual:compartment="comp1" qual:constant="false" qual:id="csa6" qual:maxLevel="1" qual:name="NFKB/RELA heterodimer_complex"><annotation><rdf:RDF>
<rdf:Description rdf:about="#s1945">
<bqbiol:hasPart>
<rdf:Bag>
<rdf:li rdf:resource="urn:miriam:uniprot:P19838" />
</rdf:Bag>
</bqbiol:hasPart>
<bqbiol:hasPart>
<rdf:Bag>
<rdf:li rdf:resource="urn:miriam:uniprot:Q04206" />
</rdf:Bag>
</bqbiol:hasPart>
<bqbiol:isDescribedBy><rdf:Bag><rdf:li rdf:resource="urn:casq:function:RHOA-GTP|PRKD1_phosphorylated_phosphorylated&amp;NFKB1-RELA-IKB complex_complex&amp;!PKC_alpha__phosphorylated" /></rdf:Bag></bqbiol:isDescribedBy><bqbiol:isDescribedBy><rdf:Bag><rdf:li rdf:resource="urn:casq:cdid:s1945" /></rdf:Bag></bqbiol:isDescribedBy></rdf:Description>
</rdf:RDF>
</annotation></qual:qualitativeSpecies><qual:qualitativeSpecies qual:compartment="comp1" qual:constant="false" qual:id="csa29" qual:maxLevel="1" qual:name="E-cadherin/_beta_-catenin_complex"><annotation><rdf:RDF>
<rdf:Description rdf:about="#s1977">
<bqbiol:hasPart>
<rdf:Bag>
<rdf:li rdf:resource="urn:miriam:uniprot:P35222" />
</rdf:Bag>
</bqbiol:hasPart>
<bqbiol:hasPart>
<rdf:Bag>
<rdf:li rdf:resource="urn:miriam:uniprot:P12830" />
</rdf:Bag>
</bqbiol:hasPart>
<bqbiol:isDescribedBy><rdf:Bag><rdf:li rdf:resource="urn:casq:function:_beta_-catenin&amp;E-cadherin" /></rdf:Bag></bqbiol:isDescribedBy><bqbiol:isDescribedBy><rdf:Bag><rdf:li rdf:resource="urn:casq:cdid:s1977" /></rdf:Bag></bqbiol:isDescribedBy></rdf:Description>
</rdf:RDF>
</annotation></qual:qualitativeSpecies><qual:qualitativeSpecies qual:compartment="comp1" qual:constant="false" qual:id="csa19" qual:maxLevel="1" qual:name="IRS1 / PI3K association_complex"><annotation><rdf:RDF><rdf:Description rdf:about="#s1936"><bqbiol:isDescribedBy><rdf:Bag><rdf:li rdf:resource="urn:casq:function:IRS1_phosphorylated" /></rdf:Bag></bqbiol:isDescribedBy><bqbiol:isDescribedBy><rdf:Bag><rdf:li rdf:resource="urn:casq:cdid:s1936" /></rdf:Bag></bqbiol:isDescribedBy></rdf:Description></rdf:RDF></annotation></qual:qualitativeSpecies><qual:qualitativeSpecies qual:compartment="comp1" qual:constant="false" qual:id="csa20" qual:maxLevel="1" qual:name="PI3K Class I_complex"><annotation><rdf:RDF>
<rdf:Description rdf:about="#s878">
<bqmodel:is>
<rdf:Bag>
<rdf:li rdf:resource="urn:miriam:uniprot:P27986" />
</rdf:Bag>
</bqmodel:is>
<bqmodel:is>
<rdf:Bag>
<rdf:li rdf:resource="urn:miriam:uniprot:P42338" />
</rdf:Bag>
</bqmodel:is>
<bqbiol:isDescribedBy><rdf:Bag><rdf:li rdf:resource="urn:casq:function:JAK2_phosphorylated_phosphorylated_phosphorylated|FAK1-SRC complex_complex&amp;!Wortmannin_drug" /></rdf:Bag></bqbiol:isDescribedBy><bqbiol:isDescribedBy><rdf:Bag><rdf:li rdf:resource="urn:casq:cdid:s941" /></rdf:Bag></bqbiol:isDescribedBy></rdf:Description>
</rdf:RDF>
</annotation></qual:qualitativeSpecies><qual:qualitativeSpecies qual:compartment="comp1" qual:constant="false" qual:id="csa21" qual:maxLevel="1" qual:name="AKT1-PIP3_complex_CELL"><annotation><rdf:RDF><rdf:Description rdf:about="#s1940"><bqbiol:isDescribedBy><rdf:Bag><rdf:li rdf:resource="urn:casq:function:AKT1-PIP3_complex&amp;PDK1-PIP3_complex|SHP-2_phosphorylated|RHOA-GTP|CDC42-GTP|HRAS-GTP_complex|p38MAPK_phosphorylated_phosphorylated" /></rdf:Bag></bqbiol:isDescribedBy><bqbiol:isDescribedBy><rdf:Bag><rdf:li rdf:resource="urn:casq:cdid:s1940" /></rdf:Bag></bqbiol:isDescribedBy></rdf:Description></rdf:RDF></annotation></qual:qualitativeSpecies><qual:qualitativeSpecies qual:compartment="comp1" qual:constant="false" qual:id="csa25" qual:maxLevel="1" qual:name="mTORC1 complex_complex_CELL"><annotation><rdf:RDF>
<rdf:Description rdf:about="#s1766">
<bqbiol:hasPart>
<rdf:Bag>
<rdf:li rdf:resource="urn:miriam:uniprot:P42345" />
</rdf:Bag>
</bqbiol:hasPart>
<bqbiol:hasPart>
<rdf:Bag>
<rdf:li rdf:resource="urn:miriam:uniprot:Q9BVC4" />
</rdf:Bag>
</bqbiol:hasPart>
<bqbiol:hasPart>
<rdf:Bag>
<rdf:li rdf:resource="urn:miriam:uniprot:Q8N122" />
</rdf:Bag>
</bqbiol:hasPart>
<bqbiol:isDescribedBy><rdf:Bag><rdf:li rdf:resource="urn:casq:function:mTORC1 complex_complex&amp;!PRAS40|mTORC1 complex_complex&amp;RHEB-GTP|mTORC1 complex_complex&amp;!Rapamycin_drug" /></rdf:Bag></bqbiol:isDescribedBy><bqbiol:isDescribedBy><rdf:Bag><rdf:li rdf:resource="urn:casq:cdid:s1766" /></rdf:Bag></bqbiol:isDescribedBy></rdf:Description>
</rdf:RDF>
</annotation></qual:qualitativeSpecies><qual:qualitativeSpecies qual:compartment="comp1" qual:constant="true" qual:id="csa26" qual:maxLevel="1" qual:name="mTORC1 complex_complex_CELL"><annotation><rdf:RDF>
<rdf:Description rdf:about="#s920">
<bqbiol:hasPart>
<rdf:Bag>
<rdf:li rdf:resource="urn:miriam:uniprot:P42345" />
</rdf:Bag>
</bqbiol:hasPart>
<bqbiol:hasPart>
<rdf:Bag>
<rdf:li rdf:resource="urn:miriam:uniprot:Q9BVC4" />
</rdf:Bag>
</bqbiol:hasPart>
<bqbiol:hasPart>
<rdf:Bag>
<rdf:li rdf:resource="urn:miriam:uniprot:Q8N122" />
</rdf:Bag>
</bqbiol:hasPart>
<bqbiol:isDescribedBy><rdf:Bag><rdf:li rdf:resource="urn:casq:function:mTORC1 complex_complex" /></rdf:Bag></bqbiol:isDescribedBy><bqbiol:isDescribedBy><rdf:Bag><rdf:li rdf:resource="urn:casq:cdid:s920" /></rdf:Bag></bqbiol:isDescribedBy></rdf:Description>
</rdf:RDF>
</annotation></qual:qualitativeSpecies><qual:qualitativeSpecies qual:compartment="comp1" qual:constant="true" qual:id="csa28" qual:maxLevel="1" qual:name="mTORC2 complex_complex"><annotation><rdf:RDF>
<rdf:Description rdf:about="#s956">
<bqbiol:hasPart>
<rdf:Bag>
<rdf:li rdf:resource="urn:miriam:uniprot:P42345" />
</rdf:Bag>
</bqbiol:hasPart>
<bqbiol:hasPart>
<rdf:Bag>
<rdf:li rdf:resource="urn:miriam:uniprot:Q9BVC4" />
</rdf:Bag>
</bqbiol:hasPart>
<bqbiol:hasPart>
<rdf:Bag>
<rdf:li rdf:resource="urn:miriam:uniprot:Q6R327" />
</rdf:Bag>
</bqbiol:hasPart>
<bqbiol:hasPart>
<rdf:Bag>
<rdf:li rdf:resource="urn:miriam:uniprot:Q9BPZ7" />
</rdf:Bag>
</bqbiol:hasPart>
<bqbiol:isDescribedBy><rdf:Bag><rdf:li rdf:resource="urn:casq:function:mTORC2 complex_complex" /></rdf:Bag></bqbiol:isDescribedBy><bqbiol:isDescribedBy><rdf:Bag><rdf:li rdf:resource="urn:casq:cdid:s956" /></rdf:Bag></bqbiol:isDescribedBy></rdf:Description>
</rdf:RDF>
</annotation></qual:qualitativeSpecies><qual:qualitativeSpecies qual:compartment="comp1" qual:constant="false" qual:id="csa22" qual:maxLevel="1" qual:name="AKT1-PIP3_complex_CELL"><annotation><rdf:RDF><rdf:Description rdf:about="#s1939"><bqbiol:isDescribedBy><rdf:Bag><rdf:li rdf:resource="urn:casq:function:AKT1-PIP3_complex&amp;mTORC2 complex_complex" /></rdf:Bag></bqbiol:isDescribedBy><bqbiol:isDescribedBy><rdf:Bag><rdf:li rdf:resource="urn:casq:cdid:s1939" /></rdf:Bag></bqbiol:isDescribedBy></rdf:Description></rdf:RDF></annotation></qual:qualitativeSpecies><qual:qualitativeSpecies qual:compartment="comp1" qual:constant="false" qual:id="csa24" qual:maxLevel="1" qual:name="PDK1-PIP3_complex"><annotation><rdf:RDF><rdf:Description rdf:about="#s1937"><bqbiol:isDescribedBy><rdf:Bag><rdf:li rdf:resource="urn:casq:function:PI3,4,5-P3_simple_molecule&amp;PDPK1_phosphorylated" /></rdf:Bag></bqbiol:isDescribedBy><bqbiol:isDescribedBy><rdf:Bag><rdf:li rdf:resource="urn:casq:cdid:s1937" /></rdf:Bag></bqbiol:isDescribedBy></rdf:Description></rdf:RDF></annotation></qual:qualitativeSpecies><qual:qualitativeSpecies qual:compartment="comp1" qual:constant="true" qual:id="csa27" qual:maxLevel="1" qual:name="4E-BP1/EIF4E complex_complex"><annotation><rdf:RDF>
<rdf:Description rdf:about="#s1975">
<bqbiol:hasPart>
<rdf:Bag>
<rdf:li rdf:resource="urn:miriam:uniprot:Q13541" />
</rdf:Bag>
</bqbiol:hasPart>
<bqbiol:hasPart>
<rdf:Bag>
<rdf:li rdf:resource="urn:miriam:uniprot:P06730" />
</rdf:Bag>
</bqbiol:hasPart>
<bqbiol:isDescribedBy><rdf:Bag><rdf:li rdf:resource="urn:casq:function:4E-BP1/EIF4E complex_complex" /></rdf:Bag></bqbiol:isDescribedBy><bqbiol:isDescribedBy><rdf:Bag><rdf:li rdf:resource="urn:casq:cdid:s1975" /></rdf:Bag></bqbiol:isDescribedBy></rdf:Description>
</rdf:RDF>
</annotation></qual:qualitativeSpecies><qual:qualitativeSpecies qual:compartment="comp1" qual:constant="false" qual:id="csa23" qual:maxLevel="1" qual:name="AKT1-PIP3_complex_CELL"><annotation><rdf:RDF><rdf:Description rdf:about="#s1938"><bqbiol:isDescribedBy><rdf:Bag><rdf:li rdf:resource="urn:casq:function:PI3,4,5-P3_simple_molecule&amp;AKT1" /></rdf:Bag></bqbiol:isDescribedBy><bqbiol:isDescribedBy><rdf:Bag><rdf:li rdf:resource="urn:casq:cdid:s1938" /></rdf:Bag></bqbiol:isDescribedBy></rdf:Description></rdf:RDF></annotation></qual:qualitativeSpecies><qual:qualitativeSpecies qual:compartment="comp1" qual:constant="false" qual:id="csa33" qual:maxLevel="1" qual:name="NFKB1/RELA heterodimer_complex"><annotation><rdf:RDF>
<rdf:Description rdf:about="#s1979">
<bqbiol:hasPart>
<rdf:Bag>
<rdf:li rdf:resource="urn:miriam:uniprot:P19838" />
</rdf:Bag>
</bqbiol:hasPart>
<bqbiol:hasPart>
<rdf:Bag>
<rdf:li rdf:resource="urn:miriam:uniprot:Q04206" />
</rdf:Bag>
</bqbiol:hasPart>
<bqbiol:isDescribedBy><rdf:Bag><rdf:li rdf:resource="urn:casq:function:NFKB/RELA heterodimer_complex&amp;MAPK8-10_phosphorylated_phosphorylated" /></rdf:Bag></bqbiol:isDescribedBy><bqbiol:isDescribedBy><rdf:Bag><rdf:li rdf:resource="urn:casq:cdid:s1979" /></rdf:Bag></bqbiol:isDescribedBy></rdf:Description>
</rdf:RDF>
</annotation></qual:qualitativeSpecies><qual:qualitativeSpecies qual:compartment="comp1" qual:constant="false" qual:id="csa34" qual:maxLevel="1" qual:name="AP1 (FOS+JUN)_complex"><annotation><rdf:RDF>
<rdf:Description rdf:about="#s1983">
<bqbiol:hasPart>
<rdf:Bag>
<rdf:li rdf:resource="urn:miriam:uniprot:P01100" />
</rdf:Bag>
</bqbiol:hasPart>
<bqbiol:hasPart>
<rdf:Bag>
<rdf:li rdf:resource="urn:miriam:uniprot:P05412" />
</rdf:Bag>
</bqbiol:hasPart>
<bqbiol:isDescribedBy><rdf:Bag><rdf:li rdf:resource="urn:casq:function:FOS_phosphorylated_phosphorylated_phosphorylated_phosphorylated_phosphorylated_phosphorylated&amp;JUN_phosphorylated_phosphorylated&amp;NFKB1/RELA heterodimer_complex" /></rdf:Bag></bqbiol:isDescribedBy><bqbiol:isDescribedBy><rdf:Bag><rdf:li rdf:resource="urn:casq:cdid:s1983" /></rdf:Bag></bqbiol:isDescribedBy></rdf:Description>
</rdf:RDF>
</annotation></qual:qualitativeSpecies><qual:qualitativeSpecies qual:compartment="comp1" qual:constant="false" qual:id="csa35" qual:maxLevel="1" qual:name="_beta_-catenin/TCF-4_complex"><annotation><rdf:RDF>
<rdf:Description rdf:about="#s1978">
<bqbiol:hasPart>
<rdf:Bag>
<rdf:li rdf:resource="urn:miriam:uniprot:P35222" />
</rdf:Bag>
</bqbiol:hasPart>
<bqbiol:hasPart>
<rdf:Bag>
<rdf:li rdf:resource="urn:miriam:uniprot:Q9NQB0" />
</rdf:Bag>
</bqbiol:hasPart>
<bqbiol:isDescribedBy><rdf:Bag><rdf:li rdf:resource="urn:casq:function:TCF7L2&amp;_beta_-catenin_phosphorylated" /></rdf:Bag></bqbiol:isDescribedBy><bqbiol:isDescribedBy><rdf:Bag><rdf:li rdf:resource="urn:casq:cdid:s1978" /></rdf:Bag></bqbiol:isDescribedBy></rdf:Description>
</rdf:RDF>
</annotation></qual:qualitativeSpecies><qual:qualitativeSpecies qual:compartment="comp1" qual:constant="false" qual:id="csa36" qual:maxLevel="1" qual:name="JUN+ATF2 _complex"><annotation><rdf:RDF>
<rdf:Description rdf:about="#s1993">
<bqbiol:hasPart>
<rdf:Bag>
<rdf:li rdf:resource="urn:miriam:uniprot:P05412" />
</rdf:Bag>
</bqbiol:hasPart>
<bqbiol:hasPart>
<rdf:Bag>
<rdf:li rdf:resource="urn:miriam:uniprot:P15336" />
</rdf:Bag>
</bqbiol:hasPart>
<bqbiol:isDescribedBy><rdf:Bag><rdf:li rdf:resource="urn:casq:function:JUN_phosphorylated_phosphorylated&amp;ATF2_phosphorylated_phosphorylated" /></rdf:Bag></bqbiol:isDescribedBy><bqbiol:isDescribedBy><rdf:Bag><rdf:li rdf:resource="urn:casq:cdid:s1993" /></rdf:Bag></bqbiol:isDescribedBy></rdf:Description>
</rdf:RDF>
</annotation></qual:qualitativeSpecies><qual:qualitativeSpecies qual:compartment="comp1" qual:constant="false" qual:id="csa39" qual:maxLevel="1" qual:name="CCK-CCK1R_complex"><annotation><rdf:RDF><rdf:Description rdf:about="#s1163"><bqbiol:isDescribedBy><rdf:Bag><rdf:li rdf:resource="urn:casq:function:CCK1R (active)_complex" /></rdf:Bag></bqbiol:isDescribedBy><bqbiol:isDescribedBy><rdf:Bag><rdf:li rdf:resource="urn:casq:cdid:s1163" /></rdf:Bag></bqbiol:isDescribedBy></rdf:Description></rdf:RDF></annotation></qual:qualitativeSpecies><qual:qualitativeSpecies qual:compartment="comp1" qual:constant="false" qual:id="csa41" qual:maxLevel="1" qual:name="CCK1R (inactive)_complex"><annotation><rdf:RDF><rdf:Description rdf:about="#s1998"><bqbiol:isDescribedBy><rdf:Bag><rdf:li rdf:resource="urn:casq:function:CCK1R (active)_complex&amp;PKC" /></rdf:Bag></bqbiol:isDescribedBy><bqbiol:isDescribedBy><rdf:Bag><rdf:li rdf:resource="urn:casq:cdid:s1998" /></rdf:Bag></bqbiol:isDescribedBy></rdf:Description></rdf:RDF></annotation></qual:qualitativeSpecies><qual:qualitativeSpecies qual:compartment="comp1" qual:constant="false" qual:id="csa40" qual:maxLevel="1" qual:name="CCK1R (active)_complex"><annotation><rdf:RDF><rdf:Description rdf:about="#s1999"><bqbiol:isDescribedBy><rdf:Bag><rdf:li rdf:resource="urn:casq:function:CCK1R" /></rdf:Bag></bqbiol:isDescribedBy><bqbiol:isDescribedBy><rdf:Bag><rdf:li rdf:resource="urn:casq:cdid:s1999" /></rdf:Bag></bqbiol:isDescribedBy></rdf:Description></rdf:RDF></annotation></qual:qualitativeSpecies><qual:qualitativeSpecies qual:compartment="comp1" qual:constant="true" qual:id="csa47" qual:maxLevel="1" qual:name="G_alpha_s_beta_gamma__complex"><annotation><rdf:RDF>
<rdf:Description rdf:about="#s1179">
<bqbiol:hasPart>
<rdf:Bag>
<rdf:li rdf:resource="urn:miriam:uniprot:P63092" />
</rdf:Bag>
</bqbiol:hasPart>
<bqbiol:isDescribedBy><rdf:Bag><rdf:li rdf:resource="urn:casq:function:G_alpha_s_beta_gamma__complex" /></rdf:Bag></bqbiol:isDescribedBy><bqbiol:isDescribedBy><rdf:Bag><rdf:li rdf:resource="urn:casq:cdid:s1179" /></rdf:Bag></bqbiol:isDescribedBy></rdf:Description>
</rdf:RDF>
</annotation></qual:qualitativeSpecies><qual:qualitativeSpecies qual:compartment="comp1" qual:constant="false" qual:id="csa46" qual:maxLevel="1" qual:name="G_alpha_S__complex"><annotation><rdf:RDF>
<rdf:Description rdf:about="#s738">
<bqbiol:hasPart>
<rdf:Bag>
<rdf:li rdf:resource="urn:miriam:uniprot:P63092" />
</rdf:Bag>
</bqbiol:hasPart>
<bqbiol:isDescribedBy><rdf:Bag><rdf:li rdf:resource="urn:casq:function:G_alpha_s_beta_gamma__complex&amp;CCK1R" /></rdf:Bag></bqbiol:isDescribedBy><bqbiol:isDescribedBy><rdf:Bag><rdf:li rdf:resource="urn:casq:cdid:s738" /></rdf:Bag></bqbiol:isDescribedBy></rdf:Description>
</rdf:RDF>
</annotation></qual:qualitativeSpecies><qual:qualitativeSpecies qual:compartment="comp1" qual:constant="false" qual:id="csa72" qual:maxLevel="1" qual:name="FAK2-SRC-CRK complex_complex"><annotation><rdf:RDF>
<rdf:Description rdf:about="#s1949">
<bqbiol:hasPart>
<rdf:Bag>
<rdf:li rdf:resource="urn:miriam:uniprot:Q14289" />
</rdf:Bag>
</bqbiol:hasPart>
<bqbiol:hasPart>
<rdf:Bag>
<rdf:li rdf:resource="urn:miriam:uniprot:P12931" />
</rdf:Bag>
</bqbiol:hasPart>
<bqbiol:hasPart>
<rdf:Bag>
<rdf:li rdf:resource="urn:miriam:uniprot:P46108" />
</rdf:Bag>
</bqbiol:hasPart>
<bqbiol:isDescribedBy><rdf:Bag><rdf:li rdf:resource="urn:casq:function:FAK2-SRC complex_complex&amp;CRK" /></rdf:Bag></bqbiol:isDescribedBy><bqbiol:isDescribedBy><rdf:Bag><rdf:li rdf:resource="urn:casq:cdid:s1949" /></rdf:Bag></bqbiol:isDescribedBy></rdf:Description>
</rdf:RDF>
</annotation></qual:qualitativeSpecies><qual:qualitativeSpecies qual:compartment="comp1" qual:constant="false" qual:id="csa71" qual:maxLevel="1" qual:name="FAK2-SRC complex_complex_CELL"><annotation><rdf:RDF>
<rdf:Description rdf:about="#s1953">
<bqbiol:hasPart>
<rdf:Bag>
<rdf:li rdf:resource="urn:miriam:uniprot:Q14289" />
</rdf:Bag>
</bqbiol:hasPart>
<bqbiol:hasPart>
<rdf:Bag>
<rdf:li rdf:resource="urn:miriam:uniprot:P12931" />
</rdf:Bag>
</bqbiol:hasPart>
<bqbiol:isDescribedBy><rdf:Bag><rdf:li rdf:resource="urn:casq:function:FAK2-SRC complex_complex&amp;FAK2-SRC complex_complex" /></rdf:Bag></bqbiol:isDescribedBy><bqbiol:isDescribedBy><rdf:Bag><rdf:li rdf:resource="urn:casq:cdid:s1953" /></rdf:Bag></bqbiol:isDescribedBy></rdf:Description>
</rdf:RDF>
</annotation></qual:qualitativeSpecies><qual:qualitativeSpecies qual:compartment="comp1" qual:constant="false" qual:id="csa49" qual:maxLevel="1" qual:name="FAK2-SRC complex_complex_CELL"><annotation><rdf:RDF>
<rdf:Description rdf:about="#s1952">
<bqbiol:hasPart>
<rdf:Bag>
<rdf:li rdf:resource="urn:miriam:uniprot:Q14289" />
</rdf:Bag>
</bqbiol:hasPart>
<bqbiol:hasPart>
<rdf:Bag>
<rdf:li rdf:resource="urn:miriam:uniprot:P12931" />
</rdf:Bag>
</bqbiol:hasPart>
<bqmodel:is>
<rdf:Bag>
<rdf:li rdf:resource="urn:miriam:uniprot:Q14289" />
</rdf:Bag>
</bqmodel:is>
<bqmodel:is>
<rdf:Bag>
<rdf:li rdf:resource="urn:miriam:uniprot:P12931" />
</rdf:Bag>
</bqmodel:is>
<bqbiol:isDescribedBy><rdf:Bag><rdf:li rdf:resource="urn:casq:function:FAK2&amp;PKC_theta__phosphorylated|FAK2&amp;Ca_super_2+_endsuper__ion|FAK2|p60 SRC_phosphorylated" /></rdf:Bag></bqbiol:isDescribedBy><bqbiol:isDescribedBy><rdf:Bag><rdf:li rdf:resource="urn:casq:cdid:s1952" /></rdf:Bag></bqbiol:isDescribedBy></rdf:Description>
</rdf:RDF>
</annotation></qual:qualitativeSpecies><qual:qualitativeSpecies qual:compartment="comp1" qual:constant="false" qual:id="csa54" qual:maxLevel="1" qual:name="active CCK2R/_beta_-arrestin complex_complex"><annotation><rdf:RDF><rdf:Description rdf:about="#s1687"><bqbiol:isDescribedBy><rdf:Bag><rdf:li rdf:resource="urn:casq:function:CCK2R_phosphorylated_phosphorylated_phosphorylated_phosphorylated_phosphorylated_phosphorylated_phosphorylated_phosphorylated_phosphorylated_phosphorylated_phosphorylated_phosphorylated&amp;Beta-arrestin-1/2&amp;RGS2" /></rdf:Bag></bqbiol:isDescribedBy><bqbiol:isDescribedBy><rdf:Bag><rdf:li rdf:resource="urn:casq:cdid:s1687" /></rdf:Bag></bqbiol:isDescribedBy></rdf:Description></rdf:RDF></annotation></qual:qualitativeSpecies><qual:qualitativeSpecies qual:compartment="comp1" qual:constant="false" qual:id="csa1" qual:maxLevel="1" qual:name="G Protein complex_complex"><annotation><rdf:RDF>
<rdf:Description rdf:about="#s1898">
<bqbiol:hasPart>
<rdf:Bag>
<rdf:li rdf:resource="urn:miriam:uniprot:P29992" />
</rdf:Bag>
</bqbiol:hasPart>
<bqbiol:hasPart>
<rdf:Bag>
<rdf:li rdf:resource="urn:miriam:uniprot:P62873" />
</rdf:Bag>
</bqbiol:hasPart>
<bqbiol:hasPart>
<rdf:Bag>
<rdf:li rdf:resource="urn:miriam:uniprot:P59768" />
</rdf:Bag>
</bqbiol:hasPart>
<bqbiol:hasPart>
<rdf:Bag>
<rdf:li rdf:resource="urn:miriam:obo.chebi:CHEBI%3A17552" />
</rdf:Bag>
</bqbiol:hasPart>
<bqbiol:isDescribedBy><rdf:Bag><rdf:li rdf:resource="urn:casq:function:G_beta_gamma__complex&amp;G_alpha_ _q complex_complex&amp;RGS2" /></rdf:Bag></bqbiol:isDescribedBy><bqbiol:isDescribedBy><rdf:Bag><rdf:li rdf:resource="urn:casq:cdid:s1898" /></rdf:Bag></bqbiol:isDescribedBy></rdf:Description>
</rdf:RDF>
</annotation></qual:qualitativeSpecies><qual:qualitativeSpecies qual:compartment="comp1" qual:constant="false" qual:id="csa55" qual:maxLevel="1" qual:name="active CCK2R/Beta-arrestin complex_complex"><annotation><rdf:RDF><rdf:Description rdf:about="#s1930"><bqbiol:isDescribedBy><rdf:Bag><rdf:li rdf:resource="urn:casq:function:Dynamin|AP2M1&amp;active CCK2R/_beta_-arrestin complex_complex" /></rdf:Bag></bqbiol:isDescribedBy><bqbiol:isDescribedBy><rdf:Bag><rdf:li rdf:resource="urn:casq:cdid:s1930" /></rdf:Bag></bqbiol:isDescribedBy></rdf:Description></rdf:RDF></annotation></qual:qualitativeSpecies><qual:qualitativeSpecies qual:compartment="comp1" qual:constant="false" qual:id="csa56" qual:maxLevel="1" qual:name="G_alpha_13_complex"><annotation><rdf:RDF>
<rdf:Description rdf:about="#s138">
<bqbiol:hasPart>
<rdf:Bag>
<rdf:li rdf:resource="urn:miriam:uniprot:Q14344" />
</rdf:Bag>
</bqbiol:hasPart>
<bqbiol:hasPart>
<rdf:Bag>
<rdf:li rdf:resource="urn:miriam:obo.chebi:CHEBI%3A15996" />
</rdf:Bag>
</bqbiol:hasPart>
<bqbiol:isDescribedBy><rdf:Bag><rdf:li rdf:resource="urn:casq:function:G_alpha_13_beta_gamma__complex&amp;CCK1R" /></rdf:Bag></bqbiol:isDescribedBy><bqbiol:isDescribedBy><rdf:Bag><rdf:li rdf:resource="urn:casq:cdid:s138" /></rdf:Bag></bqbiol:isDescribedBy></rdf:Description>
</rdf:RDF>
</annotation></qual:qualitativeSpecies><qual:qualitativeSpecies qual:compartment="comp1" qual:constant="true" qual:id="csa60" qual:maxLevel="1" qual:name="c-RAF/14-3-3 complex_complex"><annotation><rdf:RDF>
<rdf:Description rdf:about="#s1954">
<bqbiol:hasPart>
<rdf:Bag>
<rdf:li rdf:resource="urn:miriam:uniprot:P04049" />
</rdf:Bag>
</bqbiol:hasPart>
<bqbiol:hasPart>
<rdf:Bag>
<rdf:li rdf:resource="urn:miriam:uniprot:P31946" />
</rdf:Bag>
</bqbiol:hasPart>
<bqmodel:is>
<rdf:Bag>
<rdf:li rdf:resource="urn:miriam:uniprot:P31946" />
</rdf:Bag>
</bqmodel:is>
<bqmodel:is>
<rdf:Bag>
<rdf:li rdf:resource="urn:miriam:uniprot:P04049" />
</rdf:Bag>
</bqmodel:is>
<bqbiol:isDescribedBy><rdf:Bag><rdf:li rdf:resource="urn:casq:function:c-RAF/14-3-3 complex_complex" /></rdf:Bag></bqbiol:isDescribedBy><bqbiol:isDescribedBy><rdf:Bag><rdf:li rdf:resource="urn:casq:cdid:s1954" /></rdf:Bag></bqbiol:isDescribedBy></rdf:Description>
</rdf:RDF>
</annotation></qual:qualitativeSpecies><qual:qualitativeSpecies qual:compartment="comp1" qual:constant="false" qual:id="csa62" qual:maxLevel="1" qual:name="HuR-IL8_complex"><annotation><rdf:RDF><rdf:Description rdf:about="#s1984"><bqbiol:isDescribedBy><rdf:Bag><rdf:li rdf:resource="urn:casq:function:HuR_phosphorylated_phosphorylated&amp;IL8_rna" /></rdf:Bag></bqbiol:isDescribedBy><bqbiol:isDescribedBy><rdf:Bag><rdf:li rdf:resource="urn:casq:cdid:s1984" /></rdf:Bag></bqbiol:isDescribedBy></rdf:Description></rdf:RDF></annotation></qual:qualitativeSpecies><qual:qualitativeSpecies qual:compartment="comp1" qual:constant="false" qual:id="csa61" qual:maxLevel="1" qual:name="HuR-COX2_complex"><annotation><rdf:RDF><rdf:Description rdf:about="#s1985"><bqbiol:isDescribedBy><rdf:Bag><rdf:li rdf:resource="urn:casq:function:HuR_phosphorylated_phosphorylated&amp;COX2_rna" /></rdf:Bag></bqbiol:isDescribedBy><bqbiol:isDescribedBy><rdf:Bag><rdf:li rdf:resource="urn:casq:cdid:s1985" /></rdf:Bag></bqbiol:isDescribedBy></rdf:Description></rdf:RDF></annotation></qual:qualitativeSpecies><qual:qualitativeSpecies qual:compartment="comp1" qual:constant="false" qual:id="csa63" qual:maxLevel="1" qual:name="G_beta_gamma__complex"><annotation><rdf:RDF>
<rdf:Description rdf:about="#s1406">
<bqbiol:hasPart>
<rdf:Bag>
<rdf:li rdf:resource="urn:miriam:uniprot:P62873" />
</rdf:Bag>
</bqbiol:hasPart>
<bqbiol:hasPart>
<rdf:Bag>
<rdf:li rdf:resource="urn:miriam:uniprot:P59768" />
</rdf:Bag>
</bqbiol:hasPart>
<bqbiol:isDescribedBy><rdf:Bag><rdf:li rdf:resource="urn:casq:function:G Protein complex_complex&amp;CCK1R" /></rdf:Bag></bqbiol:isDescribedBy><bqbiol:isDescribedBy><rdf:Bag><rdf:li rdf:resource="urn:casq:cdid:s1406" /></rdf:Bag></bqbiol:isDescribedBy></rdf:Description>
</rdf:RDF>
</annotation></qual:qualitativeSpecies><qual:qualitativeSpecies qual:compartment="comp1" qual:constant="true" qual:id="csa57" qual:maxLevel="1" qual:name="G_alpha_13_beta_gamma__complex"><annotation><rdf:RDF>
<rdf:Description rdf:about="#s137">
<bqbiol:hasPart>
<rdf:Bag>
<rdf:li rdf:resource="urn:miriam:uniprot:Q14344" />
</rdf:Bag>
</bqbiol:hasPart>
<bqbiol:hasPart>
<rdf:Bag>
<rdf:li rdf:resource="urn:miriam:uniprot:P62873" />
</rdf:Bag>
</bqbiol:hasPart>
<bqbiol:hasPart>
<rdf:Bag>
<rdf:li rdf:resource="urn:miriam:uniprot:P59768" />
</rdf:Bag>
</bqbiol:hasPart>
<bqbiol:hasPart>
<rdf:Bag>
<rdf:li rdf:resource="urn:miriam:obo.chebi:CHEBI%3A17552" />
</rdf:Bag>
</bqbiol:hasPart>
<bqbiol:isDescribedBy><rdf:Bag><rdf:li rdf:resource="urn:casq:function:G_alpha_13_beta_gamma__complex" /></rdf:Bag></bqbiol:isDescribedBy><bqbiol:isDescribedBy><rdf:Bag><rdf:li rdf:resource="urn:casq:cdid:s137" /></rdf:Bag></bqbiol:isDescribedBy></rdf:Description>
</rdf:RDF>
</annotation></qual:qualitativeSpecies><qual:qualitativeSpecies qual:compartment="comp1" qual:constant="false" qual:id="csa64" qual:maxLevel="1" qual:name="FAK1-SRC-p190GEF complex_complex"><annotation><rdf:RDF>
<rdf:Description rdf:about="#s1947">
<bqbiol:hasPart>
<rdf:Bag>
<rdf:li rdf:resource="urn:miriam:uniprot:Q05397" />
</rdf:Bag>
</bqbiol:hasPart>
<bqbiol:hasPart>
<rdf:Bag>
<rdf:li rdf:resource="urn:miriam:uniprot:P12931" />
</rdf:Bag>
</bqbiol:hasPart>
<bqbiol:hasPart>
<rdf:Bag>
<rdf:li rdf:resource="urn:miriam:uniprot:Q8N1W1" />
</rdf:Bag>
</bqbiol:hasPart>
<bqbiol:isDescribedBy><rdf:Bag><rdf:li rdf:resource="urn:casq:function:FAK1-SRC complex_complex&amp;p190RhoGEF" /></rdf:Bag></bqbiol:isDescribedBy><bqbiol:isDescribedBy><rdf:Bag><rdf:li rdf:resource="urn:casq:cdid:s1947" /></rdf:Bag></bqbiol:isDescribedBy></rdf:Description>
</rdf:RDF>
</annotation></qual:qualitativeSpecies><qual:qualitativeSpecies qual:compartment="comp1" qual:constant="false" qual:id="csa66" qual:maxLevel="1" qual:name="PKA Holoenzyme II_complex"><annotation><rdf:RDF>
<rdf:Description rdf:about="#s1956">
<bqbiol:hasPart>
<rdf:Bag>
<rdf:li rdf:resource="urn:miriam:uniprot:P13861" />
</rdf:Bag>
</bqbiol:hasPart>
<bqbiol:hasPart>
<rdf:Bag>
<rdf:li rdf:resource="urn:miriam:uniprot:P31323" />
</rdf:Bag>
</bqbiol:hasPart>
<bqbiol:hasPart>
<rdf:Bag>
<rdf:li rdf:resource="urn:miriam:uniprot:P17612" />
</rdf:Bag>
</bqbiol:hasPart>
<bqbiol:hasPart>
<rdf:Bag>
<rdf:li rdf:resource="urn:miriam:uniprot:P22694" />
</rdf:Bag>
</bqbiol:hasPart>
<bqbiol:hasPart>
<rdf:Bag>
<rdf:li rdf:resource="urn:miriam:uniprot:P22612" />
</rdf:Bag>
</bqbiol:hasPart>
<bqbiol:isDescribedBy><rdf:Bag><rdf:li rdf:resource="urn:casq:function:AKAP" /></rdf:Bag></bqbiol:isDescribedBy><bqbiol:isDescribedBy><rdf:Bag><rdf:li rdf:resource="urn:casq:cdid:s1956" /></rdf:Bag></bqbiol:isDescribedBy></rdf:Description>
</rdf:RDF>
</annotation></qual:qualitativeSpecies><qual:qualitativeSpecies qual:compartment="comp1" qual:constant="false" qual:id="csa65" qual:maxLevel="1" qual:name="PKA Holoenzyme I_complex"><annotation><rdf:RDF>
<rdf:Description rdf:about="#s1955">
<bqbiol:hasPart>
<rdf:Bag>
<rdf:li rdf:resource="urn:miriam:uniprot:P10644" />
</rdf:Bag>
</bqbiol:hasPart>
<bqbiol:hasPart>
<rdf:Bag>
<rdf:li rdf:resource="urn:miriam:uniprot:P31321" />
</rdf:Bag>
</bqbiol:hasPart>
<bqbiol:hasPart>
<rdf:Bag>
<rdf:li rdf:resource="urn:miriam:uniprot:P17612" />
</rdf:Bag>
</bqbiol:hasPart>
<bqbiol:hasPart>
<rdf:Bag>
<rdf:li rdf:resource="urn:miriam:uniprot:P22694" />
</rdf:Bag>
</bqbiol:hasPart>
<bqbiol:hasPart>
<rdf:Bag>
<rdf:li rdf:resource="urn:miriam:uniprot:P22612" />
</rdf:Bag>
</bqbiol:hasPart>
<bqbiol:isDescribedBy><rdf:Bag><rdf:li rdf:resource="urn:casq:function:AKAP" /></rdf:Bag></bqbiol:isDescribedBy><bqbiol:isDescribedBy><rdf:Bag><rdf:li rdf:resource="urn:casq:cdid:s1955" /></rdf:Bag></bqbiol:isDescribedBy></rdf:Description>
</rdf:RDF>
</annotation></qual:qualitativeSpecies><qual:qualitativeSpecies qual:compartment="comp1" qual:constant="false" qual:id="csa67" qual:maxLevel="1" qual:name="PKA-R1_complex"><annotation><rdf:RDF><rdf:Description rdf:about="#s1957"><bqbiol:isDescribedBy><rdf:Bag><rdf:li rdf:resource="urn:casq:function:PKA Holoenzyme I_complex" /></rdf:Bag></bqbiol:isDescribedBy><bqbiol:isDescribedBy><rdf:Bag><rdf:li rdf:resource="urn:casq:cdid:s1957" /></rdf:Bag></bqbiol:isDescribedBy></rdf:Description></rdf:RDF></annotation></qual:qualitativeSpecies><qual:qualitativeSpecies qual:compartment="comp1" qual:constant="false" qual:id="csa68" qual:maxLevel="1" qual:name="PKA-R2_complex"><annotation><rdf:RDF><rdf:Description rdf:about="#s1958"><bqbiol:isDescribedBy><rdf:Bag><rdf:li rdf:resource="urn:casq:function:PKA Holoenzyme II_complex" /></rdf:Bag></bqbiol:isDescribedBy><bqbiol:isDescribedBy><rdf:Bag><rdf:li rdf:resource="urn:casq:cdid:s1958" /></rdf:Bag></bqbiol:isDescribedBy></rdf:Description></rdf:RDF></annotation></qual:qualitativeSpecies><qual:qualitativeSpecies qual:compartment="comp1" qual:constant="false" qual:id="csa16" qual:maxLevel="1" qual:name="BAD/BCL2_br_heterodimer_complex_Mitochondria"><annotation><rdf:RDF>
<rdf:Description rdf:about="#s1967">
<bqbiol:hasPart>
<rdf:Bag>
<rdf:li rdf:resource="urn:miriam:uniprot:Q92934" />
</rdf:Bag>
</bqbiol:hasPart>
<bqbiol:hasPart>
<rdf:Bag>
<rdf:li rdf:resource="urn:miriam:uniprot:P10415" />
</rdf:Bag>
</bqbiol:hasPart>
<bqbiol:isDescribedBy><rdf:Bag><rdf:li rdf:resource="urn:casq:function:PAK1_phosphorylated|AKT1-PIP3_complex&amp;BAD/BCL2_br_heterodimer_complex" /></rdf:Bag></bqbiol:isDescribedBy><bqbiol:isDescribedBy><rdf:Bag><rdf:li rdf:resource="urn:casq:cdid:s1967" /></rdf:Bag></bqbiol:isDescribedBy></rdf:Description>
</rdf:RDF>
</annotation></qual:qualitativeSpecies><qual:qualitativeSpecies qual:compartment="comp1" qual:constant="false" qual:id="csa80" qual:maxLevel="1" qual:name="BAX/MCL1_br_heterodimer_complex"><annotation><rdf:RDF>
<rdf:Description rdf:about="#s1969">
<bqbiol:hasPart>
<rdf:Bag>
<rdf:li rdf:resource="urn:miriam:uniprot:Q07812" />
</rdf:Bag>
</bqbiol:hasPart>
<bqbiol:hasPart>
<rdf:Bag>
<rdf:li rdf:resource="urn:miriam:uniprot:Q07820" />
</rdf:Bag>
</bqbiol:hasPart>
<bqbiol:isDescribedBy><rdf:Bag><rdf:li rdf:resource="urn:casq:function:MCL1&amp;BAX" /></rdf:Bag></bqbiol:isDescribedBy><bqbiol:isDescribedBy><rdf:Bag><rdf:li rdf:resource="urn:casq:cdid:s1969" /></rdf:Bag></bqbiol:isDescribedBy></rdf:Description>
</rdf:RDF>
</annotation></qual:qualitativeSpecies><qual:qualitativeSpecies qual:compartment="comp1" qual:constant="false" qual:id="csa17" qual:maxLevel="1" qual:name="BAX/BCL2L1_br_heterodimer_complex"><annotation><rdf:RDF>
<rdf:Description rdf:about="#s1962">
<bqbiol:hasPart>
<rdf:Bag>
<rdf:li rdf:resource="urn:miriam:uniprot:Q07812" />
</rdf:Bag>
</bqbiol:hasPart>
<bqbiol:hasPart>
<rdf:Bag>
<rdf:li rdf:resource="urn:miriam:uniprot:Q07817" />
</rdf:Bag>
</bqbiol:hasPart>
<bqbiol:isDescribedBy><rdf:Bag><rdf:li rdf:resource="urn:casq:function:BAX&amp;BCL2L1&amp;PAK1_phosphorylated" /></rdf:Bag></bqbiol:isDescribedBy><bqbiol:isDescribedBy><rdf:Bag><rdf:li rdf:resource="urn:casq:cdid:s1962" /></rdf:Bag></bqbiol:isDescribedBy></rdf:Description>
</rdf:RDF>
</annotation></qual:qualitativeSpecies><qual:qualitativeSpecies qual:compartment="comp1" qual:constant="false" qual:id="csa69" qual:maxLevel="1" qual:name="BAD/BCL2_br_heterodimer_complex_Mitochondria"><annotation><rdf:RDF>
<rdf:Description rdf:about="#s1968">
<bqbiol:hasPart>
<rdf:Bag>
<rdf:li rdf:resource="urn:miriam:uniprot:Q92934" />
</rdf:Bag>
</bqbiol:hasPart>
<bqbiol:hasPart>
<rdf:Bag>
<rdf:li rdf:resource="urn:miriam:uniprot:P10415" />
</rdf:Bag>
</bqbiol:hasPart>
<bqbiol:isDescribedBy><rdf:Bag><rdf:li rdf:resource="urn:casq:function:BCL2&amp;BAD" /></rdf:Bag></bqbiol:isDescribedBy><bqbiol:isDescribedBy><rdf:Bag><rdf:li rdf:resource="urn:casq:cdid:s1968" /></rdf:Bag></bqbiol:isDescribedBy></rdf:Description>
</rdf:RDF>
</annotation></qual:qualitativeSpecies><qual:qualitativeSpecies qual:compartment="comp1" qual:constant="false" qual:id="csa73" qual:maxLevel="1" qual:name="FAK2-SRC-GRB2 complex_complex"><annotation><rdf:RDF>
<rdf:Description rdf:about="#s1951">
<bqbiol:hasPart>
<rdf:Bag>
<rdf:li rdf:resource="urn:miriam:uniprot:Q14289" />
</rdf:Bag>
</bqbiol:hasPart>
<bqbiol:hasPart>
<rdf:Bag>
<rdf:li rdf:resource="urn:miriam:uniprot:P12931" />
</rdf:Bag>
</bqbiol:hasPart>
<bqbiol:hasPart>
<rdf:Bag>
<rdf:li rdf:resource="urn:miriam:uniprot:P62993" />
</rdf:Bag>
</bqbiol:hasPart>
<bqbiol:isDescribedBy><rdf:Bag><rdf:li rdf:resource="urn:casq:function:FAK2-SRC complex_complex&amp;GRB2" /></rdf:Bag></bqbiol:isDescribedBy><bqbiol:isDescribedBy><rdf:Bag><rdf:li rdf:resource="urn:casq:cdid:s1951" /></rdf:Bag></bqbiol:isDescribedBy></rdf:Description>
</rdf:RDF>
</annotation></qual:qualitativeSpecies><qual:qualitativeSpecies qual:compartment="comp1" qual:constant="false" qual:id="csa74" qual:maxLevel="1" qual:name="BAD/BCL2L1_br_heterodimer_complex_Mitochondria"><annotation><rdf:RDF>
<rdf:Description rdf:about="#s1966">
<bqbiol:hasPart>
<rdf:Bag>
<rdf:li rdf:resource="urn:miriam:uniprot:Q92934" />
</rdf:Bag>
</bqbiol:hasPart>
<bqbiol:hasPart>
<rdf:Bag>
<rdf:li rdf:resource="urn:miriam:uniprot:Q07817" />
</rdf:Bag>
</bqbiol:hasPart>
<bqbiol:isDescribedBy><rdf:Bag><rdf:li rdf:resource="urn:casq:function:BCL2L1&amp;BAD" /></rdf:Bag></bqbiol:isDescribedBy><bqbiol:isDescribedBy><rdf:Bag><rdf:li rdf:resource="urn:casq:cdid:s1966" /></rdf:Bag></bqbiol:isDescribedBy></rdf:Description>
</rdf:RDF>
</annotation></qual:qualitativeSpecies><qual:qualitativeSpecies qual:compartment="comp1" qual:constant="false" qual:id="csa75" qual:maxLevel="1" qual:name="BAD/BCL2L1_br_heterodimer_complex_Mitochondria"><annotation><rdf:RDF>
<rdf:Description rdf:about="#s1965">
<bqbiol:hasPart>
<rdf:Bag>
<rdf:li rdf:resource="urn:miriam:uniprot:Q92934" />
</rdf:Bag>
</bqbiol:hasPart>
<bqbiol:hasPart>
<rdf:Bag>
<rdf:li rdf:resource="urn:miriam:uniprot:Q07817" />
</rdf:Bag>
</bqbiol:hasPart>
<bqbiol:isDescribedBy><rdf:Bag><rdf:li rdf:resource="urn:casq:function:PAK1_phosphorylated|AKT1-PIP3_complex&amp;BAD/BCL2L1_br_heterodimer_complex" /></rdf:Bag></bqbiol:isDescribedBy><bqbiol:isDescribedBy><rdf:Bag><rdf:li rdf:resource="urn:casq:cdid:s1965" /></rdf:Bag></bqbiol:isDescribedBy></rdf:Description>
</rdf:RDF>
</annotation></qual:qualitativeSpecies><qual:qualitativeSpecies qual:compartment="comp1" qual:constant="false" qual:id="csa77" qual:maxLevel="1" qual:name="G_alpha_ _q complex_complex"><annotation><rdf:RDF>
<rdf:Description rdf:about="#s1899">
<bqmodel:is>
<rdf:Bag>
<rdf:li rdf:resource="urn:miriam:uniprot:P29992" />
</rdf:Bag>
</bqmodel:is>
<bqbiol:hasPart>
<rdf:Bag>
<rdf:li rdf:resource="urn:miriam:obo.chebi:CHEBI%3A15996" />
</rdf:Bag>
</bqbiol:hasPart>
<bqbiol:isDescribedBy><rdf:Bag><rdf:li rdf:resource="urn:casq:function:G Protein complex_complex&amp;CCK1R" /></rdf:Bag></bqbiol:isDescribedBy><bqbiol:isDescribedBy><rdf:Bag><rdf:li rdf:resource="urn:casq:cdid:s1899" /></rdf:Bag></bqbiol:isDescribedBy></rdf:Description>
</rdf:RDF>
</annotation></qual:qualitativeSpecies><qual:qualitativeSpecies qual:compartment="comp1" qual:constant="false" qual:id="csa78" qual:maxLevel="1" qual:name="HRAS-GTP_complex"><annotation><rdf:RDF>
<rdf:Description rdf:about="#s1807">
<bqmodel:is>
<rdf:Bag>
<rdf:li rdf:resource="urn:miriam:uniprot:P01112" />
</rdf:Bag>
</bqmodel:is>
<bqbiol:isDescribedBy><rdf:Bag><rdf:li rdf:resource="urn:casq:function:p52SHC1-GRB2-SOS1_complex|IRS-1-GRB2-SOS1_complex|PKC_epsilon_&amp;HRAS-GDP_complex|FAK2-SRC-CRK complex_complex|FAK2-SRC-GRB2 complex_complex|SHC1-GRB2-SOS1_complex|p46SHC1-GRB2-SOS1_complex&amp;HRAS-GDP_complex" /></rdf:Bag></bqbiol:isDescribedBy><bqbiol:isDescribedBy><rdf:Bag><rdf:li rdf:resource="urn:casq:cdid:s1807" /></rdf:Bag></bqbiol:isDescribedBy></rdf:Description>
</rdf:RDF>
</annotation></qual:qualitativeSpecies><qual:qualitativeSpecies qual:compartment="comp1" qual:constant="false" qual:id="csa79" qual:maxLevel="1" qual:name="HRAS-GDP_complex"><annotation><rdf:RDF>
<rdf:Description rdf:about="#s1802">
<bqmodel:is>
<rdf:Bag>
<rdf:li rdf:resource="urn:miriam:uniprot:P01112" />
</rdf:Bag>
</bqmodel:is>
<bqbiol:isDescribedBy><rdf:Bag><rdf:li rdf:resource="urn:casq:function:HRAS-GTP_complex" /></rdf:Bag></bqbiol:isDescribedBy><bqbiol:isDescribedBy><rdf:Bag><rdf:li rdf:resource="urn:casq:cdid:s1802" /></rdf:Bag></bqbiol:isDescribedBy></rdf:Description>
</rdf:RDF>
</annotation></qual:qualitativeSpecies><qual:qualitativeSpecies qual:compartment="comp1" qual:constant="false" qual:id="csa18" qual:maxLevel="1" qual:name="BAX/BCL2_br_heterodimer_complex"><annotation><rdf:RDF>
<rdf:Description rdf:about="#s1964">
<bqbiol:hasPart>
<rdf:Bag>
<rdf:li rdf:resource="urn:miriam:uniprot:Q07812" />
</rdf:Bag>
</bqbiol:hasPart>
<bqbiol:hasPart>
<rdf:Bag>
<rdf:li rdf:resource="urn:miriam:uniprot:P10415" />
</rdf:Bag>
</bqbiol:hasPart>
<bqbiol:isDescribedBy><rdf:Bag><rdf:li rdf:resource="urn:casq:function:BAX&amp;BCL2&amp;PAK1_phosphorylated" /></rdf:Bag></bqbiol:isDescribedBy><bqbiol:isDescribedBy><rdf:Bag><rdf:li rdf:resource="urn:casq:cdid:s1964" /></rdf:Bag></bqbiol:isDescribedBy></rdf:Description>
</rdf:RDF>
</annotation></qual:qualitativeSpecies><qual:qualitativeSpecies qual:compartment="comp1" qual:constant="false" qual:id="csa84" qual:maxLevel="1" qual:name="Ca_CaM_complex_CELL"><annotation><rdf:RDF><rdf:Description rdf:about="#s2004"><bqbiol:isDescribedBy><rdf:Bag><rdf:li rdf:resource="urn:casq:function:Ca_super_2+_endsuper__ion&amp;CaM" /></rdf:Bag></bqbiol:isDescribedBy><bqbiol:isDescribedBy><rdf:Bag><rdf:li rdf:resource="urn:casq:cdid:s2004" /></rdf:Bag></bqbiol:isDescribedBy></rdf:Description></rdf:RDF></annotation></qual:qualitativeSpecies><qual:qualitativeSpecies qual:compartment="comp1" qual:constant="false" qual:id="csa85" qual:maxLevel="1" qual:name="Ca_CaM_complex_CELL"><annotation><rdf:RDF><rdf:Description rdf:about="#s2011"><bqbiol:isDescribedBy><rdf:Bag><rdf:li rdf:resource="urn:casq:function:Ca_CaM_complex&amp;CaN" /></rdf:Bag></bqbiol:isDescribedBy><bqbiol:isDescribedBy><rdf:Bag><rdf:li rdf:resource="urn:casq:cdid:s2011" /></rdf:Bag></bqbiol:isDescribedBy></rdf:Description></rdf:RDF></annotation></qual:qualitativeSpecies><qual:qualitativeSpecies qual:compartment="comp1" qual:constant="false" qual:id="sa2" qual:maxLevel="1" qual:name="Ca^_2+_endsuper__ion"><annotation><rdf:RDF>
<rdf:Description rdf:about="#s586">
<bqmodel:is>
<rdf:Bag>
<rdf:li rdf:resource="urn:miriam:obo.chebi:CHEBI%3A39124" />
</rdf:Bag>
</bqmodel:is>
<bqmodel:is>
<rdf:Bag>
<rdf:li rdf:resource="urn:miriam:obo.chebi:CHEBI%3A39124" />
</rdf:Bag>
</bqmodel:is>
<bqbiol:isDescribedBy><rdf:Bag><rdf:li rdf:resource="urn:casq:function:RYR1/2/3|IP_3_R" /></rdf:Bag></bqbiol:isDescribedBy><bqbiol:isDescribedBy><rdf:Bag><rdf:li rdf:resource="urn:casq:cdid:s586" /></rdf:Bag></bqbiol:isDescribedBy></rdf:Description>
</rdf:RDF>
</annotation></qual:qualitativeSpecies><qual:qualitativeSpecies qual:compartment="comp1" qual:constant="false" qual:id="sa3" qual:maxLevel="1" qual:name="PKC_eta__CELL"><annotation><rdf:RDF>
<rdf:Description rdf:about="#s1823">
<bqmodel:is>
<rdf:Bag>
<rdf:li rdf:resource="urn:miriam:uniprot:P24723" />
</rdf:Bag>
</bqmodel:is>
<bqbiol:isDescribedBy><rdf:Bag><rdf:li rdf:resource="urn:casq:function:PKC_eta_" /></rdf:Bag></bqbiol:isDescribedBy><bqbiol:isDescribedBy><rdf:Bag><rdf:li rdf:resource="urn:casq:cdid:s1823" /></rdf:Bag></bqbiol:isDescribedBy><bqbiol:isDescribedBy><rdf:Bag><rdf:li rdf:resource="urn:casq:function:Novel_br_ PKC" /></rdf:Bag></bqbiol:isDescribedBy><bqbiol:isDescribedBy><rdf:Bag><rdf:li rdf:resource="urn:casq:cdid:s1823" /></rdf:Bag></bqbiol:isDescribedBy></rdf:Description>
</rdf:RDF>
</annotation></qual:qualitativeSpecies><qual:qualitativeSpecies qual:compartment="comp1" qual:constant="false" qual:id="sa5" qual:maxLevel="1" qual:name="Novel_br_ PKC"><annotation><rdf:RDF><rdf:Description rdf:about="#s68"><bqbiol:isDescribedBy><rdf:Bag><rdf:li rdf:resource="urn:casq:function:DAG_simple_molecule" /></rdf:Bag></bqbiol:isDescribedBy><bqbiol:isDescribedBy><rdf:Bag><rdf:li rdf:resource="urn:casq:cdid:s68" /></rdf:Bag></bqbiol:isDescribedBy></rdf:Description></rdf:RDF></annotation></qual:qualitativeSpecies><qual:qualitativeSpecies qual:compartment="comp1" qual:constant="false" qual:id="sa6" qual:maxLevel="1" qual:name="PKC_delta__phosphorylated"><annotation><rdf:RDF><rdf:Description rdf:about="#s1339"><bqbiol:isDescribedBy><rdf:Bag><rdf:li rdf:resource="urn:casq:function:PKC_delta_" /></rdf:Bag></bqbiol:isDescribedBy><bqbiol:isDescribedBy><rdf:Bag><rdf:li rdf:resource="urn:casq:cdid:s1339" /></rdf:Bag></bqbiol:isDescribedBy></rdf:Description></rdf:RDF></annotation></qual:qualitativeSpecies><qual:qualitativeSpecies qual:compartment="comp1" qual:constant="false" qual:id="sa7" qual:maxLevel="1" qual:name="IP_3_R_phosphorylated"><annotation><rdf:RDF>
<rdf:Description rdf:about="#s1549">
<bqmodel:is>
<rdf:Bag>
<rdf:li rdf:resource="urn:miriam:uniprot:Q14643" />
</rdf:Bag>
</bqmodel:is>
<bqbiol:isDescribedBy><rdf:Bag><rdf:li rdf:resource="urn:casq:function:IP_3_R&amp;PKA-C_alpha_/_beta_/_gamma_" /></rdf:Bag></bqbiol:isDescribedBy><bqbiol:isDescribedBy><rdf:Bag><rdf:li rdf:resource="urn:casq:cdid:s1549" /></rdf:Bag></bqbiol:isDescribedBy></rdf:Description>
</rdf:RDF>
</annotation></qual:qualitativeSpecies><qual:qualitativeSpecies qual:compartment="comp1" qual:constant="false" qual:id="sa8" qual:maxLevel="1" qual:name="IP_3_R"><annotation><rdf:RDF>
<rdf:Description rdf:about="#s1541">
<bqmodel:is>
<rdf:Bag>
<rdf:li rdf:resource="urn:miriam:uniprot:Q14643" />
</rdf:Bag>
</bqmodel:is>
<bqbiol:isDescribedBy><rdf:Bag><rdf:li rdf:resource="urn:casq:function:IP3_simple_molecule|Glucose_simple_molecule|Glucose_simple_molecule&amp;IP_3_R_phosphorylated" /></rdf:Bag></bqbiol:isDescribedBy><bqbiol:isDescribedBy><rdf:Bag><rdf:li rdf:resource="urn:casq:cdid:s1541" /></rdf:Bag></bqbiol:isDescribedBy></rdf:Description>
</rdf:RDF>
</annotation></qual:qualitativeSpecies><qual:qualitativeSpecies qual:compartment="comp1" qual:constant="false" qual:id="sa12" qual:maxLevel="1" qual:name="IP3_simple_molecule"><annotation><rdf:RDF><rdf:Description rdf:about="#s240"><bqbiol:isDescribedBy><rdf:Bag><rdf:li rdf:resource="urn:casq:function:PLC_gamma_1_phosphorylated_phosphorylated_phosphorylated_phosphorylated|PLC_beta&amp;PI4,5-P_2_simple_molecule" /></rdf:Bag></bqbiol:isDescribedBy><bqbiol:isDescribedBy><rdf:Bag><rdf:li rdf:resource="urn:casq:cdid:s240" /></rdf:Bag></bqbiol:isDescribedBy></rdf:Description></rdf:RDF></annotation></qual:qualitativeSpecies><qual:qualitativeSpecies qual:compartment="comp1" qual:constant="false" qual:id="sa13" qual:maxLevel="1" qual:name="DAG_simple_molecule"><annotation><rdf:RDF>
<rdf:Description rdf:about="#s239">
<bqmodel:is>
<rdf:Bag>
<rdf:li rdf:resource="urn:miriam:obo.chebi:CHEBI%3A17815" />
</rdf:Bag>
</bqmodel:is>
<bqbiol:isDescribedBy><rdf:Bag><rdf:li rdf:resource="urn:casq:function:PLC_gamma_1_phosphorylated_phosphorylated_phosphorylated_phosphorylated|PLC_beta&amp;PI4,5-P_2_simple_molecule" /></rdf:Bag></bqbiol:isDescribedBy><bqbiol:isDescribedBy><rdf:Bag><rdf:li rdf:resource="urn:casq:cdid:s239" /></rdf:Bag></bqbiol:isDescribedBy></rdf:Description>
</rdf:RDF>
</annotation></qual:qualitativeSpecies><qual:qualitativeSpecies qual:compartment="comp1" qual:constant="true" qual:id="sa14" qual:maxLevel="1" qual:name="GTP_simple_molecule_CELL"><annotation><rdf:RDF>
<rdf:Description rdf:about="#s1800">
<bqmodel:is>
<rdf:Bag>
<rdf:li rdf:resource="urn:miriam:obo.chebi:CHEBI%3A15996" />
</rdf:Bag>
</bqmodel:is>
<bqbiol:isDescribedBy><rdf:Bag><rdf:li rdf:resource="urn:casq:function:GTP_simple_molecule" /></rdf:Bag></bqbiol:isDescribedBy><bqbiol:isDescribedBy><rdf:Bag><rdf:li rdf:resource="urn:casq:cdid:s1800" /></rdf:Bag></bqbiol:isDescribedBy><bqbiol:isDescribedBy><rdf:Bag><rdf:li rdf:resource="urn:casq:function:GTP_simple_molecule" /></rdf:Bag></bqbiol:isDescribedBy><bqbiol:isDescribedBy><rdf:Bag><rdf:li rdf:resource="urn:casq:cdid:s1800" /></rdf:Bag></bqbiol:isDescribedBy><bqbiol:isDescribedBy><rdf:Bag><rdf:li rdf:resource="urn:casq:function:GTP_simple_molecule" /></rdf:Bag></bqbiol:isDescribedBy><bqbiol:isDescribedBy><rdf:Bag><rdf:li rdf:resource="urn:casq:cdid:s1800" /></rdf:Bag></bqbiol:isDescribedBy><bqbiol:isDescribedBy><rdf:Bag><rdf:li rdf:resource="urn:casq:function:GTP_simple_molecule" /></rdf:Bag></bqbiol:isDescribedBy><bqbiol:isDescribedBy><rdf:Bag><rdf:li rdf:resource="urn:casq:cdid:s1800" /></rdf:Bag></bqbiol:isDescribedBy><bqbiol:isDescribedBy><rdf:Bag><rdf:li rdf:resource="urn:casq:function:GTP_simple_molecule" /></rdf:Bag></bqbiol:isDescribedBy><bqbiol:isDescribedBy><rdf:Bag><rdf:li rdf:resource="urn:casq:cdid:s1800" /></rdf:Bag></bqbiol:isDescribedBy><bqbiol:isDescribedBy><rdf:Bag><rdf:li rdf:resource="urn:casq:function:GTP_simple_molecule" /></rdf:Bag></bqbiol:isDescribedBy><bqbiol:isDescribedBy><rdf:Bag><rdf:li rdf:resource="urn:casq:cdid:s1800" /></rdf:Bag></bqbiol:isDescribedBy><bqbiol:isDescribedBy><rdf:Bag><rdf:li rdf:resource="urn:casq:function:GTP_simple_molecule" /></rdf:Bag></bqbiol:isDescribedBy><bqbiol:isDescribedBy><rdf:Bag><rdf:li rdf:resource="urn:casq:cdid:s1800" /></rdf:Bag></bqbiol:isDescribedBy></rdf:Description>
</rdf:RDF>
</annotation></qual:qualitativeSpecies><qual:qualitativeSpecies qual:compartment="comp1" qual:constant="true" qual:id="sa15" qual:maxLevel="1" qual:name="GDP_simple_molecule_CELL"><annotation><rdf:RDF>
<rdf:Description rdf:about="#s1786">
<bqmodel:is>
<rdf:Bag>
<rdf:li rdf:resource="urn:miriam:obo.chebi:CHEBI%3A17552" />
</rdf:Bag>
</bqmodel:is>
<bqbiol:isDescribedBy><rdf:Bag><rdf:li rdf:resource="urn:casq:function:GDP_simple_molecule" /></rdf:Bag></bqbiol:isDescribedBy><bqbiol:isDescribedBy><rdf:Bag><rdf:li rdf:resource="urn:casq:cdid:s1786" /></rdf:Bag></bqbiol:isDescribedBy><bqbiol:isDescribedBy><rdf:Bag><rdf:li rdf:resource="urn:casq:function:GDP_simple_molecule" /></rdf:Bag></bqbiol:isDescribedBy><bqbiol:isDescribedBy><rdf:Bag><rdf:li rdf:resource="urn:casq:cdid:s1786" /></rdf:Bag></bqbiol:isDescribedBy><bqbiol:isDescribedBy><rdf:Bag><rdf:li rdf:resource="urn:casq:function:GDP_simple_molecule" /></rdf:Bag></bqbiol:isDescribedBy><bqbiol:isDescribedBy><rdf:Bag><rdf:li rdf:resource="urn:casq:cdid:s1786" /></rdf:Bag></bqbiol:isDescribedBy><bqbiol:isDescribedBy><rdf:Bag><rdf:li rdf:resource="urn:casq:function:GDP_simple_molecule" /></rdf:Bag></bqbiol:isDescribedBy><bqbiol:isDescribedBy><rdf:Bag><rdf:li rdf:resource="urn:casq:cdid:s1786" /></rdf:Bag></bqbiol:isDescribedBy><bqbiol:isDescribedBy><rdf:Bag><rdf:li rdf:resource="urn:casq:function:GDP_simple_molecule" /></rdf:Bag></bqbiol:isDescribedBy><bqbiol:isDescribedBy><rdf:Bag><rdf:li rdf:resource="urn:casq:cdid:s1786" /></rdf:Bag></bqbiol:isDescribedBy><bqbiol:isDescribedBy><rdf:Bag><rdf:li rdf:resource="urn:casq:function:GDP_simple_molecule" /></rdf:Bag></bqbiol:isDescribedBy><bqbiol:isDescribedBy><rdf:Bag><rdf:li rdf:resource="urn:casq:cdid:s1786" /></rdf:Bag></bqbiol:isDescribedBy><bqbiol:isDescribedBy><rdf:Bag><rdf:li rdf:resource="urn:casq:function:GDP_simple_molecule" /></rdf:Bag></bqbiol:isDescribedBy><bqbiol:isDescribedBy><rdf:Bag><rdf:li rdf:resource="urn:casq:cdid:s1786" /></rdf:Bag></bqbiol:isDescribedBy></rdf:Description>
</rdf:RDF>
</annotation></qual:qualitativeSpecies><qual:qualitativeSpecies qual:compartment="comp1" qual:constant="false" qual:id="sa17" qual:maxLevel="1" qual:name="PKC_alpha__CELL"><annotation><rdf:RDF>
<rdf:Description rdf:about="#s1824">
<bqmodel:is>
<rdf:Bag>
<rdf:li rdf:resource="urn:miriam:uniprot:P17252" />
</rdf:Bag>
</bqmodel:is>
<bqbiol:isDescribedBy><rdf:Bag><rdf:li rdf:resource="urn:casq:function:Conventional_br_ PKC" /></rdf:Bag></bqbiol:isDescribedBy><bqbiol:isDescribedBy><rdf:Bag><rdf:li rdf:resource="urn:casq:cdid:s1824" /></rdf:Bag></bqbiol:isDescribedBy><bqbiol:isDescribedBy><rdf:Bag><rdf:li rdf:resource="urn:casq:function:PKC_alpha_" /></rdf:Bag></bqbiol:isDescribedBy><bqbiol:isDescribedBy><rdf:Bag><rdf:li rdf:resource="urn:casq:cdid:s1824" /></rdf:Bag></bqbiol:isDescribedBy></rdf:Description>
</rdf:RDF>
</annotation></qual:qualitativeSpecies><qual:qualitativeSpecies qual:compartment="comp1" qual:constant="false" qual:id="sa18" qual:maxLevel="1" qual:name="PLC_gamma_1_phosphorylated_phosphorylated_phosphorylated_phosphorylated"><annotation><rdf:RDF>
<rdf:Description rdf:about="#s716">
<bqmodel:is>
<rdf:Bag>
<rdf:li rdf:resource="urn:miriam:uniprot:P19174" />
</rdf:Bag>
</bqmodel:is>
<bqmodel:is>
<rdf:Bag>
<rdf:li rdf:resource="urn:miriam:uniprot:P19174" />
</rdf:Bag>
</bqmodel:is>
<bqbiol:isDescribedBy><rdf:Bag><rdf:li rdf:resource="urn:casq:function:CCK2R_phosphorylated_phosphorylated_phosphorylated_phosphorylated_phosphorylated_phosphorylated_phosphorylated_phosphorylated_phosphorylated_phosphorylated_phosphorylated_phosphorylated|p60 SRC_phosphorylated" /></rdf:Bag></bqbiol:isDescribedBy><bqbiol:isDescribedBy><rdf:Bag><rdf:li rdf:resource="urn:casq:cdid:s716" /></rdf:Bag></bqbiol:isDescribedBy></rdf:Description>
</rdf:RDF>
</annotation></qual:qualitativeSpecies><qual:qualitativeSpecies qual:compartment="comp1" qual:constant="true" qual:id="sa19" qual:maxLevel="1" qual:name="PI4,5-P_2_simple_molecule"><annotation><rdf:RDF><rdf:Description rdf:about="#s35"><bqbiol:isDescribedBy><rdf:Bag><rdf:li rdf:resource="urn:casq:function:PI4,5-P_2_simple_molecule" /></rdf:Bag></bqbiol:isDescribedBy><bqbiol:isDescribedBy><rdf:Bag><rdf:li rdf:resource="urn:casq:cdid:s35" /></rdf:Bag></bqbiol:isDescribedBy></rdf:Description></rdf:RDF></annotation></qual:qualitativeSpecies><qual:qualitativeSpecies qual:compartment="comp1" qual:constant="false" qual:id="sa22" qual:maxLevel="1" qual:name="CCK2R_phosphorylated_phosphorylated_phosphorylated_phosphorylated_phosphorylated_phosphorylated_phosphorylated_phosphorylated_phosphorylated_phosphorylated_phosphorylated_phosphorylated_CELL"><annotation><rdf:RDF>
<rdf:Description rdf:about="#s1660">
<bqmodel:is>
<rdf:Bag>
<rdf:li rdf:resource="urn:miriam:uniprot:P32239" />
</rdf:Bag>
</bqmodel:is>
<bqbiol:isDescribedBy><rdf:Bag><rdf:li rdf:resource="urn:casq:function:CCK2R_phosphorylated_phosphorylated_phosphorylated_phosphorylated_phosphorylated_phosphorylated_phosphorylated_phosphorylated_phosphorylated_phosphorylated_phosphorylated_phosphorylated" /></rdf:Bag></bqbiol:isDescribedBy><bqbiol:isDescribedBy><rdf:Bag><rdf:li rdf:resource="urn:casq:cdid:s1660" /></rdf:Bag></bqbiol:isDescribedBy><bqbiol:isDescribedBy><rdf:Bag><rdf:li rdf:resource="urn:casq:function:CCK2R" /></rdf:Bag></bqbiol:isDescribedBy><bqbiol:isDescribedBy><rdf:Bag><rdf:li rdf:resource="urn:casq:cdid:s1660" /></rdf:Bag></bqbiol:isDescribedBy></rdf:Description>
</rdf:RDF>
</annotation></qual:qualitativeSpecies><qual:qualitativeSpecies qual:compartment="comp1" qual:constant="false" qual:id="sa25" qual:maxLevel="1" qual:name="PKC_alpha__phosphorylated"><annotation><rdf:RDF><rdf:Description rdf:about="#s1994"><bqbiol:isDescribedBy><rdf:Bag><rdf:li rdf:resource="urn:casq:function:PKC_alpha_" /></rdf:Bag></bqbiol:isDescribedBy><bqbiol:isDescribedBy><rdf:Bag><rdf:li rdf:resource="urn:casq:cdid:s1994" /></rdf:Bag></bqbiol:isDescribedBy></rdf:Description></rdf:RDF></annotation></qual:qualitativeSpecies><qual:qualitativeSpecies qual:compartment="comp1" qual:constant="false" qual:id="sa26" qual:maxLevel="1" qual:name="PKC_delta_"><annotation><rdf:RDF>
<rdf:Description rdf:about="#s1709">
<bqmodel:is>
<rdf:Bag>
<rdf:li rdf:resource="urn:miriam:uniprot:Q05655" />
</rdf:Bag>
</bqmodel:is>
<bqbiol:isDescribedBy><rdf:Bag><rdf:li rdf:resource="urn:casq:function:Novel_br_ PKC" /></rdf:Bag></bqbiol:isDescribedBy><bqbiol:isDescribedBy><rdf:Bag><rdf:li rdf:resource="urn:casq:cdid:s1709" /></rdf:Bag></bqbiol:isDescribedBy></rdf:Description>
</rdf:RDF>
</annotation></qual:qualitativeSpecies><qual:qualitativeSpecies qual:compartment="comp1" qual:constant="false" qual:id="sa27" qual:maxLevel="1" qual:name="PKC_epsilon__CELL"><annotation><rdf:RDF>
<rdf:Description rdf:about="#s1825">
<bqmodel:is>
<rdf:Bag>
<rdf:li rdf:resource="urn:miriam:uniprot:Q02156" />
</rdf:Bag>
</bqmodel:is>
<bqbiol:isDescribedBy><rdf:Bag><rdf:li rdf:resource="urn:casq:function:Novel_br_ PKC" /></rdf:Bag></bqbiol:isDescribedBy><bqbiol:isDescribedBy><rdf:Bag><rdf:li rdf:resource="urn:casq:cdid:s1825" /></rdf:Bag></bqbiol:isDescribedBy><bqbiol:isDescribedBy><rdf:Bag><rdf:li rdf:resource="urn:casq:function:PKC_epsilon_" /></rdf:Bag></bqbiol:isDescribedBy><bqbiol:isDescribedBy><rdf:Bag><rdf:li rdf:resource="urn:casq:cdid:s1825" /></rdf:Bag></bqbiol:isDescribedBy></rdf:Description>
</rdf:RDF>
</annotation></qual:qualitativeSpecies><qual:qualitativeSpecies qual:compartment="comp1" qual:constant="false" qual:id="sa28" qual:maxLevel="1" qual:name="PKC_eta__CELL"><annotation><rdf:RDF>
<rdf:Description rdf:about="#s1823">
<bqmodel:is>
<rdf:Bag>
<rdf:li rdf:resource="urn:miriam:uniprot:P24723" />
</rdf:Bag>
</bqmodel:is>
<bqbiol:isDescribedBy><rdf:Bag><rdf:li rdf:resource="urn:casq:function:PKC_eta_" /></rdf:Bag></bqbiol:isDescribedBy><bqbiol:isDescribedBy><rdf:Bag><rdf:li rdf:resource="urn:casq:cdid:s1823" /></rdf:Bag></bqbiol:isDescribedBy><bqbiol:isDescribedBy><rdf:Bag><rdf:li rdf:resource="urn:casq:function:Novel_br_ PKC" /></rdf:Bag></bqbiol:isDescribedBy><bqbiol:isDescribedBy><rdf:Bag><rdf:li rdf:resource="urn:casq:cdid:s1823" /></rdf:Bag></bqbiol:isDescribedBy></rdf:Description>
</rdf:RDF>
</annotation></qual:qualitativeSpecies><qual:qualitativeSpecies qual:compartment="comp1" qual:constant="false" qual:id="sa29" qual:maxLevel="1" qual:name="PKC_zeta__CELL"><annotation><rdf:RDF>
<rdf:Description rdf:about="#s1828">
<bqmodel:is>
<rdf:Bag>
<rdf:li rdf:resource="urn:miriam:uniprot:Q05513" />
</rdf:Bag>
</bqmodel:is>
<bqbiol:isDescribedBy><rdf:Bag><rdf:li rdf:resource="urn:casq:function:Atypical_br_ PKC" /></rdf:Bag></bqbiol:isDescribedBy><bqbiol:isDescribedBy><rdf:Bag><rdf:li rdf:resource="urn:casq:cdid:s1828" /></rdf:Bag></bqbiol:isDescribedBy><bqbiol:isDescribedBy><rdf:Bag><rdf:li rdf:resource="urn:casq:function:PKC_zeta_" /></rdf:Bag></bqbiol:isDescribedBy><bqbiol:isDescribedBy><rdf:Bag><rdf:li rdf:resource="urn:casq:cdid:s1828" /></rdf:Bag></bqbiol:isDescribedBy></rdf:Description>
</rdf:RDF>
</annotation></qual:qualitativeSpecies><qual:qualitativeSpecies qual:compartment="comp1" qual:constant="false" qual:id="sa31" qual:maxLevel="1" qual:name="PKC_zeta__CELL"><annotation><rdf:RDF>
<rdf:Description rdf:about="#s1828">
<bqmodel:is>
<rdf:Bag>
<rdf:li rdf:resource="urn:miriam:uniprot:Q05513" />
</rdf:Bag>
</bqmodel:is>
<bqbiol:isDescribedBy><rdf:Bag><rdf:li rdf:resource="urn:casq:function:Atypical_br_ PKC" /></rdf:Bag></bqbiol:isDescribedBy><bqbiol:isDescribedBy><rdf:Bag><rdf:li rdf:resource="urn:casq:cdid:s1828" /></rdf:Bag></bqbiol:isDescribedBy><bqbiol:isDescribedBy><rdf:Bag><rdf:li rdf:resource="urn:casq:function:PKC_zeta_" /></rdf:Bag></bqbiol:isDescribedBy><bqbiol:isDescribedBy><rdf:Bag><rdf:li rdf:resource="urn:casq:cdid:s1828" /></rdf:Bag></bqbiol:isDescribedBy></rdf:Description>
</rdf:RDF>
</annotation></qual:qualitativeSpecies><qual:qualitativeSpecies qual:compartment="comp1" qual:constant="false" qual:id="sa33" qual:maxLevel="1" qual:name="Atypical_br_ PKC"><annotation><rdf:RDF><rdf:Description rdf:about="#s1829"><bqbiol:isDescribedBy><rdf:Bag><rdf:li rdf:resource="urn:casq:function:CCK2R_phosphorylated_phosphorylated_phosphorylated_phosphorylated_phosphorylated_phosphorylated_phosphorylated_phosphorylated_phosphorylated_phosphorylated_phosphorylated_phosphorylated" /></rdf:Bag></bqbiol:isDescribedBy><bqbiol:isDescribedBy><rdf:Bag><rdf:li rdf:resource="urn:casq:cdid:s1829" /></rdf:Bag></bqbiol:isDescribedBy></rdf:Description></rdf:RDF></annotation></qual:qualitativeSpecies><qual:qualitativeSpecies qual:compartment="comp1" qual:constant="false" qual:id="sa34" qual:maxLevel="1" qual:name="Conventional_br_ PKC"><annotation><rdf:RDF><rdf:Description rdf:about="#s1344"><bqbiol:isDescribedBy><rdf:Bag><rdf:li rdf:resource="urn:casq:function:DAG_simple_molecule|Ca_super_2+_endsuper__ion" /></rdf:Bag></bqbiol:isDescribedBy><bqbiol:isDescribedBy><rdf:Bag><rdf:li rdf:resource="urn:casq:cdid:s1344" /></rdf:Bag></bqbiol:isDescribedBy></rdf:Description></rdf:RDF></annotation></qual:qualitativeSpecies><qual:qualitativeSpecies qual:compartment="comp1" qual:constant="false" qual:id="sa38" qual:maxLevel="1" qual:name="PKC"><annotation><rdf:RDF><rdf:Description rdf:about="#s823"><bqbiol:isDescribedBy><rdf:Bag><rdf:li rdf:resource="urn:casq:function:Conventional_br_ PKC|Novel_br_ PKC|Atypical_br_ PKC" /></rdf:Bag></bqbiol:isDescribedBy><bqbiol:isDescribedBy><rdf:Bag><rdf:li rdf:resource="urn:casq:cdid:s823" /></rdf:Bag></bqbiol:isDescribedBy></rdf:Description></rdf:RDF></annotation></qual:qualitativeSpecies><qual:qualitativeSpecies qual:compartment="comp1" qual:constant="false" qual:id="sa39" qual:maxLevel="1" qual:name="PKC_beta__CELL"><annotation><rdf:RDF>
<rdf:Description rdf:about="#s1826">
<bqmodel:is>
<rdf:Bag>
<rdf:li rdf:resource="urn:miriam:uniprot:P05771" />
</rdf:Bag>
</bqmodel:is>
<bqbiol:isDescribedBy><rdf:Bag><rdf:li rdf:resource="urn:casq:function:Conventional_br_ PKC" /></rdf:Bag></bqbiol:isDescribedBy><bqbiol:isDescribedBy><rdf:Bag><rdf:li rdf:resource="urn:casq:cdid:s1826" /></rdf:Bag></bqbiol:isDescribedBy><bqbiol:isDescribedBy><rdf:Bag><rdf:li rdf:resource="urn:casq:function:PKC_beta_" /></rdf:Bag></bqbiol:isDescribedBy><bqbiol:isDescribedBy><rdf:Bag><rdf:li rdf:resource="urn:casq:cdid:s1826" /></rdf:Bag></bqbiol:isDescribedBy></rdf:Description>
</rdf:RDF>
</annotation></qual:qualitativeSpecies><qual:qualitativeSpecies qual:compartment="comp1" qual:constant="false" qual:id="sa41" qual:maxLevel="1" qual:name="PRKD1_phosphorylated_phosphorylated"><annotation><rdf:RDF>
<rdf:Description rdf:about="#s662">
<bqmodel:is>
<rdf:Bag>
<rdf:li rdf:resource="urn:miriam:uniprot:Q15139" />
</rdf:Bag>
</bqmodel:is>
<bqmodel:is>
<rdf:Bag>
<rdf:li rdf:resource="urn:miriam:uniprot:Q15139" />
</rdf:Bag>
</bqmodel:is>
<bqbiol:isDescribedBy><rdf:Bag><rdf:li rdf:resource="urn:casq:function:PKC_epsilon_|PKC_delta__phosphorylated|PKC|PKC_theta__phosphorylated" /></rdf:Bag></bqbiol:isDescribedBy><bqbiol:isDescribedBy><rdf:Bag><rdf:li rdf:resource="urn:casq:cdid:s662" /></rdf:Bag></bqbiol:isDescribedBy></rdf:Description>
</rdf:RDF>
</annotation></qual:qualitativeSpecies><qual:qualitativeSpecies qual:compartment="comp1" qual:constant="false" qual:id="sa59" qual:maxLevel="1" qual:name="TAK1"><annotation><rdf:RDF>
<rdf:Description rdf:about="#s1810">
<bqmodel:is>
<rdf:Bag>
<rdf:li rdf:resource="urn:miriam:uniprot:P49116" />
</rdf:Bag>
</bqmodel:is>
<bqmodel:is>
<rdf:Bag>
<rdf:li rdf:resource="urn:miriam:uniprot:P49116" />
</rdf:Bag>
</bqmodel:is>
<bqbiol:isDescribedBy><rdf:Bag><rdf:li rdf:resource="urn:casq:function:TRAF6" /></rdf:Bag></bqbiol:isDescribedBy><bqbiol:isDescribedBy><rdf:Bag><rdf:li rdf:resource="urn:casq:cdid:s1810" /></rdf:Bag></bqbiol:isDescribedBy></rdf:Description>
</rdf:RDF>
</annotation></qual:qualitativeSpecies><qual:qualitativeSpecies qual:compartment="comp1" qual:constant="false" qual:id="sa61" qual:maxLevel="1" qual:name="MAP3K14_phosphorylated"><annotation><rdf:RDF>
<rdf:Description rdf:about="#s864">
<bqmodel:is>
<rdf:Bag>
<rdf:li rdf:resource="urn:miriam:uniprot:Q99558" />
</rdf:Bag>
</bqmodel:is>
<bqmodel:is>
<rdf:Bag>
<rdf:li rdf:resource="urn:miriam:uniprot:Q99558" />
</rdf:Bag>
</bqmodel:is>
<bqbiol:isDescribedBy><rdf:Bag><rdf:li rdf:resource="urn:casq:function:TAK1" /></rdf:Bag></bqbiol:isDescribedBy><bqbiol:isDescribedBy><rdf:Bag><rdf:li rdf:resource="urn:casq:cdid:s864" /></rdf:Bag></bqbiol:isDescribedBy></rdf:Description>
</rdf:RDF>
</annotation></qual:qualitativeSpecies><qual:qualitativeSpecies qual:compartment="comp1" qual:constant="false" qual:id="sa62" qual:maxLevel="1" qual:name="IKB_alpha__phosphorylated_phosphorylated"><annotation><rdf:RDF>
<rdf:Description rdf:about="#s852">
<bqmodel:is>
<rdf:Bag>
<rdf:li rdf:resource="urn:miriam:uniprot:P25963" />
</rdf:Bag>
</bqmodel:is>
<bqbiol:isDescribedBy><rdf:Bag><rdf:li rdf:resource="urn:casq:function:RHOA-GTP|PRKD1_phosphorylated_phosphorylated&amp;NFKB1-RELA-IKB complex_complex&amp;!PKC_alpha__phosphorylated" /></rdf:Bag></bqbiol:isDescribedBy><bqbiol:isDescribedBy><rdf:Bag><rdf:li rdf:resource="urn:casq:cdid:s852" /></rdf:Bag></bqbiol:isDescribedBy></rdf:Description>
</rdf:RDF>
</annotation></qual:qualitativeSpecies><qual:qualitativeSpecies qual:compartment="comp1" qual:constant="true" qual:id="sa66" qual:maxLevel="1" qual:name="GTP_simple_molecule_CELL"><annotation><rdf:RDF>
<rdf:Description rdf:about="#s1800">
<bqmodel:is>
<rdf:Bag>
<rdf:li rdf:resource="urn:miriam:obo.chebi:CHEBI%3A15996" />
</rdf:Bag>
</bqmodel:is>
<bqbiol:isDescribedBy><rdf:Bag><rdf:li rdf:resource="urn:casq:function:GTP_simple_molecule" /></rdf:Bag></bqbiol:isDescribedBy><bqbiol:isDescribedBy><rdf:Bag><rdf:li rdf:resource="urn:casq:cdid:s1800" /></rdf:Bag></bqbiol:isDescribedBy><bqbiol:isDescribedBy><rdf:Bag><rdf:li rdf:resource="urn:casq:function:GTP_simple_molecule" /></rdf:Bag></bqbiol:isDescribedBy><bqbiol:isDescribedBy><rdf:Bag><rdf:li rdf:resource="urn:casq:cdid:s1800" /></rdf:Bag></bqbiol:isDescribedBy><bqbiol:isDescribedBy><rdf:Bag><rdf:li rdf:resource="urn:casq:function:GTP_simple_molecule" /></rdf:Bag></bqbiol:isDescribedBy><bqbiol:isDescribedBy><rdf:Bag><rdf:li rdf:resource="urn:casq:cdid:s1800" /></rdf:Bag></bqbiol:isDescribedBy><bqbiol:isDescribedBy><rdf:Bag><rdf:li rdf:resource="urn:casq:function:GTP_simple_molecule" /></rdf:Bag></bqbiol:isDescribedBy><bqbiol:isDescribedBy><rdf:Bag><rdf:li rdf:resource="urn:casq:cdid:s1800" /></rdf:Bag></bqbiol:isDescribedBy><bqbiol:isDescribedBy><rdf:Bag><rdf:li rdf:resource="urn:casq:function:GTP_simple_molecule" /></rdf:Bag></bqbiol:isDescribedBy><bqbiol:isDescribedBy><rdf:Bag><rdf:li rdf:resource="urn:casq:cdid:s1800" /></rdf:Bag></bqbiol:isDescribedBy><bqbiol:isDescribedBy><rdf:Bag><rdf:li rdf:resource="urn:casq:function:GTP_simple_molecule" /></rdf:Bag></bqbiol:isDescribedBy><bqbiol:isDescribedBy><rdf:Bag><rdf:li rdf:resource="urn:casq:cdid:s1800" /></rdf:Bag></bqbiol:isDescribedBy><bqbiol:isDescribedBy><rdf:Bag><rdf:li rdf:resource="urn:casq:function:GTP_simple_molecule" /></rdf:Bag></bqbiol:isDescribedBy><bqbiol:isDescribedBy><rdf:Bag><rdf:li rdf:resource="urn:casq:cdid:s1800" /></rdf:Bag></bqbiol:isDescribedBy></rdf:Description>
</rdf:RDF>
</annotation></qual:qualitativeSpecies><qual:qualitativeSpecies qual:compartment="comp1" qual:constant="true" qual:id="sa68" qual:maxLevel="1" qual:name="GDP_simple_molecule_CELL"><annotation><rdf:RDF>
<rdf:Description rdf:about="#s1786">
<bqmodel:is>
<rdf:Bag>
<rdf:li rdf:resource="urn:miriam:obo.chebi:CHEBI%3A17552" />
</rdf:Bag>
</bqmodel:is>
<bqbiol:isDescribedBy><rdf:Bag><rdf:li rdf:resource="urn:casq:function:GDP_simple_molecule" /></rdf:Bag></bqbiol:isDescribedBy><bqbiol:isDescribedBy><rdf:Bag><rdf:li rdf:resource="urn:casq:cdid:s1786" /></rdf:Bag></bqbiol:isDescribedBy><bqbiol:isDescribedBy><rdf:Bag><rdf:li rdf:resource="urn:casq:function:GDP_simple_molecule" /></rdf:Bag></bqbiol:isDescribedBy><bqbiol:isDescribedBy><rdf:Bag><rdf:li rdf:resource="urn:casq:cdid:s1786" /></rdf:Bag></bqbiol:isDescribedBy><bqbiol:isDescribedBy><rdf:Bag><rdf:li rdf:resource="urn:casq:function:GDP_simple_molecule" /></rdf:Bag></bqbiol:isDescribedBy><bqbiol:isDescribedBy><rdf:Bag><rdf:li rdf:resource="urn:casq:cdid:s1786" /></rdf:Bag></bqbiol:isDescribedBy><bqbiol:isDescribedBy><rdf:Bag><rdf:li rdf:resource="urn:casq:function:GDP_simple_molecule" /></rdf:Bag></bqbiol:isDescribedBy><bqbiol:isDescribedBy><rdf:Bag><rdf:li rdf:resource="urn:casq:cdid:s1786" /></rdf:Bag></bqbiol:isDescribedBy><bqbiol:isDescribedBy><rdf:Bag><rdf:li rdf:resource="urn:casq:function:GDP_simple_molecule" /></rdf:Bag></bqbiol:isDescribedBy><bqbiol:isDescribedBy><rdf:Bag><rdf:li rdf:resource="urn:casq:cdid:s1786" /></rdf:Bag></bqbiol:isDescribedBy><bqbiol:isDescribedBy><rdf:Bag><rdf:li rdf:resource="urn:casq:function:GDP_simple_molecule" /></rdf:Bag></bqbiol:isDescribedBy><bqbiol:isDescribedBy><rdf:Bag><rdf:li rdf:resource="urn:casq:cdid:s1786" /></rdf:Bag></bqbiol:isDescribedBy><bqbiol:isDescribedBy><rdf:Bag><rdf:li rdf:resource="urn:casq:function:GDP_simple_molecule" /></rdf:Bag></bqbiol:isDescribedBy><bqbiol:isDescribedBy><rdf:Bag><rdf:li rdf:resource="urn:casq:cdid:s1786" /></rdf:Bag></bqbiol:isDescribedBy></rdf:Description>
</rdf:RDF>
</annotation></qual:qualitativeSpecies><qual:qualitativeSpecies qual:compartment="comp1" qual:constant="true" qual:id="sa91" qual:maxLevel="1" qual:name="Pro HBEGF"><annotation><rdf:RDF>
<rdf:Description rdf:about="#s872">
<bqmodel:is>
<rdf:Bag>
<rdf:li rdf:resource="urn:miriam:uniprot:Q99075" />
</rdf:Bag>
</bqmodel:is>
<bqbiol:isDescribedBy><rdf:Bag><rdf:li rdf:resource="urn:casq:function:Pro HBEGF" /></rdf:Bag></bqbiol:isDescribedBy><bqbiol:isDescribedBy><rdf:Bag><rdf:li rdf:resource="urn:casq:cdid:s872" /></rdf:Bag></bqbiol:isDescribedBy></rdf:Description>
</rdf:RDF>
</annotation></qual:qualitativeSpecies><qual:qualitativeSpecies qual:compartment="comp1" qual:constant="false" qual:id="sa93" qual:maxLevel="1" qual:name="MMP3"><annotation><rdf:RDF>
<rdf:Description rdf:about="#s1850">
<bqmodel:is>
<rdf:Bag>
<rdf:li rdf:resource="urn:miriam:uniprot:P08254" />
</rdf:Bag>
</bqmodel:is>
<bqmodel:is>
<rdf:Bag>
<rdf:li rdf:resource="urn:miriam:uniprot:P08254" />
</rdf:Bag>
</bqmodel:is>
<bqbiol:isDescribedBy><rdf:Bag><rdf:li rdf:resource="urn:casq:function:PKC" /></rdf:Bag></bqbiol:isDescribedBy><bqbiol:isDescribedBy><rdf:Bag><rdf:li rdf:resource="urn:casq:cdid:s1850" /></rdf:Bag></bqbiol:isDescribedBy></rdf:Description>
</rdf:RDF>
</annotation></qual:qualitativeSpecies><qual:qualitativeSpecies qual:compartment="comp1" qual:constant="false" qual:id="sa95" qual:maxLevel="1" qual:name="SRC_br_@G_alpha_q_phosphorylated_phosphorylated"><annotation><rdf:RDF>
<rdf:Description rdf:about="#s719">
<bqmodel:is>
<rdf:Bag>
<rdf:li rdf:resource="urn:miriam:uniprot:P12931" />
</rdf:Bag>
</bqmodel:is>
<bqmodel:is>
<rdf:Bag>
<rdf:li rdf:resource="urn:miriam:uniprot:P12931" />
</rdf:Bag>
</bqmodel:is>
<bqbiol:isDescribedBy><rdf:Bag><rdf:li rdf:resource="urn:casq:function:PKC_alpha__phosphorylated|G_alpha_ _q complex_complex|PKC_theta__phosphorylated" /></rdf:Bag></bqbiol:isDescribedBy><bqbiol:isDescribedBy><rdf:Bag><rdf:li rdf:resource="urn:casq:cdid:s719" /></rdf:Bag></bqbiol:isDescribedBy></rdf:Description>
</rdf:RDF>
</annotation></qual:qualitativeSpecies><qual:qualitativeSpecies qual:compartment="comp1" qual:constant="false" qual:id="sa96" qual:maxLevel="1" qual:name="p54 SRC_phosphorylated"><annotation><rdf:RDF>
<rdf:Description rdf:about="#s879">
<bqbiol:encodes>
<rdf:Bag>
<rdf:li rdf:resource="urn:miriam:uniprot:P12931" />
</rdf:Bag>
</bqbiol:encodes>
<bqbiol:isDescribedBy><rdf:Bag><rdf:li rdf:resource="urn:casq:function:SRC_br_@G_alpha_q_phosphorylated_phosphorylated" /></rdf:Bag></bqbiol:isDescribedBy><bqbiol:isDescribedBy><rdf:Bag><rdf:li rdf:resource="urn:casq:cdid:s879" /></rdf:Bag></bqbiol:isDescribedBy></rdf:Description>
</rdf:RDF>
</annotation></qual:qualitativeSpecies><qual:qualitativeSpecies qual:compartment="comp1" qual:constant="false" qual:id="sa97" qual:maxLevel="1" qual:name="p60 SRC_phosphorylated"><annotation><rdf:RDF>
<rdf:Description rdf:about="#s880">
<bqmodel:is>
<rdf:Bag>
<rdf:li rdf:resource="urn:miriam:uniprot:P12931" />
</rdf:Bag>
</bqmodel:is>
<bqbiol:isDescribedBy><rdf:Bag><rdf:li rdf:resource="urn:casq:function:SRC_br_@G_alpha_q_phosphorylated_phosphorylated" /></rdf:Bag></bqbiol:isDescribedBy><bqbiol:isDescribedBy><rdf:Bag><rdf:li rdf:resource="urn:casq:cdid:s880" /></rdf:Bag></bqbiol:isDescribedBy></rdf:Description>
</rdf:RDF>
</annotation></qual:qualitativeSpecies><qual:qualitativeSpecies qual:compartment="comp1" qual:constant="false" qual:id="sa98" qual:maxLevel="1" qual:name="p62 SRC"><annotation><rdf:RDF>
<rdf:Description rdf:about="#s881">
<bqbiol:encodes>
<rdf:Bag>
<rdf:li rdf:resource="urn:miriam:uniprot:P12931" />
</rdf:Bag>
</bqbiol:encodes>
<bqbiol:isDescribedBy><rdf:Bag><rdf:li rdf:resource="urn:casq:function:SRC_br_@G_alpha_q_phosphorylated_phosphorylated" /></rdf:Bag></bqbiol:isDescribedBy><bqbiol:isDescribedBy><rdf:Bag><rdf:li rdf:resource="urn:casq:cdid:s881" /></rdf:Bag></bqbiol:isDescribedBy></rdf:Description>
</rdf:RDF>
</annotation></qual:qualitativeSpecies><qual:qualitativeSpecies qual:compartment="comp1" qual:constant="false" qual:id="sa99" qual:maxLevel="1" qual:name="p66 SHC1_phosphorylated"><annotation><rdf:RDF>
<rdf:Description rdf:about="#s728">
<bqbiol:encodes>
<rdf:Bag>
<rdf:li rdf:resource="urn:miriam:uniprot:P29353" />
</rdf:Bag>
</bqbiol:encodes>
<bqbiol:isDescribedBy><rdf:Bag><rdf:li rdf:resource="urn:casq:function:SRC_br_@G_alpha_q_phosphorylated_phosphorylated|PKC&amp;p66 SHC1" /></rdf:Bag></bqbiol:isDescribedBy><bqbiol:isDescribedBy><rdf:Bag><rdf:li rdf:resource="urn:casq:cdid:s728" /></rdf:Bag></bqbiol:isDescribedBy></rdf:Description>
</rdf:RDF>
</annotation></qual:qualitativeSpecies><qual:qualitativeSpecies qual:compartment="comp1" qual:constant="false" qual:id="sa100" qual:maxLevel="1" qual:name="p46 SHC1_phosphorylated"><annotation><rdf:RDF>
<rdf:Description rdf:about="#s722">
<bqbiol:encodes>
<rdf:Bag>
<rdf:li rdf:resource="urn:miriam:uniprot:P29353" />
</rdf:Bag>
</bqbiol:encodes>
<bqbiol:isDescribedBy><rdf:Bag><rdf:li rdf:resource="urn:casq:function:SRC_br_@G_alpha_q_phosphorylated_phosphorylated|PKC|PKC_alpha__phosphorylated|PKC_delta__phosphorylated|PKC_epsilon_&amp;p46 SHC1" /></rdf:Bag></bqbiol:isDescribedBy><bqbiol:isDescribedBy><rdf:Bag><rdf:li rdf:resource="urn:casq:cdid:s722" /></rdf:Bag></bqbiol:isDescribedBy></rdf:Description>
</rdf:RDF>
</annotation></qual:qualitativeSpecies><qual:qualitativeSpecies qual:compartment="comp1" qual:constant="false" qual:id="sa101" qual:maxLevel="1" qual:name="p52 SHC1_phosphorylated"><annotation><rdf:RDF>
<rdf:Description rdf:about="#s721">
<bqbiol:encodes>
<rdf:Bag>
<rdf:li rdf:resource="urn:miriam:uniprot:P29353" />
</rdf:Bag>
</bqbiol:encodes>
<bqbiol:isDescribedBy><rdf:Bag><rdf:li rdf:resource="urn:casq:function:SRC_br_@G_alpha_q_phosphorylated_phosphorylated|PKC|PKC_alpha__phosphorylated|PKC_delta__phosphorylated|PKC_epsilon_&amp;p52 SHC1" /></rdf:Bag></bqbiol:isDescribedBy><bqbiol:isDescribedBy><rdf:Bag><rdf:li rdf:resource="urn:casq:cdid:s721" /></rdf:Bag></bqbiol:isDescribedBy></rdf:Description>
</rdf:RDF>
</annotation></qual:qualitativeSpecies><qual:qualitativeSpecies qual:compartment="comp1" qual:constant="false" qual:id="sa102" qual:maxLevel="1" qual:name="p66 SHC1"><annotation><rdf:RDF>
<rdf:Description rdf:about="#s713">
<bqbiol:encodes>
<rdf:Bag>
<rdf:li rdf:resource="urn:miriam:uniprot:P29353" />
</rdf:Bag>
</bqbiol:encodes>
<bqbiol:isDescribedBy><rdf:Bag><rdf:li rdf:resource="urn:casq:function:SHC1" /></rdf:Bag></bqbiol:isDescribedBy><bqbiol:isDescribedBy><rdf:Bag><rdf:li rdf:resource="urn:casq:cdid:s713" /></rdf:Bag></bqbiol:isDescribedBy></rdf:Description>
</rdf:RDF>
</annotation></qual:qualitativeSpecies><qual:qualitativeSpecies qual:compartment="comp1" qual:constant="false" qual:id="sa104" qual:maxLevel="1" qual:name="p52 SHC1"><annotation><rdf:RDF>
<rdf:Description rdf:about="#s711">
<bqbiol:encodes>
<rdf:Bag>
<rdf:li rdf:resource="urn:miriam:uniprot:P29353" />
</rdf:Bag>
</bqbiol:encodes>
<bqbiol:isDescribedBy><rdf:Bag><rdf:li rdf:resource="urn:casq:function:SHC1" /></rdf:Bag></bqbiol:isDescribedBy><bqbiol:isDescribedBy><rdf:Bag><rdf:li rdf:resource="urn:casq:cdid:s711" /></rdf:Bag></bqbiol:isDescribedBy></rdf:Description>
</rdf:RDF>
</annotation></qual:qualitativeSpecies><qual:qualitativeSpecies qual:compartment="comp1" qual:constant="false" qual:id="sa105" qual:maxLevel="1" qual:name="SHC3"><annotation><rdf:RDF>
<rdf:Description rdf:about="#s710">
<bqmodel:is>
<rdf:Bag>
<rdf:li rdf:resource="urn:miriam:uniprot:Q92529" />
</rdf:Bag>
</bqmodel:is>
<bqbiol:isDescribedBy><rdf:Bag><rdf:li rdf:resource="urn:casq:function:SHC" /></rdf:Bag></bqbiol:isDescribedBy><bqbiol:isDescribedBy><rdf:Bag><rdf:li rdf:resource="urn:casq:cdid:s710" /></rdf:Bag></bqbiol:isDescribedBy></rdf:Description>
</rdf:RDF>
</annotation></qual:qualitativeSpecies><qual:qualitativeSpecies qual:compartment="comp1" qual:constant="false" qual:id="sa106" qual:maxLevel="1" qual:name="SHC2"><annotation><rdf:RDF>
<rdf:Description rdf:about="#s709">
<bqmodel:is>
<rdf:Bag>
<rdf:li rdf:resource="urn:miriam:uniprot:P98077" />
</rdf:Bag>
</bqmodel:is>
<bqbiol:isDescribedBy><rdf:Bag><rdf:li rdf:resource="urn:casq:function:SHC" /></rdf:Bag></bqbiol:isDescribedBy><bqbiol:isDescribedBy><rdf:Bag><rdf:li rdf:resource="urn:casq:cdid:s709" /></rdf:Bag></bqbiol:isDescribedBy></rdf:Description>
</rdf:RDF>
</annotation></qual:qualitativeSpecies><qual:qualitativeSpecies qual:compartment="comp1" qual:constant="false" qual:id="sa107" qual:maxLevel="1" qual:name="SHC1"><annotation><rdf:RDF>
<rdf:Description rdf:about="#s708">
<bqmodel:is>
<rdf:Bag>
<rdf:li rdf:resource="urn:miriam:uniprot:P29353" />
</rdf:Bag>
</bqmodel:is>
<bqbiol:isDescribedBy><rdf:Bag><rdf:li rdf:resource="urn:casq:function:SHC" /></rdf:Bag></bqbiol:isDescribedBy><bqbiol:isDescribedBy><rdf:Bag><rdf:li rdf:resource="urn:casq:cdid:s708" /></rdf:Bag></bqbiol:isDescribedBy></rdf:Description>
</rdf:RDF>
</annotation></qual:qualitativeSpecies><qual:qualitativeSpecies qual:compartment="comp1" qual:constant="true" qual:id="sa109" qual:maxLevel="1" qual:name="GRB2_CELL"><annotation><rdf:RDF>
<rdf:Description rdf:about="#s1819">
<bqmodel:is>
<rdf:Bag>
<rdf:li rdf:resource="urn:miriam:uniprot:P62993" />
</rdf:Bag>
</bqmodel:is>
<bqbiol:isDescribedBy><rdf:Bag><rdf:li rdf:resource="urn:casq:function:GRB2" /></rdf:Bag></bqbiol:isDescribedBy><bqbiol:isDescribedBy><rdf:Bag><rdf:li rdf:resource="urn:casq:cdid:s1819" /></rdf:Bag></bqbiol:isDescribedBy><bqbiol:isDescribedBy><rdf:Bag><rdf:li rdf:resource="urn:casq:function:GRB2" /></rdf:Bag></bqbiol:isDescribedBy><bqbiol:isDescribedBy><rdf:Bag><rdf:li rdf:resource="urn:casq:cdid:s1819" /></rdf:Bag></bqbiol:isDescribedBy></rdf:Description>
</rdf:RDF>
</annotation></qual:qualitativeSpecies><qual:qualitativeSpecies qual:compartment="comp1" qual:constant="true" qual:id="sa110" qual:maxLevel="1" qual:name="SOS1"><annotation><rdf:RDF>
<rdf:Description rdf:about="#s744">
<bqmodel:is>
<rdf:Bag>
<rdf:li rdf:resource="urn:miriam:uniprot:Q07889" />
</rdf:Bag>
</bqmodel:is>
<bqbiol:isDescribedBy><rdf:Bag><rdf:li rdf:resource="urn:casq:function:SOS1" /></rdf:Bag></bqbiol:isDescribedBy><bqbiol:isDescribedBy><rdf:Bag><rdf:li rdf:resource="urn:casq:cdid:s744" /></rdf:Bag></bqbiol:isDescribedBy></rdf:Description>
</rdf:RDF>
</annotation></qual:qualitativeSpecies><qual:qualitativeSpecies qual:compartment="comp1" qual:constant="true" qual:id="sa111" qual:maxLevel="1" qual:name="FAK1_phosphorylated"><annotation><rdf:RDF>
<rdf:Description rdf:about="#s669">
<bqmodel:is>
<rdf:Bag>
<rdf:li rdf:resource="urn:miriam:uniprot:Q05397" />
</rdf:Bag>
</bqmodel:is>
<bqmodel:is>
<rdf:Bag>
<rdf:li rdf:resource="urn:miriam:uniprot:Q05397" />
</rdf:Bag>
</bqmodel:is>
<bqbiol:isDescribedBy><rdf:Bag><rdf:li rdf:resource="urn:casq:function:FAK1_phosphorylated" /></rdf:Bag></bqbiol:isDescribedBy><bqbiol:isDescribedBy><rdf:Bag><rdf:li rdf:resource="urn:casq:cdid:s669" /></rdf:Bag></bqbiol:isDescribedBy></rdf:Description>
</rdf:RDF>
</annotation></qual:qualitativeSpecies><qual:qualitativeSpecies qual:compartment="comp1" qual:constant="true" qual:id="sa115" qual:maxLevel="1" qual:name="CRK"><annotation><rdf:RDF>
<rdf:Description rdf:about="#s767">
<bqmodel:is>
<rdf:Bag>
<rdf:li rdf:resource="urn:miriam:uniprot:P46108" />
</rdf:Bag>
</bqmodel:is>
<bqbiol:isDescribedBy><rdf:Bag><rdf:li rdf:resource="urn:casq:function:CRK" /></rdf:Bag></bqbiol:isDescribedBy><bqbiol:isDescribedBy><rdf:Bag><rdf:li rdf:resource="urn:casq:cdid:s767" /></rdf:Bag></bqbiol:isDescribedBy></rdf:Description>
</rdf:RDF>
</annotation></qual:qualitativeSpecies><qual:qualitativeSpecies qual:compartment="comp1" qual:constant="false" qual:id="sa116" qual:maxLevel="1" qual:name="CAS_phosphorylated_phosphorylated"><annotation><rdf:RDF>
<rdf:Description rdf:about="#s765">
<bqmodel:is>
<rdf:Bag>
<rdf:li rdf:resource="urn:miriam:uniprot:P56945" />
</rdf:Bag>
</bqmodel:is>
<bqmodel:is>
<rdf:Bag>
<rdf:li rdf:resource="urn:miriam:uniprot:P56945" />
</rdf:Bag>
</bqmodel:is>
<bqbiol:isDescribedBy><rdf:Bag><rdf:li rdf:resource="urn:casq:function:FAK1-SRC complex_complex" /></rdf:Bag></bqbiol:isDescribedBy><bqbiol:isDescribedBy><rdf:Bag><rdf:li rdf:resource="urn:casq:cdid:s765" /></rdf:Bag></bqbiol:isDescribedBy></rdf:Description>
</rdf:RDF>
</annotation></qual:qualitativeSpecies><qual:qualitativeSpecies qual:compartment="comp1" qual:constant="false" qual:id="sa119" qual:maxLevel="1" qual:name="Paxillin_phosphorylated_phosphorylated"><annotation><rdf:RDF>
<rdf:Description rdf:about="#s672">
<bqmodel:is>
<rdf:Bag>
<rdf:li rdf:resource="urn:miriam:uniprot:P49023" />
</rdf:Bag>
</bqmodel:is>
<bqmodel:is>
<rdf:Bag>
<rdf:li rdf:resource="urn:miriam:uniprot:P49023" />
</rdf:Bag>
</bqmodel:is>
<bqbiol:isDescribedBy><rdf:Bag><rdf:li rdf:resource="urn:casq:function:FAK1-SRC-p190GEF complex_complex" /></rdf:Bag></bqbiol:isDescribedBy><bqbiol:isDescribedBy><rdf:Bag><rdf:li rdf:resource="urn:casq:cdid:s672" /></rdf:Bag></bqbiol:isDescribedBy></rdf:Description>
</rdf:RDF>
</annotation></qual:qualitativeSpecies><qual:qualitativeSpecies qual:compartment="comp1" qual:constant="false" qual:id="sa120" qual:maxLevel="1" qual:name="RHOA-GDP"><annotation><rdf:RDF>
<rdf:Description rdf:about="#s666">
<bqmodel:is>
<rdf:Bag>
<rdf:li rdf:resource="urn:miriam:uniprot:P61586" />
</rdf:Bag>
</bqmodel:is>
<bqbiol:isDescribedBy><rdf:Bag><rdf:li rdf:resource="urn:casq:function:GAP|ARHGAP4&amp;RHOA-GTP" /></rdf:Bag></bqbiol:isDescribedBy><bqbiol:isDescribedBy><rdf:Bag><rdf:li rdf:resource="urn:casq:cdid:s666" /></rdf:Bag></bqbiol:isDescribedBy></rdf:Description>
</rdf:RDF>
</annotation></qual:qualitativeSpecies><qual:qualitativeSpecies qual:compartment="comp1" qual:constant="true" qual:id="sa121" qual:maxLevel="1" qual:name="GTP_simple_molecule_CELL"><annotation><rdf:RDF>
<rdf:Description rdf:about="#s1800">
<bqmodel:is>
<rdf:Bag>
<rdf:li rdf:resource="urn:miriam:obo.chebi:CHEBI%3A15996" />
</rdf:Bag>
</bqmodel:is>
<bqbiol:isDescribedBy><rdf:Bag><rdf:li rdf:resource="urn:casq:function:GTP_simple_molecule" /></rdf:Bag></bqbiol:isDescribedBy><bqbiol:isDescribedBy><rdf:Bag><rdf:li rdf:resource="urn:casq:cdid:s1800" /></rdf:Bag></bqbiol:isDescribedBy><bqbiol:isDescribedBy><rdf:Bag><rdf:li rdf:resource="urn:casq:function:GTP_simple_molecule" /></rdf:Bag></bqbiol:isDescribedBy><bqbiol:isDescribedBy><rdf:Bag><rdf:li rdf:resource="urn:casq:cdid:s1800" /></rdf:Bag></bqbiol:isDescribedBy><bqbiol:isDescribedBy><rdf:Bag><rdf:li rdf:resource="urn:casq:function:GTP_simple_molecule" /></rdf:Bag></bqbiol:isDescribedBy><bqbiol:isDescribedBy><rdf:Bag><rdf:li rdf:resource="urn:casq:cdid:s1800" /></rdf:Bag></bqbiol:isDescribedBy><bqbiol:isDescribedBy><rdf:Bag><rdf:li rdf:resource="urn:casq:function:GTP_simple_molecule" /></rdf:Bag></bqbiol:isDescribedBy><bqbiol:isDescribedBy><rdf:Bag><rdf:li rdf:resource="urn:casq:cdid:s1800" /></rdf:Bag></bqbiol:isDescribedBy><bqbiol:isDescribedBy><rdf:Bag><rdf:li rdf:resource="urn:casq:function:GTP_simple_molecule" /></rdf:Bag></bqbiol:isDescribedBy><bqbiol:isDescribedBy><rdf:Bag><rdf:li rdf:resource="urn:casq:cdid:s1800" /></rdf:Bag></bqbiol:isDescribedBy><bqbiol:isDescribedBy><rdf:Bag><rdf:li rdf:resource="urn:casq:function:GTP_simple_molecule" /></rdf:Bag></bqbiol:isDescribedBy><bqbiol:isDescribedBy><rdf:Bag><rdf:li rdf:resource="urn:casq:cdid:s1800" /></rdf:Bag></bqbiol:isDescribedBy><bqbiol:isDescribedBy><rdf:Bag><rdf:li rdf:resource="urn:casq:function:GTP_simple_molecule" /></rdf:Bag></bqbiol:isDescribedBy><bqbiol:isDescribedBy><rdf:Bag><rdf:li rdf:resource="urn:casq:cdid:s1800" /></rdf:Bag></bqbiol:isDescribedBy></rdf:Description>
</rdf:RDF>
</annotation></qual:qualitativeSpecies><qual:qualitativeSpecies qual:compartment="comp1" qual:constant="true" qual:id="sa122" qual:maxLevel="1" qual:name="GTP_simple_molecule_CELL"><annotation><rdf:RDF>
<rdf:Description rdf:about="#s1800">
<bqmodel:is>
<rdf:Bag>
<rdf:li rdf:resource="urn:miriam:obo.chebi:CHEBI%3A15996" />
</rdf:Bag>
</bqmodel:is>
<bqbiol:isDescribedBy><rdf:Bag><rdf:li rdf:resource="urn:casq:function:GTP_simple_molecule" /></rdf:Bag></bqbiol:isDescribedBy><bqbiol:isDescribedBy><rdf:Bag><rdf:li rdf:resource="urn:casq:cdid:s1800" /></rdf:Bag></bqbiol:isDescribedBy><bqbiol:isDescribedBy><rdf:Bag><rdf:li rdf:resource="urn:casq:function:GTP_simple_molecule" /></rdf:Bag></bqbiol:isDescribedBy><bqbiol:isDescribedBy><rdf:Bag><rdf:li rdf:resource="urn:casq:cdid:s1800" /></rdf:Bag></bqbiol:isDescribedBy><bqbiol:isDescribedBy><rdf:Bag><rdf:li rdf:resource="urn:casq:function:GTP_simple_molecule" /></rdf:Bag></bqbiol:isDescribedBy><bqbiol:isDescribedBy><rdf:Bag><rdf:li rdf:resource="urn:casq:cdid:s1800" /></rdf:Bag></bqbiol:isDescribedBy><bqbiol:isDescribedBy><rdf:Bag><rdf:li rdf:resource="urn:casq:function:GTP_simple_molecule" /></rdf:Bag></bqbiol:isDescribedBy><bqbiol:isDescribedBy><rdf:Bag><rdf:li rdf:resource="urn:casq:cdid:s1800" /></rdf:Bag></bqbiol:isDescribedBy><bqbiol:isDescribedBy><rdf:Bag><rdf:li rdf:resource="urn:casq:function:GTP_simple_molecule" /></rdf:Bag></bqbiol:isDescribedBy><bqbiol:isDescribedBy><rdf:Bag><rdf:li rdf:resource="urn:casq:cdid:s1800" /></rdf:Bag></bqbiol:isDescribedBy><bqbiol:isDescribedBy><rdf:Bag><rdf:li rdf:resource="urn:casq:function:GTP_simple_molecule" /></rdf:Bag></bqbiol:isDescribedBy><bqbiol:isDescribedBy><rdf:Bag><rdf:li rdf:resource="urn:casq:cdid:s1800" /></rdf:Bag></bqbiol:isDescribedBy><bqbiol:isDescribedBy><rdf:Bag><rdf:li rdf:resource="urn:casq:function:GTP_simple_molecule" /></rdf:Bag></bqbiol:isDescribedBy><bqbiol:isDescribedBy><rdf:Bag><rdf:li rdf:resource="urn:casq:cdid:s1800" /></rdf:Bag></bqbiol:isDescribedBy></rdf:Description>
</rdf:RDF>
</annotation></qual:qualitativeSpecies><qual:qualitativeSpecies qual:compartment="comp1" qual:constant="true" qual:id="sa123" qual:maxLevel="1" qual:name="GEF_CELL"><annotation><rdf:RDF><rdf:Description rdf:about="#s1865"><bqbiol:isDescribedBy><rdf:Bag><rdf:li rdf:resource="urn:casq:function:GEF" /></rdf:Bag></bqbiol:isDescribedBy><bqbiol:isDescribedBy><rdf:Bag><rdf:li rdf:resource="urn:casq:cdid:s1865" /></rdf:Bag></bqbiol:isDescribedBy></rdf:Description></rdf:RDF></annotation></qual:qualitativeSpecies><qual:qualitativeSpecies qual:compartment="comp1" qual:constant="false" qual:id="sa124" qual:maxLevel="1" qual:name="LARG"><annotation><rdf:RDF><rdf:Description rdf:about="#s702"><bqbiol:isDescribedBy><rdf:Bag><rdf:li rdf:resource="urn:casq:function:G_alpha_ _q complex_complex" /></rdf:Bag></bqbiol:isDescribedBy><bqbiol:isDescribedBy><rdf:Bag><rdf:li rdf:resource="urn:casq:cdid:s702" /></rdf:Bag></bqbiol:isDescribedBy></rdf:Description></rdf:RDF></annotation></qual:qualitativeSpecies><qual:qualitativeSpecies qual:compartment="comp1" qual:constant="false" qual:id="sa125" qual:maxLevel="1" qual:name="RAC1-GDP"><annotation><rdf:RDF>
<rdf:Description rdf:about="#s780">
<bqmodel:is>
<rdf:Bag>
<rdf:li rdf:resource="urn:miriam:uniprot:P63000" />
</rdf:Bag>
</bqmodel:is>
<bqbiol:isDescribedBy><rdf:Bag><rdf:li rdf:resource="urn:casq:function:GAP|RGS2&amp;RAC1-GTP" /></rdf:Bag></bqbiol:isDescribedBy><bqbiol:isDescribedBy><rdf:Bag><rdf:li rdf:resource="urn:casq:cdid:s780" /></rdf:Bag></bqbiol:isDescribedBy></rdf:Description>
</rdf:RDF>
</annotation></qual:qualitativeSpecies><qual:qualitativeSpecies qual:compartment="comp1" qual:constant="true" qual:id="sa126" qual:maxLevel="1" qual:name="GAP"><annotation><rdf:RDF><rdf:Description rdf:about="#s779"><bqbiol:isDescribedBy><rdf:Bag><rdf:li rdf:resource="urn:casq:function:GAP" /></rdf:Bag></bqbiol:isDescribedBy><bqbiol:isDescribedBy><rdf:Bag><rdf:li rdf:resource="urn:casq:cdid:s779" /></rdf:Bag></bqbiol:isDescribedBy></rdf:Description></rdf:RDF></annotation></qual:qualitativeSpecies><qual:qualitativeSpecies qual:compartment="comp1" qual:constant="true" qual:id="sa127" qual:maxLevel="1" qual:name="GDP_simple_molecule_CELL"><annotation><rdf:RDF>
<rdf:Description rdf:about="#s1786">
<bqmodel:is>
<rdf:Bag>
<rdf:li rdf:resource="urn:miriam:obo.chebi:CHEBI%3A17552" />
</rdf:Bag>
</bqmodel:is>
<bqbiol:isDescribedBy><rdf:Bag><rdf:li rdf:resource="urn:casq:function:GDP_simple_molecule" /></rdf:Bag></bqbiol:isDescribedBy><bqbiol:isDescribedBy><rdf:Bag><rdf:li rdf:resource="urn:casq:cdid:s1786" /></rdf:Bag></bqbiol:isDescribedBy><bqbiol:isDescribedBy><rdf:Bag><rdf:li rdf:resource="urn:casq:function:GDP_simple_molecule" /></rdf:Bag></bqbiol:isDescribedBy><bqbiol:isDescribedBy><rdf:Bag><rdf:li rdf:resource="urn:casq:cdid:s1786" /></rdf:Bag></bqbiol:isDescribedBy><bqbiol:isDescribedBy><rdf:Bag><rdf:li rdf:resource="urn:casq:function:GDP_simple_molecule" /></rdf:Bag></bqbiol:isDescribedBy><bqbiol:isDescribedBy><rdf:Bag><rdf:li rdf:resource="urn:casq:cdid:s1786" /></rdf:Bag></bqbiol:isDescribedBy><bqbiol:isDescribedBy><rdf:Bag><rdf:li rdf:resource="urn:casq:function:GDP_simple_molecule" /></rdf:Bag></bqbiol:isDescribedBy><bqbiol:isDescribedBy><rdf:Bag><rdf:li rdf:resource="urn:casq:cdid:s1786" /></rdf:Bag></bqbiol:isDescribedBy><bqbiol:isDescribedBy><rdf:Bag><rdf:li rdf:resource="urn:casq:function:GDP_simple_molecule" /></rdf:Bag></bqbiol:isDescribedBy><bqbiol:isDescribedBy><rdf:Bag><rdf:li rdf:resource="urn:casq:cdid:s1786" /></rdf:Bag></bqbiol:isDescribedBy><bqbiol:isDescribedBy><rdf:Bag><rdf:li rdf:resource="urn:casq:function:GDP_simple_molecule" /></rdf:Bag></bqbiol:isDescribedBy><bqbiol:isDescribedBy><rdf:Bag><rdf:li rdf:resource="urn:casq:cdid:s1786" /></rdf:Bag></bqbiol:isDescribedBy><bqbiol:isDescribedBy><rdf:Bag><rdf:li rdf:resource="urn:casq:function:GDP_simple_molecule" /></rdf:Bag></bqbiol:isDescribedBy><bqbiol:isDescribedBy><rdf:Bag><rdf:li rdf:resource="urn:casq:cdid:s1786" /></rdf:Bag></bqbiol:isDescribedBy></rdf:Description>
</rdf:RDF>
</annotation></qual:qualitativeSpecies><qual:qualitativeSpecies qual:compartment="comp1" qual:constant="true" qual:id="sa128" qual:maxLevel="1" qual:name="GDP_simple_molecule_CELL"><annotation><rdf:RDF>
<rdf:Description rdf:about="#s1786">
<bqmodel:is>
<rdf:Bag>
<rdf:li rdf:resource="urn:miriam:obo.chebi:CHEBI%3A17552" />
</rdf:Bag>
</bqmodel:is>
<bqbiol:isDescribedBy><rdf:Bag><rdf:li rdf:resource="urn:casq:function:GDP_simple_molecule" /></rdf:Bag></bqbiol:isDescribedBy><bqbiol:isDescribedBy><rdf:Bag><rdf:li rdf:resource="urn:casq:cdid:s1786" /></rdf:Bag></bqbiol:isDescribedBy><bqbiol:isDescribedBy><rdf:Bag><rdf:li rdf:resource="urn:casq:function:GDP_simple_molecule" /></rdf:Bag></bqbiol:isDescribedBy><bqbiol:isDescribedBy><rdf:Bag><rdf:li rdf:resource="urn:casq:cdid:s1786" /></rdf:Bag></bqbiol:isDescribedBy><bqbiol:isDescribedBy><rdf:Bag><rdf:li rdf:resource="urn:casq:function:GDP_simple_molecule" /></rdf:Bag></bqbiol:isDescribedBy><bqbiol:isDescribedBy><rdf:Bag><rdf:li rdf:resource="urn:casq:cdid:s1786" /></rdf:Bag></bqbiol:isDescribedBy><bqbiol:isDescribedBy><rdf:Bag><rdf:li rdf:resource="urn:casq:function:GDP_simple_molecule" /></rdf:Bag></bqbiol:isDescribedBy><bqbiol:isDescribedBy><rdf:Bag><rdf:li rdf:resource="urn:casq:cdid:s1786" /></rdf:Bag></bqbiol:isDescribedBy><bqbiol:isDescribedBy><rdf:Bag><rdf:li rdf:resource="urn:casq:function:GDP_simple_molecule" /></rdf:Bag></bqbiol:isDescribedBy><bqbiol:isDescribedBy><rdf:Bag><rdf:li rdf:resource="urn:casq:cdid:s1786" /></rdf:Bag></bqbiol:isDescribedBy><bqbiol:isDescribedBy><rdf:Bag><rdf:li rdf:resource="urn:casq:function:GDP_simple_molecule" /></rdf:Bag></bqbiol:isDescribedBy><bqbiol:isDescribedBy><rdf:Bag><rdf:li rdf:resource="urn:casq:cdid:s1786" /></rdf:Bag></bqbiol:isDescribedBy><bqbiol:isDescribedBy><rdf:Bag><rdf:li rdf:resource="urn:casq:function:GDP_simple_molecule" /></rdf:Bag></bqbiol:isDescribedBy><bqbiol:isDescribedBy><rdf:Bag><rdf:li rdf:resource="urn:casq:cdid:s1786" /></rdf:Bag></bqbiol:isDescribedBy></rdf:Description>
</rdf:RDF>
</annotation></qual:qualitativeSpecies><qual:qualitativeSpecies qual:compartment="comp1" qual:constant="false" qual:id="sa129" qual:maxLevel="1" qual:name="RAC1-GTP"><annotation><rdf:RDF>
<rdf:Description rdf:about="#s782">
<bqmodel:is>
<rdf:Bag>
<rdf:li rdf:resource="urn:miriam:uniprot:P63000" />
</rdf:Bag>
</bqmodel:is>
<bqbiol:isDescribedBy><rdf:Bag><rdf:li rdf:resource="urn:casq:function:GEF|CCK2R_phosphorylated_phosphorylated_phosphorylated_phosphorylated_phosphorylated_phosphorylated_phosphorylated_phosphorylated_phosphorylated_phosphorylated_phosphorylated_phosphorylated|G_alpha_13_complex|G_alpha_ _q complex_complex&amp;RAC1-GDP" /></rdf:Bag></bqbiol:isDescribedBy><bqbiol:isDescribedBy><rdf:Bag><rdf:li rdf:resource="urn:casq:cdid:s782" /></rdf:Bag></bqbiol:isDescribedBy></rdf:Description>
</rdf:RDF>
</annotation></qual:qualitativeSpecies><qual:qualitativeSpecies qual:compartment="comp1" qual:constant="true" qual:id="sa130" qual:maxLevel="1" qual:name="GTP_simple_molecule_CELL"><annotation><rdf:RDF>
<rdf:Description rdf:about="#s1800">
<bqmodel:is>
<rdf:Bag>
<rdf:li rdf:resource="urn:miriam:obo.chebi:CHEBI%3A15996" />
</rdf:Bag>
</bqmodel:is>
<bqbiol:isDescribedBy><rdf:Bag><rdf:li rdf:resource="urn:casq:function:GTP_simple_molecule" /></rdf:Bag></bqbiol:isDescribedBy><bqbiol:isDescribedBy><rdf:Bag><rdf:li rdf:resource="urn:casq:cdid:s1800" /></rdf:Bag></bqbiol:isDescribedBy><bqbiol:isDescribedBy><rdf:Bag><rdf:li rdf:resource="urn:casq:function:GTP_simple_molecule" /></rdf:Bag></bqbiol:isDescribedBy><bqbiol:isDescribedBy><rdf:Bag><rdf:li rdf:resource="urn:casq:cdid:s1800" /></rdf:Bag></bqbiol:isDescribedBy><bqbiol:isDescribedBy><rdf:Bag><rdf:li rdf:resource="urn:casq:function:GTP_simple_molecule" /></rdf:Bag></bqbiol:isDescribedBy><bqbiol:isDescribedBy><rdf:Bag><rdf:li rdf:resource="urn:casq:cdid:s1800" /></rdf:Bag></bqbiol:isDescribedBy><bqbiol:isDescribedBy><rdf:Bag><rdf:li rdf:resource="urn:casq:function:GTP_simple_molecule" /></rdf:Bag></bqbiol:isDescribedBy><bqbiol:isDescribedBy><rdf:Bag><rdf:li rdf:resource="urn:casq:cdid:s1800" /></rdf:Bag></bqbiol:isDescribedBy><bqbiol:isDescribedBy><rdf:Bag><rdf:li rdf:resource="urn:casq:function:GTP_simple_molecule" /></rdf:Bag></bqbiol:isDescribedBy><bqbiol:isDescribedBy><rdf:Bag><rdf:li rdf:resource="urn:casq:cdid:s1800" /></rdf:Bag></bqbiol:isDescribedBy><bqbiol:isDescribedBy><rdf:Bag><rdf:li rdf:resource="urn:casq:function:GTP_simple_molecule" /></rdf:Bag></bqbiol:isDescribedBy><bqbiol:isDescribedBy><rdf:Bag><rdf:li rdf:resource="urn:casq:cdid:s1800" /></rdf:Bag></bqbiol:isDescribedBy><bqbiol:isDescribedBy><rdf:Bag><rdf:li rdf:resource="urn:casq:function:GTP_simple_molecule" /></rdf:Bag></bqbiol:isDescribedBy><bqbiol:isDescribedBy><rdf:Bag><rdf:li rdf:resource="urn:casq:cdid:s1800" /></rdf:Bag></bqbiol:isDescribedBy></rdf:Description>
</rdf:RDF>
</annotation></qual:qualitativeSpecies><qual:qualitativeSpecies qual:compartment="comp1" qual:constant="true" qual:id="sa131" qual:maxLevel="1" qual:name="GDP_simple_molecule_CELL"><annotation><rdf:RDF>
<rdf:Description rdf:about="#s1786">
<bqmodel:is>
<rdf:Bag>
<rdf:li rdf:resource="urn:miriam:obo.chebi:CHEBI%3A17552" />
</rdf:Bag>
</bqmodel:is>
<bqbiol:isDescribedBy><rdf:Bag><rdf:li rdf:resource="urn:casq:function:GDP_simple_molecule" /></rdf:Bag></bqbiol:isDescribedBy><bqbiol:isDescribedBy><rdf:Bag><rdf:li rdf:resource="urn:casq:cdid:s1786" /></rdf:Bag></bqbiol:isDescribedBy><bqbiol:isDescribedBy><rdf:Bag><rdf:li rdf:resource="urn:casq:function:GDP_simple_molecule" /></rdf:Bag></bqbiol:isDescribedBy><bqbiol:isDescribedBy><rdf:Bag><rdf:li rdf:resource="urn:casq:cdid:s1786" /></rdf:Bag></bqbiol:isDescribedBy><bqbiol:isDescribedBy><rdf:Bag><rdf:li rdf:resource="urn:casq:function:GDP_simple_molecule" /></rdf:Bag></bqbiol:isDescribedBy><bqbiol:isDescribedBy><rdf:Bag><rdf:li rdf:resource="urn:casq:cdid:s1786" /></rdf:Bag></bqbiol:isDescribedBy><bqbiol:isDescribedBy><rdf:Bag><rdf:li rdf:resource="urn:casq:function:GDP_simple_molecule" /></rdf:Bag></bqbiol:isDescribedBy><bqbiol:isDescribedBy><rdf:Bag><rdf:li rdf:resource="urn:casq:cdid:s1786" /></rdf:Bag></bqbiol:isDescribedBy><bqbiol:isDescribedBy><rdf:Bag><rdf:li rdf:resource="urn:casq:function:GDP_simple_molecule" /></rdf:Bag></bqbiol:isDescribedBy><bqbiol:isDescribedBy><rdf:Bag><rdf:li rdf:resource="urn:casq:cdid:s1786" /></rdf:Bag></bqbiol:isDescribedBy><bqbiol:isDescribedBy><rdf:Bag><rdf:li rdf:resource="urn:casq:function:GDP_simple_molecule" /></rdf:Bag></bqbiol:isDescribedBy><bqbiol:isDescribedBy><rdf:Bag><rdf:li rdf:resource="urn:casq:cdid:s1786" /></rdf:Bag></bqbiol:isDescribedBy><bqbiol:isDescribedBy><rdf:Bag><rdf:li rdf:resource="urn:casq:function:GDP_simple_molecule" /></rdf:Bag></bqbiol:isDescribedBy><bqbiol:isDescribedBy><rdf:Bag><rdf:li rdf:resource="urn:casq:cdid:s1786" /></rdf:Bag></bqbiol:isDescribedBy></rdf:Description>
</rdf:RDF>
</annotation></qual:qualitativeSpecies><qual:qualitativeSpecies qual:compartment="comp1" qual:constant="true" qual:id="sa132" qual:maxLevel="1" qual:name="GEF_CELL"><annotation><rdf:RDF><rdf:Description rdf:about="#s1865"><bqbiol:isDescribedBy><rdf:Bag><rdf:li rdf:resource="urn:casq:function:GEF" /></rdf:Bag></bqbiol:isDescribedBy><bqbiol:isDescribedBy><rdf:Bag><rdf:li rdf:resource="urn:casq:cdid:s1865" /></rdf:Bag></bqbiol:isDescribedBy></rdf:Description></rdf:RDF></annotation></qual:qualitativeSpecies><qual:qualitativeSpecies qual:compartment="comp1" qual:constant="false" qual:id="sa133" qual:maxLevel="1" qual:name="RHOA-GTP"><annotation><rdf:RDF>
<rdf:Description rdf:about="#s667">
<bqmodel:is>
<rdf:Bag>
<rdf:li rdf:resource="urn:miriam:uniprot:P61586" />
</rdf:Bag>
</bqmodel:is>
<bqbiol:isDescribedBy><rdf:Bag><rdf:li rdf:resource="urn:casq:function:LARG|G_alpha_13_complex|HRAS-GTP_complex&amp;RHOA-GDP" /></rdf:Bag></bqbiol:isDescribedBy><bqbiol:isDescribedBy><rdf:Bag><rdf:li rdf:resource="urn:casq:cdid:s667" /></rdf:Bag></bqbiol:isDescribedBy></rdf:Description>
</rdf:RDF>
</annotation></qual:qualitativeSpecies><qual:qualitativeSpecies qual:compartment="comp1" qual:constant="false" qual:id="sa134" qual:maxLevel="1" qual:name="CDC42-GDP"><annotation><rdf:RDF>
<rdf:Description rdf:about="#s784">
<bqmodel:is>
<rdf:Bag>
<rdf:li rdf:resource="urn:miriam:uniprot:P60953" />
</rdf:Bag>
</bqmodel:is>
<bqbiol:isDescribedBy><rdf:Bag><rdf:li rdf:resource="urn:casq:function:CDC42-GTP&amp;GAP" /></rdf:Bag></bqbiol:isDescribedBy><bqbiol:isDescribedBy><rdf:Bag><rdf:li rdf:resource="urn:casq:cdid:s784" /></rdf:Bag></bqbiol:isDescribedBy></rdf:Description>
</rdf:RDF>
</annotation></qual:qualitativeSpecies><qual:qualitativeSpecies qual:compartment="comp1" qual:constant="false" qual:id="sa135" qual:maxLevel="1" qual:name="CDC42-GTP"><annotation><rdf:RDF>
<rdf:Description rdf:about="#s783">
<bqmodel:is>
<rdf:Bag>
<rdf:li rdf:resource="urn:miriam:uniprot:P60953" />
</rdf:Bag>
</bqmodel:is>
<bqbiol:isDescribedBy><rdf:Bag><rdf:li rdf:resource="urn:casq:function:GEF|CCK2R_phosphorylated_phosphorylated_phosphorylated_phosphorylated_phosphorylated_phosphorylated_phosphorylated_phosphorylated_phosphorylated_phosphorylated_phosphorylated_phosphorylated|HRAS-GTP_complex&amp;CDC42-GDP" /></rdf:Bag></bqbiol:isDescribedBy><bqbiol:isDescribedBy><rdf:Bag><rdf:li rdf:resource="urn:casq:cdid:s783" /></rdf:Bag></bqbiol:isDescribedBy></rdf:Description>
</rdf:RDF>
</annotation></qual:qualitativeSpecies><qual:qualitativeSpecies qual:compartment="comp1" qual:constant="true" qual:id="sa136" qual:maxLevel="1" qual:name="PAK1"><annotation><rdf:RDF>
<rdf:Description rdf:about="#s786">
<bqmodel:is>
<rdf:Bag>
<rdf:li rdf:resource="urn:miriam:uniprot:Q13153" />
</rdf:Bag>
</bqmodel:is>
<bqbiol:isDescribedBy><rdf:Bag><rdf:li rdf:resource="urn:casq:function:PAK1" /></rdf:Bag></bqbiol:isDescribedBy><bqbiol:isDescribedBy><rdf:Bag><rdf:li rdf:resource="urn:casq:cdid:s786" /></rdf:Bag></bqbiol:isDescribedBy></rdf:Description>
</rdf:RDF>
</annotation></qual:qualitativeSpecies><qual:qualitativeSpecies qual:compartment="comp1" qual:constant="false" qual:id="sa138" qual:maxLevel="1" qual:name="ROCK1_phosphorylated_phosphorylated"><annotation><rdf:RDF>
<rdf:Description rdf:about="#s788">
<bqmodel:is>
<rdf:Bag>
<rdf:li rdf:resource="urn:miriam:uniprot:Q13464" />
</rdf:Bag>
</bqmodel:is>
<bqbiol:isDescribedBy><rdf:Bag><rdf:li rdf:resource="urn:casq:function:RHOA-GTP" /></rdf:Bag></bqbiol:isDescribedBy><bqbiol:isDescribedBy><rdf:Bag><rdf:li rdf:resource="urn:casq:cdid:s787" /></rdf:Bag></bqbiol:isDescribedBy></rdf:Description>
</rdf:RDF>
</annotation></qual:qualitativeSpecies><qual:qualitativeSpecies qual:compartment="comp1" qual:constant="false" qual:id="sa139" qual:maxLevel="1" qual:name="PAK1_phosphorylated"><annotation><rdf:RDF>
<rdf:Description rdf:about="#s785">
<bqmodel:is>
<rdf:Bag>
<rdf:li rdf:resource="urn:miriam:uniprot:Q13153" />
</rdf:Bag>
</bqmodel:is>
<bqbiol:isDescribedBy><rdf:Bag><rdf:li rdf:resource="urn:casq:function:CDC42-GTP|RAC1-GTP&amp;PAK1|PAK1&amp;PI3K Class I_complex" /></rdf:Bag></bqbiol:isDescribedBy><bqbiol:isDescribedBy><rdf:Bag><rdf:li rdf:resource="urn:casq:cdid:s785" /></rdf:Bag></bqbiol:isDescribedBy></rdf:Description>
</rdf:RDF>
</annotation></qual:qualitativeSpecies><qual:qualitativeSpecies qual:compartment="comp1" qual:constant="false" qual:id="sa140" qual:maxLevel="1" qual:name="Apoptosis_phenotype"><annotation><rdf:RDF><rdf:Description rdf:about="#s802"><bqbiol:isDescribedBy><rdf:Bag><rdf:li rdf:resource="urn:casq:function:Caspase-3|FOXO3_phosphorylated_phosphorylated_phosphorylated|FOXO1_phosphorylated_phosphorylated_phosphorylated" /></rdf:Bag></bqbiol:isDescribedBy><bqbiol:isDescribedBy><rdf:Bag><rdf:li rdf:resource="urn:casq:cdid:s802" /></rdf:Bag></bqbiol:isDescribedBy></rdf:Description></rdf:RDF></annotation></qual:qualitativeSpecies><qual:qualitativeSpecies qual:compartment="comp1" qual:constant="true" qual:id="sa142" qual:maxLevel="1" qual:name="Pro-caspase-3"><annotation><rdf:RDF>
<rdf:Description rdf:about="#s1365">
<bqbiol:encodes>
<rdf:Bag>
<rdf:li rdf:resource="urn:miriam:uniprot:P42574" />
</rdf:Bag>
</bqbiol:encodes>
<bqbiol:isDescribedBy><rdf:Bag><rdf:li rdf:resource="urn:casq:function:Pro-caspase-3" /></rdf:Bag></bqbiol:isDescribedBy><bqbiol:isDescribedBy><rdf:Bag><rdf:li rdf:resource="urn:casq:cdid:s1365" /></rdf:Bag></bqbiol:isDescribedBy></rdf:Description>
</rdf:RDF>
</annotation></qual:qualitativeSpecies><qual:qualitativeSpecies qual:compartment="comp1" qual:constant="true" qual:id="sa143" qual:maxLevel="1" qual:name="BAX"><annotation><rdf:RDF>
<rdf:Description rdf:about="#s795">
<bqmodel:is>
<rdf:Bag>
<rdf:li rdf:resource="urn:miriam:uniprot:Q07812" />
</rdf:Bag>
</bqmodel:is>
<bqmodel:is>
<rdf:Bag>
<rdf:li rdf:resource="urn:miriam:uniprot:Q07812" />
</rdf:Bag>
</bqmodel:is>
<bqbiol:isDescribedBy><rdf:Bag><rdf:li rdf:resource="urn:casq:function:BAX" /></rdf:Bag></bqbiol:isDescribedBy><bqbiol:isDescribedBy><rdf:Bag><rdf:li rdf:resource="urn:casq:cdid:s795" /></rdf:Bag></bqbiol:isDescribedBy></rdf:Description>
</rdf:RDF>
</annotation></qual:qualitativeSpecies><qual:qualitativeSpecies qual:compartment="comp1" qual:constant="false" qual:id="sa145" qual:maxLevel="1" qual:name="BCL2_CELL"><annotation><rdf:RDF>
<rdf:Description rdf:about="#s1553">
<bqmodel:is>
<rdf:Bag>
<rdf:li rdf:resource="urn:miriam:uniprot:P10415" />
</rdf:Bag>
</bqmodel:is>
<bqbiol:isDescribedBy><rdf:Bag><rdf:li rdf:resource="urn:casq:function:BAD/BCL2_br_heterodimer_complex" /></rdf:Bag></bqbiol:isDescribedBy><bqbiol:isDescribedBy><rdf:Bag><rdf:li rdf:resource="urn:casq:cdid:s1553" /></rdf:Bag></bqbiol:isDescribedBy></rdf:Description>
</rdf:RDF>
</annotation></qual:qualitativeSpecies><qual:qualitativeSpecies qual:compartment="comp1" qual:constant="false" qual:id="sa147" qual:maxLevel="1" qual:name="BCL2_Mitochondria"><annotation><rdf:RDF>
<rdf:Description rdf:about="#s1917">
<bqmodel:is>
<rdf:Bag>
<rdf:li rdf:resource="urn:miriam:uniprot:P10415" />
</rdf:Bag>
</bqmodel:is>
<bqbiol:isDescribedBy><rdf:Bag><rdf:li rdf:resource="urn:casq:function:BCL2" /></rdf:Bag></bqbiol:isDescribedBy><bqbiol:isDescribedBy><rdf:Bag><rdf:li rdf:resource="urn:casq:cdid:s1917" /></rdf:Bag></bqbiol:isDescribedBy></rdf:Description>
</rdf:RDF>
</annotation></qual:qualitativeSpecies><qual:qualitativeSpecies qual:compartment="comp1" qual:constant="false" qual:id="sa149" qual:maxLevel="1" qual:name="BAD_phosphorylated_phosphorylated_CELL"><annotation><rdf:RDF>
<rdf:Description rdf:about="#s791">
<bqmodel:is>
<rdf:Bag>
<rdf:li rdf:resource="urn:miriam:uniprot:Q92934" />
</rdf:Bag>
</bqmodel:is>
<bqbiol:isDescribedBy><rdf:Bag><rdf:li rdf:resource="urn:casq:function:BAD/BCL2_br_heterodimer_complex" /></rdf:Bag></bqbiol:isDescribedBy><bqbiol:isDescribedBy><rdf:Bag><rdf:li rdf:resource="urn:casq:cdid:s791" /></rdf:Bag></bqbiol:isDescribedBy><bqbiol:isDescribedBy><rdf:Bag><rdf:li rdf:resource="urn:casq:function:BAD/BCL2L1_br_heterodimer_complex" /></rdf:Bag></bqbiol:isDescribedBy><bqbiol:isDescribedBy><rdf:Bag><rdf:li rdf:resource="urn:casq:cdid:s791" /></rdf:Bag></bqbiol:isDescribedBy></rdf:Description>
</rdf:RDF>
</annotation></qual:qualitativeSpecies><qual:qualitativeSpecies qual:compartment="comp1" qual:constant="true" qual:id="sa150" qual:maxLevel="1" qual:name="BAD"><annotation><rdf:RDF>
<rdf:Description rdf:about="#s790">
<bqmodel:is>
<rdf:Bag>
<rdf:li rdf:resource="urn:miriam:uniprot:Q92934" />
</rdf:Bag>
</bqmodel:is>
<bqbiol:isDescribedBy><rdf:Bag><rdf:li rdf:resource="urn:casq:function:BAD" /></rdf:Bag></bqbiol:isDescribedBy><bqbiol:isDescribedBy><rdf:Bag><rdf:li rdf:resource="urn:casq:cdid:s790" /></rdf:Bag></bqbiol:isDescribedBy></rdf:Description>
</rdf:RDF>
</annotation></qual:qualitativeSpecies><qual:qualitativeSpecies qual:compartment="comp1" qual:constant="false" qual:id="sa151" qual:maxLevel="1" qual:name="Migration_phenotype_CELL"><annotation><rdf:RDF><rdf:Description rdf:about="#s1129"><bqbiol:isDescribedBy><rdf:Bag><rdf:li rdf:resource="urn:casq:function:CAS-CRK complex_complex|Paxillin_phosphorylated_phosphorylated|FAK1-SRC complex_complex" /></rdf:Bag></bqbiol:isDescribedBy><bqbiol:isDescribedBy><rdf:Bag><rdf:li rdf:resource="urn:casq:cdid:s1129" /></rdf:Bag></bqbiol:isDescribedBy></rdf:Description></rdf:RDF></annotation></qual:qualitativeSpecies><qual:qualitativeSpecies qual:compartment="comp1" qual:constant="false" qual:id="sa152" qual:maxLevel="1" qual:name="JAK2_phosphorylated_phosphorylated_phosphorylated"><annotation><rdf:RDF>
<rdf:Description rdf:about="#s1634">
<bqmodel:is>
<rdf:Bag>
<rdf:li rdf:resource="urn:miriam:uniprot:O60674" />
</rdf:Bag>
</bqmodel:is>
<bqmodel:is>
<rdf:Bag>
<rdf:li rdf:resource="urn:miriam:uniprot:O60674" />
</rdf:Bag>
</bqmodel:is>
<bqbiol:isDescribedBy><rdf:Bag><rdf:li rdf:resource="urn:casq:function:G_alpha_ _q complex_complex" /></rdf:Bag></bqbiol:isDescribedBy><bqbiol:isDescribedBy><rdf:Bag><rdf:li rdf:resource="urn:casq:cdid:s1634" /></rdf:Bag></bqbiol:isDescribedBy></rdf:Description>
</rdf:RDF>
</annotation></qual:qualitativeSpecies><qual:qualitativeSpecies qual:compartment="comp1" qual:constant="false" qual:id="sa154" qual:maxLevel="1" qual:name="IRS1_phosphorylated_CELL"><annotation><rdf:RDF>
<rdf:Description rdf:about="#s1738">
<bqmodel:is>
<rdf:Bag>
<rdf:li rdf:resource="urn:miriam:uniprot:P35568" />
</rdf:Bag>
</bqmodel:is>
<bqmodel:is>
<rdf:Bag>
<rdf:li rdf:resource="urn:miriam:uniprot:P35568" />
</rdf:Bag>
</bqmodel:is>
<bqbiol:isDescribedBy><rdf:Bag><rdf:li rdf:resource="urn:casq:function:SRC_br_@G_alpha_q_phosphorylated_phosphorylated" /></rdf:Bag></bqbiol:isDescribedBy><bqbiol:isDescribedBy><rdf:Bag><rdf:li rdf:resource="urn:casq:cdid:s1738" /></rdf:Bag></bqbiol:isDescribedBy></rdf:Description>
</rdf:RDF>
</annotation></qual:qualitativeSpecies><qual:qualitativeSpecies qual:compartment="comp1" qual:constant="true" qual:id="sa158" qual:maxLevel="1" qual:name="PTEN"><annotation><rdf:RDF>
<rdf:Description rdf:about="#s897">
<bqmodel:is>
<rdf:Bag>
<rdf:li rdf:resource="urn:miriam:uniprot:P60484" />
</rdf:Bag>
</bqmodel:is>
<bqbiol:isDescribedBy><rdf:Bag><rdf:li rdf:resource="urn:casq:function:PTEN" /></rdf:Bag></bqbiol:isDescribedBy><bqbiol:isDescribedBy><rdf:Bag><rdf:li rdf:resource="urn:casq:cdid:s897" /></rdf:Bag></bqbiol:isDescribedBy></rdf:Description>
</rdf:RDF>
</annotation></qual:qualitativeSpecies><qual:qualitativeSpecies qual:compartment="comp1" qual:constant="false" qual:id="sa159" qual:maxLevel="1" qual:name="PI3,4,5-P3_simple_molecule"><annotation><rdf:RDF><rdf:Description rdf:about="#s896"><bqbiol:isDescribedBy><rdf:Bag><rdf:li rdf:resource="urn:casq:function:PI4,5-P2_simple_molecule&amp;IRS1 / PI3K association_complex" /></rdf:Bag></bqbiol:isDescribedBy><bqbiol:isDescribedBy><rdf:Bag><rdf:li rdf:resource="urn:casq:cdid:s896" /></rdf:Bag></bqbiol:isDescribedBy></rdf:Description></rdf:RDF></annotation></qual:qualitativeSpecies><qual:qualitativeSpecies qual:compartment="comp1" qual:constant="false" qual:id="sa160" qual:maxLevel="1" qual:name="PI4,5-P2_simple_molecule"><annotation><rdf:RDF><rdf:Description rdf:about="#s895"><bqbiol:isDescribedBy><rdf:Bag><rdf:li rdf:resource="urn:casq:function:PI3,4,5-P3_simple_molecule&amp;PTEN" /></rdf:Bag></bqbiol:isDescribedBy><bqbiol:isDescribedBy><rdf:Bag><rdf:li rdf:resource="urn:casq:cdid:s895" /></rdf:Bag></bqbiol:isDescribedBy></rdf:Description></rdf:RDF></annotation></qual:qualitativeSpecies><qual:qualitativeSpecies qual:compartment="comp1" qual:constant="false" qual:id="sa162" qual:maxLevel="1" qual:name="PDPK1_phosphorylated_CELL"><annotation><rdf:RDF>
<rdf:Description rdf:about="#s1914">
<bqmodel:is>
<rdf:Bag>
<rdf:li rdf:resource="urn:miriam:uniprot:O15530" />
</rdf:Bag>
</bqmodel:is>
<bqbiol:isDescribedBy><rdf:Bag><rdf:li rdf:resource="urn:casq:function:PDPK1_phosphorylated&amp;PI3,4,5-P3_simple_molecule" /></rdf:Bag></bqbiol:isDescribedBy><bqbiol:isDescribedBy><rdf:Bag><rdf:li rdf:resource="urn:casq:cdid:s1914" /></rdf:Bag></bqbiol:isDescribedBy></rdf:Description>
</rdf:RDF>
</annotation></qual:qualitativeSpecies><qual:qualitativeSpecies qual:compartment="comp1" qual:constant="true" qual:id="sa163" qual:maxLevel="1" qual:name="PDPK1_phosphorylated_CELL"><annotation><rdf:RDF>
<rdf:Description rdf:about="#s1669">
<bqmodel:is>
<rdf:Bag>
<rdf:li rdf:resource="urn:miriam:uniprot:O15530" />
</rdf:Bag>
</bqmodel:is>
<bqmodel:is>
<rdf:Bag>
<rdf:li rdf:resource="urn:miriam:uniprot:O15530" />
</rdf:Bag>
</bqmodel:is>
<bqmodel:is>
<rdf:Bag>
<rdf:li rdf:resource="urn:miriam:uniprot:O15530" />
</rdf:Bag>
</bqmodel:is>
<bqbiol:isDescribedBy><rdf:Bag><rdf:li rdf:resource="urn:casq:function:PDPK1_phosphorylated" /></rdf:Bag></bqbiol:isDescribedBy><bqbiol:isDescribedBy><rdf:Bag><rdf:li rdf:resource="urn:casq:cdid:s1669" /></rdf:Bag></bqbiol:isDescribedBy><bqbiol:isDescribedBy><rdf:Bag><rdf:li rdf:resource="urn:casq:function:PDPK1_phosphorylated" /></rdf:Bag></bqbiol:isDescribedBy><bqbiol:isDescribedBy><rdf:Bag><rdf:li rdf:resource="urn:casq:cdid:s1669" /></rdf:Bag></bqbiol:isDescribedBy></rdf:Description>
</rdf:RDF>
</annotation></qual:qualitativeSpecies><qual:qualitativeSpecies qual:compartment="comp1" qual:constant="false" qual:id="sa166" qual:maxLevel="1" qual:name="Protein synthesis_phenotype"><annotation><rdf:RDF><rdf:Description rdf:about="#s950"><bqbiol:isDescribedBy><rdf:Bag><rdf:li rdf:resource="urn:casq:function:EIF4E|RPS6_phosphorylated" /></rdf:Bag></bqbiol:isDescribedBy><bqbiol:isDescribedBy><rdf:Bag><rdf:li rdf:resource="urn:casq:cdid:s950" /></rdf:Bag></bqbiol:isDescribedBy></rdf:Description></rdf:RDF></annotation></qual:qualitativeSpecies><qual:qualitativeSpecies qual:compartment="comp1" qual:constant="false" qual:id="sa167" qual:maxLevel="1" qual:name="EIF4E"><annotation><rdf:RDF>
<rdf:Description rdf:about="#s734">
<bqmodel:is>
<rdf:Bag>
<rdf:li rdf:resource="urn:miriam:uniprot:P06730" />
</rdf:Bag>
</bqmodel:is>
<bqbiol:isDescribedBy><rdf:Bag><rdf:li rdf:resource="urn:casq:function:4E-BP1/EIF4E complex_complex&amp;mTORC1 complex_complex" /></rdf:Bag></bqbiol:isDescribedBy><bqbiol:isDescribedBy><rdf:Bag><rdf:li rdf:resource="urn:casq:cdid:s734" /></rdf:Bag></bqbiol:isDescribedBy></rdf:Description>
</rdf:RDF>
</annotation></qual:qualitativeSpecies><qual:qualitativeSpecies qual:compartment="comp1" qual:constant="false" qual:id="sa168" qual:maxLevel="1" qual:name="4E-BP1_phosphorylated"><annotation><rdf:RDF>
<rdf:Description rdf:about="#s652">
<bqmodel:is>
<rdf:Bag>
<rdf:li rdf:resource="urn:miriam:uniprot:Q13541" />
</rdf:Bag>
</bqmodel:is>
<bqbiol:isDescribedBy><rdf:Bag><rdf:li rdf:resource="urn:casq:function:4E-BP1/EIF4E complex_complex&amp;mTORC1 complex_complex" /></rdf:Bag></bqbiol:isDescribedBy><bqbiol:isDescribedBy><rdf:Bag><rdf:li rdf:resource="urn:casq:cdid:s652" /></rdf:Bag></bqbiol:isDescribedBy></rdf:Description>
</rdf:RDF>
</annotation></qual:qualitativeSpecies><qual:qualitativeSpecies qual:compartment="comp1" qual:constant="false" qual:id="sa170" qual:maxLevel="1" qual:name="RPS6_phosphorylated"><annotation><rdf:RDF>
<rdf:Description rdf:about="#s663">
<bqmodel:is>
<rdf:Bag>
<rdf:li rdf:resource="urn:miriam:uniprot:P62753" />
</rdf:Bag>
</bqmodel:is>
<bqmodel:is>
<rdf:Bag>
<rdf:li rdf:resource="urn:miriam:uniprot:P62753" />
</rdf:Bag>
</bqmodel:is>
<bqbiol:isDescribedBy><rdf:Bag><rdf:li rdf:resource="urn:casq:function:p70S6K1_phosphorylated" /></rdf:Bag></bqbiol:isDescribedBy><bqbiol:isDescribedBy><rdf:Bag><rdf:li rdf:resource="urn:casq:cdid:s663" /></rdf:Bag></bqbiol:isDescribedBy></rdf:Description>
</rdf:RDF>
</annotation></qual:qualitativeSpecies><qual:qualitativeSpecies qual:compartment="comp1" qual:constant="false" qual:id="sa171" qual:maxLevel="1" qual:name="p70S6K1_phosphorylated"><annotation><rdf:RDF>
<rdf:Description rdf:about="#s650">
<bqmodel:is>
<rdf:Bag>
<rdf:li rdf:resource="urn:miriam:uniprot:P23443" />
</rdf:Bag>
</bqmodel:is>
<bqmodel:is>
<rdf:Bag>
<rdf:li rdf:resource="urn:miriam:uniprot:P23443" />
</rdf:Bag>
</bqmodel:is>
<bqbiol:isDescribedBy><rdf:Bag><rdf:li rdf:resource="urn:casq:function:mTORC1 complex_complex" /></rdf:Bag></bqbiol:isDescribedBy><bqbiol:isDescribedBy><rdf:Bag><rdf:li rdf:resource="urn:casq:cdid:s650" /></rdf:Bag></bqbiol:isDescribedBy></rdf:Description>
</rdf:RDF>
</annotation></qual:qualitativeSpecies><qual:qualitativeSpecies qual:compartment="comp1" qual:constant="true" qual:id="sa172" qual:maxLevel="1" qual:name="Rapamycin_drug"><annotation><rdf:RDF><rdf:Description rdf:about="#s952"><bqbiol:isDescribedBy><rdf:Bag><rdf:li rdf:resource="urn:casq:function:Rapamycin_drug" /></rdf:Bag></bqbiol:isDescribedBy><bqbiol:isDescribedBy><rdf:Bag><rdf:li rdf:resource="urn:casq:cdid:s952" /></rdf:Bag></bqbiol:isDescribedBy></rdf:Description></rdf:RDF></annotation></qual:qualitativeSpecies><qual:qualitativeSpecies qual:compartment="comp1" qual:constant="false" qual:id="sa173" qual:maxLevel="1" qual:name="PRAS40"><annotation><rdf:RDF>
<rdf:Description rdf:about="#s647">
<bqmodel:is>
<rdf:Bag>
<rdf:li rdf:resource="urn:miriam:uniprot:Q96B36" />
</rdf:Bag>
</bqmodel:is>
<bqbiol:isDescribedBy><rdf:Bag><rdf:li rdf:resource="urn:casq:function:PRAS40_phosphorylated_phosphorylated_phosphorylated_phosphorylated" /></rdf:Bag></bqbiol:isDescribedBy><bqbiol:isDescribedBy><rdf:Bag><rdf:li rdf:resource="urn:casq:cdid:s647" /></rdf:Bag></bqbiol:isDescribedBy></rdf:Description>
</rdf:RDF>
</annotation></qual:qualitativeSpecies><qual:qualitativeSpecies qual:compartment="comp1" qual:constant="false" qual:id="sa174" qual:maxLevel="1" qual:name="RHEB-GTP"><annotation><rdf:RDF>
<rdf:Description rdf:about="#s953">
<bqmodel:is>
<rdf:Bag>
<rdf:li rdf:resource="urn:miriam:uniprot:Q15382" />
</rdf:Bag>
</bqmodel:is>
<bqbiol:isDescribedBy><rdf:Bag><rdf:li rdf:resource="urn:casq:function:RHEB-GDP&amp;GEF" /></rdf:Bag></bqbiol:isDescribedBy><bqbiol:isDescribedBy><rdf:Bag><rdf:li rdf:resource="urn:casq:cdid:s953" /></rdf:Bag></bqbiol:isDescribedBy></rdf:Description>
</rdf:RDF>
</annotation></qual:qualitativeSpecies><qual:qualitativeSpecies qual:compartment="comp1" qual:constant="false" qual:id="sa176" qual:maxLevel="1" qual:name="PRAS40_phosphorylated_phosphorylated_phosphorylated_phosphorylated"><annotation><rdf:RDF>
<rdf:Description rdf:about="#s648">
<bqmodel:is>
<rdf:Bag>
<rdf:li rdf:resource="urn:miriam:uniprot:Q96B36" />
</rdf:Bag>
</bqmodel:is>
<bqbiol:isDescribedBy><rdf:Bag><rdf:li rdf:resource="urn:casq:function:AKT1-PIP3_complex|mTORC1 complex_complex|mTORC2 complex_complex&amp;PRAS40" /></rdf:Bag></bqbiol:isDescribedBy><bqbiol:isDescribedBy><rdf:Bag><rdf:li rdf:resource="urn:casq:cdid:s648" /></rdf:Bag></bqbiol:isDescribedBy></rdf:Description>
</rdf:RDF>
</annotation></qual:qualitativeSpecies><qual:qualitativeSpecies qual:compartment="comp1" qual:constant="false" qual:id="sa177" qual:maxLevel="1" qual:name="RHEB-GDP"><annotation><rdf:RDF>
<rdf:Description rdf:about="#s635">
<bqmodel:is>
<rdf:Bag>
<rdf:li rdf:resource="urn:miriam:uniprot:Q15382" />
</rdf:Bag>
</bqmodel:is>
<bqbiol:isDescribedBy><rdf:Bag><rdf:li rdf:resource="urn:casq:function:RHEB-GTP" /></rdf:Bag></bqbiol:isDescribedBy><bqbiol:isDescribedBy><rdf:Bag><rdf:li rdf:resource="urn:casq:cdid:s635" /></rdf:Bag></bqbiol:isDescribedBy></rdf:Description>
</rdf:RDF>
</annotation></qual:qualitativeSpecies><qual:qualitativeSpecies qual:compartment="comp1" qual:constant="true" qual:id="sa179" qual:maxLevel="1" qual:name="Wortmannin_drug"><annotation><rdf:RDF><rdf:Description rdf:about="#s981"><bqbiol:isDescribedBy><rdf:Bag><rdf:li rdf:resource="urn:casq:function:Wortmannin_drug" /></rdf:Bag></bqbiol:isDescribedBy><bqbiol:isDescribedBy><rdf:Bag><rdf:li rdf:resource="urn:casq:cdid:s981" /></rdf:Bag></bqbiol:isDescribedBy></rdf:Description></rdf:RDF></annotation></qual:qualitativeSpecies><qual:qualitativeSpecies qual:compartment="comp1" qual:constant="false" qual:id="sa180" qual:maxLevel="1" qual:name="STAT3_phosphorylated_phosphorylated_CELL"><annotation><rdf:RDF>
<rdf:Description rdf:about="#s675">
<bqmodel:is>
<rdf:Bag>
<rdf:li rdf:resource="urn:miriam:uniprot:Q9BXH2" />
</rdf:Bag>
</bqmodel:is>
<bqmodel:is>
<rdf:Bag>
<rdf:li rdf:resource="urn:miriam:uniprot:Q9BXH2" />
</rdf:Bag>
</bqmodel:is>
<bqbiol:isDescribedBy><rdf:Bag><rdf:li rdf:resource="urn:casq:function:JAK2_phosphorylated_phosphorylated_phosphorylated" /></rdf:Bag></bqbiol:isDescribedBy><bqbiol:isDescribedBy><rdf:Bag><rdf:li rdf:resource="urn:casq:cdid:s675" /></rdf:Bag></bqbiol:isDescribedBy></rdf:Description>
</rdf:RDF>
</annotation></qual:qualitativeSpecies><qual:qualitativeSpecies qual:compartment="comp1" qual:constant="false" qual:id="sa182" qual:maxLevel="1" qual:name="E-cadherin_CELL"><annotation><rdf:RDF>
<rdf:Description rdf:about="#s1851">
<bqmodel:is>
<rdf:Bag>
<rdf:li rdf:resource="urn:miriam:uniprot:P12830" />
</rdf:Bag>
</bqmodel:is>
<bqmodel:is>
<rdf:Bag>
<rdf:li rdf:resource="urn:miriam:uniprot:P12830" />
</rdf:Bag>
</bqmodel:is>
<bqbiol:isDescribedBy><rdf:Bag><rdf:li rdf:resource="urn:casq:function:E-cadherin/_beta_-catenin_complex&amp;PAK1_phosphorylated" /></rdf:Bag></bqbiol:isDescribedBy><bqbiol:isDescribedBy><rdf:Bag><rdf:li rdf:resource="urn:casq:cdid:s1851" /></rdf:Bag></bqbiol:isDescribedBy><bqbiol:isDescribedBy><rdf:Bag><rdf:li rdf:resource="urn:casq:function:E-cadherin_rna" /></rdf:Bag></bqbiol:isDescribedBy><bqbiol:isDescribedBy><rdf:Bag><rdf:li rdf:resource="urn:casq:cdid:s1851" /></rdf:Bag></bqbiol:isDescribedBy></rdf:Description>
</rdf:RDF>
</annotation></qual:qualitativeSpecies><qual:qualitativeSpecies qual:compartment="comp1" qual:constant="false" qual:id="sa183" qual:maxLevel="1" qual:name="_beta_-catenin_CELL"><annotation><rdf:RDF>
<rdf:Description rdf:about="#s1852">
<bqmodel:is>
<rdf:Bag>
<rdf:li rdf:resource="urn:miriam:uniprot:P35222" />
</rdf:Bag>
</bqmodel:is>
<bqbiol:isDescribedBy><rdf:Bag><rdf:li rdf:resource="urn:casq:function:E-cadherin/_beta_-catenin_complex&amp;PAK1_phosphorylated" /></rdf:Bag></bqbiol:isDescribedBy><bqbiol:isDescribedBy><rdf:Bag><rdf:li rdf:resource="urn:casq:cdid:s1852" /></rdf:Bag></bqbiol:isDescribedBy><bqbiol:isDescribedBy><rdf:Bag><rdf:li rdf:resource="urn:casq:function:_beta_-catenin" /></rdf:Bag></bqbiol:isDescribedBy><bqbiol:isDescribedBy><rdf:Bag><rdf:li rdf:resource="urn:casq:cdid:s1852" /></rdf:Bag></bqbiol:isDescribedBy></rdf:Description>
</rdf:RDF>
</annotation></qual:qualitativeSpecies><qual:qualitativeSpecies qual:compartment="comp1" qual:constant="false" qual:id="sa185" qual:maxLevel="1" qual:name="_beta_-catenin_CELL"><annotation><rdf:RDF>
<rdf:Description rdf:about="#s1853">
<bqmodel:is>
<rdf:Bag>
<rdf:li rdf:resource="urn:miriam:uniprot:P35222" />
</rdf:Bag>
</bqmodel:is>
<bqbiol:isDescribedBy><rdf:Bag><rdf:li rdf:resource="urn:casq:function:_beta_-catenin|_beta_-catenin" /></rdf:Bag></bqbiol:isDescribedBy><bqbiol:isDescribedBy><rdf:Bag><rdf:li rdf:resource="urn:casq:cdid:s1853" /></rdf:Bag></bqbiol:isDescribedBy></rdf:Description>
</rdf:RDF>
</annotation></qual:qualitativeSpecies><qual:qualitativeSpecies qual:compartment="comp1" qual:constant="true" qual:id="sa189" qual:maxLevel="1" qual:name="SNAI1"><annotation><rdf:RDF>
<rdf:Description rdf:about="#s970">
<bqmodel:is>
<rdf:Bag>
<rdf:li rdf:resource="urn:miriam:uniprot:O95863" />
</rdf:Bag>
</bqmodel:is>
<bqbiol:isDescribedBy><rdf:Bag><rdf:li rdf:resource="urn:casq:function:SNAI1" /></rdf:Bag></bqbiol:isDescribedBy><bqbiol:isDescribedBy><rdf:Bag><rdf:li rdf:resource="urn:casq:cdid:s970" /></rdf:Bag></bqbiol:isDescribedBy></rdf:Description>
</rdf:RDF>
</annotation></qual:qualitativeSpecies><qual:qualitativeSpecies qual:compartment="comp1" qual:constant="true" qual:id="sa191" qual:maxLevel="1" qual:name="_beta_-catenin_CELL"><annotation><rdf:RDF>
<rdf:Description rdf:about="#s1852">
<bqmodel:is>
<rdf:Bag>
<rdf:li rdf:resource="urn:miriam:uniprot:P35222" />
</rdf:Bag>
</bqmodel:is>
<bqbiol:isDescribedBy><rdf:Bag><rdf:li rdf:resource="urn:casq:function:E-cadherin/_beta_-catenin_complex&amp;PAK1_phosphorylated" /></rdf:Bag></bqbiol:isDescribedBy><bqbiol:isDescribedBy><rdf:Bag><rdf:li rdf:resource="urn:casq:cdid:s1852" /></rdf:Bag></bqbiol:isDescribedBy><bqbiol:isDescribedBy><rdf:Bag><rdf:li rdf:resource="urn:casq:function:_beta_-catenin" /></rdf:Bag></bqbiol:isDescribedBy><bqbiol:isDescribedBy><rdf:Bag><rdf:li rdf:resource="urn:casq:cdid:s1852" /></rdf:Bag></bqbiol:isDescribedBy></rdf:Description>
</rdf:RDF>
</annotation></qual:qualitativeSpecies><qual:qualitativeSpecies qual:compartment="comp1" qual:constant="false" qual:id="sa192" qual:maxLevel="1" qual:name="E-cadherin_CELL"><annotation><rdf:RDF>
<rdf:Description rdf:about="#s1851">
<bqmodel:is>
<rdf:Bag>
<rdf:li rdf:resource="urn:miriam:uniprot:P12830" />
</rdf:Bag>
</bqmodel:is>
<bqmodel:is>
<rdf:Bag>
<rdf:li rdf:resource="urn:miriam:uniprot:P12830" />
</rdf:Bag>
</bqmodel:is>
<bqbiol:isDescribedBy><rdf:Bag><rdf:li rdf:resource="urn:casq:function:E-cadherin/_beta_-catenin_complex&amp;PAK1_phosphorylated" /></rdf:Bag></bqbiol:isDescribedBy><bqbiol:isDescribedBy><rdf:Bag><rdf:li rdf:resource="urn:casq:cdid:s1851" /></rdf:Bag></bqbiol:isDescribedBy><bqbiol:isDescribedBy><rdf:Bag><rdf:li rdf:resource="urn:casq:function:E-cadherin_rna" /></rdf:Bag></bqbiol:isDescribedBy><bqbiol:isDescribedBy><rdf:Bag><rdf:li rdf:resource="urn:casq:cdid:s1851" /></rdf:Bag></bqbiol:isDescribedBy></rdf:Description>
</rdf:RDF>
</annotation></qual:qualitativeSpecies><qual:qualitativeSpecies qual:compartment="comp1" qual:constant="false" qual:id="sa194" qual:maxLevel="1" qual:name="E-cadherin_rna"><annotation><rdf:RDF>
<rdf:Description rdf:about="#s1855">
<bqmodel:is>
<rdf:Bag>
<rdf:li rdf:resource="urn:miriam:ensembl:ENSG00000039068" />
</rdf:Bag>
</bqmodel:is>
<bqmodel:is>
<rdf:Bag>
<rdf:li rdf:resource="urn:miriam:entrez.gene:999" />
</rdf:Bag>
</bqmodel:is>
<bqmodel:is>
<rdf:Bag>
<rdf:li rdf:resource="urn:miriam:ensembl:ENSG00000039068" />
</rdf:Bag>
</bqmodel:is>
<bqmodel:is>
<rdf:Bag>
<rdf:li rdf:resource="urn:miriam:entrez.gene:999" />
</rdf:Bag>
</bqmodel:is>
<bqmodel:is>
<rdf:Bag>
<rdf:li rdf:resource="urn:miriam:ensembl:ENSG00000039068" />
</rdf:Bag>
</bqmodel:is>
<bqmodel:is>
<rdf:Bag>
<rdf:li rdf:resource="urn:miriam:entrez.gene:999" />
</rdf:Bag>
</bqmodel:is>
<bqbiol:isDescribedBy><rdf:Bag><rdf:li rdf:resource="urn:casq:function:!SNAI1_phosphorylated" /></rdf:Bag></bqbiol:isDescribedBy><bqbiol:isDescribedBy><rdf:Bag><rdf:li rdf:resource="urn:casq:cdid:s1855" /></rdf:Bag></bqbiol:isDescribedBy></rdf:Description>
</rdf:RDF>
</annotation></qual:qualitativeSpecies><qual:qualitativeSpecies qual:compartment="comp1" qual:constant="false" qual:id="sa197" qual:maxLevel="1" qual:name="SNAI1_phosphorylated"><annotation><rdf:RDF>
<rdf:Description rdf:about="#s54">
<bqmodel:is>
<rdf:Bag>
<rdf:li rdf:resource="urn:miriam:uniprot:O95863" />
</rdf:Bag>
</bqmodel:is>
<bqmodel:is>
<rdf:Bag>
<rdf:li rdf:resource="urn:miriam:uniprot:O95863" />
</rdf:Bag>
</bqmodel:is>
<bqbiol:isDescribedBy><rdf:Bag><rdf:li rdf:resource="urn:casq:function:SNAI1&amp;GSK3_beta__phosphorylated|SNAI1&amp;PAK1_phosphorylated" /></rdf:Bag></bqbiol:isDescribedBy><bqbiol:isDescribedBy><rdf:Bag><rdf:li rdf:resource="urn:casq:cdid:s54" /></rdf:Bag></bqbiol:isDescribedBy></rdf:Description>
</rdf:RDF>
</annotation></qual:qualitativeSpecies><qual:qualitativeSpecies qual:compartment="comp1" qual:constant="false" qual:id="sa198" qual:maxLevel="1" qual:name="GSK3_beta__phosphorylated"><annotation><rdf:RDF>
<rdf:Description rdf:about="#s978">
<bqmodel:is>
<rdf:Bag>
<rdf:li rdf:resource="urn:miriam:uniprot:P49841" />
</rdf:Bag>
</bqmodel:is>
<bqbiol:isDescribedBy><rdf:Bag><rdf:li rdf:resource="urn:casq:function:GSK3_beta_&amp;PAK1_phosphorylated" /></rdf:Bag></bqbiol:isDescribedBy><bqbiol:isDescribedBy><rdf:Bag><rdf:li rdf:resource="urn:casq:cdid:s978" /></rdf:Bag></bqbiol:isDescribedBy></rdf:Description>
</rdf:RDF>
</annotation></qual:qualitativeSpecies><qual:qualitativeSpecies qual:compartment="comp1" qual:constant="true" qual:id="sa199" qual:maxLevel="1" qual:name="GSK3_beta_"><annotation><rdf:RDF>
<rdf:Description rdf:about="#s935">
<bqmodel:is>
<rdf:Bag>
<rdf:li rdf:resource="urn:miriam:uniprot:P49841" />
</rdf:Bag>
</bqmodel:is>
<bqbiol:isDescribedBy><rdf:Bag><rdf:li rdf:resource="urn:casq:function:GSK3_beta_" /></rdf:Bag></bqbiol:isDescribedBy><bqbiol:isDescribedBy><rdf:Bag><rdf:li rdf:resource="urn:casq:cdid:s935" /></rdf:Bag></bqbiol:isDescribedBy></rdf:Description>
</rdf:RDF>
</annotation></qual:qualitativeSpecies><qual:qualitativeSpecies qual:compartment="comp1" qual:constant="false" qual:id="sa201" qual:maxLevel="1" qual:name="MAPK1_phosphorylated_phosphorylated"><annotation><rdf:RDF>
<rdf:Description rdf:about="#s831">
<bqmodel:is>
<rdf:Bag>
<rdf:li rdf:resource="urn:miriam:uniprot:P28482" />
</rdf:Bag>
</bqmodel:is>
<bqmodel:is>
<rdf:Bag>
<rdf:li rdf:resource="urn:miriam:uniprot:P28482" />
</rdf:Bag>
</bqmodel:is>
<bqbiol:isDescribedBy><rdf:Bag><rdf:li rdf:resource="urn:casq:function:MAP2K2_phosphorylated_phosphorylated|MAP2K1_phosphorylated_phosphorylated" /></rdf:Bag></bqbiol:isDescribedBy><bqbiol:isDescribedBy><rdf:Bag><rdf:li rdf:resource="urn:casq:cdid:s831" /></rdf:Bag></bqbiol:isDescribedBy></rdf:Description>
</rdf:RDF>
</annotation></qual:qualitativeSpecies><qual:qualitativeSpecies qual:compartment="comp1" qual:constant="false" qual:id="sa203" qual:maxLevel="1" qual:name="MAPK3_phosphorylated_phosphorylated"><annotation><rdf:RDF>
<rdf:Description rdf:about="#s830">
<bqmodel:is>
<rdf:Bag>
<rdf:li rdf:resource="urn:miriam:uniprot:P27361" />
</rdf:Bag>
</bqmodel:is>
<bqmodel:is>
<rdf:Bag>
<rdf:li rdf:resource="urn:miriam:uniprot:P27361" />
</rdf:Bag>
</bqmodel:is>
<bqbiol:isDescribedBy><rdf:Bag><rdf:li rdf:resource="urn:casq:function:MAP2K1_phosphorylated_phosphorylated|MAP2K2_phosphorylated_phosphorylated" /></rdf:Bag></bqbiol:isDescribedBy><bqbiol:isDescribedBy><rdf:Bag><rdf:li rdf:resource="urn:casq:cdid:s830" /></rdf:Bag></bqbiol:isDescribedBy></rdf:Description>
</rdf:RDF>
</annotation></qual:qualitativeSpecies><qual:qualitativeSpecies qual:compartment="comp1" qual:constant="false" qual:id="sa204" qual:maxLevel="1" qual:name="MAP2K1_phosphorylated_phosphorylated"><annotation><rdf:RDF>
<rdf:Description rdf:about="#s822">
<bqmodel:is>
<rdf:Bag>
<rdf:li rdf:resource="urn:miriam:uniprot:Q02750" />
</rdf:Bag>
</bqmodel:is>
<bqmodel:is>
<rdf:Bag>
<rdf:li rdf:resource="urn:miriam:uniprot:Q02750" />
</rdf:Bag>
</bqmodel:is>
<bqbiol:isDescribedBy><rdf:Bag><rdf:li rdf:resource="urn:casq:function:RAF1_phosphorylated_phosphorylated_phosphorylated_phosphorylated_phosphorylated_phosphorylated_phosphorylated_phosphorylated|A-Raf|B-Raf" /></rdf:Bag></bqbiol:isDescribedBy><bqbiol:isDescribedBy><rdf:Bag><rdf:li rdf:resource="urn:casq:cdid:s822" /></rdf:Bag></bqbiol:isDescribedBy></rdf:Description>
</rdf:RDF>
</annotation></qual:qualitativeSpecies><qual:qualitativeSpecies qual:compartment="comp1" qual:constant="false" qual:id="sa205" qual:maxLevel="1" qual:name="MAP2K2_phosphorylated_phosphorylated"><annotation><rdf:RDF>
<rdf:Description rdf:about="#s824">
<bqmodel:is>
<rdf:Bag>
<rdf:li rdf:resource="urn:miriam:uniprot:P36507" />
</rdf:Bag>
</bqmodel:is>
<bqmodel:is>
<rdf:Bag>
<rdf:li rdf:resource="urn:miriam:uniprot:P36507" />
</rdf:Bag>
</bqmodel:is>
<bqbiol:isDescribedBy><rdf:Bag><rdf:li rdf:resource="urn:casq:function:RAF1_phosphorylated_phosphorylated_phosphorylated_phosphorylated_phosphorylated_phosphorylated_phosphorylated_phosphorylated" /></rdf:Bag></bqbiol:isDescribedBy><bqbiol:isDescribedBy><rdf:Bag><rdf:li rdf:resource="urn:casq:cdid:s824" /></rdf:Bag></bqbiol:isDescribedBy></rdf:Description>
</rdf:RDF>
</annotation></qual:qualitativeSpecies><qual:qualitativeSpecies qual:compartment="comp1" qual:constant="false" qual:id="sa211" qual:maxLevel="1" qual:name="RSK1/2_phosphorylated_phosphorylated_phosphorylated"><annotation><rdf:RDF>
<rdf:Description rdf:about="#s537">
<bqbiol:encodes>
<rdf:Bag>
<rdf:li rdf:resource="urn:miriam:uniprot:Q15418" />
</rdf:Bag>
</bqbiol:encodes>
<bqbiol:encodes>
<rdf:Bag>
<rdf:li rdf:resource="urn:miriam:uniprot:P51812" />
</rdf:Bag>
</bqbiol:encodes>
<bqbiol:encodes>
<rdf:Bag>
<rdf:li rdf:resource="urn:miriam:uniprot:Q15418" />
</rdf:Bag>
</bqbiol:encodes>
<bqbiol:encodes>
<rdf:Bag>
<rdf:li rdf:resource="urn:miriam:uniprot:P51812" />
</rdf:Bag>
</bqbiol:encodes>
<bqbiol:isDescribedBy><rdf:Bag><rdf:li rdf:resource="urn:casq:function:MAPK1/3_phosphorylated_phosphorylated" /></rdf:Bag></bqbiol:isDescribedBy><bqbiol:isDescribedBy><rdf:Bag><rdf:li rdf:resource="urn:casq:cdid:s537" /></rdf:Bag></bqbiol:isDescribedBy></rdf:Description>
</rdf:RDF>
</annotation></qual:qualitativeSpecies><qual:qualitativeSpecies qual:compartment="comp1" qual:constant="false" qual:id="sa212" qual:maxLevel="1" qual:name="RSK1/2_phosphorylated_phosphorylated_phosphorylated_phosphorylated"><annotation><rdf:RDF>
<rdf:Description rdf:about="#s538">
<bqbiol:encodes>
<rdf:Bag>
<rdf:li rdf:resource="urn:miriam:uniprot:Q15418" />
</rdf:Bag>
</bqbiol:encodes>
<bqbiol:encodes>
<rdf:Bag>
<rdf:li rdf:resource="urn:miriam:uniprot:P51812" />
</rdf:Bag>
</bqbiol:encodes>
<bqbiol:isDescribedBy><rdf:Bag><rdf:li rdf:resource="urn:casq:function:RSK1/2_phosphorylated_phosphorylated_phosphorylated" /></rdf:Bag></bqbiol:isDescribedBy><bqbiol:isDescribedBy><rdf:Bag><rdf:li rdf:resource="urn:casq:cdid:s538" /></rdf:Bag></bqbiol:isDescribedBy></rdf:Description>
</rdf:RDF>
</annotation></qual:qualitativeSpecies><qual:qualitativeSpecies qual:compartment="comp1" qual:constant="true" qual:id="sa213" qual:maxLevel="1" qual:name="PDPK1_phosphorylated_CELL"><annotation><rdf:RDF>
<rdf:Description rdf:about="#s1669">
<bqmodel:is>
<rdf:Bag>
<rdf:li rdf:resource="urn:miriam:uniprot:O15530" />
</rdf:Bag>
</bqmodel:is>
<bqmodel:is>
<rdf:Bag>
<rdf:li rdf:resource="urn:miriam:uniprot:O15530" />
</rdf:Bag>
</bqmodel:is>
<bqmodel:is>
<rdf:Bag>
<rdf:li rdf:resource="urn:miriam:uniprot:O15530" />
</rdf:Bag>
</bqmodel:is>
<bqbiol:isDescribedBy><rdf:Bag><rdf:li rdf:resource="urn:casq:function:PDPK1_phosphorylated" /></rdf:Bag></bqbiol:isDescribedBy><bqbiol:isDescribedBy><rdf:Bag><rdf:li rdf:resource="urn:casq:cdid:s1669" /></rdf:Bag></bqbiol:isDescribedBy><bqbiol:isDescribedBy><rdf:Bag><rdf:li rdf:resource="urn:casq:function:PDPK1_phosphorylated" /></rdf:Bag></bqbiol:isDescribedBy><bqbiol:isDescribedBy><rdf:Bag><rdf:li rdf:resource="urn:casq:cdid:s1669" /></rdf:Bag></bqbiol:isDescribedBy></rdf:Description>
</rdf:RDF>
</annotation></qual:qualitativeSpecies><qual:qualitativeSpecies qual:compartment="comp1" qual:constant="false" qual:id="sa214" qual:maxLevel="1" qual:name="RSK1/2_phosphorylated_phosphorylated_phosphorylated_phosphorylated_phosphorylated"><annotation><rdf:RDF>
<rdf:Description rdf:about="#s539">
<bqbiol:encodes>
<rdf:Bag>
<rdf:li rdf:resource="urn:miriam:uniprot:Q15418" />
</rdf:Bag>
</bqbiol:encodes>
<bqbiol:encodes>
<rdf:Bag>
<rdf:li rdf:resource="urn:miriam:uniprot:P51812" />
</rdf:Bag>
</bqbiol:encodes>
<bqbiol:isDescribedBy><rdf:Bag><rdf:li rdf:resource="urn:casq:function:RSK1/2_phosphorylated_phosphorylated_phosphorylated_phosphorylated&amp;PDPK1_phosphorylated" /></rdf:Bag></bqbiol:isDescribedBy><bqbiol:isDescribedBy><rdf:Bag><rdf:li rdf:resource="urn:casq:cdid:s539" /></rdf:Bag></bqbiol:isDescribedBy></rdf:Description>
</rdf:RDF>
</annotation></qual:qualitativeSpecies><qual:qualitativeSpecies qual:compartment="comp1" qual:constant="false" qual:id="sa217" qual:maxLevel="1" qual:name="MAPK1/3_phosphorylated_phosphorylated_CELL"><annotation><rdf:RDF>
<rdf:Description rdf:about="#s827">
<bqbiol:encodes>
<rdf:Bag>
<rdf:li rdf:resource="urn:miriam:uniprot:P27361" />
</rdf:Bag>
</bqbiol:encodes>
<bqbiol:encodes>
<rdf:Bag>
<rdf:li rdf:resource="urn:miriam:uniprot:P28482" />
</rdf:Bag>
</bqbiol:encodes>
<bqbiol:isDescribedBy><rdf:Bag><rdf:li rdf:resource="urn:casq:function:MAPK3_phosphorylated_phosphorylated&amp;MAPK1_phosphorylated_phosphorylated" /></rdf:Bag></bqbiol:isDescribedBy><bqbiol:isDescribedBy><rdf:Bag><rdf:li rdf:resource="urn:casq:cdid:s827" /></rdf:Bag></bqbiol:isDescribedBy></rdf:Description>
</rdf:RDF>
</annotation></qual:qualitativeSpecies><qual:qualitativeSpecies qual:compartment="comp1" qual:constant="false" qual:id="sa219" qual:maxLevel="1" qual:name="MAP2K4_phosphorylated_phosphorylated"><annotation><rdf:RDF>
<rdf:Description rdf:about="#s995">
<bqmodel:is>
<rdf:Bag>
<rdf:li rdf:resource="urn:miriam:uniprot:P45985" />
</rdf:Bag>
</bqmodel:is>
<bqmodel:is>
<rdf:Bag>
<rdf:li rdf:resource="urn:miriam:uniprot:P45985" />
</rdf:Bag>
</bqmodel:is>
<bqbiol:isDescribedBy><rdf:Bag><rdf:li rdf:resource="urn:casq:function:MAP3K11_phosphorylated_phosphorylated" /></rdf:Bag></bqbiol:isDescribedBy><bqbiol:isDescribedBy><rdf:Bag><rdf:li rdf:resource="urn:casq:cdid:s995" /></rdf:Bag></bqbiol:isDescribedBy></rdf:Description>
</rdf:RDF>
</annotation></qual:qualitativeSpecies><qual:qualitativeSpecies qual:compartment="comp1" qual:constant="false" qual:id="sa221" qual:maxLevel="1" qual:name="MAP3K11_phosphorylated_phosphorylated"><annotation><rdf:RDF>
<rdf:Description rdf:about="#s961">
<bqmodel:is>
<rdf:Bag>
<rdf:li rdf:resource="urn:miriam:uniprot:Q16584" />
</rdf:Bag>
</bqmodel:is>
<bqmodel:is>
<rdf:Bag>
<rdf:li rdf:resource="urn:miriam:uniprot:Q16584" />
</rdf:Bag>
</bqmodel:is>
<bqbiol:isDescribedBy><rdf:Bag><rdf:li rdf:resource="urn:casq:function:HRAS-GTP_complex" /></rdf:Bag></bqbiol:isDescribedBy><bqbiol:isDescribedBy><rdf:Bag><rdf:li rdf:resource="urn:casq:cdid:s961" /></rdf:Bag></bqbiol:isDescribedBy></rdf:Description>
</rdf:RDF>
</annotation></qual:qualitativeSpecies><qual:qualitativeSpecies qual:compartment="comp1" qual:constant="false" qual:id="sa222" qual:maxLevel="1" qual:name="MAPK8-10_phosphorylated_phosphorylated"><annotation><rdf:RDF>
<rdf:Description rdf:about="#s665">
<bqbiol:encodes>
<rdf:Bag>
<rdf:li rdf:resource="urn:miriam:uniprot:P45983" />
</rdf:Bag>
</bqbiol:encodes>
<bqbiol:encodes>
<rdf:Bag>
<rdf:li rdf:resource="urn:miriam:uniprot:P45984" />
</rdf:Bag>
</bqbiol:encodes>
<bqbiol:encodes>
<rdf:Bag>
<rdf:li rdf:resource="urn:miriam:uniprot:P53779" />
</rdf:Bag>
</bqbiol:encodes>
<bqbiol:encodes>
<rdf:Bag>
<rdf:li rdf:resource="urn:miriam:uniprot:P45983" />
</rdf:Bag>
</bqbiol:encodes>
<bqbiol:encodes>
<rdf:Bag>
<rdf:li rdf:resource="urn:miriam:uniprot:P45984" />
</rdf:Bag>
</bqbiol:encodes>
<bqbiol:encodes>
<rdf:Bag>
<rdf:li rdf:resource="urn:miriam:uniprot:P53779" />
</rdf:Bag>
</bqbiol:encodes>
<bqbiol:isDescribedBy><rdf:Bag><rdf:li rdf:resource="urn:casq:function:MAP2K4_phosphorylated_phosphorylated|CCK1R" /></rdf:Bag></bqbiol:isDescribedBy><bqbiol:isDescribedBy><rdf:Bag><rdf:li rdf:resource="urn:casq:cdid:s665" /></rdf:Bag></bqbiol:isDescribedBy></rdf:Description>
</rdf:RDF>
</annotation></qual:qualitativeSpecies><qual:qualitativeSpecies qual:compartment="comp1" qual:constant="false" qual:id="sa226" qual:maxLevel="1" qual:name="MAP2K6_phosphorylated_phosphorylated"><annotation><rdf:RDF>
<rdf:Description rdf:about="#s965">
<bqmodel:is>
<rdf:Bag>
<rdf:li rdf:resource="urn:miriam:uniprot:P52564" />
</rdf:Bag>
</bqmodel:is>
<bqmodel:is>
<rdf:Bag>
<rdf:li rdf:resource="urn:miriam:uniprot:P52564" />
</rdf:Bag>
</bqmodel:is>
<bqbiol:isDescribedBy><rdf:Bag><rdf:li rdf:resource="urn:casq:function:MAP3K11_phosphorylated_phosphorylated" /></rdf:Bag></bqbiol:isDescribedBy><bqbiol:isDescribedBy><rdf:Bag><rdf:li rdf:resource="urn:casq:cdid:s965" /></rdf:Bag></bqbiol:isDescribedBy></rdf:Description>
</rdf:RDF>
</annotation></qual:qualitativeSpecies><qual:qualitativeSpecies qual:compartment="comp1" qual:constant="false" qual:id="sa227" qual:maxLevel="1" qual:name="p38MAPK_phosphorylated_phosphorylated"><annotation><rdf:RDF>
<rdf:Description rdf:about="#s998">
<bqmodel:is>
<rdf:Bag>
<rdf:li rdf:resource="urn:miriam:uniprot:Q16539" />
</rdf:Bag>
</bqmodel:is>
<bqmodel:is>
<rdf:Bag>
<rdf:li rdf:resource="urn:miriam:uniprot:Q16539" />
</rdf:Bag>
</bqmodel:is>
<bqbiol:isDescribedBy><rdf:Bag><rdf:li rdf:resource="urn:casq:function:MAP2K6_phosphorylated_phosphorylated|CCK1R" /></rdf:Bag></bqbiol:isDescribedBy><bqbiol:isDescribedBy><rdf:Bag><rdf:li rdf:resource="urn:casq:cdid:s998" /></rdf:Bag></bqbiol:isDescribedBy></rdf:Description>
</rdf:RDF>
</annotation></qual:qualitativeSpecies><qual:qualitativeSpecies qual:compartment="comp1" qual:constant="false" qual:id="sa233" qual:maxLevel="1" qual:name="FOS"><annotation><rdf:RDF>
<rdf:Description rdf:about="#s202">
<bqmodel:is>
<rdf:Bag>
<rdf:li rdf:resource="urn:miriam:uniprot:P01100" />
</rdf:Bag>
</bqmodel:is>
<bqbiol:isDescribedBy><rdf:Bag><rdf:li rdf:resource="urn:casq:function:FOS_rna|PP2A|PP2B&amp;FOS_phosphorylated_phosphorylated_phosphorylated_phosphorylated_phosphorylated_phosphorylated" /></rdf:Bag></bqbiol:isDescribedBy><bqbiol:isDescribedBy><rdf:Bag><rdf:li rdf:resource="urn:casq:cdid:s202" /></rdf:Bag></bqbiol:isDescribedBy></rdf:Description>
</rdf:RDF>
</annotation></qual:qualitativeSpecies><qual:qualitativeSpecies qual:compartment="comp1" qual:constant="false" qual:id="sa234" qual:maxLevel="1" qual:name="FOS_phosphorylated_phosphorylated_phosphorylated_phosphorylated_phosphorylated_phosphorylated_CELL"><annotation><rdf:RDF>
<rdf:Description rdf:about="#s1858">
<bqmodel:is>
<rdf:Bag>
<rdf:li rdf:resource="urn:miriam:uniprot:P01100" />
</rdf:Bag>
</bqmodel:is>
<bqbiol:isDescribedBy><rdf:Bag><rdf:li rdf:resource="urn:casq:function:FOS&amp;MAPK1/3_phosphorylated_phosphorylated" /></rdf:Bag></bqbiol:isDescribedBy><bqbiol:isDescribedBy><rdf:Bag><rdf:li rdf:resource="urn:casq:cdid:s1858" /></rdf:Bag></bqbiol:isDescribedBy></rdf:Description>
</rdf:RDF>
</annotation></qual:qualitativeSpecies><qual:qualitativeSpecies qual:compartment="comp1" qual:constant="false" qual:id="sa236" qual:maxLevel="1" qual:name="JUN"><annotation><rdf:RDF>
<rdf:Description rdf:about="#s191">
<bqmodel:is>
<rdf:Bag>
<rdf:li rdf:resource="urn:miriam:uniprot:P05412" />
</rdf:Bag>
</bqmodel:is>
<bqbiol:isDescribedBy><rdf:Bag><rdf:li rdf:resource="urn:casq:function:JUN_rna" /></rdf:Bag></bqbiol:isDescribedBy><bqbiol:isDescribedBy><rdf:Bag><rdf:li rdf:resource="urn:casq:cdid:s191" /></rdf:Bag></bqbiol:isDescribedBy></rdf:Description>
</rdf:RDF>
</annotation></qual:qualitativeSpecies><qual:qualitativeSpecies qual:compartment="comp1" qual:constant="true" qual:id="sa241" qual:maxLevel="1" qual:name="RAF"><annotation><rdf:RDF><rdf:Description rdf:about="#s1015"><bqbiol:isDescribedBy><rdf:Bag><rdf:li rdf:resource="urn:casq:function:RAF" /></rdf:Bag></bqbiol:isDescribedBy><bqbiol:isDescribedBy><rdf:Bag><rdf:li rdf:resource="urn:casq:cdid:s1015" /></rdf:Bag></bqbiol:isDescribedBy></rdf:Description></rdf:RDF></annotation></qual:qualitativeSpecies><qual:qualitativeSpecies qual:compartment="comp1" qual:constant="false" qual:id="sa242" qual:maxLevel="1" qual:name="c-RAF / RAF1_CELL"><annotation><rdf:RDF>
<rdf:Description rdf:about="#s1832">
<bqmodel:is>
<rdf:Bag>
<rdf:li rdf:resource="urn:miriam:uniprot:P04049" />
</rdf:Bag>
</bqmodel:is>
<bqbiol:isDescribedBy><rdf:Bag><rdf:li rdf:resource="urn:casq:function:RAF" /></rdf:Bag></bqbiol:isDescribedBy><bqbiol:isDescribedBy><rdf:Bag><rdf:li rdf:resource="urn:casq:cdid:s1832" /></rdf:Bag></bqbiol:isDescribedBy><bqbiol:isDescribedBy><rdf:Bag><rdf:li rdf:resource="urn:casq:function:PKC|HRAS-GTP_complex&amp;c-RAF / RAF1" /></rdf:Bag></bqbiol:isDescribedBy><bqbiol:isDescribedBy><rdf:Bag><rdf:li rdf:resource="urn:casq:cdid:s1832" /></rdf:Bag></bqbiol:isDescribedBy></rdf:Description>
</rdf:RDF>
</annotation></qual:qualitativeSpecies><qual:qualitativeSpecies qual:compartment="comp1" qual:constant="false" qual:id="sa243" qual:maxLevel="1" qual:name="B-Raf_CELL"><annotation><rdf:RDF>
<rdf:Description rdf:about="#s1833">
<bqmodel:is>
<rdf:Bag>
<rdf:li rdf:resource="urn:miriam:uniprot:P15056" />
</rdf:Bag>
</bqmodel:is>
<bqbiol:isDescribedBy><rdf:Bag><rdf:li rdf:resource="urn:casq:function:RAF" /></rdf:Bag></bqbiol:isDescribedBy><bqbiol:isDescribedBy><rdf:Bag><rdf:li rdf:resource="urn:casq:cdid:s1833" /></rdf:Bag></bqbiol:isDescribedBy><bqbiol:isDescribedBy><rdf:Bag><rdf:li rdf:resource="urn:casq:function:B-Raf&amp;HRAS-GTP_complex" /></rdf:Bag></bqbiol:isDescribedBy><bqbiol:isDescribedBy><rdf:Bag><rdf:li rdf:resource="urn:casq:cdid:s1833" /></rdf:Bag></bqbiol:isDescribedBy></rdf:Description>
</rdf:RDF>
</annotation></qual:qualitativeSpecies><qual:qualitativeSpecies qual:compartment="comp1" qual:constant="false" qual:id="sa244" qual:maxLevel="1" qual:name="A-Raf_CELL"><annotation><rdf:RDF>
<rdf:Description rdf:about="#s1834">
<bqmodel:is>
<rdf:Bag>
<rdf:li rdf:resource="urn:miriam:uniprot:P10398" />
</rdf:Bag>
</bqmodel:is>
<bqbiol:isDescribedBy><rdf:Bag><rdf:li rdf:resource="urn:casq:function:RAF" /></rdf:Bag></bqbiol:isDescribedBy><bqbiol:isDescribedBy><rdf:Bag><rdf:li rdf:resource="urn:casq:cdid:s1834" /></rdf:Bag></bqbiol:isDescribedBy><bqbiol:isDescribedBy><rdf:Bag><rdf:li rdf:resource="urn:casq:function:PKC_theta__phosphorylated|HRAS-GTP_complex&amp;A-Raf" /></rdf:Bag></bqbiol:isDescribedBy><bqbiol:isDescribedBy><rdf:Bag><rdf:li rdf:resource="urn:casq:cdid:s1834" /></rdf:Bag></bqbiol:isDescribedBy></rdf:Description>
</rdf:RDF>
</annotation></qual:qualitativeSpecies><qual:qualitativeSpecies qual:compartment="comp1" qual:constant="false" qual:id="sa245" qual:maxLevel="1" qual:name="c-RAF / RAF1_CELL"><annotation><rdf:RDF>
<rdf:Description rdf:about="#s1832">
<bqmodel:is>
<rdf:Bag>
<rdf:li rdf:resource="urn:miriam:uniprot:P04049" />
</rdf:Bag>
</bqmodel:is>
<bqbiol:isDescribedBy><rdf:Bag><rdf:li rdf:resource="urn:casq:function:RAF" /></rdf:Bag></bqbiol:isDescribedBy><bqbiol:isDescribedBy><rdf:Bag><rdf:li rdf:resource="urn:casq:cdid:s1832" /></rdf:Bag></bqbiol:isDescribedBy><bqbiol:isDescribedBy><rdf:Bag><rdf:li rdf:resource="urn:casq:function:PKC|HRAS-GTP_complex&amp;c-RAF / RAF1" /></rdf:Bag></bqbiol:isDescribedBy><bqbiol:isDescribedBy><rdf:Bag><rdf:li rdf:resource="urn:casq:cdid:s1832" /></rdf:Bag></bqbiol:isDescribedBy></rdf:Description>
</rdf:RDF>
</annotation></qual:qualitativeSpecies><qual:qualitativeSpecies qual:compartment="comp1" qual:constant="false" qual:id="sa246" qual:maxLevel="1" qual:name="B-Raf_CELL"><annotation><rdf:RDF>
<rdf:Description rdf:about="#s1833">
<bqmodel:is>
<rdf:Bag>
<rdf:li rdf:resource="urn:miriam:uniprot:P15056" />
</rdf:Bag>
</bqmodel:is>
<bqbiol:isDescribedBy><rdf:Bag><rdf:li rdf:resource="urn:casq:function:RAF" /></rdf:Bag></bqbiol:isDescribedBy><bqbiol:isDescribedBy><rdf:Bag><rdf:li rdf:resource="urn:casq:cdid:s1833" /></rdf:Bag></bqbiol:isDescribedBy><bqbiol:isDescribedBy><rdf:Bag><rdf:li rdf:resource="urn:casq:function:B-Raf&amp;HRAS-GTP_complex" /></rdf:Bag></bqbiol:isDescribedBy><bqbiol:isDescribedBy><rdf:Bag><rdf:li rdf:resource="urn:casq:cdid:s1833" /></rdf:Bag></bqbiol:isDescribedBy></rdf:Description>
</rdf:RDF>
</annotation></qual:qualitativeSpecies><qual:qualitativeSpecies qual:compartment="comp1" qual:constant="false" qual:id="sa247" qual:maxLevel="1" qual:name="A-Raf_CELL"><annotation><rdf:RDF>
<rdf:Description rdf:about="#s1834">
<bqmodel:is>
<rdf:Bag>
<rdf:li rdf:resource="urn:miriam:uniprot:P10398" />
</rdf:Bag>
</bqmodel:is>
<bqbiol:isDescribedBy><rdf:Bag><rdf:li rdf:resource="urn:casq:function:RAF" /></rdf:Bag></bqbiol:isDescribedBy><bqbiol:isDescribedBy><rdf:Bag><rdf:li rdf:resource="urn:casq:cdid:s1834" /></rdf:Bag></bqbiol:isDescribedBy><bqbiol:isDescribedBy><rdf:Bag><rdf:li rdf:resource="urn:casq:function:PKC_theta__phosphorylated|HRAS-GTP_complex&amp;A-Raf" /></rdf:Bag></bqbiol:isDescribedBy><bqbiol:isDescribedBy><rdf:Bag><rdf:li rdf:resource="urn:casq:cdid:s1834" /></rdf:Bag></bqbiol:isDescribedBy></rdf:Description>
</rdf:RDF>
</annotation></qual:qualitativeSpecies><qual:qualitativeSpecies qual:compartment="comp1" qual:constant="false" qual:id="sa323" qual:maxLevel="1" qual:name="STAT3_phosphorylated_phosphorylated_CELL"><annotation><rdf:RDF>
<rdf:Description rdf:about="#s676">
<bqmodel:is>
<rdf:Bag>
<rdf:li rdf:resource="urn:miriam:uniprot:Q9BXH2" />
</rdf:Bag>
</bqmodel:is>
<bqbiol:isDescribedBy><rdf:Bag><rdf:li rdf:resource="urn:casq:function:STAT3_phosphorylated_phosphorylated" /></rdf:Bag></bqbiol:isDescribedBy><bqbiol:isDescribedBy><rdf:Bag><rdf:li rdf:resource="urn:casq:cdid:s676" /></rdf:Bag></bqbiol:isDescribedBy></rdf:Description>
</rdf:RDF>
</annotation></qual:qualitativeSpecies><qual:qualitativeSpecies qual:compartment="comp1" qual:constant="false" qual:id="sa325" qual:maxLevel="1" qual:name="STAT3_phosphorylated_phosphorylated_NUCLEUS"><annotation><rdf:RDF>
<rdf:Description rdf:about="#s1785">
<bqmodel:is>
<rdf:Bag>
<rdf:li rdf:resource="urn:miriam:uniprot:P40763" />
</rdf:Bag>
</bqmodel:is>
<bqbiol:isDescribedBy><rdf:Bag><rdf:li rdf:resource="urn:casq:function:STAT3_phosphorylated_phosphorylated" /></rdf:Bag></bqbiol:isDescribedBy><bqbiol:isDescribedBy><rdf:Bag><rdf:li rdf:resource="urn:casq:cdid:s1785" /></rdf:Bag></bqbiol:isDescribedBy></rdf:Description>
</rdf:RDF>
</annotation></qual:qualitativeSpecies><qual:qualitativeSpecies qual:compartment="comp1" qual:constant="false" qual:id="sa326" qual:maxLevel="1" qual:name="MAPK1/3_phosphorylated_phosphorylated_NUCLEUS"><annotation><rdf:RDF>
<rdf:Description rdf:about="#s828">
<bqbiol:encodes>
<rdf:Bag>
<rdf:li rdf:resource="urn:miriam:uniprot:P27361" />
</rdf:Bag>
</bqbiol:encodes>
<bqbiol:encodes>
<rdf:Bag>
<rdf:li rdf:resource="urn:miriam:uniprot:P28482" />
</rdf:Bag>
</bqbiol:encodes>
<bqbiol:encodes>
<rdf:Bag>
<rdf:li rdf:resource="urn:miriam:uniprot:P28482" />
</rdf:Bag>
</bqbiol:encodes>
<bqbiol:encodes>
<rdf:Bag>
<rdf:li rdf:resource="urn:miriam:uniprot:P27361" />
</rdf:Bag>
</bqbiol:encodes>
<bqbiol:isDescribedBy><rdf:Bag><rdf:li rdf:resource="urn:casq:function:MAPK1/3_phosphorylated_phosphorylated" /></rdf:Bag></bqbiol:isDescribedBy><bqbiol:isDescribedBy><rdf:Bag><rdf:li rdf:resource="urn:casq:cdid:s828" /></rdf:Bag></bqbiol:isDescribedBy></rdf:Description>
</rdf:RDF>
</annotation></qual:qualitativeSpecies><qual:qualitativeSpecies qual:compartment="comp1" qual:constant="false" qual:id="sa329" qual:maxLevel="1" qual:name="RSK1/2_phosphorylated_phosphorylated_phosphorylated_phosphorylated_phosphorylated_phosphorylated"><annotation><rdf:RDF>
<rdf:Description rdf:about="#s546">
<bqbiol:encodes>
<rdf:Bag>
<rdf:li rdf:resource="urn:miriam:uniprot:Q15418" />
</rdf:Bag>
</bqbiol:encodes>
<bqbiol:encodes>
<rdf:Bag>
<rdf:li rdf:resource="urn:miriam:uniprot:P51812" />
</rdf:Bag>
</bqbiol:encodes>
<bqbiol:encodes>
<rdf:Bag>
<rdf:li rdf:resource="urn:miriam:uniprot:Q15418" />
</rdf:Bag>
</bqbiol:encodes>
<bqbiol:encodes>
<rdf:Bag>
<rdf:li rdf:resource="urn:miriam:uniprot:P51812" />
</rdf:Bag>
</bqbiol:encodes>
<bqbiol:isDescribedBy><rdf:Bag><rdf:li rdf:resource="urn:casq:function:RSK1/2_phosphorylated_phosphorylated_phosphorylated_phosphorylated_phosphorylated" /></rdf:Bag></bqbiol:isDescribedBy><bqbiol:isDescribedBy><rdf:Bag><rdf:li rdf:resource="urn:casq:cdid:s546" /></rdf:Bag></bqbiol:isDescribedBy></rdf:Description>
</rdf:RDF>
</annotation></qual:qualitativeSpecies><qual:qualitativeSpecies qual:compartment="comp1" qual:constant="false" qual:id="sa330" qual:maxLevel="1" qual:name="ATF2_phosphorylated_phosphorylated_NUCLEUS"><annotation><rdf:RDF>
<rdf:Description rdf:about="#s1835">
<bqmodel:is>
<rdf:Bag>
<rdf:li rdf:resource="urn:miriam:uniprot:P15336" />
</rdf:Bag>
</bqmodel:is>
<bqmodel:is>
<rdf:Bag>
<rdf:li rdf:resource="urn:miriam:uniprot:P15336" />
</rdf:Bag>
</bqmodel:is>
<bqbiol:isDescribedBy><rdf:Bag><rdf:li rdf:resource="urn:casq:function:ATF2_phosphorylated_phosphorylated" /></rdf:Bag></bqbiol:isDescribedBy><bqbiol:isDescribedBy><rdf:Bag><rdf:li rdf:resource="urn:casq:cdid:s1835" /></rdf:Bag></bqbiol:isDescribedBy></rdf:Description>
</rdf:RDF>
</annotation></qual:qualitativeSpecies><qual:qualitativeSpecies qual:compartment="comp1" qual:constant="false" qual:id="sa332" qual:maxLevel="1" qual:name="CREB1_phosphorylated"><annotation><rdf:RDF>
<rdf:Description rdf:about="#s188">
<bqmodel:is>
<rdf:Bag>
<rdf:li rdf:resource="urn:miriam:uniprot:P16220" />
</rdf:Bag>
</bqmodel:is>
<bqmodel:is>
<rdf:Bag>
<rdf:li rdf:resource="urn:miriam:uniprot:P16220" />
</rdf:Bag>
</bqmodel:is>
<bqbiol:isDescribedBy><rdf:Bag><rdf:li rdf:resource="urn:casq:function:RSK1/2_phosphorylated_phosphorylated_phosphorylated_phosphorylated_phosphorylated_phosphorylated|PKA-C_alpha_/_beta_/_gamma_|NFKB1/RELA heterodimer_complex" /></rdf:Bag></bqbiol:isDescribedBy><bqbiol:isDescribedBy><rdf:Bag><rdf:li rdf:resource="urn:casq:cdid:s188" /></rdf:Bag></bqbiol:isDescribedBy></rdf:Description>
</rdf:RDF>
</annotation></qual:qualitativeSpecies><qual:qualitativeSpecies qual:compartment="comp1" qual:constant="false" qual:id="sa333" qual:maxLevel="1" qual:name="ELK1"><annotation><rdf:RDF>
<rdf:Description rdf:about="#s197">
<bqmodel:is>
<rdf:Bag>
<rdf:li rdf:resource="urn:miriam:uniprot:P19419" />
</rdf:Bag>
</bqmodel:is>
<bqbiol:isDescribedBy><rdf:Bag><rdf:li rdf:resource="urn:casq:function:ELK1_phosphorylated&amp;PP2B" /></rdf:Bag></bqbiol:isDescribedBy><bqbiol:isDescribedBy><rdf:Bag><rdf:li rdf:resource="urn:casq:cdid:s197" /></rdf:Bag></bqbiol:isDescribedBy></rdf:Description>
</rdf:RDF>
</annotation></qual:qualitativeSpecies><qual:qualitativeSpecies qual:compartment="comp1" qual:constant="false" qual:id="sa334" qual:maxLevel="1" qual:name="ELK1_phosphorylated"><annotation><rdf:RDF>
<rdf:Description rdf:about="#s198">
<bqmodel:is>
<rdf:Bag>
<rdf:li rdf:resource="urn:miriam:uniprot:P19419" />
</rdf:Bag>
</bqmodel:is>
<bqbiol:isDescribedBy><rdf:Bag><rdf:li rdf:resource="urn:casq:function:ELK1&amp;MAPK1/3_phosphorylated_phosphorylated" /></rdf:Bag></bqbiol:isDescribedBy><bqbiol:isDescribedBy><rdf:Bag><rdf:li rdf:resource="urn:casq:cdid:s198" /></rdf:Bag></bqbiol:isDescribedBy></rdf:Description>
</rdf:RDF>
</annotation></qual:qualitativeSpecies><qual:qualitativeSpecies qual:compartment="comp1" qual:constant="false" qual:id="sa336" qual:maxLevel="1" qual:name="EGR1_phosphorylated"><annotation><rdf:RDF>
<rdf:Description rdf:about="#s1705">
<bqmodel:is>
<rdf:Bag>
<rdf:li rdf:resource="urn:miriam:uniprot:P18146" />
</rdf:Bag>
</bqmodel:is>
<bqmodel:is>
<rdf:Bag>
<rdf:li rdf:resource="urn:miriam:uniprot:P18146" />
</rdf:Bag>
</bqmodel:is>
<bqmodel:is>
<rdf:Bag>
<rdf:li rdf:resource="urn:miriam:uniprot:P18146" />
</rdf:Bag>
</bqmodel:is>
<bqbiol:isDescribedBy><rdf:Bag><rdf:li rdf:resource="urn:casq:function:MAPK1/3_phosphorylated_phosphorylated" /></rdf:Bag></bqbiol:isDescribedBy><bqbiol:isDescribedBy><rdf:Bag><rdf:li rdf:resource="urn:casq:cdid:s1705" /></rdf:Bag></bqbiol:isDescribedBy></rdf:Description>
</rdf:RDF>
</annotation></qual:qualitativeSpecies><qual:qualitativeSpecies qual:compartment="comp1" qual:constant="false" qual:id="sa337" qual:maxLevel="1" qual:name="FOS_phosphorylated_phosphorylated_phosphorylated_phosphorylated_phosphorylated_phosphorylated_NUCLEUS"><annotation><rdf:RDF>
<rdf:Description rdf:about="#s205">
<bqmodel:is>
<rdf:Bag>
<rdf:li rdf:resource="urn:miriam:uniprot:P01100" />
</rdf:Bag>
</bqmodel:is>
<bqbiol:isDescribedBy><rdf:Bag><rdf:li rdf:resource="urn:casq:function:FOS_phosphorylated_phosphorylated_phosphorylated_phosphorylated_phosphorylated_phosphorylated" /></rdf:Bag></bqbiol:isDescribedBy><bqbiol:isDescribedBy><rdf:Bag><rdf:li rdf:resource="urn:casq:cdid:s205" /></rdf:Bag></bqbiol:isDescribedBy></rdf:Description>
</rdf:RDF>
</annotation></qual:qualitativeSpecies><qual:qualitativeSpecies qual:compartment="comp1" qual:constant="false" qual:id="sa338" qual:maxLevel="1" qual:name="JUN_phosphorylated_phosphorylated"><annotation><rdf:RDF>
<rdf:Description rdf:about="#s192">
<bqmodel:is>
<rdf:Bag>
<rdf:li rdf:resource="urn:miriam:uniprot:P05412" />
</rdf:Bag>
</bqmodel:is>
<bqmodel:is>
<rdf:Bag>
<rdf:li rdf:resource="urn:miriam:uniprot:P05412" />
</rdf:Bag>
</bqmodel:is>
<bqbiol:isDescribedBy><rdf:Bag><rdf:li rdf:resource="urn:casq:function:JUN&amp;MAPK8-10_phosphorylated_phosphorylated" /></rdf:Bag></bqbiol:isDescribedBy><bqbiol:isDescribedBy><rdf:Bag><rdf:li rdf:resource="urn:casq:cdid:s192" /></rdf:Bag></bqbiol:isDescribedBy></rdf:Description>
</rdf:RDF>
</annotation></qual:qualitativeSpecies><qual:qualitativeSpecies qual:compartment="comp1" qual:constant="true" qual:id="sa341" qual:maxLevel="1" qual:name="TCF7L2"><annotation><rdf:RDF>
<rdf:Description rdf:about="#s1042">
<bqmodel:is>
<rdf:Bag>
<rdf:li rdf:resource="urn:miriam:uniprot:P15884" />
</rdf:Bag>
</bqmodel:is>
<bqbiol:isDescribedBy><rdf:Bag><rdf:li rdf:resource="urn:casq:function:TCF7L2" /></rdf:Bag></bqbiol:isDescribedBy><bqbiol:isDescribedBy><rdf:Bag><rdf:li rdf:resource="urn:casq:cdid:s1042" /></rdf:Bag></bqbiol:isDescribedBy></rdf:Description>
</rdf:RDF>
</annotation></qual:qualitativeSpecies><qual:qualitativeSpecies qual:compartment="comp1" qual:constant="false" qual:id="sa346" qual:maxLevel="1" qual:name="SP1_phosphorylated"><annotation><rdf:RDF>
<rdf:Description rdf:about="#s1287">
<bqmodel:is>
<rdf:Bag>
<rdf:li rdf:resource="urn:miriam:uniprot:P08047" />
</rdf:Bag>
</bqmodel:is>
<bqmodel:is>
<rdf:Bag>
<rdf:li rdf:resource="urn:miriam:uniprot:P08047" />
</rdf:Bag>
</bqmodel:is>
<bqbiol:isDescribedBy><rdf:Bag><rdf:li rdf:resource="urn:casq:function:MAPK1/3_phosphorylated_phosphorylated" /></rdf:Bag></bqbiol:isDescribedBy><bqbiol:isDescribedBy><rdf:Bag><rdf:li rdf:resource="urn:casq:cdid:s1287" /></rdf:Bag></bqbiol:isDescribedBy></rdf:Description>
</rdf:RDF>
</annotation></qual:qualitativeSpecies><qual:qualitativeSpecies qual:compartment="comp1" qual:constant="false" qual:id="sa347" qual:maxLevel="1" qual:name="SP3"><annotation><rdf:RDF>
<rdf:Description rdf:about="#s1836">
<bqmodel:is>
<rdf:Bag>
<rdf:li rdf:resource="urn:miriam:uniprot:Q02447" />
</rdf:Bag>
</bqmodel:is>
<bqmodel:is>
<rdf:Bag>
<rdf:li rdf:resource="urn:miriam:uniprot:Q02447" />
</rdf:Bag>
</bqmodel:is>
<bqbiol:isDescribedBy><rdf:Bag><rdf:li rdf:resource="urn:casq:function:MAPK1/3_phosphorylated_phosphorylated" /></rdf:Bag></bqbiol:isDescribedBy><bqbiol:isDescribedBy><rdf:Bag><rdf:li rdf:resource="urn:casq:cdid:s1836" /></rdf:Bag></bqbiol:isDescribedBy></rdf:Description>
</rdf:RDF>
</annotation></qual:qualitativeSpecies><qual:qualitativeSpecies qual:compartment="comp1" qual:constant="false" qual:id="sa354" qual:maxLevel="1" qual:name="MEF2"><annotation><rdf:RDF>
<rdf:Description rdf:about="#s1058">
<bqbiol:encodes>
<rdf:Bag>
<rdf:li rdf:resource="urn:miriam:uniprot:Q14814" />
</rdf:Bag>
</bqbiol:encodes>
<bqbiol:encodes>
<rdf:Bag>
<rdf:li rdf:resource="urn:miriam:uniprot:Q06413" />
</rdf:Bag>
</bqbiol:encodes>
<bqbiol:encodes>
<rdf:Bag>
<rdf:li rdf:resource="urn:miriam:uniprot:Q02080" />
</rdf:Bag>
</bqbiol:encodes>
<bqbiol:encodes>
<rdf:Bag>
<rdf:li rdf:resource="urn:miriam:uniprot:Q14814" />
</rdf:Bag>
</bqbiol:encodes>
<bqbiol:encodes>
<rdf:Bag>
<rdf:li rdf:resource="urn:miriam:uniprot:Q06413" />
</rdf:Bag>
</bqbiol:encodes>
<bqbiol:encodes>
<rdf:Bag>
<rdf:li rdf:resource="urn:miriam:uniprot:Q02080" />
</rdf:Bag>
</bqbiol:encodes>
<bqbiol:isDescribedBy><rdf:Bag><rdf:li rdf:resource="urn:casq:function:MEF2D|MEF2C|MEF2B|MAPK7_phosphorylated_phosphorylated|p38MAPK_phosphorylated_phosphorylated" /></rdf:Bag></bqbiol:isDescribedBy><bqbiol:isDescribedBy><rdf:Bag><rdf:li rdf:resource="urn:casq:cdid:s1058" /></rdf:Bag></bqbiol:isDescribedBy></rdf:Description>
</rdf:RDF>
</annotation></qual:qualitativeSpecies><qual:qualitativeSpecies qual:compartment="comp1" qual:constant="true" qual:id="sa355" qual:maxLevel="1" qual:name="MEF2D"><annotation><rdf:RDF>
<rdf:Description rdf:about="#s1718">
<bqmodel:is>
<rdf:Bag>
<rdf:li rdf:resource="urn:miriam:uniprot:Q14814" />
</rdf:Bag>
</bqmodel:is>
<bqbiol:isDescribedBy><rdf:Bag><rdf:li rdf:resource="urn:casq:function:MEF2D" /></rdf:Bag></bqbiol:isDescribedBy><bqbiol:isDescribedBy><rdf:Bag><rdf:li rdf:resource="urn:casq:cdid:s1718" /></rdf:Bag></bqbiol:isDescribedBy></rdf:Description>
</rdf:RDF>
</annotation></qual:qualitativeSpecies><qual:qualitativeSpecies qual:compartment="comp1" qual:constant="true" qual:id="sa356" qual:maxLevel="1" qual:name="MEF2C"><annotation><rdf:RDF>
<rdf:Description rdf:about="#s1717">
<bqmodel:is>
<rdf:Bag>
<rdf:li rdf:resource="urn:miriam:uniprot:Q06413" />
</rdf:Bag>
</bqmodel:is>
<bqbiol:isDescribedBy><rdf:Bag><rdf:li rdf:resource="urn:casq:function:MEF2C" /></rdf:Bag></bqbiol:isDescribedBy><bqbiol:isDescribedBy><rdf:Bag><rdf:li rdf:resource="urn:casq:cdid:s1717" /></rdf:Bag></bqbiol:isDescribedBy></rdf:Description>
</rdf:RDF>
</annotation></qual:qualitativeSpecies><qual:qualitativeSpecies qual:compartment="comp1" qual:constant="true" qual:id="sa357" qual:maxLevel="1" qual:name="MEF2B"><annotation><rdf:RDF>
<rdf:Description rdf:about="#s1719">
<bqmodel:is>
<rdf:Bag>
<rdf:li rdf:resource="urn:miriam:uniprot:Q02080" />
</rdf:Bag>
</bqmodel:is>
<bqbiol:isDescribedBy><rdf:Bag><rdf:li rdf:resource="urn:casq:function:MEF2B" /></rdf:Bag></bqbiol:isDescribedBy><bqbiol:isDescribedBy><rdf:Bag><rdf:li rdf:resource="urn:casq:cdid:s1719" /></rdf:Bag></bqbiol:isDescribedBy></rdf:Description>
</rdf:RDF>
</annotation></qual:qualitativeSpecies><qual:qualitativeSpecies qual:compartment="comp1" qual:constant="false" qual:id="sa390" qual:maxLevel="1" qual:name="PAI2_rna"><annotation><rdf:RDF>
<rdf:Description rdf:about="#s1294">
<bqmodel:is>
<rdf:Bag>
<rdf:li rdf:resource="urn:miriam:ensembl:ENSG00000197632" />
</rdf:Bag>
</bqmodel:is>
<bqmodel:is>
<rdf:Bag>
<rdf:li rdf:resource="urn:miriam:entrez.gene:5055" />
</rdf:Bag>
</bqmodel:is>
<bqmodel:is>
<rdf:Bag>
<rdf:li rdf:resource="urn:miriam:ensembl:ENSG00000197632" />
</rdf:Bag>
</bqmodel:is>
<bqmodel:is>
<rdf:Bag>
<rdf:li rdf:resource="urn:miriam:entrez.gene:5055" />
</rdf:Bag>
</bqmodel:is>
<bqmodel:is>
<rdf:Bag>
<rdf:li rdf:resource="urn:miriam:ensembl:ENSG00000197632" />
</rdf:Bag>
</bqmodel:is>
<bqmodel:is>
<rdf:Bag>
<rdf:li rdf:resource="urn:miriam:entrez.gene:5055" />
</rdf:Bag>
</bqmodel:is>
<bqbiol:isDescribedBy><rdf:Bag><rdf:li rdf:resource="urn:casq:function:CREB1_phosphorylated|AP1 (FOS+JUN)_complex&amp;!MEN1" /></rdf:Bag></bqbiol:isDescribedBy><bqbiol:isDescribedBy><rdf:Bag><rdf:li rdf:resource="urn:casq:cdid:s1294" /></rdf:Bag></bqbiol:isDescribedBy></rdf:Description>
</rdf:RDF>
</annotation></qual:qualitativeSpecies><qual:qualitativeSpecies qual:compartment="comp1" qual:constant="false" qual:id="sa407" qual:maxLevel="1" qual:name="HBEGF_rna"><annotation><rdf:RDF>
<rdf:Description rdf:about="#s1861">
<bqmodel:is>
<rdf:Bag>
<rdf:li rdf:resource="urn:miriam:ensembl:ENSG00000113070" />
</rdf:Bag>
</bqmodel:is>
<bqmodel:is>
<rdf:Bag>
<rdf:li rdf:resource="urn:miriam:entrez.gene:1839" />
</rdf:Bag>
</bqmodel:is>
<bqmodel:is>
<rdf:Bag>
<rdf:li rdf:resource="urn:miriam:ensembl:ENSG00000113070" />
</rdf:Bag>
</bqmodel:is>
<bqmodel:is>
<rdf:Bag>
<rdf:li rdf:resource="urn:miriam:entrez.gene:1839" />
</rdf:Bag>
</bqmodel:is>
<bqbiol:isDescribedBy><rdf:Bag><rdf:li rdf:resource="urn:casq:function:AP1 (FOS+JUN)_complex" /></rdf:Bag></bqbiol:isDescribedBy><bqbiol:isDescribedBy><rdf:Bag><rdf:li rdf:resource="urn:casq:cdid:s1861" /></rdf:Bag></bqbiol:isDescribedBy></rdf:Description>
</rdf:RDF>
</annotation></qual:qualitativeSpecies><qual:qualitativeSpecies qual:compartment="comp1" qual:constant="false" qual:id="sa418" qual:maxLevel="1" qual:name="TFF1_rna"><annotation><rdf:RDF>
<rdf:Description rdf:about="#s1304">
<bqmodel:is>
<rdf:Bag>
<rdf:li rdf:resource="urn:miriam:ensembl:ENSG00000160182" />
</rdf:Bag>
</bqmodel:is>
<bqmodel:is>
<rdf:Bag>
<rdf:li rdf:resource="urn:miriam:entrez.gene:7031" />
</rdf:Bag>
</bqmodel:is>
<bqmodel:is>
<rdf:Bag>
<rdf:li rdf:resource="urn:miriam:ensembl:ENSG00000160182" />
</rdf:Bag>
</bqmodel:is>
<bqmodel:is>
<rdf:Bag>
<rdf:li rdf:resource="urn:miriam:entrez.gene:7031" />
</rdf:Bag>
</bqmodel:is>
<bqmodel:is>
<rdf:Bag>
<rdf:li rdf:resource="urn:miriam:ensembl:ENSG00000160182" />
</rdf:Bag>
</bqmodel:is>
<bqmodel:is>
<rdf:Bag>
<rdf:li rdf:resource="urn:miriam:entrez.gene:7031" />
</rdf:Bag>
</bqmodel:is>
<bqbiol:isDescribedBy><rdf:Bag><rdf:li rdf:resource="urn:casq:function:SP3" /></rdf:Bag></bqbiol:isDescribedBy><bqbiol:isDescribedBy><rdf:Bag><rdf:li rdf:resource="urn:casq:cdid:s1304" /></rdf:Bag></bqbiol:isDescribedBy></rdf:Description>
</rdf:RDF>
</annotation></qual:qualitativeSpecies><qual:qualitativeSpecies qual:compartment="comp1" qual:constant="false" qual:id="sa420" qual:maxLevel="1" qual:name="TFF2_rna"><annotation><rdf:RDF>
<rdf:Description rdf:about="#s1305">
<bqmodel:is>
<rdf:Bag>
<rdf:li rdf:resource="urn:miriam:ensembl:ENSG00000160181" />
</rdf:Bag>
</bqmodel:is>
<bqmodel:is>
<rdf:Bag>
<rdf:li rdf:resource="urn:miriam:entrez.gene:7032" />
</rdf:Bag>
</bqmodel:is>
<bqmodel:is>
<rdf:Bag>
<rdf:li rdf:resource="urn:miriam:ensembl:ENSG00000160181" />
</rdf:Bag>
</bqmodel:is>
<bqmodel:is>
<rdf:Bag>
<rdf:li rdf:resource="urn:miriam:entrez.gene:7032" />
</rdf:Bag>
</bqmodel:is>
<bqmodel:is>
<rdf:Bag>
<rdf:li rdf:resource="urn:miriam:ensembl:ENSG00000160181" />
</rdf:Bag>
</bqmodel:is>
<bqmodel:is>
<rdf:Bag>
<rdf:li rdf:resource="urn:miriam:entrez.gene:7032" />
</rdf:Bag>
</bqmodel:is>
<bqbiol:isDescribedBy><rdf:Bag><rdf:li rdf:resource="urn:casq:function:MAPK1/3_phosphorylated_phosphorylated" /></rdf:Bag></bqbiol:isDescribedBy><bqbiol:isDescribedBy><rdf:Bag><rdf:li rdf:resource="urn:casq:cdid:s1305" /></rdf:Bag></bqbiol:isDescribedBy></rdf:Description>
</rdf:RDF>
</annotation></qual:qualitativeSpecies><qual:qualitativeSpecies qual:compartment="comp1" qual:constant="false" qual:id="sa422" qual:maxLevel="1" qual:name="VMAT2_rna"><annotation><rdf:RDF>
<rdf:Description rdf:about="#s1299">
<bqmodel:is>
<rdf:Bag>
<rdf:li rdf:resource="urn:miriam:ensembl:ENSG00000165646" />
</rdf:Bag>
</bqmodel:is>
<bqmodel:is>
<rdf:Bag>
<rdf:li rdf:resource="urn:miriam:entrez.gene:6571" />
</rdf:Bag>
</bqmodel:is>
<bqmodel:is>
<rdf:Bag>
<rdf:li rdf:resource="urn:miriam:ensembl:ENSG00000165646" />
</rdf:Bag>
</bqmodel:is>
<bqmodel:is>
<rdf:Bag>
<rdf:li rdf:resource="urn:miriam:entrez.gene:6571" />
</rdf:Bag>
</bqmodel:is>
<bqmodel:is>
<rdf:Bag>
<rdf:li rdf:resource="urn:miriam:ensembl:ENSG00000165646" />
</rdf:Bag>
</bqmodel:is>
<bqmodel:is>
<rdf:Bag>
<rdf:li rdf:resource="urn:miriam:entrez.gene:6571" />
</rdf:Bag>
</bqmodel:is>
<bqbiol:isDescribedBy><rdf:Bag><rdf:li rdf:resource="urn:casq:function:SP1_phosphorylated|CREB1_phosphorylated" /></rdf:Bag></bqbiol:isDescribedBy><bqbiol:isDescribedBy><rdf:Bag><rdf:li rdf:resource="urn:casq:cdid:s1299" /></rdf:Bag></bqbiol:isDescribedBy></rdf:Description>
</rdf:RDF>
</annotation></qual:qualitativeSpecies><qual:qualitativeSpecies qual:compartment="comp1" qual:constant="false" qual:id="sa424" qual:maxLevel="1" qual:name="CHGA_rna"><annotation><rdf:RDF>
<rdf:Description rdf:about="#s1298">
<bqmodel:is>
<rdf:Bag>
<rdf:li rdf:resource="urn:miriam:ensembl:ENSG00000100604" />
</rdf:Bag>
</bqmodel:is>
<bqmodel:is>
<rdf:Bag>
<rdf:li rdf:resource="urn:miriam:entrez.gene:1113" />
</rdf:Bag>
</bqmodel:is>
<bqmodel:is>
<rdf:Bag>
<rdf:li rdf:resource="urn:miriam:ensembl:ENSG00000100604" />
</rdf:Bag>
</bqmodel:is>
<bqmodel:is>
<rdf:Bag>
<rdf:li rdf:resource="urn:miriam:entrez.gene:1113" />
</rdf:Bag>
</bqmodel:is>
<bqmodel:is>
<rdf:Bag>
<rdf:li rdf:resource="urn:miriam:ensembl:ENSG00000100604" />
</rdf:Bag>
</bqmodel:is>
<bqmodel:is>
<rdf:Bag>
<rdf:li rdf:resource="urn:miriam:entrez.gene:1113" />
</rdf:Bag>
</bqmodel:is>
<bqbiol:isDescribedBy><rdf:Bag><rdf:li rdf:resource="urn:casq:function:SP1_phosphorylated|EGR1_phosphorylated|CREB1_phosphorylated" /></rdf:Bag></bqbiol:isDescribedBy><bqbiol:isDescribedBy><rdf:Bag><rdf:li rdf:resource="urn:casq:cdid:s1298" /></rdf:Bag></bqbiol:isDescribedBy></rdf:Description>
</rdf:RDF>
</annotation></qual:qualitativeSpecies><qual:qualitativeSpecies qual:compartment="comp1" qual:constant="false" qual:id="sa440" qual:maxLevel="1" qual:name="Migration_phenotype_CELL"><annotation><rdf:RDF><rdf:Description rdf:about="#s1129"><bqbiol:isDescribedBy><rdf:Bag><rdf:li rdf:resource="urn:casq:function:JAK2_phosphorylated_phosphorylated_phosphorylated|PI3K Class I_complex|STAT3_phosphorylated_phosphorylated" /></rdf:Bag></bqbiol:isDescribedBy><bqbiol:isDescribedBy><rdf:Bag><rdf:li rdf:resource="urn:casq:cdid:s1129" /></rdf:Bag></bqbiol:isDescribedBy></rdf:Description></rdf:RDF></annotation></qual:qualitativeSpecies><qual:qualitativeSpecies qual:compartment="comp1" qual:constant="false" qual:id="sa442" qual:maxLevel="1" qual:name="ICER"><annotation><rdf:RDF>
<rdf:Description rdf:about="#s1308">
<bqmodel:is>
<rdf:Bag>
<rdf:li rdf:resource="urn:miriam:uniprot:Q03060" />
</rdf:Bag>
</bqmodel:is>
<bqmodel:is>
<rdf:Bag>
<rdf:li rdf:resource="urn:miriam:uniprot:Q03060" />
</rdf:Bag>
</bqmodel:is>
<bqbiol:isDescribedBy><rdf:Bag><rdf:li rdf:resource="urn:casq:function:CREB1_phosphorylated" /></rdf:Bag></bqbiol:isDescribedBy><bqbiol:isDescribedBy><rdf:Bag><rdf:li rdf:resource="urn:casq:cdid:s1308" /></rdf:Bag></bqbiol:isDescribedBy></rdf:Description>
</rdf:RDF>
</annotation></qual:qualitativeSpecies><qual:qualitativeSpecies qual:compartment="comp1" qual:constant="false" qual:id="sa449" qual:maxLevel="1" qual:name="CCK1R_CELL"><annotation><rdf:RDF>
<rdf:Description rdf:about="#s1672">
<bqmodel:is>
<rdf:Bag>
<rdf:li rdf:resource="urn:miriam:uniprot:P32238" />
</rdf:Bag>
</bqmodel:is>
<bqbiol:isDescribedBy><rdf:Bag><rdf:li rdf:resource="urn:casq:function:CCK-CCK1R_complex" /></rdf:Bag></bqbiol:isDescribedBy><bqbiol:isDescribedBy><rdf:Bag><rdf:li rdf:resource="urn:casq:cdid:s1672" /></rdf:Bag></bqbiol:isDescribedBy><bqbiol:isDescribedBy><rdf:Bag><rdf:li rdf:resource="urn:casq:function:CCK1R (active)_complex" /></rdf:Bag></bqbiol:isDescribedBy><bqbiol:isDescribedBy><rdf:Bag><rdf:li rdf:resource="urn:casq:cdid:s1672" /></rdf:Bag></bqbiol:isDescribedBy></rdf:Description>
</rdf:RDF>
</annotation></qual:qualitativeSpecies><qual:qualitativeSpecies qual:compartment="comp1" qual:constant="false" qual:id="sa471" qual:maxLevel="1" qual:name="Adenylate_br_ cyclase"><annotation><rdf:RDF>
<rdf:Description rdf:about="#s1431">
<bqmodel:is>
<rdf:Bag>
<rdf:li rdf:resource="urn:miriam:uniprot:Q08828" />
</rdf:Bag>
</bqmodel:is>
<bqmodel:is>
<rdf:Bag>
<rdf:li rdf:resource="urn:miriam:uniprot:Q08828" />
</rdf:Bag>
</bqmodel:is>
<bqbiol:isDescribedBy><rdf:Bag><rdf:li rdf:resource="urn:casq:function:G_alpha_S__complex" /></rdf:Bag></bqbiol:isDescribedBy><bqbiol:isDescribedBy><rdf:Bag><rdf:li rdf:resource="urn:casq:cdid:s1431" /></rdf:Bag></bqbiol:isDescribedBy></rdf:Description>
</rdf:RDF>
</annotation></qual:qualitativeSpecies><qual:qualitativeSpecies qual:compartment="comp1" qual:constant="false" qual:id="sa472" qual:maxLevel="1" qual:name="cAMP_simple_molecule_CELL"><annotation><rdf:RDF>
<rdf:Description rdf:about="#s1840">
<bqmodel:is>
<rdf:Bag>
<rdf:li rdf:resource="urn:miriam:obo.chebi:CHEBI%3A17489" />
</rdf:Bag>
</bqmodel:is>
<bqbiol:isDescribedBy><rdf:Bag><rdf:li rdf:resource="urn:casq:function:ATP_simple_molecule&amp;Adenylate_br_ cyclase" /></rdf:Bag></bqbiol:isDescribedBy><bqbiol:isDescribedBy><rdf:Bag><rdf:li rdf:resource="urn:casq:cdid:s1840" /></rdf:Bag></bqbiol:isDescribedBy><bqbiol:isDescribedBy><rdf:Bag><rdf:li rdf:resource="urn:casq:function:cAMP_simple_molecule" /></rdf:Bag></bqbiol:isDescribedBy><bqbiol:isDescribedBy><rdf:Bag><rdf:li rdf:resource="urn:casq:cdid:s1840" /></rdf:Bag></bqbiol:isDescribedBy><bqbiol:isDescribedBy><rdf:Bag><rdf:li rdf:resource="urn:casq:function:cAMP_simple_molecule" /></rdf:Bag></bqbiol:isDescribedBy><bqbiol:isDescribedBy><rdf:Bag><rdf:li rdf:resource="urn:casq:cdid:s1840" /></rdf:Bag></bqbiol:isDescribedBy></rdf:Description>
</rdf:RDF>
</annotation></qual:qualitativeSpecies><qual:qualitativeSpecies qual:compartment="comp1" qual:constant="true" qual:id="sa473" qual:maxLevel="1" qual:name="ATP_simple_molecule"><annotation><rdf:RDF>
<rdf:Description rdf:about="#s769">
<bqmodel:is>
<rdf:Bag>
<rdf:li rdf:resource="urn:miriam:obo.chebi:CHEBI%3A15422" />
</rdf:Bag>
</bqmodel:is>
<bqbiol:isDescribedBy><rdf:Bag><rdf:li rdf:resource="urn:casq:function:ATP_simple_molecule" /></rdf:Bag></bqbiol:isDescribedBy><bqbiol:isDescribedBy><rdf:Bag><rdf:li rdf:resource="urn:casq:cdid:s769" /></rdf:Bag></bqbiol:isDescribedBy></rdf:Description>
</rdf:RDF>
</annotation></qual:qualitativeSpecies><qual:qualitativeSpecies qual:compartment="comp1" qual:constant="true" qual:id="sa477" qual:maxLevel="1" qual:name="PDE"><annotation><rdf:RDF>
<rdf:Description rdf:about="#s1174">
<bqmodel:is>
<rdf:Bag>
<rdf:li rdf:resource="urn:miriam:uniprot:P54750" />
</rdf:Bag>
</bqmodel:is>
<bqbiol:isDescribedBy><rdf:Bag><rdf:li rdf:resource="urn:casq:function:PDE" /></rdf:Bag></bqbiol:isDescribedBy><bqbiol:isDescribedBy><rdf:Bag><rdf:li rdf:resource="urn:casq:cdid:s1174" /></rdf:Bag></bqbiol:isDescribedBy></rdf:Description>
</rdf:RDF>
</annotation></qual:qualitativeSpecies><qual:qualitativeSpecies qual:compartment="comp1" qual:constant="true" qual:id="sa482" qual:maxLevel="1" qual:name="GDP_simple_molecule_CELL"><annotation><rdf:RDF>
<rdf:Description rdf:about="#s1786">
<bqmodel:is>
<rdf:Bag>
<rdf:li rdf:resource="urn:miriam:obo.chebi:CHEBI%3A17552" />
</rdf:Bag>
</bqmodel:is>
<bqbiol:isDescribedBy><rdf:Bag><rdf:li rdf:resource="urn:casq:function:GDP_simple_molecule" /></rdf:Bag></bqbiol:isDescribedBy><bqbiol:isDescribedBy><rdf:Bag><rdf:li rdf:resource="urn:casq:cdid:s1786" /></rdf:Bag></bqbiol:isDescribedBy><bqbiol:isDescribedBy><rdf:Bag><rdf:li rdf:resource="urn:casq:function:GDP_simple_molecule" /></rdf:Bag></bqbiol:isDescribedBy><bqbiol:isDescribedBy><rdf:Bag><rdf:li rdf:resource="urn:casq:cdid:s1786" /></rdf:Bag></bqbiol:isDescribedBy><bqbiol:isDescribedBy><rdf:Bag><rdf:li rdf:resource="urn:casq:function:GDP_simple_molecule" /></rdf:Bag></bqbiol:isDescribedBy><bqbiol:isDescribedBy><rdf:Bag><rdf:li rdf:resource="urn:casq:cdid:s1786" /></rdf:Bag></bqbiol:isDescribedBy><bqbiol:isDescribedBy><rdf:Bag><rdf:li rdf:resource="urn:casq:function:GDP_simple_molecule" /></rdf:Bag></bqbiol:isDescribedBy><bqbiol:isDescribedBy><rdf:Bag><rdf:li rdf:resource="urn:casq:cdid:s1786" /></rdf:Bag></bqbiol:isDescribedBy><bqbiol:isDescribedBy><rdf:Bag><rdf:li rdf:resource="urn:casq:function:GDP_simple_molecule" /></rdf:Bag></bqbiol:isDescribedBy><bqbiol:isDescribedBy><rdf:Bag><rdf:li rdf:resource="urn:casq:cdid:s1786" /></rdf:Bag></bqbiol:isDescribedBy><bqbiol:isDescribedBy><rdf:Bag><rdf:li rdf:resource="urn:casq:function:GDP_simple_molecule" /></rdf:Bag></bqbiol:isDescribedBy><bqbiol:isDescribedBy><rdf:Bag><rdf:li rdf:resource="urn:casq:cdid:s1786" /></rdf:Bag></bqbiol:isDescribedBy><bqbiol:isDescribedBy><rdf:Bag><rdf:li rdf:resource="urn:casq:function:GDP_simple_molecule" /></rdf:Bag></bqbiol:isDescribedBy><bqbiol:isDescribedBy><rdf:Bag><rdf:li rdf:resource="urn:casq:cdid:s1786" /></rdf:Bag></bqbiol:isDescribedBy></rdf:Description>
</rdf:RDF>
</annotation></qual:qualitativeSpecies><qual:qualitativeSpecies qual:compartment="comp1" qual:constant="false" qual:id="sa483" qual:maxLevel="1" qual:name="G_beta_gamma__CELL"><annotation><rdf:RDF>
<rdf:Description rdf:about="#s1427">
<bqbiol:hasPart>
<rdf:Bag>
<rdf:li rdf:resource="urn:miriam:uniprot:P62873" />
</rdf:Bag>
</bqbiol:hasPart>
<bqbiol:hasPart>
<rdf:Bag>
<rdf:li rdf:resource="urn:miriam:uniprot:P59768" />
</rdf:Bag>
</bqbiol:hasPart>
<bqbiol:isDescribedBy><rdf:Bag><rdf:li rdf:resource="urn:casq:function:G_alpha_s_beta_gamma__complex&amp;CCK1R" /></rdf:Bag></bqbiol:isDescribedBy><bqbiol:isDescribedBy><rdf:Bag><rdf:li rdf:resource="urn:casq:cdid:s1427" /></rdf:Bag></bqbiol:isDescribedBy><bqbiol:isDescribedBy><rdf:Bag><rdf:li rdf:resource="urn:casq:function:G_alpha_13_beta_gamma__complex&amp;CCK1R" /></rdf:Bag></bqbiol:isDescribedBy><bqbiol:isDescribedBy><rdf:Bag><rdf:li rdf:resource="urn:casq:cdid:s1427" /></rdf:Bag></bqbiol:isDescribedBy></rdf:Description>
</rdf:RDF>
</annotation></qual:qualitativeSpecies><qual:qualitativeSpecies qual:compartment="comp1" qual:constant="true" qual:id="sa484" qual:maxLevel="1" qual:name="AKAP"><annotation><rdf:RDF>
<rdf:Description rdf:about="#s1178">
<bqmodel:is>
<rdf:Bag>
<rdf:li rdf:resource="urn:miriam:uniprot:Q92667" />
</rdf:Bag>
</bqmodel:is>
<bqbiol:isDescribedBy><rdf:Bag><rdf:li rdf:resource="urn:casq:function:AKAP" /></rdf:Bag></bqbiol:isDescribedBy><bqbiol:isDescribedBy><rdf:Bag><rdf:li rdf:resource="urn:casq:cdid:s1178" /></rdf:Bag></bqbiol:isDescribedBy></rdf:Description>
</rdf:RDF>
</annotation></qual:qualitativeSpecies><qual:qualitativeSpecies qual:compartment="comp1" qual:constant="true" qual:id="sa485" qual:maxLevel="1" qual:name="GTP_simple_molecule_CELL"><annotation><rdf:RDF>
<rdf:Description rdf:about="#s1800">
<bqmodel:is>
<rdf:Bag>
<rdf:li rdf:resource="urn:miriam:obo.chebi:CHEBI%3A15996" />
</rdf:Bag>
</bqmodel:is>
<bqbiol:isDescribedBy><rdf:Bag><rdf:li rdf:resource="urn:casq:function:GTP_simple_molecule" /></rdf:Bag></bqbiol:isDescribedBy><bqbiol:isDescribedBy><rdf:Bag><rdf:li rdf:resource="urn:casq:cdid:s1800" /></rdf:Bag></bqbiol:isDescribedBy><bqbiol:isDescribedBy><rdf:Bag><rdf:li rdf:resource="urn:casq:function:GTP_simple_molecule" /></rdf:Bag></bqbiol:isDescribedBy><bqbiol:isDescribedBy><rdf:Bag><rdf:li rdf:resource="urn:casq:cdid:s1800" /></rdf:Bag></bqbiol:isDescribedBy><bqbiol:isDescribedBy><rdf:Bag><rdf:li rdf:resource="urn:casq:function:GTP_simple_molecule" /></rdf:Bag></bqbiol:isDescribedBy><bqbiol:isDescribedBy><rdf:Bag><rdf:li rdf:resource="urn:casq:cdid:s1800" /></rdf:Bag></bqbiol:isDescribedBy><bqbiol:isDescribedBy><rdf:Bag><rdf:li rdf:resource="urn:casq:function:GTP_simple_molecule" /></rdf:Bag></bqbiol:isDescribedBy><bqbiol:isDescribedBy><rdf:Bag><rdf:li rdf:resource="urn:casq:cdid:s1800" /></rdf:Bag></bqbiol:isDescribedBy><bqbiol:isDescribedBy><rdf:Bag><rdf:li rdf:resource="urn:casq:function:GTP_simple_molecule" /></rdf:Bag></bqbiol:isDescribedBy><bqbiol:isDescribedBy><rdf:Bag><rdf:li rdf:resource="urn:casq:cdid:s1800" /></rdf:Bag></bqbiol:isDescribedBy><bqbiol:isDescribedBy><rdf:Bag><rdf:li rdf:resource="urn:casq:function:GTP_simple_molecule" /></rdf:Bag></bqbiol:isDescribedBy><bqbiol:isDescribedBy><rdf:Bag><rdf:li rdf:resource="urn:casq:cdid:s1800" /></rdf:Bag></bqbiol:isDescribedBy><bqbiol:isDescribedBy><rdf:Bag><rdf:li rdf:resource="urn:casq:function:GTP_simple_molecule" /></rdf:Bag></bqbiol:isDescribedBy><bqbiol:isDescribedBy><rdf:Bag><rdf:li rdf:resource="urn:casq:cdid:s1800" /></rdf:Bag></bqbiol:isDescribedBy></rdf:Description>
</rdf:RDF>
</annotation></qual:qualitativeSpecies><qual:qualitativeSpecies qual:compartment="comp1" qual:constant="false" qual:id="sa515" qual:maxLevel="1" qual:name="Survival_phenotype"><annotation><rdf:RDF><rdf:Description rdf:about="#s839"><bqbiol:isDescribedBy><rdf:Bag><rdf:li rdf:resource="urn:casq:function:FAK2-SRC complex_complex" /></rdf:Bag></bqbiol:isDescribedBy><bqbiol:isDescribedBy><rdf:Bag><rdf:li rdf:resource="urn:casq:cdid:s839" /></rdf:Bag></bqbiol:isDescribedBy></rdf:Description></rdf:RDF></annotation></qual:qualitativeSpecies><qual:qualitativeSpecies qual:compartment="comp1" qual:constant="false" qual:id="sa516" qual:maxLevel="1" qual:name="Proliferation_phenotype"><annotation><rdf:RDF><rdf:Description rdf:about="#s838"><bqbiol:isDescribedBy><rdf:Bag><rdf:li rdf:resource="urn:casq:function:FAK2-SRC complex_complex" /></rdf:Bag></bqbiol:isDescribedBy><bqbiol:isDescribedBy><rdf:Bag><rdf:li rdf:resource="urn:casq:cdid:s838" /></rdf:Bag></bqbiol:isDescribedBy></rdf:Description></rdf:RDF></annotation></qual:qualitativeSpecies><qual:qualitativeSpecies qual:compartment="comp1" qual:constant="false" qual:id="sa517" qual:maxLevel="1" qual:name="Migration_phenotype_CELL"><annotation><rdf:RDF><rdf:Description rdf:about="#s1129"><bqbiol:isDescribedBy><rdf:Bag><rdf:li rdf:resource="urn:casq:function:FAK2-SRC complex_complex" /></rdf:Bag></bqbiol:isDescribedBy><bqbiol:isDescribedBy><rdf:Bag><rdf:li rdf:resource="urn:casq:cdid:s1129" /></rdf:Bag></bqbiol:isDescribedBy></rdf:Description></rdf:RDF></annotation></qual:qualitativeSpecies><qual:qualitativeSpecies qual:compartment="comp1" qual:constant="true" qual:id="sa519" qual:maxLevel="1" qual:name="FAK2"><annotation><rdf:RDF>
<rdf:Description rdf:about="#s1203">
<bqmodel:is>
<rdf:Bag>
<rdf:li rdf:resource="urn:miriam:uniprot:Q14289" />
</rdf:Bag>
</bqmodel:is>
<bqbiol:isDescribedBy><rdf:Bag><rdf:li rdf:resource="urn:casq:function:FAK2" /></rdf:Bag></bqbiol:isDescribedBy><bqbiol:isDescribedBy><rdf:Bag><rdf:li rdf:resource="urn:casq:cdid:s1203" /></rdf:Bag></bqbiol:isDescribedBy></rdf:Description>
</rdf:RDF>
</annotation></qual:qualitativeSpecies><qual:qualitativeSpecies qual:compartment="comp1" qual:constant="true" qual:id="sa554" qual:maxLevel="1" qual:name="Dynamin"><annotation><rdf:RDF>
<rdf:Description rdf:about="#s1232">
<bqmodel:is>
<rdf:Bag>
<rdf:li rdf:resource="urn:miriam:uniprot:Q05193" />
</rdf:Bag>
</bqmodel:is>
<bqbiol:isDescribedBy><rdf:Bag><rdf:li rdf:resource="urn:casq:function:Dynamin" /></rdf:Bag></bqbiol:isDescribedBy><bqbiol:isDescribedBy><rdf:Bag><rdf:li rdf:resource="urn:casq:cdid:s1232" /></rdf:Bag></bqbiol:isDescribedBy></rdf:Description>
</rdf:RDF>
</annotation></qual:qualitativeSpecies><qual:qualitativeSpecies qual:compartment="comp1" qual:constant="true" qual:id="sa555" qual:maxLevel="1" qual:name="AP2M1"><annotation><rdf:RDF>
<rdf:Description rdf:about="#s1233">
<bqmodel:is>
<rdf:Bag>
<rdf:li rdf:resource="urn:miriam:uniprot:Q96CW1" />
</rdf:Bag>
</bqmodel:is>
<bqbiol:isDescribedBy><rdf:Bag><rdf:li rdf:resource="urn:casq:function:AP2M1" /></rdf:Bag></bqbiol:isDescribedBy><bqbiol:isDescribedBy><rdf:Bag><rdf:li rdf:resource="urn:casq:cdid:s1233" /></rdf:Bag></bqbiol:isDescribedBy></rdf:Description>
</rdf:RDF>
</annotation></qual:qualitativeSpecies><qual:qualitativeSpecies qual:compartment="comp1" qual:constant="true" qual:id="sa556" qual:maxLevel="1" qual:name="Beta-arrestin-1/2"><annotation><rdf:RDF>
<rdf:Description rdf:about="#s1504">
<bqmodel:is>
<rdf:Bag>
<rdf:li rdf:resource="urn:miriam:uniprot:P01350" />
</rdf:Bag>
</bqmodel:is>
<bqmodel:is>
<rdf:Bag>
<rdf:li rdf:resource="urn:miriam:uniprot:P32121" />
</rdf:Bag>
</bqmodel:is>
<bqmodel:is>
<rdf:Bag>
<rdf:li rdf:resource="urn:miriam:uniprot:P01350" />
</rdf:Bag>
</bqmodel:is>
<bqmodel:is>
<rdf:Bag>
<rdf:li rdf:resource="urn:miriam:uniprot:P32121" />
</rdf:Bag>
</bqmodel:is>
<bqbiol:isDescribedBy><rdf:Bag><rdf:li rdf:resource="urn:casq:function:Beta-arrestin-1/2" /></rdf:Bag></bqbiol:isDescribedBy><bqbiol:isDescribedBy><rdf:Bag><rdf:li rdf:resource="urn:casq:cdid:s1504" /></rdf:Bag></bqbiol:isDescribedBy></rdf:Description>
</rdf:RDF>
</annotation></qual:qualitativeSpecies><qual:qualitativeSpecies qual:compartment="comp1" qual:constant="false" qual:id="sa559" qual:maxLevel="1" qual:name="G17_sulfated"><annotation><rdf:RDF>
<rdf:Description rdf:about="#s1417">
<bqmodel:is>
<rdf:Bag>
<rdf:li rdf:resource="urn:miriam:uniprot:P01350" />
</rdf:Bag>
</bqmodel:is>
<bqbiol:isDescribedBy><rdf:Bag><rdf:li rdf:resource="urn:casq:function:active CCK2R/Beta-arrestin complex_complex" /></rdf:Bag></bqbiol:isDescribedBy><bqbiol:isDescribedBy><rdf:Bag><rdf:li rdf:resource="urn:casq:cdid:s1417" /></rdf:Bag></bqbiol:isDescribedBy></rdf:Description>
</rdf:RDF>
</annotation></qual:qualitativeSpecies><qual:qualitativeSpecies qual:compartment="comp1" qual:constant="false" qual:id="sa561" qual:maxLevel="1" qual:name="CCK2R_phosphorylated_phosphorylated_phosphorylated_phosphorylated_phosphorylated_phosphorylated_phosphorylated_phosphorylated_phosphorylated_phosphorylated_phosphorylated_phosphorylated_CELL"><annotation><rdf:RDF>
<rdf:Description rdf:about="#s1660">
<bqmodel:is>
<rdf:Bag>
<rdf:li rdf:resource="urn:miriam:uniprot:P32239" />
</rdf:Bag>
</bqmodel:is>
<bqbiol:isDescribedBy><rdf:Bag><rdf:li rdf:resource="urn:casq:function:CCK2R_phosphorylated_phosphorylated_phosphorylated_phosphorylated_phosphorylated_phosphorylated_phosphorylated_phosphorylated_phosphorylated_phosphorylated_phosphorylated_phosphorylated" /></rdf:Bag></bqbiol:isDescribedBy><bqbiol:isDescribedBy><rdf:Bag><rdf:li rdf:resource="urn:casq:cdid:s1660" /></rdf:Bag></bqbiol:isDescribedBy><bqbiol:isDescribedBy><rdf:Bag><rdf:li rdf:resource="urn:casq:function:CCK2R" /></rdf:Bag></bqbiol:isDescribedBy><bqbiol:isDescribedBy><rdf:Bag><rdf:li rdf:resource="urn:casq:cdid:s1660" /></rdf:Bag></bqbiol:isDescribedBy></rdf:Description>
</rdf:RDF>
</annotation></qual:qualitativeSpecies><qual:qualitativeSpecies qual:compartment="comp1" qual:constant="false" qual:id="sa563" qual:maxLevel="1" qual:name="CCK2R"><annotation><rdf:RDF>
<rdf:Description rdf:about="#s1369">
<bqmodel:is>
<rdf:Bag>
<rdf:li rdf:resource="urn:miriam:uniprot:P32239" />
</rdf:Bag>
</bqmodel:is>
<bqmodel:is>
<rdf:Bag>
<rdf:li rdf:resource="urn:miriam:uniprot:P32239" />
</rdf:Bag>
</bqmodel:is>
<bqbiol:isDescribedBy><rdf:Bag><rdf:li rdf:resource="urn:casq:function:active CCK2R/Beta-arrestin complex_complex" /></rdf:Bag></bqbiol:isDescribedBy><bqbiol:isDescribedBy><rdf:Bag><rdf:li rdf:resource="urn:casq:cdid:s1369" /></rdf:Bag></bqbiol:isDescribedBy></rdf:Description>
</rdf:RDF>
</annotation></qual:qualitativeSpecies><qual:qualitativeSpecies qual:compartment="comp1" qual:constant="true" qual:id="sa571" qual:maxLevel="1" qual:name="GDP_simple_molecule_CELL"><annotation><rdf:RDF>
<rdf:Description rdf:about="#s1786">
<bqmodel:is>
<rdf:Bag>
<rdf:li rdf:resource="urn:miriam:obo.chebi:CHEBI%3A17552" />
</rdf:Bag>
</bqmodel:is>
<bqbiol:isDescribedBy><rdf:Bag><rdf:li rdf:resource="urn:casq:function:GDP_simple_molecule" /></rdf:Bag></bqbiol:isDescribedBy><bqbiol:isDescribedBy><rdf:Bag><rdf:li rdf:resource="urn:casq:cdid:s1786" /></rdf:Bag></bqbiol:isDescribedBy><bqbiol:isDescribedBy><rdf:Bag><rdf:li rdf:resource="urn:casq:function:GDP_simple_molecule" /></rdf:Bag></bqbiol:isDescribedBy><bqbiol:isDescribedBy><rdf:Bag><rdf:li rdf:resource="urn:casq:cdid:s1786" /></rdf:Bag></bqbiol:isDescribedBy><bqbiol:isDescribedBy><rdf:Bag><rdf:li rdf:resource="urn:casq:function:GDP_simple_molecule" /></rdf:Bag></bqbiol:isDescribedBy><bqbiol:isDescribedBy><rdf:Bag><rdf:li rdf:resource="urn:casq:cdid:s1786" /></rdf:Bag></bqbiol:isDescribedBy><bqbiol:isDescribedBy><rdf:Bag><rdf:li rdf:resource="urn:casq:function:GDP_simple_molecule" /></rdf:Bag></bqbiol:isDescribedBy><bqbiol:isDescribedBy><rdf:Bag><rdf:li rdf:resource="urn:casq:cdid:s1786" /></rdf:Bag></bqbiol:isDescribedBy><bqbiol:isDescribedBy><rdf:Bag><rdf:li rdf:resource="urn:casq:function:GDP_simple_molecule" /></rdf:Bag></bqbiol:isDescribedBy><bqbiol:isDescribedBy><rdf:Bag><rdf:li rdf:resource="urn:casq:cdid:s1786" /></rdf:Bag></bqbiol:isDescribedBy><bqbiol:isDescribedBy><rdf:Bag><rdf:li rdf:resource="urn:casq:function:GDP_simple_molecule" /></rdf:Bag></bqbiol:isDescribedBy><bqbiol:isDescribedBy><rdf:Bag><rdf:li rdf:resource="urn:casq:cdid:s1786" /></rdf:Bag></bqbiol:isDescribedBy><bqbiol:isDescribedBy><rdf:Bag><rdf:li rdf:resource="urn:casq:function:GDP_simple_molecule" /></rdf:Bag></bqbiol:isDescribedBy><bqbiol:isDescribedBy><rdf:Bag><rdf:li rdf:resource="urn:casq:cdid:s1786" /></rdf:Bag></bqbiol:isDescribedBy></rdf:Description>
</rdf:RDF>
</annotation></qual:qualitativeSpecies><qual:qualitativeSpecies qual:compartment="comp1" qual:constant="false" qual:id="sa572" qual:maxLevel="1" qual:name="G_beta_gamma__CELL"><annotation><rdf:RDF>
<rdf:Description rdf:about="#s1427">
<bqbiol:hasPart>
<rdf:Bag>
<rdf:li rdf:resource="urn:miriam:uniprot:P62873" />
</rdf:Bag>
</bqbiol:hasPart>
<bqbiol:hasPart>
<rdf:Bag>
<rdf:li rdf:resource="urn:miriam:uniprot:P59768" />
</rdf:Bag>
</bqbiol:hasPart>
<bqbiol:isDescribedBy><rdf:Bag><rdf:li rdf:resource="urn:casq:function:G_alpha_s_beta_gamma__complex&amp;CCK1R" /></rdf:Bag></bqbiol:isDescribedBy><bqbiol:isDescribedBy><rdf:Bag><rdf:li rdf:resource="urn:casq:cdid:s1427" /></rdf:Bag></bqbiol:isDescribedBy><bqbiol:isDescribedBy><rdf:Bag><rdf:li rdf:resource="urn:casq:function:G_alpha_13_beta_gamma__complex&amp;CCK1R" /></rdf:Bag></bqbiol:isDescribedBy><bqbiol:isDescribedBy><rdf:Bag><rdf:li rdf:resource="urn:casq:cdid:s1427" /></rdf:Bag></bqbiol:isDescribedBy></rdf:Description>
</rdf:RDF>
</annotation></qual:qualitativeSpecies><qual:qualitativeSpecies qual:compartment="comp1" qual:constant="true" qual:id="sa573" qual:maxLevel="1" qual:name="GTP_simple_molecule_CELL"><annotation><rdf:RDF>
<rdf:Description rdf:about="#s1800">
<bqmodel:is>
<rdf:Bag>
<rdf:li rdf:resource="urn:miriam:obo.chebi:CHEBI%3A15996" />
</rdf:Bag>
</bqmodel:is>
<bqbiol:isDescribedBy><rdf:Bag><rdf:li rdf:resource="urn:casq:function:GTP_simple_molecule" /></rdf:Bag></bqbiol:isDescribedBy><bqbiol:isDescribedBy><rdf:Bag><rdf:li rdf:resource="urn:casq:cdid:s1800" /></rdf:Bag></bqbiol:isDescribedBy><bqbiol:isDescribedBy><rdf:Bag><rdf:li rdf:resource="urn:casq:function:GTP_simple_molecule" /></rdf:Bag></bqbiol:isDescribedBy><bqbiol:isDescribedBy><rdf:Bag><rdf:li rdf:resource="urn:casq:cdid:s1800" /></rdf:Bag></bqbiol:isDescribedBy><bqbiol:isDescribedBy><rdf:Bag><rdf:li rdf:resource="urn:casq:function:GTP_simple_molecule" /></rdf:Bag></bqbiol:isDescribedBy><bqbiol:isDescribedBy><rdf:Bag><rdf:li rdf:resource="urn:casq:cdid:s1800" /></rdf:Bag></bqbiol:isDescribedBy><bqbiol:isDescribedBy><rdf:Bag><rdf:li rdf:resource="urn:casq:function:GTP_simple_molecule" /></rdf:Bag></bqbiol:isDescribedBy><bqbiol:isDescribedBy><rdf:Bag><rdf:li rdf:resource="urn:casq:cdid:s1800" /></rdf:Bag></bqbiol:isDescribedBy><bqbiol:isDescribedBy><rdf:Bag><rdf:li rdf:resource="urn:casq:function:GTP_simple_molecule" /></rdf:Bag></bqbiol:isDescribedBy><bqbiol:isDescribedBy><rdf:Bag><rdf:li rdf:resource="urn:casq:cdid:s1800" /></rdf:Bag></bqbiol:isDescribedBy><bqbiol:isDescribedBy><rdf:Bag><rdf:li rdf:resource="urn:casq:function:GTP_simple_molecule" /></rdf:Bag></bqbiol:isDescribedBy><bqbiol:isDescribedBy><rdf:Bag><rdf:li rdf:resource="urn:casq:cdid:s1800" /></rdf:Bag></bqbiol:isDescribedBy><bqbiol:isDescribedBy><rdf:Bag><rdf:li rdf:resource="urn:casq:function:GTP_simple_molecule" /></rdf:Bag></bqbiol:isDescribedBy><bqbiol:isDescribedBy><rdf:Bag><rdf:li rdf:resource="urn:casq:cdid:s1800" /></rdf:Bag></bqbiol:isDescribedBy></rdf:Description>
</rdf:RDF>
</annotation></qual:qualitativeSpecies><qual:qualitativeSpecies qual:compartment="comp1" qual:constant="false" qual:id="sa609" qual:maxLevel="1" qual:name="Ca^2+_ion"><annotation><rdf:RDF>
<rdf:Description rdf:about="#s1907">
<bqmodel:is>
<rdf:Bag>
<rdf:li rdf:resource="urn:miriam:obo.chebi:CHEBI%3A39124" />
</rdf:Bag>
</bqmodel:is>
<bqmodel:is>
<rdf:Bag>
<rdf:li rdf:resource="urn:miriam:obo.chebi:CHEBI%3A39124" />
</rdf:Bag>
</bqmodel:is>
<bqbiol:isDescribedBy><rdf:Bag><rdf:li rdf:resource="urn:casq:function:TPC1/2" /></rdf:Bag></bqbiol:isDescribedBy><bqbiol:isDescribedBy><rdf:Bag><rdf:li rdf:resource="urn:casq:cdid:s1907" /></rdf:Bag></bqbiol:isDescribedBy></rdf:Description>
</rdf:RDF>
</annotation></qual:qualitativeSpecies><qual:qualitativeSpecies qual:compartment="comp1" qual:constant="false" qual:id="sa611" qual:maxLevel="1" qual:name="NAADP_simple_molecule"><annotation><rdf:RDF>
<rdf:Description rdf:about="#s26">
<bqmodel:is>
<rdf:Bag>
<rdf:li rdf:resource="urn:miriam:pubchem.substance:123952" />
</rdf:Bag>
</bqmodel:is>
<bqbiol:isDescribedBy><rdf:Bag><rdf:li rdf:resource="urn:casq:function:NADP_simple_molecule&amp;CD38" /></rdf:Bag></bqbiol:isDescribedBy><bqbiol:isDescribedBy><rdf:Bag><rdf:li rdf:resource="urn:casq:cdid:s26" /></rdf:Bag></bqbiol:isDescribedBy></rdf:Description>
</rdf:RDF>
</annotation></qual:qualitativeSpecies><qual:qualitativeSpecies qual:compartment="comp1" qual:constant="true" qual:id="sa612" qual:maxLevel="1" qual:name="Glucose_simple_molecule_CELL"><annotation><rdf:RDF>
<rdf:Description rdf:about="#s815">
<bqmodel:is>
<rdf:Bag>
<rdf:li rdf:resource="urn:miriam:obo.chebi:CHEBI%3A17234" />
</rdf:Bag>
</bqmodel:is>
<bqbiol:isDescribedBy><rdf:Bag><rdf:li rdf:resource="urn:casq:function:Glucose_simple_molecule" /></rdf:Bag></bqbiol:isDescribedBy><bqbiol:isDescribedBy><rdf:Bag><rdf:li rdf:resource="urn:casq:cdid:s815" /></rdf:Bag></bqbiol:isDescribedBy><bqbiol:isDescribedBy><rdf:Bag><rdf:li rdf:resource="urn:casq:function:Glucose_simple_molecule" /></rdf:Bag></bqbiol:isDescribedBy><bqbiol:isDescribedBy><rdf:Bag><rdf:li rdf:resource="urn:casq:cdid:s815" /></rdf:Bag></bqbiol:isDescribedBy></rdf:Description>
</rdf:RDF>
</annotation></qual:qualitativeSpecies><qual:qualitativeSpecies qual:compartment="comp1" qual:constant="true" qual:id="sa614" qual:maxLevel="1" qual:name="NADP_simple_molecule"><annotation><rdf:RDF>
<rdf:Description rdf:about="#s1262">
<bqmodel:is>
<rdf:Bag>
<rdf:li rdf:resource="urn:miriam:obo.chebi:CHEBI%3A25523" />
</rdf:Bag>
</bqmodel:is>
<bqbiol:isDescribedBy><rdf:Bag><rdf:li rdf:resource="urn:casq:function:NADP_simple_molecule" /></rdf:Bag></bqbiol:isDescribedBy><bqbiol:isDescribedBy><rdf:Bag><rdf:li rdf:resource="urn:casq:cdid:s1262" /></rdf:Bag></bqbiol:isDescribedBy></rdf:Description>
</rdf:RDF>
</annotation></qual:qualitativeSpecies><qual:qualitativeSpecies qual:compartment="comp1" qual:constant="true" qual:id="sa616" qual:maxLevel="1" qual:name="NAD^+_simple_molecule"><annotation><rdf:RDF>
<rdf:Description rdf:about="#s1263">
<bqmodel:is>
<rdf:Bag>
<rdf:li rdf:resource="urn:miriam:obo.chebi:CHEBI%3A15846" />
</rdf:Bag>
</bqmodel:is>
<bqbiol:isDescribedBy><rdf:Bag><rdf:li rdf:resource="urn:casq:function:NAD^+_simple_molecule" /></rdf:Bag></bqbiol:isDescribedBy><bqbiol:isDescribedBy><rdf:Bag><rdf:li rdf:resource="urn:casq:cdid:s1263" /></rdf:Bag></bqbiol:isDescribedBy></rdf:Description>
</rdf:RDF>
</annotation></qual:qualitativeSpecies><qual:qualitativeSpecies qual:compartment="comp1" qual:constant="false" qual:id="sa617" qual:maxLevel="1" qual:name="CD38_CELL"><annotation><rdf:RDF>
<rdf:Description rdf:about="#s1901">
<bqmodel:is>
<rdf:Bag>
<rdf:li rdf:resource="urn:miriam:uniprot:P28907" />
</rdf:Bag>
</bqmodel:is>
<bqmodel:is>
<rdf:Bag>
<rdf:li rdf:resource="urn:miriam:uniprot:P28907" />
</rdf:Bag>
</bqmodel:is>
<bqbiol:isDescribedBy><rdf:Bag><rdf:li rdf:resource="urn:casq:function:cGMP_simple_molecule" /></rdf:Bag></bqbiol:isDescribedBy><bqbiol:isDescribedBy><rdf:Bag><rdf:li rdf:resource="urn:casq:cdid:s1901" /></rdf:Bag></bqbiol:isDescribedBy></rdf:Description>
</rdf:RDF>
</annotation></qual:qualitativeSpecies><qual:qualitativeSpecies qual:compartment="comp1" qual:constant="true" qual:id="sa619" qual:maxLevel="1" qual:name="GMP_simple_molecule"><annotation><rdf:RDF>
<rdf:Description rdf:about="#s1264">
<bqmodel:is>
<rdf:Bag>
<rdf:li rdf:resource="urn:miriam:obo.chebi:CHEBI%3A17345" />
</rdf:Bag>
</bqmodel:is>
<bqbiol:isDescribedBy><rdf:Bag><rdf:li rdf:resource="urn:casq:function:GMP_simple_molecule" /></rdf:Bag></bqbiol:isDescribedBy><bqbiol:isDescribedBy><rdf:Bag><rdf:li rdf:resource="urn:casq:cdid:s1264" /></rdf:Bag></bqbiol:isDescribedBy></rdf:Description>
</rdf:RDF>
</annotation></qual:qualitativeSpecies><qual:qualitativeSpecies qual:compartment="comp1" qual:constant="false" qual:id="sa620" qual:maxLevel="1" qual:name="cGMP_simple_molecule"><annotation><rdf:RDF>
<rdf:Description rdf:about="#s1265">
<bqmodel:is>
<rdf:Bag>
<rdf:li rdf:resource="urn:miriam:obo.chebi:CHEBI%3A16356" />
</rdf:Bag>
</bqmodel:is>
<bqbiol:isDescribedBy><rdf:Bag><rdf:li rdf:resource="urn:casq:function:GMP_simple_molecule&amp;Guanylate_br_ cyclase" /></rdf:Bag></bqbiol:isDescribedBy><bqbiol:isDescribedBy><rdf:Bag><rdf:li rdf:resource="urn:casq:cdid:s1265" /></rdf:Bag></bqbiol:isDescribedBy></rdf:Description>
</rdf:RDF>
</annotation></qual:qualitativeSpecies><qual:qualitativeSpecies qual:compartment="comp1" qual:constant="false" qual:id="sa621" qual:maxLevel="1" qual:name="cGK 1"><annotation><rdf:RDF>
<rdf:Description rdf:about="#s1902">
<bqmodel:is>
<rdf:Bag>
<rdf:li rdf:resource="urn:miriam:uniprot:Q13976" />
</rdf:Bag>
</bqmodel:is>
<bqmodel:is>
<rdf:Bag>
<rdf:li rdf:resource="urn:miriam:uniprot:Q13976" />
</rdf:Bag>
</bqmodel:is>
<bqbiol:isDescribedBy><rdf:Bag><rdf:li rdf:resource="urn:casq:function:Guanylate_br_ cyclase" /></rdf:Bag></bqbiol:isDescribedBy><bqbiol:isDescribedBy><rdf:Bag><rdf:li rdf:resource="urn:casq:cdid:s1902" /></rdf:Bag></bqbiol:isDescribedBy></rdf:Description>
</rdf:RDF>
</annotation></qual:qualitativeSpecies><qual:qualitativeSpecies qual:compartment="comp1" qual:constant="false" qual:id="sa624" qual:maxLevel="1" qual:name="Guanylate_br_ cyclase"><annotation><rdf:RDF>
<rdf:Description rdf:about="#s1903">
<bqmodel:is>
<rdf:Bag>
<rdf:li rdf:resource="urn:miriam:uniprot:Q02846" />
</rdf:Bag>
</bqmodel:is>
<bqmodel:is>
<rdf:Bag>
<rdf:li rdf:resource="urn:miriam:uniprot:Q02846" />
</rdf:Bag>
</bqmodel:is>
<bqbiol:isDescribedBy><rdf:Bag><rdf:li rdf:resource="urn:casq:function:NO_simple_molecule" /></rdf:Bag></bqbiol:isDescribedBy><bqbiol:isDescribedBy><rdf:Bag><rdf:li rdf:resource="urn:casq:cdid:s1903" /></rdf:Bag></bqbiol:isDescribedBy></rdf:Description>
</rdf:RDF>
</annotation></qual:qualitativeSpecies><qual:qualitativeSpecies qual:compartment="comp1" qual:constant="true" qual:id="sa625" qual:maxLevel="1" qual:name="NO_simple_molecule"><annotation><rdf:RDF>
<rdf:Description rdf:about="#s729">
<bqmodel:is>
<rdf:Bag>
<rdf:li rdf:resource="urn:miriam:obo.chebi:CHEBI%3A16480" />
</rdf:Bag>
</bqmodel:is>
<bqbiol:isDescribedBy><rdf:Bag><rdf:li rdf:resource="urn:casq:function:NO_simple_molecule" /></rdf:Bag></bqbiol:isDescribedBy><bqbiol:isDescribedBy><rdf:Bag><rdf:li rdf:resource="urn:casq:cdid:s729" /></rdf:Bag></bqbiol:isDescribedBy></rdf:Description>
</rdf:RDF>
</annotation></qual:qualitativeSpecies><qual:qualitativeSpecies qual:compartment="comp1" qual:constant="false" qual:id="sa626" qual:maxLevel="1" qual:name="L-Citrulline_simple_molecule"><annotation><rdf:RDF>
<rdf:Description rdf:about="#s1266">
<bqmodel:is>
<rdf:Bag>
<rdf:li rdf:resource="urn:miriam:obo.chebi:CHEBI%3A16349" />
</rdf:Bag>
</bqmodel:is>
<bqbiol:isDescribedBy><rdf:Bag><rdf:li rdf:resource="urn:casq:function:L-Arg_simple_molecule&amp;NOS1" /></rdf:Bag></bqbiol:isDescribedBy><bqbiol:isDescribedBy><rdf:Bag><rdf:li rdf:resource="urn:casq:cdid:s1266" /></rdf:Bag></bqbiol:isDescribedBy></rdf:Description>
</rdf:RDF>
</annotation></qual:qualitativeSpecies><qual:qualitativeSpecies qual:compartment="comp1" qual:constant="false" qual:id="sa628" qual:maxLevel="1" qual:name="NOS1"><annotation><rdf:RDF>
<rdf:Description rdf:about="#s1267">
<bqmodel:is>
<rdf:Bag>
<rdf:li rdf:resource="urn:miriam:uniprot:P29475" />
</rdf:Bag>
</bqmodel:is>
<bqmodel:is>
<rdf:Bag>
<rdf:li rdf:resource="urn:miriam:uniprot:P29475" />
</rdf:Bag>
</bqmodel:is>
<bqbiol:isDescribedBy><rdf:Bag><rdf:li rdf:resource="urn:casq:function:SHP-2_phosphorylated" /></rdf:Bag></bqbiol:isDescribedBy><bqbiol:isDescribedBy><rdf:Bag><rdf:li rdf:resource="urn:casq:cdid:s1267" /></rdf:Bag></bqbiol:isDescribedBy></rdf:Description>
</rdf:RDF>
</annotation></qual:qualitativeSpecies><qual:qualitativeSpecies qual:compartment="comp1" qual:constant="false" qual:id="sa629" qual:maxLevel="1" qual:name="SHP-2_phosphorylated"><annotation><rdf:RDF>
<rdf:Description rdf:about="#s1444">
<bqmodel:is>
<rdf:Bag>
<rdf:li rdf:resource="urn:miriam:uniprot:Q06124" />
</rdf:Bag>
</bqmodel:is>
<bqbiol:isDescribedBy><rdf:Bag><rdf:li rdf:resource="urn:casq:function:SHP-2&amp;CCK1R|SHP-2&amp;CCK2R_phosphorylated_phosphorylated_phosphorylated_phosphorylated_phosphorylated_phosphorylated_phosphorylated_phosphorylated_phosphorylated_phosphorylated_phosphorylated_phosphorylated" /></rdf:Bag></bqbiol:isDescribedBy><bqbiol:isDescribedBy><rdf:Bag><rdf:li rdf:resource="urn:casq:cdid:s1444" /></rdf:Bag></bqbiol:isDescribedBy></rdf:Description>
</rdf:RDF>
</annotation></qual:qualitativeSpecies><qual:qualitativeSpecies qual:compartment="comp1" qual:constant="true" qual:id="sa630" qual:maxLevel="1" qual:name="L-Arg_simple_molecule"><annotation><rdf:RDF>
<rdf:Description rdf:about="#s730">
<bqmodel:is>
<rdf:Bag>
<rdf:li rdf:resource="urn:miriam:obo.chebi:CHEBI%3A16467" />
</rdf:Bag>
</bqmodel:is>
<bqbiol:isDescribedBy><rdf:Bag><rdf:li rdf:resource="urn:casq:function:L-Arg_simple_molecule" /></rdf:Bag></bqbiol:isDescribedBy><bqbiol:isDescribedBy><rdf:Bag><rdf:li rdf:resource="urn:casq:cdid:s730" /></rdf:Bag></bqbiol:isDescribedBy></rdf:Description>
</rdf:RDF>
</annotation></qual:qualitativeSpecies><qual:qualitativeSpecies qual:compartment="comp1" qual:constant="false" qual:id="sa632" qual:maxLevel="1" qual:name="cADPR_simple_molecule"><annotation><rdf:RDF>
<rdf:Description rdf:about="#s1269">
<bqmodel:is>
<rdf:Bag>
<rdf:li rdf:resource="urn:miriam:pubchem.substance:123847" />
</rdf:Bag>
</bqmodel:is>
<bqbiol:isDescribedBy><rdf:Bag><rdf:li rdf:resource="urn:casq:function:NAD^+_simple_molecule&amp;CD38&amp;!Glucose_simple_molecule" /></rdf:Bag></bqbiol:isDescribedBy><bqbiol:isDescribedBy><rdf:Bag><rdf:li rdf:resource="urn:casq:cdid:s1269" /></rdf:Bag></bqbiol:isDescribedBy></rdf:Description>
</rdf:RDF>
</annotation></qual:qualitativeSpecies><qual:qualitativeSpecies qual:compartment="comp1" qual:constant="true" qual:id="sa634" qual:maxLevel="1" qual:name="SHP-2"><annotation><rdf:RDF>
<rdf:Description rdf:about="#s1441">
<bqmodel:is>
<rdf:Bag>
<rdf:li rdf:resource="urn:miriam:uniprot:Q06124" />
</rdf:Bag>
</bqmodel:is>
<bqbiol:isDescribedBy><rdf:Bag><rdf:li rdf:resource="urn:casq:function:SHP-2" /></rdf:Bag></bqbiol:isDescribedBy><bqbiol:isDescribedBy><rdf:Bag><rdf:li rdf:resource="urn:casq:cdid:s1441" /></rdf:Bag></bqbiol:isDescribedBy></rdf:Description>
</rdf:RDF>
</annotation></qual:qualitativeSpecies><qual:qualitativeSpecies qual:compartment="comp1" qual:constant="false" qual:id="sa635" qual:maxLevel="1" qual:name="_beta_-catenin_phosphorylated_CELL"><annotation><rdf:RDF>
<rdf:Description rdf:about="#s1862">
<bqmodel:is>
<rdf:Bag>
<rdf:li rdf:resource="urn:miriam:uniprot:P35222" />
</rdf:Bag>
</bqmodel:is>
<bqbiol:isDescribedBy><rdf:Bag><rdf:li rdf:resource="urn:casq:function:_beta_-catenin&amp;CK1" /></rdf:Bag></bqbiol:isDescribedBy><bqbiol:isDescribedBy><rdf:Bag><rdf:li rdf:resource="urn:casq:cdid:s1862" /></rdf:Bag></bqbiol:isDescribedBy></rdf:Description>
</rdf:RDF>
</annotation></qual:qualitativeSpecies><qual:qualitativeSpecies qual:compartment="comp1" qual:constant="false" qual:id="sa636" qual:maxLevel="1" qual:name="_beta_-catenin_phosphorylated_phosphorylated_phosphorylated_phosphorylated"><annotation><rdf:RDF>
<rdf:Description rdf:about="#s1274">
<bqmodel:is>
<rdf:Bag>
<rdf:li rdf:resource="urn:miriam:uniprot:P35222" />
</rdf:Bag>
</bqmodel:is>
<bqbiol:isDescribedBy><rdf:Bag><rdf:li rdf:resource="urn:casq:function:_beta_-catenin_phosphorylated&amp;GSK3_beta_" /></rdf:Bag></bqbiol:isDescribedBy><bqbiol:isDescribedBy><rdf:Bag><rdf:li rdf:resource="urn:casq:cdid:s1274" /></rdf:Bag></bqbiol:isDescribedBy></rdf:Description>
</rdf:RDF>
</annotation></qual:qualitativeSpecies><qual:qualitativeSpecies qual:compartment="comp1" qual:constant="false" qual:id="sa637" qual:maxLevel="1" qual:name="_beta_-catenin_phosphorylated_NUCLEUS"><annotation><rdf:RDF>
<rdf:Description rdf:about="#s1273">
<bqmodel:is>
<rdf:Bag>
<rdf:li rdf:resource="urn:miriam:uniprot:P35222" />
</rdf:Bag>
</bqmodel:is>
<bqbiol:isDescribedBy><rdf:Bag><rdf:li rdf:resource="urn:casq:function:_beta_-catenin_phosphorylated&amp;PAK1_phosphorylated" /></rdf:Bag></bqbiol:isDescribedBy><bqbiol:isDescribedBy><rdf:Bag><rdf:li rdf:resource="urn:casq:cdid:s1273" /></rdf:Bag></bqbiol:isDescribedBy></rdf:Description>
</rdf:RDF>
</annotation></qual:qualitativeSpecies><qual:qualitativeSpecies qual:compartment="comp1" qual:constant="false" qual:id="sa639" qual:maxLevel="1" qual:name="PLC_beta"><annotation><rdf:RDF>
<rdf:Description rdf:about="#s1692">
<bqmodel:is>
<rdf:Bag>
<rdf:li rdf:resource="urn:miriam:uniprot:Q9NQ66" />
</rdf:Bag>
</bqmodel:is>
<bqmodel:is>
<rdf:Bag>
<rdf:li rdf:resource="urn:miriam:uniprot:Q9NQ66" />
</rdf:Bag>
</bqmodel:is>
<bqbiol:isDescribedBy><rdf:Bag><rdf:li rdf:resource="urn:casq:function:G_alpha_ _q complex_complex" /></rdf:Bag></bqbiol:isDescribedBy><bqbiol:isDescribedBy><rdf:Bag><rdf:li rdf:resource="urn:casq:cdid:s1692" /></rdf:Bag></bqbiol:isDescribedBy></rdf:Description>
</rdf:RDF>
</annotation></qual:qualitativeSpecies><qual:qualitativeSpecies qual:compartment="comp1" qual:constant="false" qual:id="sa640" qual:maxLevel="1" qual:name="PKC_epsilon__CELL"><annotation><rdf:RDF>
<rdf:Description rdf:about="#s1825">
<bqmodel:is>
<rdf:Bag>
<rdf:li rdf:resource="urn:miriam:uniprot:Q02156" />
</rdf:Bag>
</bqmodel:is>
<bqbiol:isDescribedBy><rdf:Bag><rdf:li rdf:resource="urn:casq:function:Novel_br_ PKC" /></rdf:Bag></bqbiol:isDescribedBy><bqbiol:isDescribedBy><rdf:Bag><rdf:li rdf:resource="urn:casq:cdid:s1825" /></rdf:Bag></bqbiol:isDescribedBy><bqbiol:isDescribedBy><rdf:Bag><rdf:li rdf:resource="urn:casq:function:PKC_epsilon_" /></rdf:Bag></bqbiol:isDescribedBy><bqbiol:isDescribedBy><rdf:Bag><rdf:li rdf:resource="urn:casq:cdid:s1825" /></rdf:Bag></bqbiol:isDescribedBy></rdf:Description>
</rdf:RDF>
</annotation></qual:qualitativeSpecies><qual:qualitativeSpecies qual:compartment="comp1" qual:constant="false" qual:id="sa641" qual:maxLevel="1" qual:name="PKC_beta__CELL"><annotation><rdf:RDF>
<rdf:Description rdf:about="#s1826">
<bqmodel:is>
<rdf:Bag>
<rdf:li rdf:resource="urn:miriam:uniprot:P05771" />
</rdf:Bag>
</bqmodel:is>
<bqbiol:isDescribedBy><rdf:Bag><rdf:li rdf:resource="urn:casq:function:Conventional_br_ PKC" /></rdf:Bag></bqbiol:isDescribedBy><bqbiol:isDescribedBy><rdf:Bag><rdf:li rdf:resource="urn:casq:cdid:s1826" /></rdf:Bag></bqbiol:isDescribedBy><bqbiol:isDescribedBy><rdf:Bag><rdf:li rdf:resource="urn:casq:function:PKC_beta_" /></rdf:Bag></bqbiol:isDescribedBy><bqbiol:isDescribedBy><rdf:Bag><rdf:li rdf:resource="urn:casq:cdid:s1826" /></rdf:Bag></bqbiol:isDescribedBy></rdf:Description>
</rdf:RDF>
</annotation></qual:qualitativeSpecies><qual:qualitativeSpecies qual:compartment="comp1" qual:constant="false" qual:id="sa642" qual:maxLevel="1" qual:name="PKC_theta_"><annotation><rdf:RDF>
<rdf:Description rdf:about="#s1796">
<bqmodel:is>
<rdf:Bag>
<rdf:li rdf:resource="urn:miriam:uniprot:Q04759" />
</rdf:Bag>
</bqmodel:is>
<bqbiol:isDescribedBy><rdf:Bag><rdf:li rdf:resource="urn:casq:function:Novel_br_ PKC" /></rdf:Bag></bqbiol:isDescribedBy><bqbiol:isDescribedBy><rdf:Bag><rdf:li rdf:resource="urn:casq:cdid:s1796" /></rdf:Bag></bqbiol:isDescribedBy></rdf:Description>
</rdf:RDF>
</annotation></qual:qualitativeSpecies><qual:qualitativeSpecies qual:compartment="comp1" qual:constant="false" qual:id="sa643" qual:maxLevel="1" qual:name="PKC_theta__phosphorylated"><annotation><rdf:RDF><rdf:Description rdf:about="#s1720"><bqbiol:isDescribedBy><rdf:Bag><rdf:li rdf:resource="urn:casq:function:PKC_theta_&amp;!PKC_alpha__phosphorylated" /></rdf:Bag></bqbiol:isDescribedBy><bqbiol:isDescribedBy><rdf:Bag><rdf:li rdf:resource="urn:casq:cdid:s1720" /></rdf:Bag></bqbiol:isDescribedBy></rdf:Description></rdf:RDF></annotation></qual:qualitativeSpecies><qual:qualitativeSpecies qual:compartment="comp1" qual:constant="true" qual:id="sa677" qual:maxLevel="1" qual:name="SRC_phosphorylated_phosphorylated"><annotation><rdf:RDF>
<rdf:Description rdf:about="#s107">
<bqmodel:is>
<rdf:Bag>
<rdf:li rdf:resource="urn:miriam:uniprot:P12931" />
</rdf:Bag>
</bqmodel:is>
<bqbiol:isDescribedBy><rdf:Bag><rdf:li rdf:resource="urn:casq:function:SRC_phosphorylated_phosphorylated" /></rdf:Bag></bqbiol:isDescribedBy><bqbiol:isDescribedBy><rdf:Bag><rdf:li rdf:resource="urn:casq:cdid:s107" /></rdf:Bag></bqbiol:isDescribedBy></rdf:Description>
</rdf:RDF>
</annotation></qual:qualitativeSpecies><qual:qualitativeSpecies qual:compartment="comp1" qual:constant="true" qual:id="sa678" qual:maxLevel="1" qual:name="PAK"><annotation><rdf:RDF>
<rdf:Description rdf:about="#s735">
<bqmodel:is>
<rdf:Bag>
<rdf:li rdf:resource="urn:miriam:uniprot:Q13153" />
</rdf:Bag>
</bqmodel:is>
<bqbiol:isDescribedBy><rdf:Bag><rdf:li rdf:resource="urn:casq:function:PAK" /></rdf:Bag></bqbiol:isDescribedBy><bqbiol:isDescribedBy><rdf:Bag><rdf:li rdf:resource="urn:casq:cdid:s735" /></rdf:Bag></bqbiol:isDescribedBy></rdf:Description>
</rdf:RDF>
</annotation></qual:qualitativeSpecies><qual:qualitativeSpecies qual:compartment="comp1" qual:constant="false" qual:id="sa679" qual:maxLevel="1" qual:name="RAF1_phosphorylated_phosphorylated_phosphorylated_phosphorylated_phosphorylated"><annotation><rdf:RDF>
<rdf:Description rdf:about="#s155">
<bqmodel:is>
<rdf:Bag>
<rdf:li rdf:resource="urn:miriam:uniprot:P04049" />
</rdf:Bag>
</bqmodel:is>
<bqbiol:isDescribedBy><rdf:Bag><rdf:li rdf:resource="urn:casq:function:RAF1_phosphorylated_phosphorylated_phosphorylated&amp;SRC_phosphorylated_phosphorylated|RAF1_phosphorylated_phosphorylated_phosphorylated&amp;PAK" /></rdf:Bag></bqbiol:isDescribedBy><bqbiol:isDescribedBy><rdf:Bag><rdf:li rdf:resource="urn:casq:cdid:s155" /></rdf:Bag></bqbiol:isDescribedBy></rdf:Description>
</rdf:RDF>
</annotation></qual:qualitativeSpecies><qual:qualitativeSpecies qual:compartment="comp1" qual:constant="false" qual:id="sa680" qual:maxLevel="1" qual:name="RAF1_phosphorylated_phosphorylated_phosphorylated"><annotation><rdf:RDF>
<rdf:Description rdf:about="#s742">
<bqmodel:is>
<rdf:Bag>
<rdf:li rdf:resource="urn:miriam:uniprot:P04049" />
</rdf:Bag>
</bqmodel:is>
<bqbiol:isDescribedBy><rdf:Bag><rdf:li rdf:resource="urn:casq:function:RAF1_phosphorylated_phosphorylated&amp;CNKSR1" /></rdf:Bag></bqbiol:isDescribedBy><bqbiol:isDescribedBy><rdf:Bag><rdf:li rdf:resource="urn:casq:cdid:s742" /></rdf:Bag></bqbiol:isDescribedBy></rdf:Description>
</rdf:RDF>
</annotation></qual:qualitativeSpecies><qual:qualitativeSpecies qual:compartment="comp1" qual:constant="true" qual:id="sa682" qual:maxLevel="1" qual:name="S/T kinase(s)_unknown"><annotation><rdf:RDF><rdf:Description rdf:about="#s468"><bqbiol:isDescribedBy><rdf:Bag><rdf:li rdf:resource="urn:casq:function:S/T kinase(s)_unknown" /></rdf:Bag></bqbiol:isDescribedBy><bqbiol:isDescribedBy><rdf:Bag><rdf:li rdf:resource="urn:casq:cdid:s468" /></rdf:Bag></bqbiol:isDescribedBy></rdf:Description></rdf:RDF></annotation></qual:qualitativeSpecies><qual:qualitativeSpecies qual:compartment="comp1" qual:constant="true" qual:id="sa683" qual:maxLevel="1" qual:name="CNKSR1"><annotation><rdf:RDF>
<rdf:Description rdf:about="#s740">
<bqmodel:is>
<rdf:Bag>
<rdf:li rdf:resource="urn:miriam:uniprot:Q969H4" />
</rdf:Bag>
</bqmodel:is>
<bqbiol:isDescribedBy><rdf:Bag><rdf:li rdf:resource="urn:casq:function:CNKSR1" /></rdf:Bag></bqbiol:isDescribedBy><bqbiol:isDescribedBy><rdf:Bag><rdf:li rdf:resource="urn:casq:cdid:s740" /></rdf:Bag></bqbiol:isDescribedBy></rdf:Description>
</rdf:RDF>
</annotation></qual:qualitativeSpecies><qual:qualitativeSpecies qual:compartment="comp1" qual:constant="false" qual:id="sa684" qual:maxLevel="1" qual:name="RAF1_phosphorylated"><annotation><rdf:RDF>
<rdf:Description rdf:about="#s1905">
<bqmodel:is>
<rdf:Bag>
<rdf:li rdf:resource="urn:miriam:uniprot:P04049" />
</rdf:Bag>
</bqmodel:is>
<bqmodel:is>
<rdf:Bag>
<rdf:li rdf:resource="urn:miriam:uniprot:P04049" />
</rdf:Bag>
</bqmodel:is>
<bqbiol:isDescribedBy><rdf:Bag><rdf:li rdf:resource="urn:casq:function:c-RAF/14-3-3 complex_complex&amp;HRAS-GTP_complex" /></rdf:Bag></bqbiol:isDescribedBy><bqbiol:isDescribedBy><rdf:Bag><rdf:li rdf:resource="urn:casq:cdid:s1905" /></rdf:Bag></bqbiol:isDescribedBy></rdf:Description>
</rdf:RDF>
</annotation></qual:qualitativeSpecies><qual:qualitativeSpecies qual:compartment="comp1" qual:constant="false" qual:id="sa685" qual:maxLevel="1" qual:name="RAF1_phosphorylated_phosphorylated"><annotation><rdf:RDF>
<rdf:Description rdf:about="#s154">
<bqmodel:is>
<rdf:Bag>
<rdf:li rdf:resource="urn:miriam:uniprot:P04049" />
</rdf:Bag>
</bqmodel:is>
<bqbiol:isDescribedBy><rdf:Bag><rdf:li rdf:resource="urn:casq:function:RAF1_phosphorylated&amp;14-3-3_br_beta_ / _alpha_" /></rdf:Bag></bqbiol:isDescribedBy><bqbiol:isDescribedBy><rdf:Bag><rdf:li rdf:resource="urn:casq:cdid:s154" /></rdf:Bag></bqbiol:isDescribedBy></rdf:Description>
</rdf:RDF>
</annotation></qual:qualitativeSpecies><qual:qualitativeSpecies qual:compartment="comp1" qual:constant="false" qual:id="sa686" qual:maxLevel="1" qual:name="RAF1_phosphorylated_phosphorylated_phosphorylated_phosphorylated_phosphorylated_phosphorylated_phosphorylated_phosphorylated"><annotation><rdf:RDF>
<rdf:Description rdf:about="#s156">
<bqmodel:is>
<rdf:Bag>
<rdf:li rdf:resource="urn:miriam:uniprot:P04049" />
</rdf:Bag>
</bqmodel:is>
<bqbiol:isDescribedBy><rdf:Bag><rdf:li rdf:resource="urn:casq:function:c-RAF / RAF1|RAF1_phosphorylated_phosphorylated_phosphorylated_phosphorylated_phosphorylated&amp;S/T kinase(s)_unknown" /></rdf:Bag></bqbiol:isDescribedBy><bqbiol:isDescribedBy><rdf:Bag><rdf:li rdf:resource="urn:casq:cdid:s156" /></rdf:Bag></bqbiol:isDescribedBy></rdf:Description>
</rdf:RDF>
</annotation></qual:qualitativeSpecies><qual:qualitativeSpecies qual:compartment="comp1" qual:constant="false" qual:id="sa687" qual:maxLevel="1" qual:name="RAF1_phosphorylated_phosphorylated_phosphorylated_phosphorylated_phosphorylated_phosphorylated_phosphorylated_phosphorylated_phosphorylated"><annotation><rdf:RDF>
<rdf:Description rdf:about="#s731">
<bqmodel:is>
<rdf:Bag>
<rdf:li rdf:resource="urn:miriam:uniprot:P04049" />
</rdf:Bag>
</bqmodel:is>
<bqbiol:isDescribedBy><rdf:Bag><rdf:li rdf:resource="urn:casq:function:RAF1_phosphorylated_phosphorylated_phosphorylated_phosphorylated_phosphorylated_phosphorylated_phosphorylated_phosphorylated&amp;AKT1-PIP3_complex" /></rdf:Bag></bqbiol:isDescribedBy><bqbiol:isDescribedBy><rdf:Bag><rdf:li rdf:resource="urn:casq:cdid:s731" /></rdf:Bag></bqbiol:isDescribedBy></rdf:Description>
</rdf:RDF>
</annotation></qual:qualitativeSpecies><qual:qualitativeSpecies qual:compartment="comp1" qual:constant="false" qual:id="sa693" qual:maxLevel="1" qual:name="14-3-3_br_beta_ / _alpha_"><annotation><rdf:RDF>
<rdf:Description rdf:about="#s1348">
<bqmodel:is>
<rdf:Bag>
<rdf:li rdf:resource="urn:miriam:uniprot:P31946" />
</rdf:Bag>
</bqmodel:is>
<bqbiol:isDescribedBy><rdf:Bag><rdf:li rdf:resource="urn:casq:function:c-RAF/14-3-3 complex_complex&amp;HRAS-GTP_complex" /></rdf:Bag></bqbiol:isDescribedBy><bqbiol:isDescribedBy><rdf:Bag><rdf:li rdf:resource="urn:casq:cdid:s1348" /></rdf:Bag></bqbiol:isDescribedBy></rdf:Description>
</rdf:RDF>
</annotation></qual:qualitativeSpecies><qual:qualitativeSpecies qual:compartment="comp1" qual:constant="false" qual:id="sa703" qual:maxLevel="1" qual:name="MMP7_rna"><annotation><rdf:RDF>
<rdf:Description rdf:about="#s1307">
<bqmodel:is>
<rdf:Bag>
<rdf:li rdf:resource="urn:miriam:ensembl:ENSG00000137673" />
</rdf:Bag>
</bqmodel:is>
<bqmodel:is>
<rdf:Bag>
<rdf:li rdf:resource="urn:miriam:entrez.gene:4316" />
</rdf:Bag>
</bqmodel:is>
<bqmodel:is>
<rdf:Bag>
<rdf:li rdf:resource="urn:miriam:ensembl:ENSG00000137673" />
</rdf:Bag>
</bqmodel:is>
<bqmodel:is>
<rdf:Bag>
<rdf:li rdf:resource="urn:miriam:entrez.gene:4316" />
</rdf:Bag>
</bqmodel:is>
<bqmodel:is>
<rdf:Bag>
<rdf:li rdf:resource="urn:miriam:ensembl:ENSG00000137673" />
</rdf:Bag>
</bqmodel:is>
<bqmodel:is>
<rdf:Bag>
<rdf:li rdf:resource="urn:miriam:entrez.gene:4316" />
</rdf:Bag>
</bqmodel:is>
<bqbiol:isDescribedBy><rdf:Bag><rdf:li rdf:resource="urn:casq:function:SNAI1_phosphorylated|_beta_-catenin_phosphorylated|JUN_phosphorylated_phosphorylated" /></rdf:Bag></bqbiol:isDescribedBy><bqbiol:isDescribedBy><rdf:Bag><rdf:li rdf:resource="urn:casq:cdid:s1307" /></rdf:Bag></bqbiol:isDescribedBy></rdf:Description>
</rdf:RDF>
</annotation></qual:qualitativeSpecies><qual:qualitativeSpecies qual:compartment="comp1" qual:constant="false" qual:id="sa709" qual:maxLevel="1" qual:name="MMP9_rna"><annotation><rdf:RDF>
<rdf:Description rdf:about="#s1115">
<bqmodel:is>
<rdf:Bag>
<rdf:li rdf:resource="urn:miriam:ensembl:ENSG00000100985" />
</rdf:Bag>
</bqmodel:is>
<bqmodel:is>
<rdf:Bag>
<rdf:li rdf:resource="urn:miriam:entrez.gene:4318" />
</rdf:Bag>
</bqmodel:is>
<bqmodel:is>
<rdf:Bag>
<rdf:li rdf:resource="urn:miriam:ensembl:ENSG00000100985" />
</rdf:Bag>
</bqmodel:is>
<bqmodel:is>
<rdf:Bag>
<rdf:li rdf:resource="urn:miriam:entrez.gene:4318" />
</rdf:Bag>
</bqmodel:is>
<bqmodel:is>
<rdf:Bag>
<rdf:li rdf:resource="urn:miriam:ensembl:ENSG00000100985" />
</rdf:Bag>
</bqmodel:is>
<bqmodel:is>
<rdf:Bag>
<rdf:li rdf:resource="urn:miriam:entrez.gene:4318" />
</rdf:Bag>
</bqmodel:is>
<bqbiol:isDescribedBy><rdf:Bag><rdf:li rdf:resource="urn:casq:function:AP1 (FOS+JUN)_complex&amp;!MEN1" /></rdf:Bag></bqbiol:isDescribedBy><bqbiol:isDescribedBy><rdf:Bag><rdf:li rdf:resource="urn:casq:cdid:s1115" /></rdf:Bag></bqbiol:isDescribedBy></rdf:Description>
</rdf:RDF>
</annotation></qual:qualitativeSpecies><qual:qualitativeSpecies qual:compartment="comp1" qual:constant="false" qual:id="sa710" qual:maxLevel="1" qual:name="CCND1_rna"><annotation><rdf:RDF>
<rdf:Description rdf:about="#s1375">
<bqmodel:is>
<rdf:Bag>
<rdf:li rdf:resource="urn:miriam:ensembl:ENSG00000110092" />
</rdf:Bag>
</bqmodel:is>
<bqmodel:is>
<rdf:Bag>
<rdf:li rdf:resource="urn:miriam:entrez.gene:595" />
</rdf:Bag>
</bqmodel:is>
<bqmodel:is>
<rdf:Bag>
<rdf:li rdf:resource="urn:miriam:ensembl:ENSG00000110092" />
</rdf:Bag>
</bqmodel:is>
<bqmodel:is>
<rdf:Bag>
<rdf:li rdf:resource="urn:miriam:entrez.gene:595" />
</rdf:Bag>
</bqmodel:is>
<bqmodel:is>
<rdf:Bag>
<rdf:li rdf:resource="urn:miriam:ensembl:ENSG00000110092" />
</rdf:Bag>
</bqmodel:is>
<bqmodel:is>
<rdf:Bag>
<rdf:li rdf:resource="urn:miriam:entrez.gene:595" />
</rdf:Bag>
</bqmodel:is>
<bqbiol:isDescribedBy><rdf:Bag><rdf:li rdf:resource="urn:casq:function:_beta_-catenin/TCF-4_complex|PAK1_phosphorylated|CREB1_phosphorylated&amp;!ICER" /></rdf:Bag></bqbiol:isDescribedBy><bqbiol:isDescribedBy><rdf:Bag><rdf:li rdf:resource="urn:casq:cdid:s1375" /></rdf:Bag></bqbiol:isDescribedBy></rdf:Description>
</rdf:RDF>
</annotation></qual:qualitativeSpecies><qual:qualitativeSpecies qual:compartment="comp1" qual:constant="false" qual:id="sa711" qual:maxLevel="1" qual:name="MYC_rna"><annotation><rdf:RDF>
<rdf:Description rdf:about="#s1097">
<bqmodel:is>
<rdf:Bag>
<rdf:li rdf:resource="urn:miriam:ensembl:ENSG00000136997" />
</rdf:Bag>
</bqmodel:is>
<bqmodel:is>
<rdf:Bag>
<rdf:li rdf:resource="urn:miriam:entrez.gene:4609" />
</rdf:Bag>
</bqmodel:is>
<bqmodel:is>
<rdf:Bag>
<rdf:li rdf:resource="urn:miriam:ensembl:ENSG00000136997" />
</rdf:Bag>
</bqmodel:is>
<bqmodel:is>
<rdf:Bag>
<rdf:li rdf:resource="urn:miriam:entrez.gene:4609" />
</rdf:Bag>
</bqmodel:is>
<bqbiol:isDescribedBy><rdf:Bag><rdf:li rdf:resource="urn:casq:function:_beta_-catenin/TCF-4_complex" /></rdf:Bag></bqbiol:isDescribedBy><bqbiol:isDescribedBy><rdf:Bag><rdf:li rdf:resource="urn:casq:cdid:s1097" /></rdf:Bag></bqbiol:isDescribedBy></rdf:Description>
</rdf:RDF>
</annotation></qual:qualitativeSpecies><qual:qualitativeSpecies qual:compartment="comp1" qual:constant="false" qual:id="sa718" qual:maxLevel="1" qual:name="HDC_rna"><annotation><rdf:RDF>
<rdf:Description rdf:about="#s1868">
<bqmodel:is>
<rdf:Bag>
<rdf:li rdf:resource="urn:miriam:ensembl:ENSG00000140287" />
</rdf:Bag>
</bqmodel:is>
<bqmodel:is>
<rdf:Bag>
<rdf:li rdf:resource="urn:miriam:entrez.gene:3067" />
</rdf:Bag>
</bqmodel:is>
<bqmodel:is>
<rdf:Bag>
<rdf:li rdf:resource="urn:miriam:ensembl:ENSG00000140287" />
</rdf:Bag>
</bqmodel:is>
<bqmodel:is>
<rdf:Bag>
<rdf:li rdf:resource="urn:miriam:entrez.gene:3067" />
</rdf:Bag>
</bqmodel:is>
<bqmodel:is>
<rdf:Bag>
<rdf:li rdf:resource="urn:miriam:ensembl:ENSG00000140287" />
</rdf:Bag>
</bqmodel:is>
<bqmodel:is>
<rdf:Bag>
<rdf:li rdf:resource="urn:miriam:entrez.gene:3067" />
</rdf:Bag>
</bqmodel:is>
<bqbiol:isDescribedBy><rdf:Bag><rdf:li rdf:resource="urn:casq:function:SP1_phosphorylated|GAS-REBP1|GAS-REBP3|GAS-REBP2&amp;!KLF4" /></rdf:Bag></bqbiol:isDescribedBy><bqbiol:isDescribedBy><rdf:Bag><rdf:li rdf:resource="urn:casq:cdid:s1868" /></rdf:Bag></bqbiol:isDescribedBy></rdf:Description>
</rdf:RDF>
</annotation></qual:qualitativeSpecies><qual:qualitativeSpecies qual:compartment="comp1" qual:constant="false" qual:id="sa721" qual:maxLevel="1" qual:name="COX2_rna"><annotation><rdf:RDF>
<rdf:Description rdf:about="#s1382">
<bqmodel:is>
<rdf:Bag>
<rdf:li rdf:resource="urn:miriam:ensembl:ENSG00000073756" />
</rdf:Bag>
</bqmodel:is>
<bqmodel:is>
<rdf:Bag>
<rdf:li rdf:resource="urn:miriam:entrez.gene:5743" />
</rdf:Bag>
</bqmodel:is>
<bqmodel:is>
<rdf:Bag>
<rdf:li rdf:resource="urn:miriam:ensembl:ENSG00000073756" />
</rdf:Bag>
</bqmodel:is>
<bqmodel:is>
<rdf:Bag>
<rdf:li rdf:resource="urn:miriam:entrez.gene:5743" />
</rdf:Bag>
</bqmodel:is>
<bqmodel:is>
<rdf:Bag>
<rdf:li rdf:resource="urn:miriam:ensembl:ENSG00000073756" />
</rdf:Bag>
</bqmodel:is>
<bqmodel:is>
<rdf:Bag>
<rdf:li rdf:resource="urn:miriam:entrez.gene:5743" />
</rdf:Bag>
</bqmodel:is>
<bqbiol:isDescribedBy><rdf:Bag><rdf:li rdf:resource="urn:casq:function:AP1 (FOS+JUN)_complex|MEF2" /></rdf:Bag></bqbiol:isDescribedBy><bqbiol:isDescribedBy><rdf:Bag><rdf:li rdf:resource="urn:casq:cdid:s1382" /></rdf:Bag></bqbiol:isDescribedBy></rdf:Description>
</rdf:RDF>
</annotation></qual:qualitativeSpecies><qual:qualitativeSpecies qual:compartment="comp1" qual:constant="false" qual:id="sa722" qual:maxLevel="1" qual:name="IL8_rna"><annotation><rdf:RDF>
<rdf:Description rdf:about="#s1296">
<bqmodel:is>
<rdf:Bag>
<rdf:li rdf:resource="urn:miriam:ensembl:ENSG00000169429" />
</rdf:Bag>
</bqmodel:is>
<bqmodel:is>
<rdf:Bag>
<rdf:li rdf:resource="urn:miriam:entrez.gene:3576" />
</rdf:Bag>
</bqmodel:is>
<bqmodel:is>
<rdf:Bag>
<rdf:li rdf:resource="urn:miriam:ensembl:ENSG00000169429" />
</rdf:Bag>
</bqmodel:is>
<bqmodel:is>
<rdf:Bag>
<rdf:li rdf:resource="urn:miriam:entrez.gene:3576" />
</rdf:Bag>
</bqmodel:is>
<bqmodel:is>
<rdf:Bag>
<rdf:li rdf:resource="urn:miriam:ensembl:ENSG00000169429" />
</rdf:Bag>
</bqmodel:is>
<bqmodel:is>
<rdf:Bag>
<rdf:li rdf:resource="urn:miriam:entrez.gene:3576" />
</rdf:Bag>
</bqmodel:is>
<bqbiol:isDescribedBy><rdf:Bag><rdf:li rdf:resource="urn:casq:function:NFKB1/RELA heterodimer_complex" /></rdf:Bag></bqbiol:isDescribedBy><bqbiol:isDescribedBy><rdf:Bag><rdf:li rdf:resource="urn:casq:cdid:s1296" /></rdf:Bag></bqbiol:isDescribedBy></rdf:Description>
</rdf:RDF>
</annotation></qual:qualitativeSpecies><qual:qualitativeSpecies qual:compartment="comp1" qual:constant="false" qual:id="sa723" qual:maxLevel="1" qual:name="HuR"><annotation><rdf:RDF>
<rdf:Description rdf:about="#s1380">
<bqmodel:is>
<rdf:Bag>
<rdf:li rdf:resource="urn:miriam:uniprot:Q15717" />
</rdf:Bag>
</bqmodel:is>
<bqbiol:isDescribedBy><rdf:Bag><rdf:li rdf:resource="urn:casq:function:HuR_rna" /></rdf:Bag></bqbiol:isDescribedBy><bqbiol:isDescribedBy><rdf:Bag><rdf:li rdf:resource="urn:casq:cdid:s1380" /></rdf:Bag></bqbiol:isDescribedBy></rdf:Description>
</rdf:RDF>
</annotation></qual:qualitativeSpecies><qual:qualitativeSpecies qual:compartment="comp1" qual:constant="false" qual:id="sa724" qual:maxLevel="1" qual:name="HuR_rna"><annotation><rdf:RDF>
<rdf:Description rdf:about="#s1295">
<bqmodel:is>
<rdf:Bag>
<rdf:li rdf:resource="urn:miriam:ensembl:ENSG00000066044" />
</rdf:Bag>
</bqmodel:is>
<bqmodel:is>
<rdf:Bag>
<rdf:li rdf:resource="urn:miriam:entrez.gene:1994" />
</rdf:Bag>
</bqmodel:is>
<bqmodel:is>
<rdf:Bag>
<rdf:li rdf:resource="urn:miriam:ensembl:ENSG00000066044" />
</rdf:Bag>
</bqmodel:is>
<bqmodel:is>
<rdf:Bag>
<rdf:li rdf:resource="urn:miriam:entrez.gene:1994" />
</rdf:Bag>
</bqmodel:is>
<bqmodel:is>
<rdf:Bag>
<rdf:li rdf:resource="urn:miriam:ensembl:ENSG00000066044" />
</rdf:Bag>
</bqmodel:is>
<bqmodel:is>
<rdf:Bag>
<rdf:li rdf:resource="urn:miriam:entrez.gene:1994" />
</rdf:Bag>
</bqmodel:is>
<bqbiol:isDescribedBy><rdf:Bag><rdf:li rdf:resource="urn:casq:function:p38MAPK_phosphorylated_phosphorylated" /></rdf:Bag></bqbiol:isDescribedBy><bqbiol:isDescribedBy><rdf:Bag><rdf:li rdf:resource="urn:casq:cdid:s1295" /></rdf:Bag></bqbiol:isDescribedBy></rdf:Description>
</rdf:RDF>
</annotation></qual:qualitativeSpecies><qual:qualitativeSpecies qual:compartment="comp1" qual:constant="true" qual:id="sa725" qual:maxLevel="1" qual:name="PKC_alpha__CELL"><annotation><rdf:RDF>
<rdf:Description rdf:about="#s1824">
<bqmodel:is>
<rdf:Bag>
<rdf:li rdf:resource="urn:miriam:uniprot:P17252" />
</rdf:Bag>
</bqmodel:is>
<bqbiol:isDescribedBy><rdf:Bag><rdf:li rdf:resource="urn:casq:function:Conventional_br_ PKC" /></rdf:Bag></bqbiol:isDescribedBy><bqbiol:isDescribedBy><rdf:Bag><rdf:li rdf:resource="urn:casq:cdid:s1824" /></rdf:Bag></bqbiol:isDescribedBy><bqbiol:isDescribedBy><rdf:Bag><rdf:li rdf:resource="urn:casq:function:PKC_alpha_" /></rdf:Bag></bqbiol:isDescribedBy><bqbiol:isDescribedBy><rdf:Bag><rdf:li rdf:resource="urn:casq:cdid:s1824" /></rdf:Bag></bqbiol:isDescribedBy></rdf:Description>
</rdf:RDF>
</annotation></qual:qualitativeSpecies><qual:qualitativeSpecies qual:compartment="comp1" qual:constant="false" qual:id="sa726" qual:maxLevel="1" qual:name="COX2"><annotation><rdf:RDF>
<rdf:Description rdf:about="#s717">
<bqmodel:is>
<rdf:Bag>
<rdf:li rdf:resource="urn:miriam:uniprot:P35354" />
</rdf:Bag>
</bqmodel:is>
<bqbiol:isDescribedBy><rdf:Bag><rdf:li rdf:resource="urn:casq:function:HuR-COX2_complex" /></rdf:Bag></bqbiol:isDescribedBy><bqbiol:isDescribedBy><rdf:Bag><rdf:li rdf:resource="urn:casq:cdid:s717" /></rdf:Bag></bqbiol:isDescribedBy></rdf:Description>
</rdf:RDF>
</annotation></qual:qualitativeSpecies><qual:qualitativeSpecies qual:compartment="comp1" qual:constant="false" qual:id="sa727" qual:maxLevel="1" qual:name="HuR_phosphorylated_phosphorylated"><annotation><rdf:RDF>
<rdf:Description rdf:about="#s1007">
<bqmodel:is>
<rdf:Bag>
<rdf:li rdf:resource="urn:miriam:uniprot:Q15717" />
</rdf:Bag>
</bqmodel:is>
<bqbiol:isDescribedBy><rdf:Bag><rdf:li rdf:resource="urn:casq:function:HuR&amp;PKC_alpha_" /></rdf:Bag></bqbiol:isDescribedBy><bqbiol:isDescribedBy><rdf:Bag><rdf:li rdf:resource="urn:casq:cdid:s1007" /></rdf:Bag></bqbiol:isDescribedBy></rdf:Description>
</rdf:RDF>
</annotation></qual:qualitativeSpecies><qual:qualitativeSpecies qual:compartment="comp1" qual:constant="false" qual:id="sa728" qual:maxLevel="1" qual:name="IL8"><annotation><rdf:RDF>
<rdf:Description rdf:about="#s1083">
<bqmodel:is>
<rdf:Bag>
<rdf:li rdf:resource="urn:miriam:uniprot:P10145" />
</rdf:Bag>
</bqmodel:is>
<bqbiol:isDescribedBy><rdf:Bag><rdf:li rdf:resource="urn:casq:function:HuR-IL8_complex" /></rdf:Bag></bqbiol:isDescribedBy><bqbiol:isDescribedBy><rdf:Bag><rdf:li rdf:resource="urn:casq:cdid:s1083" /></rdf:Bag></bqbiol:isDescribedBy></rdf:Description>
</rdf:RDF>
</annotation></qual:qualitativeSpecies><qual:qualitativeSpecies qual:compartment="comp1" qual:constant="false" qual:id="sa734" qual:maxLevel="1" qual:name="NR4A1_rna"><annotation><rdf:RDF>
<rdf:Description rdf:about="#s5">
<bqmodel:is>
<rdf:Bag>
<rdf:li rdf:resource="urn:miriam:ensembl:ENSG00000123358" />
</rdf:Bag>
</bqmodel:is>
<bqmodel:is>
<rdf:Bag>
<rdf:li rdf:resource="urn:miriam:entrez.gene:3164" />
</rdf:Bag>
</bqmodel:is>
<bqmodel:is>
<rdf:Bag>
<rdf:li rdf:resource="urn:miriam:ensembl:ENSG00000123358" />
</rdf:Bag>
</bqmodel:is>
<bqmodel:is>
<rdf:Bag>
<rdf:li rdf:resource="urn:miriam:entrez.gene:3164" />
</rdf:Bag>
</bqmodel:is>
<bqbiol:isDescribedBy><rdf:Bag><rdf:li rdf:resource="urn:casq:function:!HDAC7" /></rdf:Bag></bqbiol:isDescribedBy><bqbiol:isDescribedBy><rdf:Bag><rdf:li rdf:resource="urn:casq:cdid:s5" /></rdf:Bag></bqbiol:isDescribedBy></rdf:Description>
</rdf:RDF>
</annotation></qual:qualitativeSpecies><qual:qualitativeSpecies qual:compartment="comp1" qual:constant="false" qual:id="sa735" qual:maxLevel="1" qual:name="PRKD2_phosphorylated_phosphorylated_phosphorylated"><annotation><rdf:RDF>
<rdf:Description rdf:about="#s774">
<bqmodel:is>
<rdf:Bag>
<rdf:li rdf:resource="urn:miriam:uniprot:Q9BZL6" />
</rdf:Bag>
</bqmodel:is>
<bqmodel:is>
<rdf:Bag>
<rdf:li rdf:resource="urn:miriam:uniprot:Q9BZL6" />
</rdf:Bag>
</bqmodel:is>
<bqmodel:is>
<rdf:Bag>
<rdf:li rdf:resource="urn:miriam:uniprot:Q9BZL6" />
</rdf:Bag>
</bqmodel:is>
<bqbiol:isDescribedBy><rdf:Bag><rdf:li rdf:resource="urn:casq:function:PKC_alpha__phosphorylated|PKC_eta_|PKC_epsilon_" /></rdf:Bag></bqbiol:isDescribedBy><bqbiol:isDescribedBy><rdf:Bag><rdf:li rdf:resource="urn:casq:cdid:s774" /></rdf:Bag></bqbiol:isDescribedBy></rdf:Description>
</rdf:RDF>
</annotation></qual:qualitativeSpecies><qual:qualitativeSpecies qual:compartment="comp1" qual:constant="false" qual:id="sa736" qual:maxLevel="1" qual:name="PRKD2_phosphorylated_phosphorylated_phosphorylated_phosphorylated"><annotation><rdf:RDF>
<rdf:Description rdf:about="#s1388">
<bqmodel:is>
<rdf:Bag>
<rdf:li rdf:resource="urn:miriam:uniprot:Q9BZL6" />
</rdf:Bag>
</bqmodel:is>
<bqbiol:isDescribedBy><rdf:Bag><rdf:li rdf:resource="urn:casq:function:PRKD2_phosphorylated_phosphorylated_phosphorylated&amp;CK1_delta_/_epsilon_" /></rdf:Bag></bqbiol:isDescribedBy><bqbiol:isDescribedBy><rdf:Bag><rdf:li rdf:resource="urn:casq:cdid:s1388" /></rdf:Bag></bqbiol:isDescribedBy></rdf:Description>
</rdf:RDF>
</annotation></qual:qualitativeSpecies><qual:qualitativeSpecies qual:compartment="comp1" qual:constant="true" qual:id="sa737" qual:maxLevel="1" qual:name="CK1_delta_/_epsilon_"><annotation><rdf:RDF>
<rdf:Description rdf:about="#s1387">
<bqmodel:is>
<rdf:Bag>
<rdf:li rdf:resource="urn:miriam:uniprot:P48730" />
</rdf:Bag>
</bqmodel:is>
<bqmodel:is>
<rdf:Bag>
<rdf:li rdf:resource="urn:miriam:uniprot:P49674" />
</rdf:Bag>
</bqmodel:is>
<bqbiol:isDescribedBy><rdf:Bag><rdf:li rdf:resource="urn:casq:function:CK1_delta_/_epsilon_" /></rdf:Bag></bqbiol:isDescribedBy><bqbiol:isDescribedBy><rdf:Bag><rdf:li rdf:resource="urn:casq:cdid:s1387" /></rdf:Bag></bqbiol:isDescribedBy></rdf:Description>
</rdf:RDF>
</annotation></qual:qualitativeSpecies><qual:qualitativeSpecies qual:compartment="comp1" qual:constant="true" qual:id="sa738" qual:maxLevel="1" qual:name="HDAC7"><annotation><rdf:RDF>
<rdf:Description rdf:about="#s1389">
<bqmodel:is>
<rdf:Bag>
<rdf:li rdf:resource="urn:miriam:uniprot:Q8WUI4" />
</rdf:Bag>
</bqmodel:is>
<bqbiol:isDescribedBy><rdf:Bag><rdf:li rdf:resource="urn:casq:function:HDAC7" /></rdf:Bag></bqbiol:isDescribedBy><bqbiol:isDescribedBy><rdf:Bag><rdf:li rdf:resource="urn:casq:cdid:s1389" /></rdf:Bag></bqbiol:isDescribedBy></rdf:Description>
</rdf:RDF>
</annotation></qual:qualitativeSpecies><qual:qualitativeSpecies qual:compartment="comp1" qual:constant="false" qual:id="sa740" qual:maxLevel="1" qual:name="HDAC7_phosphorylated"><annotation><rdf:RDF>
<rdf:Description rdf:about="#s1391">
<bqmodel:is>
<rdf:Bag>
<rdf:li rdf:resource="urn:miriam:uniprot:Q8WUI4" />
</rdf:Bag>
</bqmodel:is>
<bqmodel:is>
<rdf:Bag>
<rdf:li rdf:resource="urn:miriam:uniprot:Q8WUI4" />
</rdf:Bag>
</bqmodel:is>
<bqbiol:isDescribedBy><rdf:Bag><rdf:li rdf:resource="urn:casq:function:HDAC7&amp;PRKD2_phosphorylated_phosphorylated_phosphorylated_phosphorylated" /></rdf:Bag></bqbiol:isDescribedBy><bqbiol:isDescribedBy><rdf:Bag><rdf:li rdf:resource="urn:casq:cdid:s1391" /></rdf:Bag></bqbiol:isDescribedBy></rdf:Description>
</rdf:RDF>
</annotation></qual:qualitativeSpecies><qual:qualitativeSpecies qual:compartment="comp1" qual:constant="false" qual:id="sa742" qual:maxLevel="1" qual:name="CXCL1_rna"><annotation><rdf:RDF>
<rdf:Description rdf:about="#s1393">
<bqmodel:is>
<rdf:Bag>
<rdf:li rdf:resource="urn:miriam:ensembl:ENSG00000163739" />
</rdf:Bag>
</bqmodel:is>
<bqmodel:is>
<rdf:Bag>
<rdf:li rdf:resource="urn:miriam:entrez.gene:2919" />
</rdf:Bag>
</bqmodel:is>
<bqmodel:is>
<rdf:Bag>
<rdf:li rdf:resource="urn:miriam:ensembl:ENSG00000163739" />
</rdf:Bag>
</bqmodel:is>
<bqmodel:is>
<rdf:Bag>
<rdf:li rdf:resource="urn:miriam:entrez.gene:2919" />
</rdf:Bag>
</bqmodel:is>
<bqbiol:isDescribedBy><rdf:Bag><rdf:li rdf:resource="urn:casq:function:NFKB1/RELA heterodimer_complex" /></rdf:Bag></bqbiol:isDescribedBy><bqbiol:isDescribedBy><rdf:Bag><rdf:li rdf:resource="urn:casq:cdid:s1393" /></rdf:Bag></bqbiol:isDescribedBy></rdf:Description>
</rdf:RDF>
</annotation></qual:qualitativeSpecies><qual:qualitativeSpecies qual:compartment="comp1" qual:constant="false" qual:id="sa746" qual:maxLevel="1" qual:name="SRF_phosphorylated_NUCLEUS"><annotation><rdf:RDF>
<rdf:Description rdf:about="#s1060">
<bqmodel:is>
<rdf:Bag>
<rdf:li rdf:resource="urn:miriam:uniprot:P11831" />
</rdf:Bag>
</bqmodel:is>
<bqmodel:is>
<rdf:Bag>
<rdf:li rdf:resource="urn:miriam:uniprot:P11831" />
</rdf:Bag>
</bqmodel:is>
<bqbiol:isDescribedBy><rdf:Bag><rdf:li rdf:resource="urn:casq:function:RSK1/2_phosphorylated_phosphorylated_phosphorylated_phosphorylated_phosphorylated_phosphorylated" /></rdf:Bag></bqbiol:isDescribedBy><bqbiol:isDescribedBy><rdf:Bag><rdf:li rdf:resource="urn:casq:cdid:s1060" /></rdf:Bag></bqbiol:isDescribedBy></rdf:Description>
</rdf:RDF>
</annotation></qual:qualitativeSpecies><qual:qualitativeSpecies qual:compartment="comp1" qual:constant="false" qual:id="sa747" qual:maxLevel="1" qual:name="SRF_phosphorylated_NUCLEUS"><annotation><rdf:RDF>
<rdf:Description rdf:about="#s1061">
<bqmodel:is>
<rdf:Bag>
<rdf:li rdf:resource="urn:miriam:uniprot:P11831" />
</rdf:Bag>
</bqmodel:is>
<bqbiol:isDescribedBy><rdf:Bag><rdf:li rdf:resource="urn:casq:function:SRF_phosphorylated" /></rdf:Bag></bqbiol:isDescribedBy><bqbiol:isDescribedBy><rdf:Bag><rdf:li rdf:resource="urn:casq:cdid:s1061" /></rdf:Bag></bqbiol:isDescribedBy></rdf:Description>
</rdf:RDF>
</annotation></qual:qualitativeSpecies><qual:qualitativeSpecies qual:compartment="comp1" qual:constant="false" qual:id="sa753" qual:maxLevel="1" qual:name="ATF2_phosphorylated_phosphorylated_CELL"><annotation><rdf:RDF>
<rdf:Description rdf:about="#s1012">
<bqmodel:is>
<rdf:Bag>
<rdf:li rdf:resource="urn:miriam:uniprot:P15336" />
</rdf:Bag>
</bqmodel:is>
<bqmodel:is>
<rdf:Bag>
<rdf:li rdf:resource="urn:miriam:uniprot:P15336" />
</rdf:Bag>
</bqmodel:is>
<bqbiol:isDescribedBy><rdf:Bag><rdf:li rdf:resource="urn:casq:function:MAPK8-10_phosphorylated_phosphorylated|p38MAPK_phosphorylated_phosphorylated" /></rdf:Bag></bqbiol:isDescribedBy><bqbiol:isDescribedBy><rdf:Bag><rdf:li rdf:resource="urn:casq:cdid:s1012" /></rdf:Bag></bqbiol:isDescribedBy></rdf:Description>
</rdf:RDF>
</annotation></qual:qualitativeSpecies><qual:qualitativeSpecies qual:compartment="comp1" qual:constant="false" qual:id="sa755" qual:maxLevel="1" qual:name="JUN_rna"><annotation><rdf:RDF>
<rdf:Description rdf:about="#s1293">
<bqmodel:is>
<rdf:Bag>
<rdf:li rdf:resource="urn:miriam:entrez.gene:3725" />
</rdf:Bag>
</bqmodel:is>
<bqmodel:is>
<rdf:Bag>
<rdf:li rdf:resource="urn:miriam:ensembl:ENSG00000177606" />
</rdf:Bag>
</bqmodel:is>
<bqmodel:is>
<rdf:Bag>
<rdf:li rdf:resource="urn:miriam:entrez.gene:3725" />
</rdf:Bag>
</bqmodel:is>
<bqmodel:is>
<rdf:Bag>
<rdf:li rdf:resource="urn:miriam:ensembl:ENSG00000177606" />
</rdf:Bag>
</bqmodel:is>
<bqmodel:is>
<rdf:Bag>
<rdf:li rdf:resource="urn:miriam:entrez.gene:3725" />
</rdf:Bag>
</bqmodel:is>
<bqmodel:is>
<rdf:Bag>
<rdf:li rdf:resource="urn:miriam:ensembl:ENSG00000177606" />
</rdf:Bag>
</bqmodel:is>
<bqbiol:isDescribedBy><rdf:Bag><rdf:li rdf:resource="urn:casq:function:JUN+ATF2 _complex" /></rdf:Bag></bqbiol:isDescribedBy><bqbiol:isDescribedBy><rdf:Bag><rdf:li rdf:resource="urn:casq:cdid:s1293" /></rdf:Bag></bqbiol:isDescribedBy></rdf:Description>
</rdf:RDF>
</annotation></qual:qualitativeSpecies><qual:qualitativeSpecies qual:compartment="comp1" qual:constant="false" qual:id="sa761" qual:maxLevel="1" qual:name="GCG_rna"><annotation><rdf:RDF>
<rdf:Description rdf:about="#s1087">
<bqmodel:is>
<rdf:Bag>
<rdf:li rdf:resource="urn:miriam:ensembl:ENSG00000115263" />
</rdf:Bag>
</bqmodel:is>
<bqmodel:is>
<rdf:Bag>
<rdf:li rdf:resource="urn:miriam:entrez.gene:2641" />
</rdf:Bag>
</bqmodel:is>
<bqmodel:is>
<rdf:Bag>
<rdf:li rdf:resource="urn:miriam:ensembl:ENSG00000115263" />
</rdf:Bag>
</bqmodel:is>
<bqmodel:is>
<rdf:Bag>
<rdf:li rdf:resource="urn:miriam:entrez.gene:2641" />
</rdf:Bag>
</bqmodel:is>
<bqbiol:isDescribedBy><rdf:Bag><rdf:li rdf:resource="urn:casq:function:EGR1_phosphorylated" /></rdf:Bag></bqbiol:isDescribedBy><bqbiol:isDescribedBy><rdf:Bag><rdf:li rdf:resource="urn:casq:cdid:s1087" /></rdf:Bag></bqbiol:isDescribedBy></rdf:Description>
</rdf:RDF>
</annotation></qual:qualitativeSpecies><qual:qualitativeSpecies qual:compartment="comp1" qual:constant="false" qual:id="sa762" qual:maxLevel="1" qual:name="ACAT1_rna"><annotation><rdf:RDF>
<rdf:Description rdf:about="#s1395">
<bqmodel:is>
<rdf:Bag>
<rdf:li rdf:resource="urn:miriam:ensembl:ENSG00000075239" />
</rdf:Bag>
</bqmodel:is>
<bqmodel:is>
<rdf:Bag>
<rdf:li rdf:resource="urn:miriam:entrez.gene:38" />
</rdf:Bag>
</bqmodel:is>
<bqmodel:is>
<rdf:Bag>
<rdf:li rdf:resource="urn:miriam:ensembl:ENSG00000075239" />
</rdf:Bag>
</bqmodel:is>
<bqmodel:is>
<rdf:Bag>
<rdf:li rdf:resource="urn:miriam:entrez.gene:38" />
</rdf:Bag>
</bqmodel:is>
<bqmodel:is>
<rdf:Bag>
<rdf:li rdf:resource="urn:miriam:ensembl:ENSG00000075239" />
</rdf:Bag>
</bqmodel:is>
<bqmodel:is>
<rdf:Bag>
<rdf:li rdf:resource="urn:miriam:entrez.gene:38" />
</rdf:Bag>
</bqmodel:is>
<bqbiol:isDescribedBy><rdf:Bag><rdf:li rdf:resource="urn:casq:function:MAPK1/3_phosphorylated_phosphorylated" /></rdf:Bag></bqbiol:isDescribedBy><bqbiol:isDescribedBy><rdf:Bag><rdf:li rdf:resource="urn:casq:cdid:s1395" /></rdf:Bag></bqbiol:isDescribedBy></rdf:Description>
</rdf:RDF>
</annotation></qual:qualitativeSpecies><qual:qualitativeSpecies qual:compartment="comp1" qual:constant="false" qual:id="sa764" qual:maxLevel="1" qual:name="CETP"><annotation><rdf:RDF>
<rdf:Description rdf:about="#s1396">
<bqmodel:is>
<rdf:Bag>
<rdf:li rdf:resource="urn:miriam:uniprot:P11597" />
</rdf:Bag>
</bqmodel:is>
<bqmodel:is>
<rdf:Bag>
<rdf:li rdf:resource="urn:miriam:uniprot:P11597" />
</rdf:Bag>
</bqmodel:is>
<bqbiol:isDescribedBy><rdf:Bag><rdf:li rdf:resource="urn:casq:function:ACAT1_rna" /></rdf:Bag></bqbiol:isDescribedBy><bqbiol:isDescribedBy><rdf:Bag><rdf:li rdf:resource="urn:casq:cdid:s1396" /></rdf:Bag></bqbiol:isDescribedBy></rdf:Description>
</rdf:RDF>
</annotation></qual:qualitativeSpecies><qual:qualitativeSpecies qual:compartment="comp1" qual:constant="false" qual:id="sa765" qual:maxLevel="1" qual:name="Cell growth_br_ and proliferation_phenotype"><annotation><rdf:RDF><rdf:Description rdf:about="#s1397"><bqbiol:isDescribedBy><rdf:Bag><rdf:li rdf:resource="urn:casq:function:CETP|CCND1_rna" /></rdf:Bag></bqbiol:isDescribedBy><bqbiol:isDescribedBy><rdf:Bag><rdf:li rdf:resource="urn:casq:cdid:s1397" /></rdf:Bag></bqbiol:isDescribedBy></rdf:Description></rdf:RDF></annotation></qual:qualitativeSpecies><qual:qualitativeSpecies qual:compartment="comp1" qual:constant="false" qual:id="sa771" qual:maxLevel="1" qual:name="Inflammatory_br_ response_phenotype"><annotation><rdf:RDF><rdf:Description rdf:about="#s1070"><bqbiol:isDescribedBy><rdf:Bag><rdf:li rdf:resource="urn:casq:function:PAI2_rna|IL8|COX2" /></rdf:Bag></bqbiol:isDescribedBy><bqbiol:isDescribedBy><rdf:Bag><rdf:li rdf:resource="urn:casq:cdid:s1070" /></rdf:Bag></bqbiol:isDescribedBy></rdf:Description></rdf:RDF></annotation></qual:qualitativeSpecies><qual:qualitativeSpecies qual:compartment="comp1" qual:constant="false" qual:id="sa775" qual:maxLevel="1" qual:name="CCK1R_CELL"><annotation><rdf:RDF>
<rdf:Description rdf:about="#s1672">
<bqmodel:is>
<rdf:Bag>
<rdf:li rdf:resource="urn:miriam:uniprot:P32238" />
</rdf:Bag>
</bqmodel:is>
<bqbiol:isDescribedBy><rdf:Bag><rdf:li rdf:resource="urn:casq:function:CCK-CCK1R_complex" /></rdf:Bag></bqbiol:isDescribedBy><bqbiol:isDescribedBy><rdf:Bag><rdf:li rdf:resource="urn:casq:cdid:s1672" /></rdf:Bag></bqbiol:isDescribedBy><bqbiol:isDescribedBy><rdf:Bag><rdf:li rdf:resource="urn:casq:function:CCK1R (active)_complex" /></rdf:Bag></bqbiol:isDescribedBy><bqbiol:isDescribedBy><rdf:Bag><rdf:li rdf:resource="urn:casq:cdid:s1672" /></rdf:Bag></bqbiol:isDescribedBy></rdf:Description>
</rdf:RDF>
</annotation></qual:qualitativeSpecies><qual:qualitativeSpecies qual:compartment="comp1" qual:constant="true" qual:id="sa777" qual:maxLevel="1" qual:name="RGS2_CELL"><annotation><rdf:RDF>
<rdf:Description rdf:about="#s1777">
<bqmodel:is>
<rdf:Bag>
<rdf:li rdf:resource="urn:miriam:uniprot:P41220" />
</rdf:Bag>
</bqmodel:is>
<bqbiol:isDescribedBy><rdf:Bag><rdf:li rdf:resource="urn:casq:function:RGS2" /></rdf:Bag></bqbiol:isDescribedBy><bqbiol:isDescribedBy><rdf:Bag><rdf:li rdf:resource="urn:casq:cdid:s1777" /></rdf:Bag></bqbiol:isDescribedBy><bqbiol:isDescribedBy><rdf:Bag><rdf:li rdf:resource="urn:casq:function:RGS2" /></rdf:Bag></bqbiol:isDescribedBy><bqbiol:isDescribedBy><rdf:Bag><rdf:li rdf:resource="urn:casq:cdid:s1777" /></rdf:Bag></bqbiol:isDescribedBy></rdf:Description>
</rdf:RDF>
</annotation></qual:qualitativeSpecies><qual:qualitativeSpecies qual:compartment="comp1" qual:constant="false" qual:id="sa779" qual:maxLevel="1" qual:name="PPAR_gamma__phosphorylated"><annotation><rdf:RDF>
<rdf:Description rdf:about="#s1446">
<bqmodel:is>
<rdf:Bag>
<rdf:li rdf:resource="urn:miriam:uniprot:P37231" />
</rdf:Bag>
</bqmodel:is>
<bqmodel:is>
<rdf:Bag>
<rdf:li rdf:resource="urn:miriam:uniprot:P37231" />
</rdf:Bag>
</bqmodel:is>
<bqbiol:isDescribedBy><rdf:Bag><rdf:li rdf:resource="urn:casq:function:MAPK1/3_phosphorylated_phosphorylated" /></rdf:Bag></bqbiol:isDescribedBy><bqbiol:isDescribedBy><rdf:Bag><rdf:li rdf:resource="urn:casq:cdid:s1446" /></rdf:Bag></bqbiol:isDescribedBy></rdf:Description>
</rdf:RDF>
</annotation></qual:qualitativeSpecies><qual:qualitativeSpecies qual:compartment="comp1" qual:constant="true" qual:id="sa784" qual:maxLevel="1" qual:name="p190RhoGEF"><annotation><rdf:RDF>
<rdf:Description rdf:about="#s1452">
<bqmodel:is>
<rdf:Bag>
<rdf:li rdf:resource="urn:miriam:uniprot:Q8N1W1" />
</rdf:Bag>
</bqmodel:is>
<bqbiol:isDescribedBy><rdf:Bag><rdf:li rdf:resource="urn:casq:function:p190RhoGEF" /></rdf:Bag></bqbiol:isDescribedBy><bqbiol:isDescribedBy><rdf:Bag><rdf:li rdf:resource="urn:casq:cdid:s1452" /></rdf:Bag></bqbiol:isDescribedBy></rdf:Description>
</rdf:RDF>
</annotation></qual:qualitativeSpecies><qual:qualitativeSpecies qual:compartment="comp1" qual:constant="false" qual:id="sa787" qual:maxLevel="1" qual:name="ODC1"><annotation><rdf:RDF>
<rdf:Description rdf:about="#s1455">
<bqmodel:is>
<rdf:Bag>
<rdf:li rdf:resource="urn:miriam:uniprot:P11926" />
</rdf:Bag>
</bqmodel:is>
<bqmodel:is>
<rdf:Bag>
<rdf:li rdf:resource="urn:miriam:ensembl:ENSG00000115758" />
</rdf:Bag>
</bqmodel:is>
<bqmodel:is>
<rdf:Bag>
<rdf:li rdf:resource="urn:miriam:entrez.gene:4953" />
</rdf:Bag>
</bqmodel:is>
<bqbiol:isDescribedBy><rdf:Bag><rdf:li rdf:resource="urn:casq:function:EIF4E" /></rdf:Bag></bqbiol:isDescribedBy><bqbiol:isDescribedBy><rdf:Bag><rdf:li rdf:resource="urn:casq:cdid:s1455" /></rdf:Bag></bqbiol:isDescribedBy></rdf:Description>
</rdf:RDF>
</annotation></qual:qualitativeSpecies><qual:qualitativeSpecies qual:compartment="comp1" qual:constant="false" qual:id="sa794" qual:maxLevel="1" qual:name="MOB1_rna"><annotation><rdf:RDF>
<rdf:Description rdf:about="#s1464">
<bqmodel:is>
<rdf:Bag>
<rdf:li rdf:resource="urn:miriam:ensembl:ENSG00000114978" />
</rdf:Bag>
</bqmodel:is>
<bqmodel:is>
<rdf:Bag>
<rdf:li rdf:resource="urn:miriam:entrez.gene:55233" />
</rdf:Bag>
</bqmodel:is>
<bqmodel:is>
<rdf:Bag>
<rdf:li rdf:resource="urn:miriam:ensembl:ENSG00000114978" />
</rdf:Bag>
</bqmodel:is>
<bqmodel:is>
<rdf:Bag>
<rdf:li rdf:resource="urn:miriam:entrez.gene:55233" />
</rdf:Bag>
</bqmodel:is>
<bqmodel:is>
<rdf:Bag>
<rdf:li rdf:resource="urn:miriam:ensembl:ENSG00000114978" />
</rdf:Bag>
</bqmodel:is>
<bqmodel:is>
<rdf:Bag>
<rdf:li rdf:resource="urn:miriam:entrez.gene:55233" />
</rdf:Bag>
</bqmodel:is>
<bqbiol:isDescribedBy><rdf:Bag><rdf:li rdf:resource="urn:casq:function:NFKB1/RELA heterodimer_complex" /></rdf:Bag></bqbiol:isDescribedBy><bqbiol:isDescribedBy><rdf:Bag><rdf:li rdf:resource="urn:casq:cdid:s1464" /></rdf:Bag></bqbiol:isDescribedBy></rdf:Description>
</rdf:RDF>
</annotation></qual:qualitativeSpecies><qual:qualitativeSpecies qual:compartment="comp1" qual:constant="false" qual:id="sa797" qual:maxLevel="1" qual:name="CALCA_rna"><annotation><rdf:RDF>
<rdf:Description rdf:about="#s1467">
<bqmodel:is>
<rdf:Bag>
<rdf:li rdf:resource="urn:miriam:ensembl:ENSG00000262933" />
</rdf:Bag>
</bqmodel:is>
<bqmodel:is>
<rdf:Bag>
<rdf:li rdf:resource="urn:miriam:entrez.gene:796" />
</rdf:Bag>
</bqmodel:is>
<bqmodel:is>
<rdf:Bag>
<rdf:li rdf:resource="urn:miriam:ensembl:ENSG00000262933" />
</rdf:Bag>
</bqmodel:is>
<bqmodel:is>
<rdf:Bag>
<rdf:li rdf:resource="urn:miriam:entrez.gene:796" />
</rdf:Bag>
</bqmodel:is>
<bqmodel:is>
<rdf:Bag>
<rdf:li rdf:resource="urn:miriam:ensembl:ENSG00000262933" />
</rdf:Bag>
</bqmodel:is>
<bqmodel:is>
<rdf:Bag>
<rdf:li rdf:resource="urn:miriam:entrez.gene:796" />
</rdf:Bag>
</bqmodel:is>
<bqbiol:isDescribedBy><rdf:Bag><rdf:li rdf:resource="urn:casq:function:NFKB1/RELA heterodimer_complex" /></rdf:Bag></bqbiol:isDescribedBy><bqbiol:isDescribedBy><rdf:Bag><rdf:li rdf:resource="urn:casq:cdid:s1467" /></rdf:Bag></bqbiol:isDescribedBy></rdf:Description>
</rdf:RDF>
</annotation></qual:qualitativeSpecies><qual:qualitativeSpecies qual:compartment="comp1" qual:constant="false" qual:id="sa800" qual:maxLevel="1" qual:name="CXCL2_rna"><annotation><rdf:RDF>
<rdf:Description rdf:about="#s1470">
<bqmodel:is>
<rdf:Bag>
<rdf:li rdf:resource="urn:miriam:ensembl:ENSG00000081041" />
</rdf:Bag>
</bqmodel:is>
<bqmodel:is>
<rdf:Bag>
<rdf:li rdf:resource="urn:miriam:entrez.gene:2920" />
</rdf:Bag>
</bqmodel:is>
<bqmodel:is>
<rdf:Bag>
<rdf:li rdf:resource="urn:miriam:ensembl:ENSG00000081041" />
</rdf:Bag>
</bqmodel:is>
<bqmodel:is>
<rdf:Bag>
<rdf:li rdf:resource="urn:miriam:entrez.gene:2920" />
</rdf:Bag>
</bqmodel:is>
<bqmodel:is>
<rdf:Bag>
<rdf:li rdf:resource="urn:miriam:ensembl:ENSG00000081041" />
</rdf:Bag>
</bqmodel:is>
<bqmodel:is>
<rdf:Bag>
<rdf:li rdf:resource="urn:miriam:entrez.gene:2920" />
</rdf:Bag>
</bqmodel:is>
<bqbiol:isDescribedBy><rdf:Bag><rdf:li rdf:resource="urn:casq:function:NFKB1/RELA heterodimer_complex|AP1 (FOS+JUN)_complex" /></rdf:Bag></bqbiol:isDescribedBy><bqbiol:isDescribedBy><rdf:Bag><rdf:li rdf:resource="urn:casq:cdid:s1470" /></rdf:Bag></bqbiol:isDescribedBy></rdf:Description>
</rdf:RDF>
</annotation></qual:qualitativeSpecies><qual:qualitativeSpecies qual:compartment="comp1" qual:constant="false" qual:id="sa804" qual:maxLevel="1" qual:name="TAC1_rna"><annotation><rdf:RDF>
<rdf:Description rdf:about="#s1474">
<bqmodel:is>
<rdf:Bag>
<rdf:li rdf:resource="urn:miriam:ensembl:ENSG00000006128" />
</rdf:Bag>
</bqmodel:is>
<bqmodel:is>
<rdf:Bag>
<rdf:li rdf:resource="urn:miriam:entrez.gene:6863" />
</rdf:Bag>
</bqmodel:is>
<bqmodel:is>
<rdf:Bag>
<rdf:li rdf:resource="urn:miriam:ensembl:ENSG00000006128" />
</rdf:Bag>
</bqmodel:is>
<bqmodel:is>
<rdf:Bag>
<rdf:li rdf:resource="urn:miriam:entrez.gene:6863" />
</rdf:Bag>
</bqmodel:is>
<bqmodel:is>
<rdf:Bag>
<rdf:li rdf:resource="urn:miriam:ensembl:ENSG00000006128" />
</rdf:Bag>
</bqmodel:is>
<bqmodel:is>
<rdf:Bag>
<rdf:li rdf:resource="urn:miriam:entrez.gene:6863" />
</rdf:Bag>
</bqmodel:is>
<bqbiol:isDescribedBy><rdf:Bag><rdf:li rdf:resource="urn:casq:function:NFKB1/RELA heterodimer_complex|AP1 (FOS+JUN)_complex" /></rdf:Bag></bqbiol:isDescribedBy><bqbiol:isDescribedBy><rdf:Bag><rdf:li rdf:resource="urn:casq:cdid:s1474" /></rdf:Bag></bqbiol:isDescribedBy></rdf:Description>
</rdf:RDF>
</annotation></qual:qualitativeSpecies><qual:qualitativeSpecies qual:compartment="comp1" qual:constant="false" qual:id="sa808" qual:maxLevel="1" qual:name="TACR1_rna"><annotation><rdf:RDF>
<rdf:Description rdf:about="#s1478">
<bqmodel:is>
<rdf:Bag>
<rdf:li rdf:resource="urn:miriam:ensembl:ENSG00000115353" />
</rdf:Bag>
</bqmodel:is>
<bqmodel:is>
<rdf:Bag>
<rdf:li rdf:resource="urn:miriam:entrez.gene:6869" />
</rdf:Bag>
</bqmodel:is>
<bqmodel:is>
<rdf:Bag>
<rdf:li rdf:resource="urn:miriam:ensembl:ENSG00000115353" />
</rdf:Bag>
</bqmodel:is>
<bqmodel:is>
<rdf:Bag>
<rdf:li rdf:resource="urn:miriam:entrez.gene:6869" />
</rdf:Bag>
</bqmodel:is>
<bqmodel:is>
<rdf:Bag>
<rdf:li rdf:resource="urn:miriam:ensembl:ENSG00000115353" />
</rdf:Bag>
</bqmodel:is>
<bqmodel:is>
<rdf:Bag>
<rdf:li rdf:resource="urn:miriam:entrez.gene:6869" />
</rdf:Bag>
</bqmodel:is>
<bqbiol:isDescribedBy><rdf:Bag><rdf:li rdf:resource="urn:casq:function:NFKB1/RELA heterodimer_complex|AP1 (FOS+JUN)_complex" /></rdf:Bag></bqbiol:isDescribedBy><bqbiol:isDescribedBy><rdf:Bag><rdf:li rdf:resource="urn:casq:cdid:s1478" /></rdf:Bag></bqbiol:isDescribedBy></rdf:Description>
</rdf:RDF>
</annotation></qual:qualitativeSpecies><qual:qualitativeSpecies qual:compartment="comp1" qual:constant="false" qual:id="sa814" qual:maxLevel="1" qual:name="RYR1/2/3"><annotation><rdf:RDF>
<rdf:Description rdf:about="#s1904">
<bqmodel:is>
<rdf:Bag>
<rdf:li rdf:resource="urn:miriam:uniprot:P21817" />
</rdf:Bag>
</bqmodel:is>
<bqmodel:is>
<rdf:Bag>
<rdf:li rdf:resource="urn:miriam:uniprot:Q92736" />
</rdf:Bag>
</bqmodel:is>
<bqmodel:is>
<rdf:Bag>
<rdf:li rdf:resource="urn:miriam:uniprot:Q15413" />
</rdf:Bag>
</bqmodel:is>
<bqmodel:is>
<rdf:Bag>
<rdf:li rdf:resource="urn:miriam:uniprot:P21817" />
</rdf:Bag>
</bqmodel:is>
<bqmodel:is>
<rdf:Bag>
<rdf:li rdf:resource="urn:miriam:uniprot:Q92736" />
</rdf:Bag>
</bqmodel:is>
<bqmodel:is>
<rdf:Bag>
<rdf:li rdf:resource="urn:miriam:uniprot:Q15413" />
</rdf:Bag>
</bqmodel:is>
<bqbiol:isDescribedBy><rdf:Bag><rdf:li rdf:resource="urn:casq:function:cADPR_simple_molecule|Ca_super_2+_endsuper__ion|Caffeine_drug|FK506_drug&amp;!AA_simple_molecule" /></rdf:Bag></bqbiol:isDescribedBy><bqbiol:isDescribedBy><rdf:Bag><rdf:li rdf:resource="urn:casq:cdid:s1904" /></rdf:Bag></bqbiol:isDescribedBy></rdf:Description>
</rdf:RDF>
</annotation></qual:qualitativeSpecies><qual:qualitativeSpecies qual:compartment="comp1" qual:constant="true" qual:id="sa818" qual:maxLevel="1" qual:name="SHC"><annotation><rdf:RDF><rdf:Description rdf:about="#s1509"><bqbiol:isDescribedBy><rdf:Bag><rdf:li rdf:resource="urn:casq:function:SHC" /></rdf:Bag></bqbiol:isDescribedBy><bqbiol:isDescribedBy><rdf:Bag><rdf:li rdf:resource="urn:casq:cdid:s1509" /></rdf:Bag></bqbiol:isDescribedBy></rdf:Description></rdf:RDF></annotation></qual:qualitativeSpecies><qual:qualitativeSpecies qual:compartment="comp1" qual:constant="false" qual:id="sa819" qual:maxLevel="1" qual:name="IRS1_phosphorylated_CELL"><annotation><rdf:RDF>
<rdf:Description rdf:about="#s1667">
<bqmodel:is>
<rdf:Bag>
<rdf:li rdf:resource="urn:miriam:uniprot:P35568" />
</rdf:Bag>
</bqmodel:is>
<bqbiol:isDescribedBy><rdf:Bag><rdf:li rdf:resource="urn:casq:function:IRS1_phosphorylated" /></rdf:Bag></bqbiol:isDescribedBy><bqbiol:isDescribedBy><rdf:Bag><rdf:li rdf:resource="urn:casq:cdid:s1667" /></rdf:Bag></bqbiol:isDescribedBy></rdf:Description>
</rdf:RDF>
</annotation></qual:qualitativeSpecies><qual:qualitativeSpecies qual:compartment="comp1" qual:constant="false" qual:id="sa820" qual:maxLevel="1" qual:name="TRAF6"><annotation><rdf:RDF>
<rdf:Description rdf:about="#s860">
<bqmodel:is>
<rdf:Bag>
<rdf:li rdf:resource="urn:miriam:uniprot:Q9Y4K3" />
</rdf:Bag>
</bqmodel:is>
<bqbiol:isDescribedBy><rdf:Bag><rdf:li rdf:resource="urn:casq:function:CCK2R_phosphorylated_phosphorylated_phosphorylated_phosphorylated_phosphorylated_phosphorylated_phosphorylated_phosphorylated_phosphorylated_phosphorylated_phosphorylated_phosphorylated" /></rdf:Bag></bqbiol:isDescribedBy><bqbiol:isDescribedBy><rdf:Bag><rdf:li rdf:resource="urn:casq:cdid:s860" /></rdf:Bag></bqbiol:isDescribedBy></rdf:Description>
</rdf:RDF>
</annotation></qual:qualitativeSpecies><qual:qualitativeSpecies qual:compartment="comp1" qual:constant="true" qual:id="sa821" qual:maxLevel="1" qual:name="MEN1_NUCLEUS"><annotation><rdf:RDF>
<rdf:Description rdf:about="#s28">
<bqmodel:is>
<rdf:Bag>
<rdf:li rdf:resource="urn:miriam:uniprot:O00255" />
</rdf:Bag>
</bqmodel:is>
<bqbiol:isDescribedBy><rdf:Bag><rdf:li rdf:resource="urn:casq:function:MEN1" /></rdf:Bag></bqbiol:isDescribedBy><bqbiol:isDescribedBy><rdf:Bag><rdf:li rdf:resource="urn:casq:cdid:s28" /></rdf:Bag></bqbiol:isDescribedBy><bqbiol:isDescribedBy><rdf:Bag><rdf:li rdf:resource="urn:casq:function:MEN1" /></rdf:Bag></bqbiol:isDescribedBy><bqbiol:isDescribedBy><rdf:Bag><rdf:li rdf:resource="urn:casq:cdid:s28" /></rdf:Bag></bqbiol:isDescribedBy></rdf:Description>
</rdf:RDF>
</annotation></qual:qualitativeSpecies><qual:qualitativeSpecies qual:compartment="comp1" qual:constant="false" qual:id="sa822" qual:maxLevel="1" qual:name="FOS_rna"><annotation><rdf:RDF>
<rdf:Description rdf:about="#s1292">
<bqmodel:is>
<rdf:Bag>
<rdf:li rdf:resource="urn:miriam:entrez.gene:2353" />
</rdf:Bag>
</bqmodel:is>
<bqmodel:is>
<rdf:Bag>
<rdf:li rdf:resource="urn:miriam:ensembl:ENSG00000170345" />
</rdf:Bag>
</bqmodel:is>
<bqmodel:is>
<rdf:Bag>
<rdf:li rdf:resource="urn:miriam:entrez.gene:2353" />
</rdf:Bag>
</bqmodel:is>
<bqmodel:is>
<rdf:Bag>
<rdf:li rdf:resource="urn:miriam:ensembl:ENSG00000170345" />
</rdf:Bag>
</bqmodel:is>
<bqmodel:is>
<rdf:Bag>
<rdf:li rdf:resource="urn:miriam:entrez.gene:2353" />
</rdf:Bag>
</bqmodel:is>
<bqmodel:is>
<rdf:Bag>
<rdf:li rdf:resource="urn:miriam:ensembl:ENSG00000170345" />
</rdf:Bag>
</bqmodel:is>
<bqbiol:isDescribedBy><rdf:Bag><rdf:li rdf:resource="urn:casq:function:SRF_phosphorylated|CREB1_phosphorylated|ELK1_phosphorylated|SAP1|RHOA-GTP&amp;!ICER" /></rdf:Bag></bqbiol:isDescribedBy><bqbiol:isDescribedBy><rdf:Bag><rdf:li rdf:resource="urn:casq:cdid:s1292" /></rdf:Bag></bqbiol:isDescribedBy></rdf:Description>
</rdf:RDF>
</annotation></qual:qualitativeSpecies><qual:qualitativeSpecies qual:compartment="comp1" qual:constant="false" qual:id="sa823" qual:maxLevel="1" qual:name="MCL1_rna"><annotation><rdf:RDF>
<rdf:Description rdf:about="#s1127">
<bqmodel:is>
<rdf:Bag>
<rdf:li rdf:resource="urn:miriam:entrez.gene:4170" />
</rdf:Bag>
</bqmodel:is>
<bqmodel:is>
<rdf:Bag>
<rdf:li rdf:resource="urn:miriam:ensembl:ENSG00000143384" />
</rdf:Bag>
</bqmodel:is>
<bqmodel:is>
<rdf:Bag>
<rdf:li rdf:resource="urn:miriam:entrez.gene:4170" />
</rdf:Bag>
</bqmodel:is>
<bqmodel:is>
<rdf:Bag>
<rdf:li rdf:resource="urn:miriam:ensembl:ENSG00000143384" />
</rdf:Bag>
</bqmodel:is>
<bqbiol:isDescribedBy><rdf:Bag><rdf:li rdf:resource="urn:casq:function:SRF_phosphorylated|ELK1_phosphorylated" /></rdf:Bag></bqbiol:isDescribedBy><bqbiol:isDescribedBy><rdf:Bag><rdf:li rdf:resource="urn:casq:cdid:s1512" /></rdf:Bag></bqbiol:isDescribedBy></rdf:Description>
</rdf:RDF>
</annotation></qual:qualitativeSpecies><qual:qualitativeSpecies qual:compartment="comp1" qual:constant="false" qual:id="sa825" qual:maxLevel="1" qual:name="PLA2_phosphorylated_phosphorylated_CELL"><annotation><rdf:RDF>
<rdf:Description rdf:about="#s1871">
<bqmodel:is>
<rdf:Bag>
<rdf:li rdf:resource="urn:miriam:uniprot:P47712" />
</rdf:Bag>
</bqmodel:is>
<bqmodel:is>
<rdf:Bag>
<rdf:li rdf:resource="urn:miriam:uniprot:P47712" />
</rdf:Bag>
</bqmodel:is>
<bqbiol:isDescribedBy><rdf:Bag><rdf:li rdf:resource="urn:casq:function:CCK2R_phosphorylated_phosphorylated_phosphorylated_phosphorylated_phosphorylated_phosphorylated_phosphorylated_phosphorylated_phosphorylated_phosphorylated_phosphorylated_phosphorylated" /></rdf:Bag></bqbiol:isDescribedBy><bqbiol:isDescribedBy><rdf:Bag><rdf:li rdf:resource="urn:casq:cdid:s1871" /></rdf:Bag></bqbiol:isDescribedBy></rdf:Description>
</rdf:RDF>
</annotation></qual:qualitativeSpecies><qual:qualitativeSpecies qual:compartment="comp1" qual:constant="false" qual:id="sa827" qual:maxLevel="1" qual:name="PLA2_phosphorylated_phosphorylated_CELL"><annotation><rdf:RDF>
<rdf:Description rdf:about="#s1516">
<bqmodel:is>
<rdf:Bag>
<rdf:li rdf:resource="urn:miriam:uniprot:P47712" />
</rdf:Bag>
</bqmodel:is>
<bqbiol:isDescribedBy><rdf:Bag><rdf:li rdf:resource="urn:casq:function:PLA2_phosphorylated_phosphorylated&amp;G_beta_gamma__complex" /></rdf:Bag></bqbiol:isDescribedBy><bqbiol:isDescribedBy><rdf:Bag><rdf:li rdf:resource="urn:casq:cdid:s1516" /></rdf:Bag></bqbiol:isDescribedBy></rdf:Description>
</rdf:RDF>
</annotation></qual:qualitativeSpecies><qual:qualitativeSpecies qual:compartment="comp1" qual:constant="false" qual:id="sa828" qual:maxLevel="1" qual:name="AA_simple_molecule"><annotation><rdf:RDF>
<rdf:Description rdf:about="#s1497">
<bqmodel:is>
<rdf:Bag>
<rdf:li rdf:resource="urn:miriam:obo.chebi:CHEBI%3A15843" />
</rdf:Bag>
</bqmodel:is>
<bqbiol:isDescribedBy><rdf:Bag><rdf:li rdf:resource="urn:casq:function:Phospholipid_simple_molecule&amp;PLA2_phosphorylated_phosphorylated" /></rdf:Bag></bqbiol:isDescribedBy><bqbiol:isDescribedBy><rdf:Bag><rdf:li rdf:resource="urn:casq:cdid:s1497" /></rdf:Bag></bqbiol:isDescribedBy></rdf:Description>
</rdf:RDF>
</annotation></qual:qualitativeSpecies><qual:qualitativeSpecies qual:compartment="comp1" qual:constant="false" qual:id="sa835" qual:maxLevel="1" qual:name="PKA-C_alpha_/_beta_/_gamma__CELL"><annotation><rdf:RDF>
<rdf:Description rdf:about="#s1734">
<bqmodel:is>
<rdf:Bag>
<rdf:li rdf:resource="urn:miriam:uniprot:P17612" />
</rdf:Bag>
</bqmodel:is>
<bqmodel:is>
<rdf:Bag>
<rdf:li rdf:resource="urn:miriam:uniprot:P22694" />
</rdf:Bag>
</bqmodel:is>
<bqmodel:is>
<rdf:Bag>
<rdf:li rdf:resource="urn:miriam:uniprot:P22612" />
</rdf:Bag>
</bqmodel:is>
<bqbiol:isDescribedBy><rdf:Bag><rdf:li rdf:resource="urn:casq:function:PKA Holoenzyme I_complex|PKA Holoenzyme II_complex" /></rdf:Bag></bqbiol:isDescribedBy><bqbiol:isDescribedBy><rdf:Bag><rdf:li rdf:resource="urn:casq:cdid:s1734" /></rdf:Bag></bqbiol:isDescribedBy></rdf:Description>
</rdf:RDF>
</annotation></qual:qualitativeSpecies><qual:qualitativeSpecies qual:compartment="comp1" qual:constant="false" qual:id="sa836" qual:maxLevel="1" qual:name="cAMP_simple_molecule_CELL"><annotation><rdf:RDF>
<rdf:Description rdf:about="#s1840">
<bqmodel:is>
<rdf:Bag>
<rdf:li rdf:resource="urn:miriam:obo.chebi:CHEBI%3A17489" />
</rdf:Bag>
</bqmodel:is>
<bqbiol:isDescribedBy><rdf:Bag><rdf:li rdf:resource="urn:casq:function:ATP_simple_molecule&amp;Adenylate_br_ cyclase" /></rdf:Bag></bqbiol:isDescribedBy><bqbiol:isDescribedBy><rdf:Bag><rdf:li rdf:resource="urn:casq:cdid:s1840" /></rdf:Bag></bqbiol:isDescribedBy><bqbiol:isDescribedBy><rdf:Bag><rdf:li rdf:resource="urn:casq:function:cAMP_simple_molecule" /></rdf:Bag></bqbiol:isDescribedBy><bqbiol:isDescribedBy><rdf:Bag><rdf:li rdf:resource="urn:casq:cdid:s1840" /></rdf:Bag></bqbiol:isDescribedBy><bqbiol:isDescribedBy><rdf:Bag><rdf:li rdf:resource="urn:casq:function:cAMP_simple_molecule" /></rdf:Bag></bqbiol:isDescribedBy><bqbiol:isDescribedBy><rdf:Bag><rdf:li rdf:resource="urn:casq:cdid:s1840" /></rdf:Bag></bqbiol:isDescribedBy></rdf:Description>
</rdf:RDF>
</annotation></qual:qualitativeSpecies><qual:qualitativeSpecies qual:compartment="comp1" qual:constant="false" qual:id="sa840" qual:maxLevel="1" qual:name="cAMP_simple_molecule_CELL"><annotation><rdf:RDF>
<rdf:Description rdf:about="#s1840">
<bqmodel:is>
<rdf:Bag>
<rdf:li rdf:resource="urn:miriam:obo.chebi:CHEBI%3A17489" />
</rdf:Bag>
</bqmodel:is>
<bqbiol:isDescribedBy><rdf:Bag><rdf:li rdf:resource="urn:casq:function:ATP_simple_molecule&amp;Adenylate_br_ cyclase" /></rdf:Bag></bqbiol:isDescribedBy><bqbiol:isDescribedBy><rdf:Bag><rdf:li rdf:resource="urn:casq:cdid:s1840" /></rdf:Bag></bqbiol:isDescribedBy><bqbiol:isDescribedBy><rdf:Bag><rdf:li rdf:resource="urn:casq:function:cAMP_simple_molecule" /></rdf:Bag></bqbiol:isDescribedBy><bqbiol:isDescribedBy><rdf:Bag><rdf:li rdf:resource="urn:casq:cdid:s1840" /></rdf:Bag></bqbiol:isDescribedBy><bqbiol:isDescribedBy><rdf:Bag><rdf:li rdf:resource="urn:casq:function:cAMP_simple_molecule" /></rdf:Bag></bqbiol:isDescribedBy><bqbiol:isDescribedBy><rdf:Bag><rdf:li rdf:resource="urn:casq:cdid:s1840" /></rdf:Bag></bqbiol:isDescribedBy></rdf:Description>
</rdf:RDF>
</annotation></qual:qualitativeSpecies><qual:qualitativeSpecies qual:compartment="comp1" qual:constant="false" qual:id="sa842" qual:maxLevel="1" qual:name="PKA-C_alpha_/_beta_/_gamma__NUCLEUS"><annotation><rdf:RDF>
<rdf:Description rdf:about="#s1529">
<bqmodel:is>
<rdf:Bag>
<rdf:li rdf:resource="urn:miriam:uniprot:P17612" />
</rdf:Bag>
</bqmodel:is>
<bqmodel:is>
<rdf:Bag>
<rdf:li rdf:resource="urn:miriam:uniprot:P22694" />
</rdf:Bag>
</bqmodel:is>
<bqmodel:is>
<rdf:Bag>
<rdf:li rdf:resource="urn:miriam:uniprot:P22612" />
</rdf:Bag>
</bqmodel:is>
<bqbiol:isDescribedBy><rdf:Bag><rdf:li rdf:resource="urn:casq:function:PKA-C_alpha_/_beta_/_gamma_" /></rdf:Bag></bqbiol:isDescribedBy><bqbiol:isDescribedBy><rdf:Bag><rdf:li rdf:resource="urn:casq:cdid:s1529" /></rdf:Bag></bqbiol:isDescribedBy></rdf:Description>
</rdf:RDF>
</annotation></qual:qualitativeSpecies><qual:qualitativeSpecies qual:compartment="comp1" qual:constant="true" qual:id="sa845" qual:maxLevel="1" qual:name="Caffeine_drug"><annotation><rdf:RDF>
<rdf:Description rdf:about="#s1542">
<bqmodel:is>
<rdf:Bag>
<rdf:li rdf:resource="urn:miriam:obo.chebi:CHEBI%3A27732" />
</rdf:Bag>
</bqmodel:is>
<bqbiol:isDescribedBy><rdf:Bag><rdf:li rdf:resource="urn:casq:function:Caffeine_drug" /></rdf:Bag></bqbiol:isDescribedBy><bqbiol:isDescribedBy><rdf:Bag><rdf:li rdf:resource="urn:casq:cdid:s1542" /></rdf:Bag></bqbiol:isDescribedBy></rdf:Description>
</rdf:RDF>
</annotation></qual:qualitativeSpecies><qual:qualitativeSpecies qual:compartment="comp1" qual:constant="true" qual:id="sa846" qual:maxLevel="1" qual:name="FK506_drug"><annotation><rdf:RDF><rdf:Description rdf:about="#s1543"><bqbiol:isDescribedBy><rdf:Bag><rdf:li rdf:resource="urn:casq:function:FK506_drug" /></rdf:Bag></bqbiol:isDescribedBy><bqbiol:isDescribedBy><rdf:Bag><rdf:li rdf:resource="urn:casq:cdid:s1543" /></rdf:Bag></bqbiol:isDescribedBy></rdf:Description></rdf:RDF></annotation></qual:qualitativeSpecies><qual:qualitativeSpecies qual:compartment="comp1" qual:constant="true" qual:id="sa847" qual:maxLevel="1" qual:name="ARHGAP4"><annotation><rdf:RDF>
<rdf:Description rdf:about="#s1870">
<bqmodel:is>
<rdf:Bag>
<rdf:li rdf:resource="urn:miriam:uniprot:P98171" />
</rdf:Bag>
</bqmodel:is>
<bqbiol:isDescribedBy><rdf:Bag><rdf:li rdf:resource="urn:casq:function:ARHGAP4" /></rdf:Bag></bqbiol:isDescribedBy><bqbiol:isDescribedBy><rdf:Bag><rdf:li rdf:resource="urn:casq:cdid:s1870" /></rdf:Bag></bqbiol:isDescribedBy></rdf:Description>
</rdf:RDF>
</annotation></qual:qualitativeSpecies><qual:qualitativeSpecies qual:compartment="comp1" qual:constant="true" qual:id="sa850" qual:maxLevel="1" qual:name="RGS2_CELL"><annotation><rdf:RDF>
<rdf:Description rdf:about="#s1777">
<bqmodel:is>
<rdf:Bag>
<rdf:li rdf:resource="urn:miriam:uniprot:P41220" />
</rdf:Bag>
</bqmodel:is>
<bqbiol:isDescribedBy><rdf:Bag><rdf:li rdf:resource="urn:casq:function:RGS2" /></rdf:Bag></bqbiol:isDescribedBy><bqbiol:isDescribedBy><rdf:Bag><rdf:li rdf:resource="urn:casq:cdid:s1777" /></rdf:Bag></bqbiol:isDescribedBy><bqbiol:isDescribedBy><rdf:Bag><rdf:li rdf:resource="urn:casq:function:RGS2" /></rdf:Bag></bqbiol:isDescribedBy><bqbiol:isDescribedBy><rdf:Bag><rdf:li rdf:resource="urn:casq:cdid:s1777" /></rdf:Bag></bqbiol:isDescribedBy></rdf:Description>
</rdf:RDF>
</annotation></qual:qualitativeSpecies><qual:qualitativeSpecies qual:compartment="comp1" qual:constant="false" qual:id="sa851" qual:maxLevel="1" qual:name="BCL2L1_Mitochondria"><annotation><rdf:RDF>
<rdf:Description rdf:about="#s1554">
<bqmodel:is>
<rdf:Bag>
<rdf:li rdf:resource="urn:miriam:uniprot:Q07817" />
</rdf:Bag>
</bqmodel:is>
<bqbiol:isDescribedBy><rdf:Bag><rdf:li rdf:resource="urn:casq:function:ROCK1_phosphorylated_phosphorylated|BCL2L1" /></rdf:Bag></bqbiol:isDescribedBy><bqbiol:isDescribedBy><rdf:Bag><rdf:li rdf:resource="urn:casq:cdid:s1554" /></rdf:Bag></bqbiol:isDescribedBy></rdf:Description>
</rdf:RDF>
</annotation></qual:qualitativeSpecies><qual:qualitativeSpecies qual:compartment="comp1" qual:constant="false" qual:id="sa852" qual:maxLevel="1" qual:name="MCL1"><annotation><rdf:RDF>
<rdf:Description rdf:about="#s1557">
<bqmodel:is>
<rdf:Bag>
<rdf:li rdf:resource="urn:miriam:uniprot:Q07820" />
</rdf:Bag>
</bqmodel:is>
<bqbiol:isDescribedBy><rdf:Bag><rdf:li rdf:resource="urn:casq:function:MCL1_rna" /></rdf:Bag></bqbiol:isDescribedBy><bqbiol:isDescribedBy><rdf:Bag><rdf:li rdf:resource="urn:casq:cdid:s1557" /></rdf:Bag></bqbiol:isDescribedBy></rdf:Description>
</rdf:RDF>
</annotation></qual:qualitativeSpecies><qual:qualitativeSpecies qual:compartment="comp1" qual:constant="false" qual:id="sa860" qual:maxLevel="1" qual:name="Caspase-3"><annotation><rdf:RDF>
<rdf:Description rdf:about="#s1569">
<bqmodel:is>
<rdf:Bag>
<rdf:li rdf:resource="urn:miriam:uniprot:P42574" />
</rdf:Bag>
</bqmodel:is>
<bqbiol:isDescribedBy><rdf:Bag><rdf:li rdf:resource="urn:casq:function:Pro-caspase-3&amp;Cytochrome C_simple_molecule" /></rdf:Bag></bqbiol:isDescribedBy><bqbiol:isDescribedBy><rdf:Bag><rdf:li rdf:resource="urn:casq:cdid:s1569" /></rdf:Bag></bqbiol:isDescribedBy></rdf:Description>
</rdf:RDF>
</annotation></qual:qualitativeSpecies><qual:qualitativeSpecies qual:compartment="comp1" qual:constant="false" qual:id="sa862" qual:maxLevel="1" qual:name="Cytochrome C_simple_molecule"><annotation><rdf:RDF>
<rdf:Description rdf:about="#s1918">
<bqmodel:is>
<rdf:Bag>
<rdf:li rdf:resource="urn:miriam:obo.chebi:CHEBI%3A18070" />
</rdf:Bag>
</bqmodel:is>
<bqmodel:is>
<rdf:Bag>
<rdf:li rdf:resource="urn:miriam:obo.chebi:CHEBI%3A18070" />
</rdf:Bag>
</bqmodel:is>
<bqbiol:isDescribedBy><rdf:Bag><rdf:li rdf:resource="urn:casq:function:BAX|BAD/BCL2L1_br_heterodimer_complex|BAD/BCL2_br_heterodimer_complex&amp;!BCL2&amp;!BCL2L1" /></rdf:Bag></bqbiol:isDescribedBy><bqbiol:isDescribedBy><rdf:Bag><rdf:li rdf:resource="urn:casq:cdid:s1918" /></rdf:Bag></bqbiol:isDescribedBy></rdf:Description>
</rdf:RDF>
</annotation></qual:qualitativeSpecies><qual:qualitativeSpecies qual:compartment="comp1" qual:constant="false" qual:id="sa867" qual:maxLevel="1" qual:name="CLU"><annotation><rdf:RDF>
<rdf:Description rdf:about="#s1580">
<bqmodel:is>
<rdf:Bag>
<rdf:li rdf:resource="urn:miriam:uniprot:P10909" />
</rdf:Bag>
</bqmodel:is>
<bqbiol:isDescribedBy><rdf:Bag><rdf:li rdf:resource="urn:casq:function:CLU_rna" /></rdf:Bag></bqbiol:isDescribedBy><bqbiol:isDescribedBy><rdf:Bag><rdf:li rdf:resource="urn:casq:cdid:s1580" /></rdf:Bag></bqbiol:isDescribedBy></rdf:Description>
</rdf:RDF>
</annotation></qual:qualitativeSpecies><qual:qualitativeSpecies qual:compartment="comp1" qual:constant="false" qual:id="sa868" qual:maxLevel="1" qual:name="Anti-apoptosis_phenotype"><annotation><rdf:RDF><rdf:Description rdf:about="#s1691"><bqbiol:isDescribedBy><rdf:Bag><rdf:li rdf:resource="urn:casq:function:CLU|BIRC3_gene&amp;!IEX1|BIRC2_gene&amp;!IEX1" /></rdf:Bag></bqbiol:isDescribedBy><bqbiol:isDescribedBy><rdf:Bag><rdf:li rdf:resource="urn:casq:cdid:s1691" /></rdf:Bag></bqbiol:isDescribedBy></rdf:Description></rdf:RDF></annotation></qual:qualitativeSpecies><qual:qualitativeSpecies qual:compartment="comp1" qual:constant="false" qual:id="sa871" qual:maxLevel="1" qual:name="MAPKAP-K2_phosphorylated_phosphorylated_phosphorylated"><annotation><rdf:RDF>
<rdf:Description rdf:about="#s1584">
<bqmodel:is>
<rdf:Bag>
<rdf:li rdf:resource="urn:miriam:uniprot:Q16539" />
</rdf:Bag>
</bqmodel:is>
<bqmodel:is>
<rdf:Bag>
<rdf:li rdf:resource="urn:miriam:uniprot:Q16539" />
</rdf:Bag>
</bqmodel:is>
<bqbiol:isDescribedBy><rdf:Bag><rdf:li rdf:resource="urn:casq:function:p38MAPK_phosphorylated_phosphorylated" /></rdf:Bag></bqbiol:isDescribedBy><bqbiol:isDescribedBy><rdf:Bag><rdf:li rdf:resource="urn:casq:cdid:s1584" /></rdf:Bag></bqbiol:isDescribedBy></rdf:Description>
</rdf:RDF>
</annotation></qual:qualitativeSpecies><qual:qualitativeSpecies qual:compartment="comp1" qual:constant="false" qual:id="sa873" qual:maxLevel="1" qual:name="HSP27_phosphorylated_phosphorylated_phosphorylated"><annotation><rdf:RDF>
<rdf:Description rdf:about="#s1586">
<bqmodel:is>
<rdf:Bag>
<rdf:li rdf:resource="urn:miriam:uniprot:P04792" />
</rdf:Bag>
</bqmodel:is>
<bqmodel:is>
<rdf:Bag>
<rdf:li rdf:resource="urn:miriam:uniprot:P04792" />
</rdf:Bag>
</bqmodel:is>
<bqbiol:isDescribedBy><rdf:Bag><rdf:li rdf:resource="urn:casq:function:MAPKAP-K2_phosphorylated_phosphorylated_phosphorylated" /></rdf:Bag></bqbiol:isDescribedBy><bqbiol:isDescribedBy><rdf:Bag><rdf:li rdf:resource="urn:casq:cdid:s1586" /></rdf:Bag></bqbiol:isDescribedBy></rdf:Description>
</rdf:RDF>
</annotation></qual:qualitativeSpecies><qual:qualitativeSpecies qual:compartment="comp1" qual:constant="false" qual:id="sa882" qual:maxLevel="1" qual:name="GRB2_CELL"><annotation><rdf:RDF>
<rdf:Description rdf:about="#s1819">
<bqmodel:is>
<rdf:Bag>
<rdf:li rdf:resource="urn:miriam:uniprot:P62993" />
</rdf:Bag>
</bqmodel:is>
<bqbiol:isDescribedBy><rdf:Bag><rdf:li rdf:resource="urn:casq:function:GRB2" /></rdf:Bag></bqbiol:isDescribedBy><bqbiol:isDescribedBy><rdf:Bag><rdf:li rdf:resource="urn:casq:cdid:s1819" /></rdf:Bag></bqbiol:isDescribedBy><bqbiol:isDescribedBy><rdf:Bag><rdf:li rdf:resource="urn:casq:function:GRB2" /></rdf:Bag></bqbiol:isDescribedBy><bqbiol:isDescribedBy><rdf:Bag><rdf:li rdf:resource="urn:casq:cdid:s1819" /></rdf:Bag></bqbiol:isDescribedBy></rdf:Description>
</rdf:RDF>
</annotation></qual:qualitativeSpecies><qual:qualitativeSpecies qual:compartment="comp1" qual:constant="false" qual:id="sa897" qual:maxLevel="1" qual:name="BCL2L1_CELL"><annotation><rdf:RDF>
<rdf:Description rdf:about="#s1618">
<bqmodel:is>
<rdf:Bag>
<rdf:li rdf:resource="urn:miriam:uniprot:Q07817" />
</rdf:Bag>
</bqmodel:is>
<bqbiol:isDescribedBy><rdf:Bag><rdf:li rdf:resource="urn:casq:function:BAD/BCL2L1_br_heterodimer_complex" /></rdf:Bag></bqbiol:isDescribedBy><bqbiol:isDescribedBy><rdf:Bag><rdf:li rdf:resource="urn:casq:cdid:s1618" /></rdf:Bag></bqbiol:isDescribedBy></rdf:Description>
</rdf:RDF>
</annotation></qual:qualitativeSpecies><qual:qualitativeSpecies qual:compartment="comp1" qual:constant="false" qual:id="sa898" qual:maxLevel="1" qual:name="BAD_phosphorylated_phosphorylated_CELL"><annotation><rdf:RDF>
<rdf:Description rdf:about="#s791">
<bqmodel:is>
<rdf:Bag>
<rdf:li rdf:resource="urn:miriam:uniprot:Q92934" />
</rdf:Bag>
</bqmodel:is>
<bqbiol:isDescribedBy><rdf:Bag><rdf:li rdf:resource="urn:casq:function:BAD/BCL2_br_heterodimer_complex" /></rdf:Bag></bqbiol:isDescribedBy><bqbiol:isDescribedBy><rdf:Bag><rdf:li rdf:resource="urn:casq:cdid:s791" /></rdf:Bag></bqbiol:isDescribedBy><bqbiol:isDescribedBy><rdf:Bag><rdf:li rdf:resource="urn:casq:function:BAD/BCL2L1_br_heterodimer_complex" /></rdf:Bag></bqbiol:isDescribedBy><bqbiol:isDescribedBy><rdf:Bag><rdf:li rdf:resource="urn:casq:cdid:s791" /></rdf:Bag></bqbiol:isDescribedBy></rdf:Description>
</rdf:RDF>
</annotation></qual:qualitativeSpecies><qual:qualitativeSpecies qual:compartment="comp1" qual:constant="true" qual:id="sa904" qual:maxLevel="1" qual:name="CSK"><annotation><rdf:RDF>
<rdf:Description rdf:about="#s1626">
<bqmodel:is>
<rdf:Bag>
<rdf:li rdf:resource="urn:miriam:uniprot:P41240" />
</rdf:Bag>
</bqmodel:is>
<bqbiol:isDescribedBy><rdf:Bag><rdf:li rdf:resource="urn:casq:function:CSK" /></rdf:Bag></bqbiol:isDescribedBy><bqbiol:isDescribedBy><rdf:Bag><rdf:li rdf:resource="urn:casq:cdid:s1626" /></rdf:Bag></bqbiol:isDescribedBy></rdf:Description>
</rdf:RDF>
</annotation></qual:qualitativeSpecies><qual:qualitativeSpecies qual:compartment="comp1" qual:constant="false" qual:id="sa906" qual:maxLevel="1" qual:name="ITGB1_rna"><annotation><rdf:RDF>
<rdf:Description rdf:about="#s1628">
<bqmodel:is>
<rdf:Bag>
<rdf:li rdf:resource="urn:miriam:ensembl:ENSG00000150093" />
</rdf:Bag>
</bqmodel:is>
<bqmodel:is>
<rdf:Bag>
<rdf:li rdf:resource="urn:miriam:entrez.gene:3688" />
</rdf:Bag>
</bqmodel:is>
<bqmodel:is>
<rdf:Bag>
<rdf:li rdf:resource="urn:miriam:ensembl:ENSG00000150093" />
</rdf:Bag>
</bqmodel:is>
<bqmodel:is>
<rdf:Bag>
<rdf:li rdf:resource="urn:miriam:entrez.gene:3688" />
</rdf:Bag>
</bqmodel:is>
<bqbiol:isDescribedBy><rdf:Bag><rdf:li rdf:resource="urn:casq:function:PI3K Class I_complex" /></rdf:Bag></bqbiol:isDescribedBy><bqbiol:isDescribedBy><rdf:Bag><rdf:li rdf:resource="urn:casq:cdid:s1628" /></rdf:Bag></bqbiol:isDescribedBy></rdf:Description>
</rdf:RDF>
</annotation></qual:qualitativeSpecies><qual:qualitativeSpecies qual:compartment="comp1" qual:constant="false" qual:id="sa907" qual:maxLevel="1" qual:name="ITGB1"><annotation><rdf:RDF>
<rdf:Description rdf:about="#s1629">
<bqmodel:is>
<rdf:Bag>
<rdf:li rdf:resource="urn:miriam:uniprot:P05556" />
</rdf:Bag>
</bqmodel:is>
<bqbiol:isDescribedBy><rdf:Bag><rdf:li rdf:resource="urn:casq:function:ITGB1_rna" /></rdf:Bag></bqbiol:isDescribedBy><bqbiol:isDescribedBy><rdf:Bag><rdf:li rdf:resource="urn:casq:cdid:s1629" /></rdf:Bag></bqbiol:isDescribedBy></rdf:Description>
</rdf:RDF>
</annotation></qual:qualitativeSpecies><qual:qualitativeSpecies qual:compartment="comp1" qual:constant="false" qual:id="sa908" qual:maxLevel="1" qual:name="Adhesion_phenotype"><annotation><rdf:RDF><rdf:Description rdf:about="#s1630"><bqbiol:isDescribedBy><rdf:Bag><rdf:li rdf:resource="urn:casq:function:ITGB1|ITGAV" /></rdf:Bag></bqbiol:isDescribedBy><bqbiol:isDescribedBy><rdf:Bag><rdf:li rdf:resource="urn:casq:cdid:s1630" /></rdf:Bag></bqbiol:isDescribedBy></rdf:Description></rdf:RDF></annotation></qual:qualitativeSpecies><qual:qualitativeSpecies qual:compartment="comp1" qual:constant="false" qual:id="sa911" qual:maxLevel="1" qual:name="ITGAV_rna"><annotation><rdf:RDF>
<rdf:Description rdf:about="#s1636">
<bqmodel:is>
<rdf:Bag>
<rdf:li rdf:resource="urn:miriam:ensembl:ENSG00000138448" />
</rdf:Bag>
</bqmodel:is>
<bqmodel:is>
<rdf:Bag>
<rdf:li rdf:resource="urn:miriam:entrez.gene:3685" />
</rdf:Bag>
</bqmodel:is>
<bqmodel:is>
<rdf:Bag>
<rdf:li rdf:resource="urn:miriam:ensembl:ENSG00000138448" />
</rdf:Bag>
</bqmodel:is>
<bqmodel:is>
<rdf:Bag>
<rdf:li rdf:resource="urn:miriam:entrez.gene:3685" />
</rdf:Bag>
</bqmodel:is>
<bqbiol:isDescribedBy><rdf:Bag><rdf:li rdf:resource="urn:casq:function:PI3K Class I_complex" /></rdf:Bag></bqbiol:isDescribedBy><bqbiol:isDescribedBy><rdf:Bag><rdf:li rdf:resource="urn:casq:cdid:s1636" /></rdf:Bag></bqbiol:isDescribedBy></rdf:Description>
</rdf:RDF>
</annotation></qual:qualitativeSpecies><qual:qualitativeSpecies qual:compartment="comp1" qual:constant="false" qual:id="sa912" qual:maxLevel="1" qual:name="ITGAV"><annotation><rdf:RDF>
<rdf:Description rdf:about="#s1637">
<bqmodel:is>
<rdf:Bag>
<rdf:li rdf:resource="urn:miriam:uniprot:P06756" />
</rdf:Bag>
</bqmodel:is>
<bqbiol:isDescribedBy><rdf:Bag><rdf:li rdf:resource="urn:casq:function:ITGAV_rna" /></rdf:Bag></bqbiol:isDescribedBy><bqbiol:isDescribedBy><rdf:Bag><rdf:li rdf:resource="urn:casq:cdid:s1637" /></rdf:Bag></bqbiol:isDescribedBy></rdf:Description>
</rdf:RDF>
</annotation></qual:qualitativeSpecies><qual:qualitativeSpecies qual:compartment="comp1" qual:constant="false" qual:id="sa916" qual:maxLevel="1" qual:name="GAS-REBP1"><annotation><rdf:RDF><rdf:Description rdf:about="#s1638"><bqbiol:isDescribedBy><rdf:Bag><rdf:li rdf:resource="urn:casq:function:AP1 (FOS+JUN)_complex" /></rdf:Bag></bqbiol:isDescribedBy><bqbiol:isDescribedBy><rdf:Bag><rdf:li rdf:resource="urn:casq:cdid:s1638" /></rdf:Bag></bqbiol:isDescribedBy></rdf:Description></rdf:RDF></annotation></qual:qualitativeSpecies><qual:qualitativeSpecies qual:compartment="comp1" qual:constant="false" qual:id="sa917" qual:maxLevel="1" qual:name="GAS-REBP2"><annotation><rdf:RDF><rdf:Description rdf:about="#s1639"><bqbiol:isDescribedBy><rdf:Bag><rdf:li rdf:resource="urn:casq:function:AP1 (FOS+JUN)_complex" /></rdf:Bag></bqbiol:isDescribedBy><bqbiol:isDescribedBy><rdf:Bag><rdf:li rdf:resource="urn:casq:cdid:s1639" /></rdf:Bag></bqbiol:isDescribedBy></rdf:Description></rdf:RDF></annotation></qual:qualitativeSpecies><qual:qualitativeSpecies qual:compartment="comp1" qual:constant="false" qual:id="sa918" qual:maxLevel="1" qual:name="GAS-REBP3"><annotation><rdf:RDF><rdf:Description rdf:about="#s1640"><bqbiol:isDescribedBy><rdf:Bag><rdf:li rdf:resource="urn:casq:function:AP1 (FOS+JUN)_complex" /></rdf:Bag></bqbiol:isDescribedBy><bqbiol:isDescribedBy><rdf:Bag><rdf:li rdf:resource="urn:casq:cdid:s1640" /></rdf:Bag></bqbiol:isDescribedBy></rdf:Description></rdf:RDF></annotation></qual:qualitativeSpecies><qual:qualitativeSpecies qual:compartment="comp1" qual:constant="true" qual:id="sa919" qual:maxLevel="1" qual:name="KLF4"><annotation><rdf:RDF>
<rdf:Description rdf:about="#s1641">
<bqmodel:is>
<rdf:Bag>
<rdf:li rdf:resource="urn:miriam:uniprot:O43474" />
</rdf:Bag>
</bqmodel:is>
<bqbiol:isDescribedBy><rdf:Bag><rdf:li rdf:resource="urn:casq:function:KLF4" /></rdf:Bag></bqbiol:isDescribedBy><bqbiol:isDescribedBy><rdf:Bag><rdf:li rdf:resource="urn:casq:cdid:s1641" /></rdf:Bag></bqbiol:isDescribedBy></rdf:Description>
</rdf:RDF>
</annotation></qual:qualitativeSpecies><qual:qualitativeSpecies qual:compartment="comp1" qual:constant="false" qual:id="sa921" qual:maxLevel="1" qual:name="SAP1"><annotation><rdf:RDF>
<rdf:Description rdf:about="#s1642">
<bqmodel:is>
<rdf:Bag>
<rdf:li rdf:resource="urn:miriam:uniprot:P28324" />
</rdf:Bag>
</bqmodel:is>
<bqmodel:is>
<rdf:Bag>
<rdf:li rdf:resource="urn:miriam:uniprot:P28324" />
</rdf:Bag>
</bqmodel:is>
<bqbiol:isDescribedBy><rdf:Bag><rdf:li rdf:resource="urn:casq:function:MAPK1/3_phosphorylated_phosphorylated" /></rdf:Bag></bqbiol:isDescribedBy><bqbiol:isDescribedBy><rdf:Bag><rdf:li rdf:resource="urn:casq:cdid:s1642" /></rdf:Bag></bqbiol:isDescribedBy></rdf:Description>
</rdf:RDF>
</annotation></qual:qualitativeSpecies><qual:qualitativeSpecies qual:compartment="comp1" qual:constant="false" qual:id="sa923" qual:maxLevel="1" qual:name="VMAT2"><annotation><rdf:RDF>
<rdf:Description rdf:about="#s1644">
<bqmodel:is>
<rdf:Bag>
<rdf:li rdf:resource="urn:miriam:uniprot:Q05940" />
</rdf:Bag>
</bqmodel:is>
<bqbiol:isDescribedBy><rdf:Bag><rdf:li rdf:resource="urn:casq:function:VMAT2_rna" /></rdf:Bag></bqbiol:isDescribedBy><bqbiol:isDescribedBy><rdf:Bag><rdf:li rdf:resource="urn:casq:cdid:s1644" /></rdf:Bag></bqbiol:isDescribedBy></rdf:Description>
</rdf:RDF>
</annotation></qual:qualitativeSpecies><qual:qualitativeSpecies qual:compartment="comp1" qual:constant="false" qual:id="sa924" qual:maxLevel="1" qual:name="CLU_rna"><annotation><rdf:RDF>
<rdf:Description rdf:about="#s1579">
<bqmodel:is>
<rdf:Bag>
<rdf:li rdf:resource="urn:miriam:entrez.gene:1191" />
</rdf:Bag>
</bqmodel:is>
<bqmodel:is>
<rdf:Bag>
<rdf:li rdf:resource="urn:miriam:ensembl:ENSG00000120885" />
</rdf:Bag>
</bqmodel:is>
<bqmodel:is>
<rdf:Bag>
<rdf:li rdf:resource="urn:miriam:entrez.gene:1191" />
</rdf:Bag>
</bqmodel:is>
<bqmodel:is>
<rdf:Bag>
<rdf:li rdf:resource="urn:miriam:ensembl:ENSG00000120885" />
</rdf:Bag>
</bqmodel:is>
<bqmodel:is>
<rdf:Bag>
<rdf:li rdf:resource="urn:miriam:entrez.gene:1191" />
</rdf:Bag>
</bqmodel:is>
<bqmodel:is>
<rdf:Bag>
<rdf:li rdf:resource="urn:miriam:ensembl:ENSG00000120885" />
</rdf:Bag>
</bqmodel:is>
<bqbiol:isDescribedBy><rdf:Bag><rdf:li rdf:resource="urn:casq:function:AP1 (FOS+JUN)_complex" /></rdf:Bag></bqbiol:isDescribedBy><bqbiol:isDescribedBy><rdf:Bag><rdf:li rdf:resource="urn:casq:cdid:s1579" /></rdf:Bag></bqbiol:isDescribedBy></rdf:Description>
</rdf:RDF>
</annotation></qual:qualitativeSpecies><qual:qualitativeSpecies qual:compartment="comp1" qual:constant="true" qual:id="sa925" qual:maxLevel="1" qual:name="MEN1_NUCLEUS"><annotation><rdf:RDF>
<rdf:Description rdf:about="#s28">
<bqmodel:is>
<rdf:Bag>
<rdf:li rdf:resource="urn:miriam:uniprot:O00255" />
</rdf:Bag>
</bqmodel:is>
<bqbiol:isDescribedBy><rdf:Bag><rdf:li rdf:resource="urn:casq:function:MEN1" /></rdf:Bag></bqbiol:isDescribedBy><bqbiol:isDescribedBy><rdf:Bag><rdf:li rdf:resource="urn:casq:cdid:s28" /></rdf:Bag></bqbiol:isDescribedBy><bqbiol:isDescribedBy><rdf:Bag><rdf:li rdf:resource="urn:casq:function:MEN1" /></rdf:Bag></bqbiol:isDescribedBy><bqbiol:isDescribedBy><rdf:Bag><rdf:li rdf:resource="urn:casq:cdid:s28" /></rdf:Bag></bqbiol:isDescribedBy></rdf:Description>
</rdf:RDF>
</annotation></qual:qualitativeSpecies><qual:qualitativeSpecies qual:compartment="comp1" qual:constant="false" qual:id="sa928" qual:maxLevel="1" qual:name="PAI1_rna"><annotation><rdf:RDF>
<rdf:Description rdf:about="#s1648">
<bqmodel:is>
<rdf:Bag>
<rdf:li rdf:resource="urn:miriam:ensembl:ENSG00000106366" />
</rdf:Bag>
</bqmodel:is>
<bqmodel:is>
<rdf:Bag>
<rdf:li rdf:resource="urn:miriam:entrez.gene:5054" />
</rdf:Bag>
</bqmodel:is>
<bqmodel:is>
<rdf:Bag>
<rdf:li rdf:resource="urn:miriam:ensembl:ENSG00000106366" />
</rdf:Bag>
</bqmodel:is>
<bqmodel:is>
<rdf:Bag>
<rdf:li rdf:resource="urn:miriam:entrez.gene:5054" />
</rdf:Bag>
</bqmodel:is>
<bqmodel:is>
<rdf:Bag>
<rdf:li rdf:resource="urn:miriam:ensembl:ENSG00000106366" />
</rdf:Bag>
</bqmodel:is>
<bqmodel:is>
<rdf:Bag>
<rdf:li rdf:resource="urn:miriam:entrez.gene:5054" />
</rdf:Bag>
</bqmodel:is>
<bqbiol:isDescribedBy><rdf:Bag><rdf:li rdf:resource="urn:casq:function:MAPK1/3_phosphorylated_phosphorylated" /></rdf:Bag></bqbiol:isDescribedBy><bqbiol:isDescribedBy><rdf:Bag><rdf:li rdf:resource="urn:casq:cdid:s1648" /></rdf:Bag></bqbiol:isDescribedBy></rdf:Description>
</rdf:RDF>
</annotation></qual:qualitativeSpecies><qual:qualitativeSpecies qual:compartment="comp1" qual:constant="false" qual:id="sa934" qual:maxLevel="1" qual:name="IEX1_rna"><annotation><rdf:RDF>
<rdf:Description rdf:about="#s1873">
<bqmodel:is>
<rdf:Bag>
<rdf:li rdf:resource="urn:miriam:ensembl:ENSG00000230128" />
</rdf:Bag>
</bqmodel:is>
<bqmodel:is>
<rdf:Bag>
<rdf:li rdf:resource="urn:miriam:entrez.gene:8870" />
</rdf:Bag>
</bqmodel:is>
<bqmodel:is>
<rdf:Bag>
<rdf:li rdf:resource="urn:miriam:ensembl:ENSG00000230128" />
</rdf:Bag>
</bqmodel:is>
<bqmodel:is>
<rdf:Bag>
<rdf:li rdf:resource="urn:miriam:entrez.gene:8870" />
</rdf:Bag>
</bqmodel:is>
<bqmodel:is>
<rdf:Bag>
<rdf:li rdf:resource="urn:miriam:ensembl:ENSG00000230128" />
</rdf:Bag>
</bqmodel:is>
<bqmodel:is>
<rdf:Bag>
<rdf:li rdf:resource="urn:miriam:entrez.gene:8870" />
</rdf:Bag>
</bqmodel:is>
<bqbiol:isDescribedBy><rdf:Bag><rdf:li rdf:resource="urn:casq:function:AP1 (FOS+JUN)_complex" /></rdf:Bag></bqbiol:isDescribedBy><bqbiol:isDescribedBy><rdf:Bag><rdf:li rdf:resource="urn:casq:cdid:s1873" /></rdf:Bag></bqbiol:isDescribedBy></rdf:Description>
</rdf:RDF>
</annotation></qual:qualitativeSpecies><qual:qualitativeSpecies qual:compartment="comp1" qual:constant="false" qual:id="sa935" qual:maxLevel="1" qual:name="IEX1"><annotation><rdf:RDF>
<rdf:Description rdf:about="#s1655">
<bqmodel:is>
<rdf:Bag>
<rdf:li rdf:resource="urn:miriam:uniprot:P46695" />
</rdf:Bag>
</bqmodel:is>
<bqbiol:isDescribedBy><rdf:Bag><rdf:li rdf:resource="urn:casq:function:IEX1_rna" /></rdf:Bag></bqbiol:isDescribedBy><bqbiol:isDescribedBy><rdf:Bag><rdf:li rdf:resource="urn:casq:cdid:s1655" /></rdf:Bag></bqbiol:isDescribedBy></rdf:Description>
</rdf:RDF>
</annotation></qual:qualitativeSpecies><qual:qualitativeSpecies qual:compartment="comp1" qual:constant="true" qual:id="sa936" qual:maxLevel="1" qual:name="Glucose_simple_molecule_CELL"><annotation><rdf:RDF>
<rdf:Description rdf:about="#s815">
<bqmodel:is>
<rdf:Bag>
<rdf:li rdf:resource="urn:miriam:obo.chebi:CHEBI%3A17234" />
</rdf:Bag>
</bqmodel:is>
<bqbiol:isDescribedBy><rdf:Bag><rdf:li rdf:resource="urn:casq:function:Glucose_simple_molecule" /></rdf:Bag></bqbiol:isDescribedBy><bqbiol:isDescribedBy><rdf:Bag><rdf:li rdf:resource="urn:casq:cdid:s815" /></rdf:Bag></bqbiol:isDescribedBy><bqbiol:isDescribedBy><rdf:Bag><rdf:li rdf:resource="urn:casq:function:Glucose_simple_molecule" /></rdf:Bag></bqbiol:isDescribedBy><bqbiol:isDescribedBy><rdf:Bag><rdf:li rdf:resource="urn:casq:cdid:s815" /></rdf:Bag></bqbiol:isDescribedBy></rdf:Description>
</rdf:RDF>
</annotation></qual:qualitativeSpecies><qual:qualitativeSpecies qual:compartment="comp1" qual:constant="true" qual:id="sa944" qual:maxLevel="1" qual:name="Pi_ion_CELL"><annotation><rdf:RDF>
<rdf:Description rdf:about="#s1776">
<bqmodel:is>
<rdf:Bag>
<rdf:li rdf:resource="urn:miriam:obo.chebi:CHEBI%3A35780" />
</rdf:Bag>
</bqmodel:is>
<bqbiol:isDescribedBy><rdf:Bag><rdf:li rdf:resource="urn:casq:function:Pi_ion" /></rdf:Bag></bqbiol:isDescribedBy><bqbiol:isDescribedBy><rdf:Bag><rdf:li rdf:resource="urn:casq:cdid:s1776" /></rdf:Bag></bqbiol:isDescribedBy></rdf:Description>
</rdf:RDF>
</annotation></qual:qualitativeSpecies><qual:qualitativeSpecies qual:compartment="comp1" qual:constant="false" qual:id="sa949" qual:maxLevel="1" qual:name="CCK_sulfated_sulfated_sulfated"><annotation><rdf:RDF>
<rdf:Description rdf:about="#s1780">
<bqmodel:is>
<rdf:Bag>
<rdf:li rdf:resource="urn:miriam:uniprot:P06307" />
</rdf:Bag>
</bqmodel:is>
<bqbiol:isDescribedBy><rdf:Bag><rdf:li rdf:resource="urn:casq:function:CCK-CCK1R_complex" /></rdf:Bag></bqbiol:isDescribedBy><bqbiol:isDescribedBy><rdf:Bag><rdf:li rdf:resource="urn:casq:cdid:s1780" /></rdf:Bag></bqbiol:isDescribedBy></rdf:Description>
</rdf:RDF>
</annotation></qual:qualitativeSpecies><qual:qualitativeSpecies qual:compartment="comp1" qual:constant="false" qual:id="sa103" qual:maxLevel="1" qual:name="p46 SHC1"><annotation><rdf:RDF>
<rdf:Description rdf:about="#s1781">
<bqbiol:encodes>
<rdf:Bag>
<rdf:li rdf:resource="urn:miriam:uniprot:P29353" />
</rdf:Bag>
</bqbiol:encodes>
<bqbiol:isDescribedBy><rdf:Bag><rdf:li rdf:resource="urn:casq:function:SHC1" /></rdf:Bag></bqbiol:isDescribedBy><bqbiol:isDescribedBy><rdf:Bag><rdf:li rdf:resource="urn:casq:cdid:s1781" /></rdf:Bag></bqbiol:isDescribedBy></rdf:Description>
</rdf:RDF>
</annotation></qual:qualitativeSpecies><qual:qualitativeSpecies qual:compartment="comp1" qual:constant="false" qual:id="sa950" qual:maxLevel="1" qual:name="SRC_br_@G_alpha_q_phosphorylated_phosphorylated_phosphorylated"><annotation><rdf:RDF>
<rdf:Description rdf:about="#s1782">
<bqmodel:is>
<rdf:Bag>
<rdf:li rdf:resource="urn:miriam:uniprot:P12931" />
</rdf:Bag>
</bqmodel:is>
<bqbiol:isDescribedBy><rdf:Bag><rdf:li rdf:resource="urn:casq:function:SRC_br_@G_alpha_q_phosphorylated_phosphorylated&amp;CSK" /></rdf:Bag></bqbiol:isDescribedBy><bqbiol:isDescribedBy><rdf:Bag><rdf:li rdf:resource="urn:casq:cdid:s1782" /></rdf:Bag></bqbiol:isDescribedBy></rdf:Description>
</rdf:RDF>
</annotation></qual:qualitativeSpecies><qual:qualitativeSpecies qual:compartment="comp1" qual:constant="false" qual:id="sa951" qual:maxLevel="1" qual:name="BIRC2_gene"><annotation><rdf:RDF>
<rdf:Description rdf:about="#s1783">
<bqmodel:is>
<rdf:Bag>
<rdf:li rdf:resource="urn:miriam:entrez.gene:329" />
</rdf:Bag>
</bqmodel:is>
<bqmodel:is>
<rdf:Bag>
<rdf:li rdf:resource="urn:miriam:ensembl:ENSG00000110330" />
</rdf:Bag>
</bqmodel:is>
<bqbiol:isDescribedBy><rdf:Bag><rdf:li rdf:resource="urn:casq:function:NFKB1/RELA heterodimer_complex" /></rdf:Bag></bqbiol:isDescribedBy><bqbiol:isDescribedBy><rdf:Bag><rdf:li rdf:resource="urn:casq:cdid:s1783" /></rdf:Bag></bqbiol:isDescribedBy></rdf:Description>
</rdf:RDF>
</annotation></qual:qualitativeSpecies><qual:qualitativeSpecies qual:compartment="comp1" qual:constant="false" qual:id="sa952" qual:maxLevel="1" qual:name="BIRC3_gene"><annotation><rdf:RDF>
<rdf:Description rdf:about="#s1784">
<bqmodel:is>
<rdf:Bag>
<rdf:li rdf:resource="urn:miriam:ensembl:ENSG00000023445" />
</rdf:Bag>
</bqmodel:is>
<bqmodel:is>
<rdf:Bag>
<rdf:li rdf:resource="urn:miriam:entrez.gene:330" />
</rdf:Bag>
</bqmodel:is>
<bqbiol:isDescribedBy><rdf:Bag><rdf:li rdf:resource="urn:casq:function:NFKB1/RELA heterodimer_complex" /></rdf:Bag></bqbiol:isDescribedBy><bqbiol:isDescribedBy><rdf:Bag><rdf:li rdf:resource="urn:casq:cdid:s1784" /></rdf:Bag></bqbiol:isDescribedBy></rdf:Description>
</rdf:RDF>
</annotation></qual:qualitativeSpecies><qual:qualitativeSpecies qual:compartment="comp1" qual:constant="false" qual:id="sa954" qual:maxLevel="1" qual:name="MAPK1/3"><annotation><rdf:RDF>
<rdf:Description rdf:about="#s1788">
<bqbiol:encodes>
<rdf:Bag>
<rdf:li rdf:resource="urn:miriam:uniprot:P27361" />
</rdf:Bag>
</bqbiol:encodes>
<bqbiol:encodes>
<rdf:Bag>
<rdf:li rdf:resource="urn:miriam:uniprot:P28482" />
</rdf:Bag>
</bqbiol:encodes>
<bqbiol:isDescribedBy><rdf:Bag><rdf:li rdf:resource="urn:casq:function:MAPK1/3_phosphorylated_phosphorylated&amp;MKP" /></rdf:Bag></bqbiol:isDescribedBy><bqbiol:isDescribedBy><rdf:Bag><rdf:li rdf:resource="urn:casq:cdid:s1788" /></rdf:Bag></bqbiol:isDescribedBy></rdf:Description>
</rdf:RDF>
</annotation></qual:qualitativeSpecies><qual:qualitativeSpecies qual:compartment="comp1" qual:constant="true" qual:id="sa955" qual:maxLevel="1" qual:name="MKP"><annotation><rdf:RDF><rdf:Description rdf:about="#s1789"><bqbiol:isDescribedBy><rdf:Bag><rdf:li rdf:resource="urn:casq:function:MKP" /></rdf:Bag></bqbiol:isDescribedBy><bqbiol:isDescribedBy><rdf:Bag><rdf:li rdf:resource="urn:casq:cdid:s1789" /></rdf:Bag></bqbiol:isDescribedBy></rdf:Description></rdf:RDF></annotation></qual:qualitativeSpecies><qual:qualitativeSpecies qual:compartment="comp1" qual:constant="true" qual:id="sa956" qual:maxLevel="1" qual:name="PP2A"><annotation><rdf:RDF><rdf:Description rdf:about="#s1790"><bqbiol:isDescribedBy><rdf:Bag><rdf:li rdf:resource="urn:casq:function:PP2A" /></rdf:Bag></bqbiol:isDescribedBy><bqbiol:isDescribedBy><rdf:Bag><rdf:li rdf:resource="urn:casq:cdid:s1790" /></rdf:Bag></bqbiol:isDescribedBy></rdf:Description></rdf:RDF></annotation></qual:qualitativeSpecies><qual:qualitativeSpecies qual:compartment="comp1" qual:constant="true" qual:id="sa957" qual:maxLevel="1" qual:name="PP2B_NUCLEUS"><annotation><rdf:RDF><rdf:Description rdf:about="#s1791"><bqbiol:isDescribedBy><rdf:Bag><rdf:li rdf:resource="urn:casq:function:PP2B" /></rdf:Bag></bqbiol:isDescribedBy><bqbiol:isDescribedBy><rdf:Bag><rdf:li rdf:resource="urn:casq:cdid:s1791" /></rdf:Bag></bqbiol:isDescribedBy></rdf:Description></rdf:RDF></annotation></qual:qualitativeSpecies><qual:qualitativeSpecies qual:compartment="comp1" qual:constant="true" qual:id="sa959" qual:maxLevel="1" qual:name="PP2B_NUCLEUS"><annotation><rdf:RDF><rdf:Description rdf:about="#s1793"><bqbiol:isDescribedBy><rdf:Bag><rdf:li rdf:resource="urn:casq:function:PP2B" /></rdf:Bag></bqbiol:isDescribedBy><bqbiol:isDescribedBy><rdf:Bag><rdf:li rdf:resource="urn:casq:cdid:s1793" /></rdf:Bag></bqbiol:isDescribedBy></rdf:Description></rdf:RDF></annotation></qual:qualitativeSpecies><qual:qualitativeSpecies qual:compartment="comp1" qual:constant="false" qual:id="sa960" qual:maxLevel="1" qual:name="uPA_rna"><annotation><rdf:RDF>
<rdf:Description rdf:about="#s1986">
<bqmodel:is>
<rdf:Bag>
<rdf:li rdf:resource="urn:miriam:ensembl:ENSG00000122861" />
</rdf:Bag>
</bqmodel:is>
<bqmodel:is>
<rdf:Bag>
<rdf:li rdf:resource="urn:miriam:entrez.gene:5328" />
</rdf:Bag>
</bqmodel:is>
<bqmodel:is>
<rdf:Bag>
<rdf:li rdf:resource="urn:miriam:ensembl:ENSG00000122861" />
</rdf:Bag>
</bqmodel:is>
<bqmodel:is>
<rdf:Bag>
<rdf:li rdf:resource="urn:miriam:entrez.gene:5328" />
</rdf:Bag>
</bqmodel:is>
<bqmodel:is>
<rdf:Bag>
<rdf:li rdf:resource="urn:miriam:ensembl:ENSG00000122861" />
</rdf:Bag>
</bqmodel:is>
<bqmodel:is>
<rdf:Bag>
<rdf:li rdf:resource="urn:miriam:entrez.gene:5328" />
</rdf:Bag>
</bqmodel:is>
<bqbiol:isDescribedBy><rdf:Bag><rdf:li rdf:resource="urn:casq:function:p38MAPK_phosphorylated_phosphorylated" /></rdf:Bag></bqbiol:isDescribedBy><bqbiol:isDescribedBy><rdf:Bag><rdf:li rdf:resource="urn:casq:cdid:s1986" /></rdf:Bag></bqbiol:isDescribedBy></rdf:Description>
</rdf:RDF>
</annotation></qual:qualitativeSpecies><qual:qualitativeSpecies qual:compartment="comp1" qual:constant="false" qual:id="sa961" qual:maxLevel="1" qual:name="uPA"><annotation><rdf:RDF>
<rdf:Description rdf:about="#s1795">
<bqmodel:is>
<rdf:Bag>
<rdf:li rdf:resource="urn:miriam:uniprot:P00749" />
</rdf:Bag>
</bqmodel:is>
<bqbiol:isDescribedBy><rdf:Bag><rdf:li rdf:resource="urn:casq:function:uPA_rna" /></rdf:Bag></bqbiol:isDescribedBy><bqbiol:isDescribedBy><rdf:Bag><rdf:li rdf:resource="urn:casq:cdid:s1795" /></rdf:Bag></bqbiol:isDescribedBy></rdf:Description>
</rdf:RDF>
</annotation></qual:qualitativeSpecies><qual:qualitativeSpecies qual:compartment="comp1" qual:constant="true" qual:id="sa966" qual:maxLevel="1" qual:name="Pi_ion_CELL"><annotation><rdf:RDF>
<rdf:Description rdf:about="#s1809">
<bqmodel:is>
<rdf:Bag>
<rdf:li rdf:resource="urn:miriam:obo.chebi:CHEBI%3A35780" />
</rdf:Bag>
</bqmodel:is>
<bqbiol:isDescribedBy><rdf:Bag><rdf:li rdf:resource="urn:casq:function:Pi_ion" /></rdf:Bag></bqbiol:isDescribedBy><bqbiol:isDescribedBy><rdf:Bag><rdf:li rdf:resource="urn:casq:cdid:s1809" /></rdf:Bag></bqbiol:isDescribedBy><bqbiol:isDescribedBy><rdf:Bag><rdf:li rdf:resource="urn:casq:function:Pi_ion" /></rdf:Bag></bqbiol:isDescribedBy><bqbiol:isDescribedBy><rdf:Bag><rdf:li rdf:resource="urn:casq:cdid:s1809" /></rdf:Bag></bqbiol:isDescribedBy><bqbiol:isDescribedBy><rdf:Bag><rdf:li rdf:resource="urn:casq:function:Pi_ion" /></rdf:Bag></bqbiol:isDescribedBy><bqbiol:isDescribedBy><rdf:Bag><rdf:li rdf:resource="urn:casq:cdid:s1809" /></rdf:Bag></bqbiol:isDescribedBy><bqbiol:isDescribedBy><rdf:Bag><rdf:li rdf:resource="urn:casq:function:Pi_ion" /></rdf:Bag></bqbiol:isDescribedBy><bqbiol:isDescribedBy><rdf:Bag><rdf:li rdf:resource="urn:casq:cdid:s1809" /></rdf:Bag></bqbiol:isDescribedBy></rdf:Description>
</rdf:RDF>
</annotation></qual:qualitativeSpecies><qual:qualitativeSpecies qual:compartment="comp1" qual:constant="false" qual:id="sa978" qual:maxLevel="1" qual:name="TPC1/2"><annotation><rdf:RDF>
<rdf:Description rdf:about="#s1906">
<bqbiol:encodes>
<rdf:Bag>
<rdf:li rdf:resource="urn:miriam:uniprot:Q9ULQ1" />
</rdf:Bag>
</bqbiol:encodes>
<bqbiol:encodes>
<rdf:Bag>
<rdf:li rdf:resource="urn:miriam:uniprot:Q8NHX9" />
</rdf:Bag>
</bqbiol:encodes>
<bqbiol:encodes>
<rdf:Bag>
<rdf:li rdf:resource="urn:miriam:uniprot:Q9ULQ1" />
</rdf:Bag>
</bqbiol:encodes>
<bqbiol:encodes>
<rdf:Bag>
<rdf:li rdf:resource="urn:miriam:uniprot:Q8NHX9" />
</rdf:Bag>
</bqbiol:encodes>
<bqbiol:isDescribedBy><rdf:Bag><rdf:li rdf:resource="urn:casq:function:NAADP_simple_molecule" /></rdf:Bag></bqbiol:isDescribedBy><bqbiol:isDescribedBy><rdf:Bag><rdf:li rdf:resource="urn:casq:cdid:s1906" /></rdf:Bag></bqbiol:isDescribedBy></rdf:Description>
</rdf:RDF>
</annotation></qual:qualitativeSpecies><qual:qualitativeSpecies qual:compartment="comp1" qual:constant="false" qual:id="sa979" qual:maxLevel="1" qual:name="AKT1"><annotation><rdf:RDF>
<rdf:Description rdf:about="#s1915">
<bqmodel:is>
<rdf:Bag>
<rdf:li rdf:resource="urn:miriam:uniprot:P31749" />
</rdf:Bag>
[truncated: 335,883 more chars]
