# Supplementary material for: Automated inference of Boolean models from molecular interaction maps using CaSQ
Source: Bioinformatics. 2020 May 13;36(16):4473–82. doi: 10.1093/bioinformatics/btaa484 (PMC7575051; doi:10.1093/bioinformatics/btaa484)
Supplement: btaa484_supplementary_data [file btaa484_supplementary_data.zip › F4 - Executable_file_for_Alzheimer_model.sbml]

<?xml version='1.0' encoding='utf-8'?>
<sbml xmlns:bqbiol="http://biomodels.net/biology-qualifiers/" xmlns:rdf="http://www.w3.org/1999/02/22-rdf-syntax-ns#" layout:required="false" level="3" qual:required="true" version="1" xmlns="http://www.sbml.org/sbml/level3/version1/core" xmlns:layout="http://www.sbml.org/sbml/level3/version1/layout/version1" xmlns:qual="http://www.sbml.org/sbml/level3/version1/qual/version1"><model id="model_id"><listOfCompartments><compartment constant="true" id="comp1" /></listOfCompartments><layout:listOfLayouts><layout:layout id="layout1"><layout:dimensions height="7600" width="8400" /><layout:listOfAdditionalGraphicalObjects><layout:generalGlyph layout:id="csa154_glyph" layout:reference="csa154"><layout:boundingBox><layout:position layout:x="2457.0728707782678" layout:y="483.6020318021203" /><layout:dimensions layout:height="114.02826855123669" layout:width="292.5256975036704" /></layout:boundingBox></layout:generalGlyph><layout:generalGlyph layout:id="csa3_glyph" layout:reference="csa3"><layout:boundingBox><layout:position layout:x="2828.5625" layout:y="1770.5625" /><layout:dimensions layout:height="90.0" layout:width="132.0" /></layout:boundingBox></layout:generalGlyph><layout:generalGlyph layout:id="csa4_glyph" layout:reference="csa4"><layout:boundingBox><layout:position layout:x="2329.875" layout:y="2065.25" /><layout:dimensions layout:height="182.0" layout:width="177.0" /></layout:boundingBox></layout:generalGlyph><layout:generalGlyph layout:id="csa5_glyph" layout:reference="csa5"><layout:boundingBox><layout:position layout:x="2329.0387597180816" layout:y="2573.6562499999995" /><layout:dimensions layout:height="90.0" layout:width="261.0" /></layout:boundingBox></layout:generalGlyph><layout:generalGlyph layout:id="csa6_glyph" layout:reference="csa6"><layout:boundingBox><layout:position layout:x="2352.4137597180816" layout:y="2734.4062499999986" /><layout:dimensions layout:height="82.0" layout:width="183.0" /></layout:boundingBox></layout:generalGlyph><layout:generalGlyph layout:id="csa9_glyph" layout:reference="csa9"><layout:boundingBox><layout:position layout:x="3810.3125" layout:y="5377.0625" /><layout:dimensions layout:height="110.0" layout:width="102.0" /></layout:boundingBox></layout:generalGlyph><layout:generalGlyph layout:id="csa11_glyph" layout:reference="csa11"><layout:boundingBox><layout:position layout:x="3064.0625" layout:y="4047.125" /><layout:dimensions layout:height="74.0" layout:width="164.0" /></layout:boundingBox></layout:generalGlyph><layout:generalGlyph layout:id="csa12_glyph" layout:reference="csa12"><layout:boundingBox><layout:position layout:x="2499.9762597180816" layout:y="1528.531249999999" /><layout:dimensions layout:height="110.0" layout:width="335.0" /></layout:boundingBox></layout:generalGlyph><layout:generalGlyph layout:id="csa174_glyph" layout:reference="csa174"><layout:boundingBox><layout:position layout:x="3620.625" layout:y="4726.09375" /><layout:dimensions layout:height="145.5" layout:width="142.0" /></layout:boundingBox></layout:generalGlyph><layout:generalGlyph layout:id="csa256_glyph" layout:reference="csa256"><layout:boundingBox><layout:position layout:x="3467.125" layout:y="1213.8125" /><layout:dimensions layout:height="118.0" layout:width="105.0" /></layout:boundingBox></layout:generalGlyph><layout:generalGlyph layout:id="csa19_glyph" layout:reference="csa19"><layout:boundingBox><layout:position layout:x="1752.8125" layout:y="3836.5" /><layout:dimensions layout:height="58.0" layout:width="190.0" /></layout:boundingBox></layout:generalGlyph><layout:generalGlyph layout:id="csa97_glyph" layout:reference="csa97"><layout:boundingBox><layout:position layout:x="3274.5" layout:y="1264.8125" /><layout:dimensions layout:height="81.0" layout:width="78.0" /></layout:boundingBox></layout:generalGlyph><layout:generalGlyph layout:id="csa22_glyph" layout:reference="csa22"><layout:boundingBox><layout:position layout:x="3051.125" layout:y="1466.125" /><layout:dimensions layout:height="101.0" layout:width="90.0" /></layout:boundingBox></layout:generalGlyph><layout:generalGlyph layout:id="csa280_glyph" layout:reference="csa280"><layout:boundingBox><layout:position layout:x="2391.0" layout:y="4157.5" /><layout:dimensions layout:height="167.0" layout:width="220.0" /></layout:boundingBox></layout:generalGlyph><layout:generalGlyph layout:id="csa27_glyph" layout:reference="csa27"><layout:boundingBox><layout:position layout:x="2332.6012597180816" layout:y="1906.343749999999" /><layout:dimensions layout:height="85.0" layout:width="187.0" /></layout:boundingBox></layout:generalGlyph><layout:generalGlyph layout:id="csa155_glyph" layout:reference="csa155"><layout:boundingBox><layout:position layout:x="4693.875" layout:y="189.75" /><layout:dimensions layout:height="118.0" layout:width="199.0" /></layout:boundingBox></layout:generalGlyph><layout:generalGlyph layout:id="csa29_glyph" layout:reference="csa29"><layout:boundingBox><layout:position layout:x="1583.4762597180816" layout:y="6202.09375" /><layout:dimensions layout:height="90.0" layout:width="192.0" /></layout:boundingBox></layout:generalGlyph><layout:generalGlyph layout:id="csa30_glyph" layout:reference="csa30"><layout:boundingBox><layout:position layout:x="1835.2262597180816" layout:y="5867.718749999999" /><layout:dimensions layout:height="96.0" layout:width="104.0" /></layout:boundingBox></layout:generalGlyph><layout:generalGlyph layout:id="csa271_glyph" layout:reference="csa271"><layout:boundingBox><layout:position layout:x="4832.0" layout:y="6775.75" /><layout:dimensions layout:height="108.0" layout:width="101.0" /></layout:boundingBox></layout:generalGlyph><layout:generalGlyph layout:id="csa33_glyph" layout:reference="csa33"><layout:boundingBox><layout:position layout:x="5314.230620140959" layout:y="880.1718750000005" /><layout:dimensions layout:height="73.87499999999977" layout:width="265.83884914402506" /></layout:boundingBox></layout:generalGlyph><layout:generalGlyph layout:id="csa32_glyph" layout:reference="csa32"><layout:boundingBox><layout:position layout:x="5354.09375" layout:y="1007.5" /><layout:dimensions layout:height="61.12499999999977" layout:width="186.25" /></layout:boundingBox></layout:generalGlyph><layout:generalGlyph layout:id="csa42_glyph" layout:reference="csa42"><layout:boundingBox><layout:position layout:x="6001.3125" layout:y="984.375" /><layout:dimensions layout:height="125.0" layout:width="215.0" /></layout:boundingBox></layout:generalGlyph><layout:generalGlyph layout:id="csa35_glyph" layout:reference="csa35"><layout:boundingBox><layout:position layout:x="3112.625" layout:y="2204.875" /><layout:dimensions layout:height="117.0" layout:width="102.0" /></layout:boundingBox></layout:generalGlyph><layout:generalGlyph layout:id="csa41_glyph" layout:reference="csa41"><layout:boundingBox><layout:position layout:x="5667.75" layout:y="1008.875" /><layout:dimensions layout:height="120.0" layout:width="178.0" /></layout:boundingBox></layout:generalGlyph><layout:generalGlyph layout:id="csa248_glyph" layout:reference="csa248"><layout:boundingBox><layout:position layout:x="2326.125" layout:y="880.75" /><layout:dimensions layout:height="69.0" layout:width="213.5" /></layout:boundingBox></layout:generalGlyph><layout:generalGlyph layout:id="csa34_glyph" layout:reference="csa34"><layout:boundingBox><layout:position layout:x="5328.5" layout:y="1136.25" /><layout:dimensions layout:height="79.625" layout:width="231.125" /></layout:boundingBox></layout:generalGlyph><layout:generalGlyph layout:id="csa54_glyph" layout:reference="csa54"><layout:boundingBox><layout:position layout:x="4964.785677854368" layout:y="198.6490546050528" /><layout:dimensions layout:height="110.0" layout:width="185.0" /></layout:boundingBox></layout:generalGlyph><layout:generalGlyph layout:id="csa17_glyph" layout:reference="csa17"><layout:boundingBox><layout:position layout:x="2772.875" layout:y="852.25" /><layout:dimensions layout:height="87.0" layout:width="90.0" /></layout:boundingBox></layout:generalGlyph><layout:generalGlyph layout:id="csa55_glyph" layout:reference="csa55"><layout:boundingBox><layout:position layout:x="4661.0" layout:y="525.5625" /><layout:dimensions layout:height="116.0" layout:width="202.0" /></layout:boundingBox></layout:generalGlyph><layout:generalGlyph layout:id="csa58_glyph" layout:reference="csa58"><layout:boundingBox><layout:position layout:x="5533.25" layout:y="531.5625" /><layout:dimensions layout:height="113.0" layout:width="200.0" /></layout:boundingBox></layout:generalGlyph><layout:generalGlyph layout:id="csa53_glyph" layout:reference="csa53"><layout:boundingBox><layout:position layout:x="4895.125" layout:y="317.75" /><layout:dimensions layout:height="112.0" layout:width="201.0" /></layout:boundingBox></layout:generalGlyph><layout:generalGlyph layout:id="csa56_glyph" layout:reference="csa56"><layout:boundingBox><layout:position layout:x="5186.0" layout:y="526.5625" /><layout:dimensions layout:height="122.0" layout:width="201.0" /></layout:boundingBox></layout:generalGlyph><layout:generalGlyph layout:id="csa59_glyph" layout:reference="csa59"><layout:boundingBox><layout:position layout:x="5625.25" layout:y="753.40625" /><layout:dimensions layout:height="109.75" layout:width="180.50000000000045" /></layout:boundingBox></layout:generalGlyph><layout:generalGlyph layout:id="csa62_glyph" layout:reference="csa62"><layout:boundingBox><layout:position layout:x="6231.0" layout:y="743.0" /><layout:dimensions layout:height="115.0" layout:width="180.0" /></layout:boundingBox></layout:generalGlyph><layout:generalGlyph layout:id="csa103_glyph" layout:reference="csa103"><layout:boundingBox><layout:position layout:x="2528.5" layout:y="212.875" /><layout:dimensions layout:height="103.0" layout:width="103.0" /></layout:boundingBox></layout:generalGlyph><layout:generalGlyph layout:id="csa26_glyph" layout:reference="csa26"><layout:boundingBox><layout:position layout:x="2753.1875" layout:y="5254.78125" /><layout:dimensions layout:height="77.5" layout:width="121.0" /></layout:boundingBox></layout:generalGlyph><layout:generalGlyph layout:id="csa180_glyph" layout:reference="csa180"><layout:boundingBox><layout:position layout:x="6845.642441860464" layout:y="2130.7252272727274" /><layout:dimensions layout:height="142.33818181818162" layout:width="155.20930232558158" /></layout:boundingBox></layout:generalGlyph><layout:generalGlyph layout:id="csa77_glyph" layout:reference="csa77"><layout:boundingBox><layout:position layout:x="6476.323764534884" layout:y="2130.4127272727274" /><layout:dimensions layout:height="158.33818181818162" layout:width="157.20930232558158" /></layout:boundingBox></layout:generalGlyph><layout:generalGlyph layout:id="csa64_glyph" layout:reference="csa64"><layout:boundingBox><layout:position layout:x="5439.5625" layout:y="2248.0625" /><layout:dimensions layout:height="99.0" layout:width="99.0" /></layout:boundingBox></layout:generalGlyph><layout:generalGlyph layout:id="csa1_glyph" layout:reference="csa1"><layout:boundingBox><layout:position layout:x="3687.6875" layout:y="4610.5" /><layout:dimensions layout:height="69.5" layout:width="131.5" /></layout:boundingBox></layout:generalGlyph><layout:generalGlyph layout:id="csa88_glyph" layout:reference="csa88"><layout:boundingBox><layout:position layout:x="4879.125" layout:y="5573.5" /><layout:dimensions layout:height="127.0" layout:width="154.0" /></layout:boundingBox></layout:generalGlyph><layout:generalGlyph layout:id="csa91_glyph" layout:reference="csa91"><layout:boundingBox><layout:position layout:x="7626.375" layout:y="1529.0" /><layout:dimensions layout:height="80.0" layout:width="191.0" /></layout:boundingBox></layout:generalGlyph><layout:generalGlyph layout:id="csa99_glyph" layout:reference="csa99"><layout:boundingBox><layout:position layout:x="4766.125" layout:y="1179.75" /><layout:dimensions layout:height="107.0" layout:width="155.0" /></layout:boundingBox></layout:generalGlyph><layout:generalGlyph layout:id="csa255_glyph" layout:reference="csa255"><layout:boundingBox><layout:position layout:x="4986.25" layout:y="1208.25" /><layout:dimensions layout:height="95.5" layout:width="210.0" /></layout:boundingBox></layout:generalGlyph><layout:generalGlyph layout:id="csa102_glyph" layout:reference="csa102"><layout:boundingBox><layout:position layout:x="7581.125" layout:y="443.0" /><layout:dimensions layout:height="79.0" layout:width="193.0" /></layout:boundingBox></layout:generalGlyph><layout:generalGlyph layout:id="csa57_glyph" layout:reference="csa57"><layout:boundingBox><layout:position layout:x="5330.482131647498" layout:y="193.78106012152222" /><layout:dimensions layout:height="113.93787975695557" layout:width="183.78573670500373" /></layout:boundingBox></layout:generalGlyph><layout:generalGlyph layout:id="csa104_glyph" layout:reference="csa104"><layout:boundingBox><layout:position layout:x="994.75" layout:y="6492.125" /><layout:dimensions layout:height="104.0" layout:width="131.0" /></layout:boundingBox></layout:generalGlyph><layout:generalGlyph layout:id="csa107_glyph" layout:reference="csa107"><layout:boundingBox><layout:position layout:x="679.1875" layout:y="2730.375" /><layout:dimensions layout:height="67.0" layout:width="172.0" /></layout:boundingBox></layout:generalGlyph><layout:generalGlyph layout:id="csa108_glyph" layout:reference="csa108"><layout:boundingBox><layout:position layout:x="678.1875" layout:y="2822.0" /><layout:dimensions layout:height="72.0" layout:width="174.0" /></layout:boundingBox></layout:generalGlyph><layout:generalGlyph layout:id="csa109_glyph" layout:reference="csa109"><layout:boundingBox><layout:position layout:x="7612.0625" layout:y="5477.875" /><layout:dimensions layout:height="81.0" layout:width="204.0" /></layout:boundingBox></layout:generalGlyph><layout:generalGlyph layout:id="csa111_glyph" layout:reference="csa111"><layout:boundingBox><layout:position layout:x="7680.0625" layout:y="5070.1875" /><layout:dimensions layout:height="81.0" layout:width="175.0" /></layout:boundingBox></layout:generalGlyph><layout:generalGlyph layout:id="csa113_glyph" layout:reference="csa113"><layout:boundingBox><layout:position layout:x="450.8125" layout:y="6475.6875" /><layout:dimensions layout:height="92.0" layout:width="104.0" /></layout:boundingBox></layout:generalGlyph><layout:generalGlyph layout:id="csa112_glyph" layout:reference="csa112"><layout:boundingBox><layout:position layout:x="296.5" layout:y="6477.25" /><layout:dimensions layout:height="94.0" layout:width="141.0" /></layout:boundingBox></layout:generalGlyph><layout:generalGlyph layout:id="csa114_glyph" layout:reference="csa114"><layout:boundingBox><layout:position layout:x="188.875" layout:y="6463.625" /><layout:dimensions layout:height="103.0" layout:width="94.0" /></layout:boundingBox></layout:generalGlyph><layout:generalGlyph layout:id="csa115_glyph" layout:reference="csa115"><layout:boundingBox><layout:position layout:x="710.625" layout:y="6459.5" /><layout:dimensions layout:height="96.0" layout:width="101.0" /></layout:boundingBox></layout:generalGlyph><layout:generalGlyph layout:id="csa117_glyph" layout:reference="csa117"><layout:boundingBox><layout:position layout:x="196.84375" layout:y="6716.21875" /><layout:dimensions layout:height="113.5" layout:width="179.5" /></layout:boundingBox></layout:generalGlyph><layout:generalGlyph layout:id="csa116_glyph" layout:reference="csa116"><layout:boundingBox><layout:position layout:x="360.625" layout:y="6582.25" /><layout:dimensions layout:height="104.0" layout:width="92.0" /></layout:boundingBox></layout:generalGlyph><layout:generalGlyph layout:id="csa118_glyph" layout:reference="csa118"><layout:boundingBox><layout:position layout:x="96.875" layout:y="5837.125" /><layout:dimensions layout:height="66.0" layout:width="98.0" /></layout:boundingBox></layout:generalGlyph><layout:generalGlyph layout:id="csa120_glyph" layout:reference="csa120"><layout:boundingBox><layout:position layout:x="325.1875" layout:y="7075.5" /><layout:dimensions layout:height="106.0" layout:width="105.0" /></layout:boundingBox></layout:generalGlyph><layout:generalGlyph layout:id="csa121_glyph" layout:reference="csa121"><layout:boundingBox><layout:position layout:x="673.0" layout:y="7143.75" /><layout:dimensions layout:height="111.0" layout:width="97.0" /></layout:boundingBox></layout:generalGlyph><layout:generalGlyph layout:id="csa124_glyph" layout:reference="csa124"><layout:boundingBox><layout:position layout:x="361.8125" layout:y="3849.4375" /><layout:dimensions layout:height="102.0" layout:width="158.0" /></layout:boundingBox></layout:generalGlyph><layout:generalGlyph layout:id="csa246_glyph" layout:reference="csa246"><layout:boundingBox><layout:position layout:x="3602.25" layout:y="309.0625" /><layout:dimensions layout:height="78.5" layout:width="135.0" /></layout:boundingBox></layout:generalGlyph><layout:generalGlyph layout:id="csa175_glyph" layout:reference="csa175"><layout:boundingBox><layout:position layout:x="2340.84375" layout:y="3799.09375" /><layout:dimensions layout:height="113.0" layout:width="344.0" /></layout:boundingBox></layout:generalGlyph><layout:generalGlyph layout:id="csa127_glyph" layout:reference="csa127"><layout:boundingBox><layout:position layout:x="7666.0" layout:y="4174.6875" /><layout:dimensions layout:height="77.0" layout:width="180.0" /></layout:boundingBox></layout:generalGlyph><layout:generalGlyph layout:id="csa28_glyph" layout:reference="csa28"><layout:boundingBox><layout:position layout:x="7655.2138491440255" layout:y="4413.375" /><layout:dimensions layout:height="76.74999999999955" layout:width="249.32230171194988" /></layout:boundingBox></layout:generalGlyph><layout:generalGlyph layout:id="csa131_glyph" layout:reference="csa131"><layout:boundingBox><layout:position layout:x="4410.9375" layout:y="3846.8125" /><layout:dimensions layout:height="123.0" layout:width="194.0" /></layout:boundingBox></layout:generalGlyph><layout:generalGlyph layout:id="csa130_glyph" layout:reference="csa130"><layout:boundingBox><layout:position layout:x="4181.125" layout:y="3841.0" /><layout:dimensions layout:height="115.0" layout:width="198.0" /></layout:boundingBox></layout:generalGlyph><layout:generalGlyph layout:id="csa145_glyph" layout:reference="csa145"><layout:boundingBox><layout:position layout:x="2558.125" layout:y="785.375" /><layout:dimensions layout:height="90.0" layout:width="122.0" /></layout:boundingBox></layout:generalGlyph><layout:generalGlyph layout:id="csa139_glyph" layout:reference="csa139"><layout:boundingBox><layout:position layout:x="3644.4375" layout:y="518.6875" /><layout:dimensions layout:height="105.0" layout:width="148.0" /></layout:boundingBox></layout:generalGlyph><layout:generalGlyph layout:id="csa20_glyph" layout:reference="csa20"><layout:boundingBox><layout:position layout:x="3035.9375" layout:y="1258.6875" /><layout:dimensions layout:height="90.0" layout:width="93.0" /></layout:boundingBox></layout:generalGlyph><layout:generalGlyph layout:id="csa133_glyph" layout:reference="csa133"><layout:boundingBox><layout:position layout:x="3160.375" layout:y="512.0" /><layout:dimensions layout:height="80.0" layout:width="98.0" /></layout:boundingBox></layout:generalGlyph><layout:generalGlyph layout:id="csa144_glyph" layout:reference="csa144"><layout:boundingBox><layout:position layout:x="3643.25" layout:y="998.0" /><layout:dimensions layout:height="83.5" layout:width="147.0" /></layout:boundingBox></layout:generalGlyph><layout:generalGlyph layout:id="csa143_glyph" layout:reference="csa143"><layout:boundingBox><layout:position layout:x="3652.375" layout:y="864.15625" /><layout:dimensions layout:height="81.5" layout:width="134.0" /></layout:boundingBox></layout:generalGlyph><layout:generalGlyph layout:id="csa193_glyph" layout:reference="csa193"><layout:boundingBox><layout:position layout:x="7499.25" layout:y="3241.25" /><layout:dimensions layout:height="110.0" layout:width="108.0" /></layout:boundingBox></layout:generalGlyph><layout:generalGlyph layout:id="csa140_glyph" layout:reference="csa140"><layout:boundingBox><layout:position layout:x="3660.3125" layout:y="702.3125" /><layout:dimensions layout:height="86.0" layout:width="116.0" /></layout:boundingBox></layout:generalGlyph><layout:generalGlyph layout:id="csa135_glyph" layout:reference="csa135"><layout:boundingBox><layout:position layout:x="2974.75" layout:y="849.25" /><layout:dimensions layout:height="99.25" layout:width="225.0" /></layout:boundingBox></layout:generalGlyph><layout:generalGlyph layout:id="csa181_glyph" layout:reference="csa181"><layout:boundingBox><layout:position layout:x="6205.060955668604" layout:y="2283.359375" /><layout:dimensions layout:height="108.0" layout:width="88.0" /></layout:boundingBox></layout:generalGlyph><layout:generalGlyph layout:id="csa146_glyph" layout:reference="csa146"><layout:boundingBox><layout:position layout:x="969.75" layout:y="220.125" /><layout:dimensions layout:height="92.0" layout:width="193.0" /></layout:boundingBox></layout:generalGlyph><layout:generalGlyph layout:id="csa147_glyph" layout:reference="csa147"><layout:boundingBox><layout:position layout:x="95.5" layout:y="319.625" /><layout:dimensions layout:height="113.0" layout:width="103.0" /></layout:boundingBox></layout:generalGlyph><layout:generalGlyph layout:id="csa266_glyph" layout:reference="csa266"><layout:boundingBox><layout:position layout:x="95.5" layout:y="649.0625" /><layout:dimensions layout:height="110.0" layout:width="104.0" /></layout:boundingBox></layout:generalGlyph><layout:generalGlyph layout:id="csa151_glyph" layout:reference="csa151"><layout:boundingBox><layout:position layout:x="170.1875" layout:y="1236.375" /><layout:dimensions layout:height="85.0" layout:width="176.0" /></layout:boundingBox></layout:generalGlyph><layout:generalGlyph layout:id="csa149_glyph" layout:reference="csa149"><layout:boundingBox><layout:position layout:x="230.75" layout:y="851.25" /><layout:dimensions layout:height="80.0" layout:width="179.0" /></layout:boundingBox></layout:generalGlyph><layout:generalGlyph layout:id="csa150_glyph" layout:reference="csa150"><layout:boundingBox><layout:position layout:x="125.3125" layout:y="1018.25" /><layout:dimensions layout:height="88.0" layout:width="263.0" /></layout:boundingBox></layout:generalGlyph><layout:generalGlyph layout:id="csa152_glyph" layout:reference="csa152"><layout:boundingBox><layout:position layout:x="613.875" layout:y="1278.875" /><layout:dimensions layout:height="109.0" layout:width="97.0" /></layout:boundingBox></layout:generalGlyph><layout:generalGlyph layout:id="csa323_glyph" layout:reference="csa323"><layout:boundingBox><layout:position layout:x="4155.0" layout:y="196.0" /><layout:dimensions layout:height="120.0" layout:width="100.0" /></layout:boundingBox></layout:generalGlyph><layout:generalGlyph layout:id="csa156_glyph" layout:reference="csa156"><layout:boundingBox><layout:position layout:x="2341.875" layout:y="3010.5" /><layout:dimensions layout:height="90.0" layout:width="189.0" /></layout:boundingBox></layout:generalGlyph><layout:generalGlyph layout:id="csa173_glyph" layout:reference="csa173"><layout:boundingBox><layout:position layout:x="2377.09375" layout:y="3681.28125" /><layout:dimensions layout:height="105.0" layout:width="257.0" /></layout:boundingBox></layout:generalGlyph><layout:generalGlyph layout:id="csa158_glyph" layout:reference="csa158"><layout:boundingBox><layout:position layout:x="2456.6875" layout:y="3952.5" /><layout:dimensions layout:height="57.0" layout:width="160.0" /></layout:boundingBox></layout:generalGlyph><layout:generalGlyph layout:id="csa166_glyph" layout:reference="csa166"><layout:boundingBox><layout:position layout:x="491.5270426926768" layout:y="1979.5558242724665" /><layout:dimensions layout:height="67.0" layout:width="223.0" /></layout:boundingBox></layout:generalGlyph><layout:generalGlyph layout:id="csa171_glyph" layout:reference="csa171"><layout:boundingBox><layout:position layout:x="1002.2770426926766" layout:y="2144.6808242724665" /><layout:dimensions layout:height="116.81180044771327" layout:width="240.06028141989123" /></layout:boundingBox></layout:generalGlyph><layout:generalGlyph layout:id="csa170_glyph" layout:reference="csa170"><layout:boundingBox><layout:position layout:x="776.2770426926768" layout:y="1804.5558242724662" /><layout:dimensions layout:height="147.0" layout:width="326.0" /></layout:boundingBox></layout:generalGlyph><layout:generalGlyph layout:id="csa169_glyph" layout:reference="csa169"><layout:boundingBox><layout:position layout:x="545.9510213463384" layout:y="2195.2779121362337" /><layout:dimensions layout:height="116.81180044771327" layout:width="235.06028141989123" /></layout:boundingBox></layout:generalGlyph><layout:generalGlyph layout:id="csa168_glyph" layout:reference="csa168"><layout:boundingBox><layout:position layout:x="135.0270426926768" layout:y="1830.9933242724658" /><layout:dimensions layout:height="145.0" layout:width="227.0" /></layout:boundingBox></layout:generalGlyph><layout:generalGlyph layout:id="csa167_glyph" layout:reference="csa167"><layout:boundingBox><layout:position layout:x="165.0270426926768" layout:y="2190.680824272466" /><layout:dimensions layout:height="120.0" layout:width="237.0" /></layout:boundingBox></layout:generalGlyph><layout:generalGlyph layout:id="csa172_glyph" layout:reference="csa172"><layout:boundingBox><layout:position layout:x="1267.4020426926766" layout:y="2144.555824272466" /><layout:dimensions layout:height="106.0" layout:width="238.0" /></layout:boundingBox></layout:generalGlyph><layout:generalGlyph layout:id="csa126_glyph" layout:reference="csa126"><layout:boundingBox><layout:position layout:x="2574.625" layout:y="3407.8125" /><layout:dimensions layout:height="59.0" layout:width="143.0" /></layout:boundingBox></layout:generalGlyph><layout:generalGlyph layout:id="csa10_glyph" layout:reference="csa10"><layout:boundingBox><layout:position layout:x="4031.6012597180816" layout:y="5370.031249999999" /><layout:dimensions layout:height="127.0" layout:width="112.0" /></layout:boundingBox></layout:generalGlyph><layout:generalGlyph layout:id="csa176_glyph" layout:reference="csa176"><layout:boundingBox><layout:position layout:x="3856.5" layout:y="4723.625" /><layout:dimensions layout:height="154.0" layout:width="109.5" /></layout:boundingBox></layout:generalGlyph><layout:generalGlyph layout:id="csa273_glyph" layout:reference="csa273"><layout:boundingBox><layout:position layout:x="5280.5" layout:y="6781.25" /><layout:dimensions layout:height="105.0" layout:width="105.0" /></layout:boundingBox></layout:generalGlyph><layout:generalGlyph layout:id="csa177_glyph" layout:reference="csa177"><layout:boundingBox><layout:position layout:x="5581.65625" layout:y="6777.0" /><layout:dimensions layout:height="105.0" layout:width="142.0" /></layout:boundingBox></layout:generalGlyph><layout:generalGlyph layout:id="csa178_glyph" layout:reference="csa178"><layout:boundingBox><layout:position layout:x="5833.21875" layout:y="6782.5625" /><layout:dimensions layout:height="97.0" layout:width="110.0" /></layout:boundingBox></layout:generalGlyph><layout:generalGlyph layout:id="csa84_glyph" layout:reference="csa84"><layout:boundingBox><layout:position layout:x="6204.0" layout:y="2466.75" /><layout:dimensions layout:height="77.0" layout:width="77.0" /></layout:boundingBox></layout:generalGlyph><layout:generalGlyph layout:id="csa187_glyph" layout:reference="csa187"><layout:boundingBox><layout:position layout:x="7657.625" layout:y="2627.625" /><layout:dimensions layout:height="80.0" layout:width="152.0" /></layout:boundingBox></layout:generalGlyph><layout:generalGlyph layout:id="csa188_glyph" layout:reference="csa188"><layout:boundingBox><layout:position layout:x="7655.25" layout:y="2533.375" /><layout:dimensions layout:height="86.0" layout:width="168.0" /></layout:boundingBox></layout:generalGlyph><layout:generalGlyph layout:id="csa185_glyph" layout:reference="csa185"><layout:boundingBox><layout:position layout:x="7654.75" layout:y="2276.25" /><layout:dimensions layout:height="93.0" layout:width="161.0" /></layout:boundingBox></layout:generalGlyph><layout:generalGlyph layout:id="csa192_glyph" layout:reference="csa192"><layout:boundingBox><layout:position layout:x="6947.3125" layout:y="3359.75" /><layout:dimensions layout:height="67.0" layout:width="173.0" /></layout:boundingBox></layout:generalGlyph><layout:generalGlyph layout:id="csa194_glyph" layout:reference="csa194"><layout:boundingBox><layout:position layout:x="7058.34375" layout:y="5300.21875" /><layout:dimensions layout:height="147.0" layout:width="181.0" /></layout:boundingBox></layout:generalGlyph><layout:generalGlyph layout:id="csa199_glyph" layout:reference="csa199"><layout:boundingBox><layout:position layout:x="7014.8125" layout:y="5544.125" /><layout:dimensions layout:height="150.0" layout:width="128.0" /></layout:boundingBox></layout:generalGlyph><layout:generalGlyph layout:id="csa197_glyph" layout:reference="csa197"><layout:boundingBox><layout:position layout:x="6395.75" layout:y="5525.46875" /><layout:dimensions layout:height="108.0" layout:width="100.0" /></layout:boundingBox></layout:generalGlyph><layout:generalGlyph layout:id="csa196_glyph" layout:reference="csa196"><layout:boundingBox><layout:position layout:x="6163.375" layout:y="5526.28125" /><layout:dimensions layout:height="106.0" layout:width="97.0" /></layout:boundingBox></layout:generalGlyph><layout:generalGlyph layout:id="csa200_glyph" layout:reference="csa200"><layout:boundingBox><layout:position layout:x="7301.9375" layout:y="5573.25" /><layout:dimensions layout:height="167.0" layout:width="139.0" /></layout:boundingBox></layout:generalGlyph><layout:generalGlyph layout:id="csa201_glyph" layout:reference="csa201"><layout:boundingBox><layout:position layout:x="5884.25" layout:y="5225.5" /><layout:dimensions layout:height="119.93355496174809" layout:width="120.0" /></layout:boundingBox></layout:generalGlyph><layout:generalGlyph layout:id="csa202_glyph" layout:reference="csa202"><layout:boundingBox><layout:position layout:x="6161.5" layout:y="5230.5" /><layout:dimensions layout:height="112.43355496174809" layout:width="115.0" /></layout:boundingBox></layout:generalGlyph><layout:generalGlyph layout:id="csa207_glyph" layout:reference="csa207"><layout:boundingBox><layout:position layout:x="2412.625" layout:y="6274.4375" /><layout:dimensions layout:height="126.0" layout:width="116.0" /></layout:boundingBox></layout:generalGlyph><layout:generalGlyph layout:id="csa208_glyph" layout:reference="csa208"><layout:boundingBox><layout:position layout:x="2396.25" layout:y="4975.8125" /><layout:dimensions layout:height="128.0" layout:width="103.0" /></layout:boundingBox></layout:generalGlyph><layout:generalGlyph layout:id="csa209_glyph" layout:reference="csa209"><layout:boundingBox><layout:position layout:x="4950.625" layout:y="891.0" /><layout:dimensions layout:height="108.0" layout:width="215.0" /></layout:boundingBox></layout:generalGlyph><layout:generalGlyph layout:id="csa213_glyph" layout:reference="csa213"><layout:boundingBox><layout:position layout:x="7663.0" layout:y="5282.5625" /><layout:dimensions layout:height="109.0" layout:width="105.0" /></layout:boundingBox></layout:generalGlyph><layout:generalGlyph layout:id="csa211_glyph" layout:reference="csa211"><layout:boundingBox><layout:position layout:x="7637.4375" layout:y="5595.6875" /><layout:dimensions layout:height="137.0" layout:width="110.0" /></layout:boundingBox></layout:generalGlyph><layout:generalGlyph layout:id="csa217_glyph" layout:reference="csa217"><layout:boundingBox><layout:position layout:x="7642.4375" layout:y="5881.6875" /><layout:dimensions layout:height="131.0" layout:width="101.0" /></layout:boundingBox></layout:generalGlyph><layout:generalGlyph layout:id="csa203_glyph" layout:reference="csa203"><layout:boundingBox><layout:position layout:x="6386.625" layout:y="5238.26702681284" /><layout:dimensions layout:height="100.0" layout:width="104.0" /></layout:boundingBox></layout:generalGlyph><layout:generalGlyph layout:id="csa215_glyph" layout:reference="csa215"><layout:boundingBox><layout:position layout:x="7648.3125" layout:y="5743.0625" /><layout:dimensions layout:height="121.0" layout:width="100.0" /></layout:boundingBox></layout:generalGlyph><layout:generalGlyph layout:id="csa216_glyph" layout:reference="csa216"><layout:boundingBox><layout:position layout:x="7642.3125" layout:y="6078.0625" /><layout:dimensions layout:height="131.0" layout:width="114.0" /></layout:boundingBox></layout:generalGlyph><layout:generalGlyph layout:id="csa214_glyph" layout:reference="csa214"><layout:boundingBox><layout:position layout:x="7648.75" layout:y="6412.5625" /><layout:dimensions layout:height="129.0" layout:width="105.0" /></layout:boundingBox></layout:generalGlyph><layout:generalGlyph layout:id="csa218_glyph" layout:reference="csa218"><layout:boundingBox><layout:position layout:x="7654.4375" layout:y="6217.3125" /><layout:dimensions layout:height="108.0" layout:width="93.0" /></layout:boundingBox></layout:generalGlyph><layout:generalGlyph layout:id="csa220_glyph" layout:reference="csa220"><layout:boundingBox><layout:position layout:x="6295.375" layout:y="6310.3125" /><layout:dimensions layout:height="95.0" layout:width="100.0" /></layout:boundingBox></layout:generalGlyph><layout:generalGlyph layout:id="csa221_glyph" layout:reference="csa221"><layout:boundingBox><layout:position layout:x="6295.6875" layout:y="6448.0625" /><layout:dimensions layout:height="95.0" layout:width="102.0" /></layout:boundingBox></layout:generalGlyph><layout:generalGlyph layout:id="csa219_glyph" layout:reference="csa219"><layout:boundingBox><layout:position layout:x="6414.34375" layout:y="6370.75" /><layout:dimensions layout:height="92.0" layout:width="97.0" /></layout:boundingBox></layout:generalGlyph><layout:generalGlyph layout:id="csa222_glyph" layout:reference="csa222"><layout:boundingBox><layout:position layout:x="7108.6875" layout:y="6497.9375" /><layout:dimensions layout:height="92.0" layout:width="117.0" /></layout:boundingBox></layout:generalGlyph><layout:generalGlyph layout:id="csa224_glyph" layout:reference="csa224"><layout:boundingBox><layout:position layout:x="4520.5625" layout:y="4168.375" /><layout:dimensions layout:height="71.0" layout:width="181.0" /></layout:boundingBox></layout:generalGlyph><layout:generalGlyph layout:id="csa223_glyph" layout:reference="csa223"><layout:boundingBox><layout:position layout:x="4530.4375" layout:y="4068.375" /><layout:dimensions layout:height="69.0" layout:width="177.0" /></layout:boundingBox></layout:generalGlyph><layout:generalGlyph layout:id="csa225_glyph" layout:reference="csa225"><layout:boundingBox><layout:position layout:x="3344.5" layout:y="4253.625" /><layout:dimensions layout:height="116.0" layout:width="119.0" /></layout:boundingBox></layout:generalGlyph><layout:generalGlyph layout:id="csa226_glyph" layout:reference="csa226"><layout:boundingBox><layout:position layout:x="7696.8125" layout:y="3484.9375" /><layout:dimensions layout:height="99.0" layout:width="135.0" /></layout:boundingBox></layout:generalGlyph><layout:generalGlyph layout:id="csa274_glyph" layout:reference="csa274"><layout:boundingBox><layout:position layout:x="7623.75" layout:y="3771.252443436201" /><layout:dimensions layout:height="113.30468500159895" layout:width="232.0" /></layout:boundingBox></layout:generalGlyph><layout:generalGlyph layout:id="csa231_glyph" layout:reference="csa231"><layout:boundingBox><layout:position layout:x="7182.5" layout:y="6598.25" /><layout:dimensions layout:height="120.5" layout:width="107.0" /></layout:boundingBox></layout:generalGlyph><layout:generalGlyph layout:id="csa245_glyph" layout:reference="csa245"><layout:boundingBox><layout:position layout:x="7126.25" layout:y="809.96875" /><layout:dimensions layout:height="151.0" layout:width="179.0" /></layout:boundingBox></layout:generalGlyph><layout:generalGlyph layout:id="csa240_glyph" layout:reference="csa240"><layout:boundingBox><layout:position layout:x="6571.25" layout:y="760.4375" /><layout:dimensions layout:height="78.0" layout:width="183.0" /></layout:boundingBox></layout:generalGlyph><layout:generalGlyph layout:id="csa243_glyph" layout:reference="csa243"><layout:boundingBox><layout:position layout:x="7121.375" layout:y="1051.09375" /><layout:dimensions layout:height="115.0" layout:width="191.0" /></layout:boundingBox></layout:generalGlyph><layout:generalGlyph layout:id="csa239_glyph" layout:reference="csa239"><layout:boundingBox><layout:position layout:x="6580.75" layout:y="866.0625" /><layout:dimensions layout:height="110.0" layout:width="192.0" /></layout:boundingBox></layout:generalGlyph><layout:generalGlyph layout:id="csa241_glyph" layout:reference="csa241"><layout:boundingBox><layout:position layout:x="6627.75" layout:y="1173.84375" /><layout:dimensions layout:height="122.0" layout:width="187.0" /></layout:boundingBox></layout:generalGlyph><layout:generalGlyph layout:id="csa244_glyph" layout:reference="csa244"><layout:boundingBox><layout:position layout:x="7327.4375" layout:y="771.03125" /><layout:dimensions layout:height="110.0" layout:width="109.0" /></layout:boundingBox></layout:generalGlyph><layout:generalGlyph layout:id="csa242_glyph" layout:reference="csa242"><layout:boundingBox><layout:position layout:x="6803.3125" layout:y="811.46875" /><layout:dimensions layout:height="157.0" layout:width="264.0" /></layout:boundingBox></layout:generalGlyph><layout:generalGlyph layout:id="csa134_glyph" layout:reference="csa134"><layout:boundingBox><layout:position layout:x="3091.375" layout:y="691.25" /><layout:dimensions layout:height="77.0" layout:width="102.0" /></layout:boundingBox></layout:generalGlyph><layout:generalGlyph layout:id="csa249_glyph" layout:reference="csa249"><layout:boundingBox><layout:position layout:x="2397.625" layout:y="5816.125" /><layout:dimensions layout:height="71.0" layout:width="230.0" /></layout:boundingBox></layout:generalGlyph><layout:generalGlyph layout:id="csa309_glyph" layout:reference="csa309"><layout:boundingBox><layout:position layout:x="2775.0" layout:y="6790.0" /><layout:dimensions layout:height="120.0" layout:width="100.0" /></layout:boundingBox></layout:generalGlyph><layout:generalGlyph layout:id="csa251_glyph" layout:reference="csa251"><layout:boundingBox><layout:position layout:x="6723.25" layout:y="196.25" /><layout:dimensions layout:height="130.0" layout:width="107.0" /></layout:boundingBox></layout:generalGlyph><layout:generalGlyph layout:id="csa189_glyph" layout:reference="csa189"><layout:boundingBox><layout:position layout:x="7655.625" layout:y="2378.625" /><layout:dimensions layout:height="89.0" layout:width="152.0" /></layout:boundingBox></layout:generalGlyph><layout:generalGlyph layout:id="csa81_glyph" layout:reference="csa81"><layout:boundingBox><layout:position layout:x="6756.625" layout:y="2284.709415584415" /><layout:dimensions layout:height="72.94805194805213" layout:width="57.80124223602574" /></layout:boundingBox></layout:generalGlyph><layout:generalGlyph layout:id="csa254_glyph" layout:reference="csa254"><layout:boundingBox><layout:position layout:x="5073.5625" layout:y="1076.9375" /><layout:dimensions layout:height="89.5" layout:width="140.5" /></layout:boundingBox></layout:generalGlyph><layout:generalGlyph layout:id="csa98_glyph" layout:reference="csa98"><layout:boundingBox><layout:position layout:x="4757.75" layout:y="1042.375" /><layout:dimensions layout:height="82.0" layout:width="84.0" /></layout:boundingBox></layout:generalGlyph><layout:generalGlyph layout:id="csa260_glyph" layout:reference="csa260"><layout:boundingBox><layout:position layout:x="2935.625" layout:y="1216.4375" /><layout:dimensions layout:height="66.0" layout:width="80.0" /></layout:boundingBox></layout:generalGlyph><layout:generalGlyph layout:id="csa257_glyph" layout:reference="csa257"><layout:boundingBox><layout:position layout:x="2921.4375" layout:y="956.75" /><layout:dimensions layout:height="85.0" layout:width="102.5" /></layout:boundingBox></layout:generalGlyph><layout:generalGlyph layout:id="csa258_glyph" layout:reference="csa258"><layout:boundingBox><layout:position layout:x="5154.5" layout:y="2332.5" /><layout:dimensions layout:height="125.0" layout:width="105.0" /></layout:boundingBox></layout:generalGlyph><layout:generalGlyph layout:id="csa259_glyph" layout:reference="csa259"><layout:boundingBox><layout:position layout:x="3313.75" layout:y="1693.0" /><layout:dimensions layout:height="116.0" layout:width="101.0" /></layout:boundingBox></layout:generalGlyph><layout:generalGlyph layout:id="csa157_glyph" layout:reference="csa157"><layout:boundingBox><layout:position layout:x="2340.375" layout:y="3393.75" /><layout:dimensions layout:height="110.0" layout:width="199.0" /></layout:boundingBox></layout:generalGlyph><layout:generalGlyph layout:id="csa261_glyph" layout:reference="csa261"><layout:boundingBox><layout:position layout:x="7608.0" layout:y="1692.5" /><layout:dimensions layout:height="71.0" layout:width="221.0" /></layout:boundingBox></layout:generalGlyph><layout:generalGlyph layout:id="csa262_glyph" layout:reference="csa262"><layout:boundingBox><layout:position layout:x="350.3125" layout:y="183.25" /><layout:dimensions layout:height="94.0" layout:width="184.0" /></layout:boundingBox></layout:generalGlyph><layout:generalGlyph layout:id="csa265_glyph" layout:reference="csa265"><layout:boundingBox><layout:position layout:x="1112.25" layout:y="748.875" /><layout:dimensions layout:height="110.0" layout:width="100.0" /></layout:boundingBox></layout:generalGlyph><layout:generalGlyph layout:id="csa263_glyph" layout:reference="csa263"><layout:boundingBox><layout:position layout:x="1327.75" layout:y="516.625" /><layout:dimensions layout:height="107.0" layout:width="97.0" /></layout:boundingBox></layout:generalGlyph><layout:generalGlyph layout:id="csa264_glyph" layout:reference="csa264"><layout:boundingBox><layout:position layout:x="1113.75" layout:y="628.3125" /><layout:dimensions layout:height="110.0" layout:width="98.0" /></layout:boundingBox></layout:generalGlyph><layout:generalGlyph layout:id="csa267_glyph" layout:reference="csa267"><layout:boundingBox><layout:position layout:x="95.5" layout:y="773.375" /><layout:dimensions layout:height="112.0" layout:width="94.0" /></layout:boundingBox></layout:generalGlyph><layout:generalGlyph layout:id="csa148_glyph" layout:reference="csa148"><layout:boundingBox><layout:position layout:x="95.5" layout:y="526.0" /><layout:dimensions layout:height="109.0" layout:width="99.0" /></layout:boundingBox></layout:generalGlyph><layout:generalGlyph layout:id="csa268_glyph" layout:reference="csa268"><layout:boundingBox><layout:position layout:x="5054.75" layout:y="1796.75" /><layout:dimensions layout:height="121.0" layout:width="284.0" /></layout:boundingBox></layout:generalGlyph><layout:generalGlyph layout:id="csa269_glyph" layout:reference="csa269"><layout:boundingBox><layout:position layout:x="4060.0" layout:y="4699.0" /><layout:dimensions layout:height="100.0" layout:width="100.0" /></layout:boundingBox></layout:generalGlyph><layout:generalGlyph layout:id="csa270_glyph" layout:reference="csa270"><layout:boundingBox><layout:position layout:x="4770.25" layout:y="777.0" /><layout:dimensions layout:height="110.0" layout:width="101.0" /></layout:boundingBox></layout:generalGlyph><layout:generalGlyph layout:id="csa308_glyph" layout:reference="csa308"><layout:boundingBox><layout:position layout:x="2570.0" layout:y="6794.0" /><layout:dimensions layout:height="120.0" layout:width="100.0" /></layout:boundingBox></layout:generalGlyph><layout:generalGlyph layout:id="csa179_glyph" layout:reference="csa179"><layout:boundingBox><layout:position layout:x="5414.53125" layout:y="6775.25" /><layout:dimensions layout:height="107.0" layout:width="99.0" /></layout:boundingBox></layout:generalGlyph><layout:generalGlyph layout:id="csa128_glyph" layout:reference="csa128"><layout:boundingBox><layout:position layout:x="7663.75" layout:y="4317.9375" /><layout:dimensions layout:height="77.0" layout:width="184.0" /></layout:boundingBox></layout:generalGlyph><layout:generalGlyph layout:id="csa278_glyph" layout:reference="csa278"><layout:boundingBox><layout:position layout:x="51.0" layout:y="4292.0" /><layout:dimensions layout:height="127.0" layout:width="127.0" /></layout:boundingBox></layout:generalGlyph><layout:generalGlyph layout:id="csa277_glyph" layout:reference="csa277"><layout:boundingBox><layout:position layout:x="1694.5" layout:y="5713.5" /><layout:dimensions layout:height="118.0" layout:width="103.0" /></layout:boundingBox></layout:generalGlyph><layout:generalGlyph layout:id="csa279_glyph" layout:reference="csa279"><layout:boundingBox><layout:position layout:x="25.375" layout:y="4053.8125" /><layout:dimensions layout:height="128.5" layout:width="124.0" /></layout:boundingBox></layout:generalGlyph><layout:generalGlyph layout:id="csa276_glyph" layout:reference="csa276"><layout:boundingBox><layout:position layout:x="46.5" layout:y="4463.0" /><layout:dimensions layout:height="108.0" layout:width="138.0" /></layout:boundingBox></layout:generalGlyph><layout:generalGlyph layout:id="csa282_glyph" layout:reference="csa282"><layout:boundingBox><layout:position layout:x="2432.0" layout:y="6676.5" /><layout:dimensions layout:height="102.0" layout:width="103.0" /></layout:boundingBox></layout:generalGlyph><layout:generalGlyph layout:id="csa283_glyph" layout:reference="csa283"><layout:boundingBox><layout:position layout:x="1612.0" layout:y="3780.0" /><layout:dimensions layout:height="126.0" layout:width="108.0" /></layout:boundingBox></layout:generalGlyph><layout:generalGlyph layout:id="csa284_glyph" layout:reference="csa284"><layout:boundingBox><layout:position layout:x="1201.0" layout:y="3772.0" /><layout:dimensions layout:height="129.0" layout:width="100.0" /></layout:boundingBox></layout:generalGlyph><layout:generalGlyph layout:id="csa285_glyph" layout:reference="csa285"><layout:boundingBox><layout:position layout:x="1396.0" layout:y="3778.0" /><layout:dimensions layout:height="124.0" layout:width="100.0" /></layout:boundingBox></layout:generalGlyph><layout:generalGlyph layout:id="csa286_glyph" layout:reference="csa286"><layout:boundingBox><layout:position layout:x="44.0" layout:y="4671.0" /><layout:dimensions layout:height="131.0" layout:width="101.0" /></layout:boundingBox></layout:generalGlyph><layout:generalGlyph layout:id="csa289_glyph" layout:reference="csa289"><layout:boundingBox><layout:position layout:x="1690.0" layout:y="4192.0" /><layout:dimensions layout:height="123.0" layout:width="100.0" /></layout:boundingBox></layout:generalGlyph><layout:generalGlyph layout:id="csa288_glyph" layout:reference="csa288"><layout:boundingBox><layout:position layout:x="1064.0" layout:y="5534.0" /><layout:dimensions layout:height="120.0" layout:width="100.0" /></layout:boundingBox></layout:generalGlyph><layout:generalGlyph layout:id="csa287_glyph" layout:reference="csa287"><layout:boundingBox><layout:position layout:x="37.0" layout:y="4841.0" /><layout:dimensions layout:height="120.0" layout:width="100.0" /></layout:boundingBox></layout:generalGlyph><layout:generalGlyph layout:id="csa290_glyph" layout:reference="csa290"><layout:boundingBox><layout:position layout:x="1683.0" layout:y="4330.0" /><layout:dimensions layout:height="120.0" layout:width="100.0" /></layout:boundingBox></layout:generalGlyph><layout:generalGlyph layout:id="csa291_glyph" layout:reference="csa291"><layout:boundingBox><layout:position layout:x="1040.0" layout:y="3946.0" /><layout:dimensions layout:height="120.0" layout:width="100.0" /></layout:boundingBox></layout:generalGlyph><layout:generalGlyph layout:id="csa292_glyph" layout:reference="csa292"><layout:boundingBox><layout:position layout:x="215.0" layout:y="5057.0" /><layout:dimensions layout:height="120.0" layout:width="100.0" /></layout:boundingBox></layout:generalGlyph><layout:generalGlyph layout:id="csa293_glyph" layout:reference="csa293"><layout:boundingBox><layout:position layout:x="19.0" layout:y="5394.0" /><layout:dimensions layout:height="120.0" layout:width="100.0" /></layout:boundingBox></layout:generalGlyph><layout:generalGlyph layout:id="csa294_glyph" layout:reference="csa294"><layout:boundingBox><layout:position layout:x="205.0" layout:y="5500.0" /><layout:dimensions layout:height="122.0" layout:width="130.0" /></layout:boundingBox></layout:generalGlyph><layout:generalGlyph layout:id="csa295_glyph" layout:reference="csa295"><layout:boundingBox><layout:position layout:x="464.0" layout:y="5511.0" /><layout:dimensions layout:height="126.0" layout:width="107.0" /></layout:boundingBox></layout:generalGlyph><layout:generalGlyph layout:id="csa296_glyph" layout:reference="csa296"><layout:boundingBox><layout:position layout:x="1724.0" layout:y="4726.0" /><layout:dimensions layout:height="120.0" layout:width="100.0" /></layout:boundingBox></layout:generalGlyph><layout:generalGlyph layout:id="csa297_glyph" layout:reference="csa297"><layout:boundingBox><layout:position layout:x="1717.0" layout:y="5056.0" /><layout:dimensions layout:height="120.0" layout:width="100.0" /></layout:boundingBox></layout:generalGlyph><layout:generalGlyph layout:id="csa298_glyph" layout:reference="csa298"><layout:boundingBox><layout:position layout:x="1715.0" layout:y="5197.0" /><layout:dimensions layout:height="120.0" layout:width="100.0" /></layout:boundingBox></layout:generalGlyph><layout:generalGlyph layout:id="csa299_glyph" layout:reference="csa299"><layout:boundingBox><layout:position layout:x="997.0" layout:y="3773.0" /><layout:dimensions layout:height="120.0" layout:width="100.0" /></layout:boundingBox></layout:generalGlyph><layout:generalGlyph layout:id="csa300_glyph" layout:reference="csa300"><layout:boundingBox><layout:position layout:x="531.0" layout:y="3762.0" /><layout:dimensions layout:height="120.0" layout:width="100.0" /></layout:boundingBox></layout:generalGlyph><layout:generalGlyph layout:id="csa301_glyph" layout:reference="csa301"><layout:boundingBox><layout:position layout:x="318.0" layout:y="3719.0" /><layout:dimensions layout:height="120.0" layout:width="110.0" /></layout:boundingBox></layout:generalGlyph><layout:generalGlyph layout:id="csa302_glyph" layout:reference="csa302"><layout:boundingBox><layout:position layout:x="193.0" layout:y="3722.0" /><layout:dimensions layout:height="120.0" layout:width="112.0" /></layout:boundingBox></layout:generalGlyph><layout:generalGlyph layout:id="csa303_glyph" layout:reference="csa303"><layout:boundingBox><layout:position layout:x="72.0" layout:y="3721.0" /><layout:dimensions layout:height="120.0" layout:width="100.0" /></layout:boundingBox></layout:generalGlyph><layout:generalGlyph layout:id="csa304_glyph" layout:reference="csa304"><layout:boundingBox><layout:position layout:x="1656.0" layout:y="5520.0" /><layout:dimensions layout:height="120.0" layout:width="100.0" /></layout:boundingBox></layout:generalGlyph><layout:generalGlyph layout:id="csa305_glyph" layout:reference="csa305"><layout:boundingBox><layout:position layout:x="1725.0" layout:y="5396.0" /><layout:dimensions layout:height="120.0" layout:width="100.0" /></layout:boundingBox></layout:generalGlyph><layout:generalGlyph layout:id="csa306_glyph" layout:reference="csa306"><layout:boundingBox><layout:position layout:x="1418.0" layout:y="5528.0" /><layout:dimensions layout:height="120.0" layout:width="109.0" /></layout:boundingBox></layout:generalGlyph><layout:generalGlyph layout:id="csa307_glyph" layout:reference="csa307"><layout:boundingBox><layout:position layout:x="696.0" layout:y="5537.0" /><layout:dimensions layout:height="120.0" layout:width="158.0" /></layout:boundingBox></layout:generalGlyph><layout:generalGlyph layout:id="csa31_glyph" layout:reference="csa31"><layout:boundingBox><layout:position layout:x="2845.25" layout:y="6489.375" /><layout:dimensions layout:height="94.0" layout:width="115.0" /></layout:boundingBox></layout:generalGlyph><layout:generalGlyph layout:id="csa250_glyph" layout:reference="csa250"><layout:boundingBox><layout:position layout:x="2396.125" layout:y="5963.125" /><layout:dimensions layout:height="108.0" layout:width="106.0" /></layout:boundingBox></layout:generalGlyph><layout:generalGlyph layout:id="csa310_glyph" layout:reference="csa310"><layout:boundingBox><layout:position layout:x="3366.0" layout:y="6787.0" /><layout:dimensions layout:height="120.0" layout:width="114.0" /></layout:boundingBox></layout:generalGlyph><layout:generalGlyph layout:id="csa311_glyph" layout:reference="csa311"><layout:boundingBox><layout:position layout:x="3485.0" layout:y="6788.0" /><layout:dimensions layout:height="120.0" layout:width="100.0" /></layout:boundingBox></layout:generalGlyph><layout:generalGlyph layout:id="csa312_glyph" layout:reference="csa312"><layout:boundingBox><layout:position layout:x="3591.0" layout:y="6787.0" /><layout:dimensions layout:height="124.0" layout:width="172.0" /></layout:boundingBox></layout:generalGlyph><layout:generalGlyph layout:id="csa313_glyph" layout:reference="csa313"><layout:boundingBox><layout:position layout:x="3774.0" layout:y="6787.0" /><layout:dimensions layout:height="121.0" layout:width="111.0" /></layout:boundingBox></layout:generalGlyph><layout:generalGlyph layout:id="csa314_glyph" layout:reference="csa314"><layout:boundingBox><layout:position layout:x="4015.0" layout:y="6790.0" /><layout:dimensions layout:height="120.0" layout:width="124.0" /></layout:boundingBox></layout:generalGlyph><layout:generalGlyph layout:id="csa315_glyph" layout:reference="csa315"><layout:boundingBox><layout:position layout:x="7706.0" layout:y="1084.0" /><layout:dimensions layout:height="86.0" layout:width="187.0" /></layout:boundingBox></layout:generalGlyph><layout:generalGlyph layout:id="csa316_glyph" layout:reference="csa316"><layout:boundingBox><layout:position layout:x="625.0" layout:y="31.0" /><layout:dimensions layout:height="120.0" layout:width="100.0" /></layout:boundingBox></layout:generalGlyph><layout:generalGlyph layout:id="csa317_glyph" layout:reference="csa317"><layout:boundingBox><layout:position layout:x="883.0" layout:y="30.0" /><layout:dimensions layout:height="120.0" layout:width="100.0" /></layout:boundingBox></layout:generalGlyph><layout:generalGlyph layout:id="csa320_glyph" layout:reference="csa320"><layout:boundingBox><layout:position layout:x="3859.0" layout:y="195.0" /><layout:dimensions layout:height="120.0" layout:width="100.0" /></layout:boundingBox></layout:generalGlyph><layout:generalGlyph layout:id="csa321_glyph" layout:reference="csa321"><layout:boundingBox><layout:position layout:x="4032.0" layout:y="195.0" /><layout:dimensions layout:height="121.0" layout:width="114.0" /></layout:boundingBox></layout:generalGlyph><layout:generalGlyph layout:id="csa63_glyph" layout:reference="csa63"><layout:boundingBox><layout:position layout:x="5804.75" layout:y="236.25" /><layout:dimensions layout:height="115.0" layout:width="99.0" /></layout:boundingBox></layout:generalGlyph><layout:generalGlyph layout:id="csa324_glyph" layout:reference="csa324"><layout:boundingBox><layout:position layout:x="7648.0" layout:y="3078.0" /><layout:dimensions layout:height="91.0" layout:width="117.0" /></layout:boundingBox></layout:generalGlyph><layout:generalGlyph layout:id="sa6_glyph" layout:reference="sa6"><layout:boundingBox><layout:position layout:x="3903.5" layout:y="5268.5" /><layout:dimensions layout:height="40.0" layout:width="80.0" /></layout:boundingBox></layout:generalGlyph><layout:generalGlyph layout:id="sa15_glyph" layout:reference="sa15"><layout:boundingBox><layout:position layout:x="2381.75" layout:y="4349.5" /><layout:dimensions layout:height="29.749999999999545" layout:width="136.67769828805012" /></layout:boundingBox></layout:generalGlyph><layout:generalGlyph layout:id="sa18_glyph" layout:reference="sa18"><layout:boundingBox><layout:position layout:x="4716.66593992952" layout:y="2276.1171875" /><layout:dimensions layout:height="38.62500000000023" layout:width="76.41115085597494" /></layout:boundingBox></layout:generalGlyph><layout:generalGlyph layout:id="sa19_glyph" layout:reference="sa19"><layout:boundingBox><layout:position layout:x="3219.25" layout:y="3685.25" /><layout:dimensions layout:height="40.0" layout:width="80.0" /></layout:boundingBox></layout:generalGlyph><layout:generalGlyph layout:id="sa23_glyph" layout:reference="sa23"><layout:boundingBox><layout:position layout:x="3652.0" layout:y="4536.0" /><layout:dimensions layout:height="40.0" layout:width="80.0" /></layout:boundingBox></layout:generalGlyph><layout:generalGlyph layout:id="sa27_glyph" layout:reference="sa27"><layout:boundingBox><layout:position layout:x="2827.5" layout:y="2751.75" /><layout:dimensions layout:height="40.0" layout:width="80.0" /></layout:boundingBox></layout:generalGlyph><layout:generalGlyph layout:id="sa31_glyph" layout:reference="sa31"><layout:boundingBox><layout:position layout:x="2707.2068798590412" layout:y="4432.53125" /><layout:dimensions layout:height="29.0" layout:width="170.0" /></layout:boundingBox></layout:generalGlyph><layout:generalGlyph layout:id="sa32_glyph" layout:reference="sa32"><layout:boundingBox><layout:position layout:x="2403.25" layout:y="1227.0" /><layout:dimensions layout:height="40.0" layout:width="80.0" /></layout:boundingBox></layout:generalGlyph><layout:generalGlyph layout:id="sa34_glyph" layout:reference="sa34"><layout:boundingBox><layout:position layout:x="2379.4137597180816" layout:y="742.7812499999993" /><layout:dimensions layout:height="40.0" layout:width="80.0" /></layout:boundingBox></layout:generalGlyph><layout:generalGlyph layout:id="sa40_glyph" layout:reference="sa40"><layout:boundingBox><layout:position layout:x="2561.6637597180816" layout:y="1997.406249999999" /><layout:dimensions layout:height="40.0" layout:width="80.0" /></layout:boundingBox></layout:generalGlyph><layout:generalGlyph layout:id="sa45_glyph" layout:reference="sa45"><layout:boundingBox><layout:position layout:x="3218.5625" layout:y="1502.6875" /><layout:dimensions layout:height="30.0" layout:width="300.0" /></layout:boundingBox></layout:generalGlyph><layout:generalGlyph layout:id="sa63_glyph" layout:reference="sa63"><layout:boundingBox><layout:position layout:x="2387.1012597180816" layout:y="2372.1562499999995" /><layout:dimensions layout:height="50.0" layout:width="80.0" /></layout:boundingBox></layout:generalGlyph><layout:generalGlyph layout:id="sa66_glyph" layout:reference="sa66"><layout:boundingBox><layout:position layout:x="2644.25" layout:y="2699.7187499999995" /><layout:dimensions layout:height="40.0" layout:width="80.0" /></layout:boundingBox></layout:generalGlyph><layout:generalGlyph layout:id="sa67_glyph" layout:reference="sa67"><layout:boundingBox><layout:position layout:x="2388.2887597180816" layout:y="2258.218749999999" /><layout:dimensions layout:height="50.0" layout:width="80.0" /></layout:boundingBox></layout:generalGlyph><layout:generalGlyph layout:id="sa68_glyph" layout:reference="sa68"><layout:boundingBox><layout:position layout:x="2379.8512597180816" layout:y="3205.1562499999995" /><layout:dimensions layout:height="50.0" layout:width="108.0" /></layout:boundingBox></layout:generalGlyph><layout:generalGlyph layout:id="sa69_glyph" layout:reference="sa69"><layout:boundingBox><layout:position layout:x="2586.25" layout:y="3253.25" /><layout:dimensions layout:height="40.0" layout:width="80.0" /></layout:boundingBox></layout:generalGlyph><layout:generalGlyph layout:id="sa70_glyph" layout:reference="sa70"><layout:boundingBox><layout:position layout:x="2723.25" layout:y="3277.25" /><layout:dimensions layout:height="40.0" layout:width="80.0" /></layout:boundingBox></layout:generalGlyph><layout:generalGlyph layout:id="sa71_glyph" layout:reference="sa71"><layout:boundingBox><layout:position layout:x="2655.445009718082" layout:y="2019.25" /><layout:dimensions layout:height="87.24999999999955" layout:width="211.57230171194988" /></layout:boundingBox></layout:generalGlyph><layout:generalGlyph layout:id="sa72_glyph" layout:reference="sa72"><layout:boundingBox><layout:position layout:x="2379.9137597180816" layout:y="3318.0937499999995" /><layout:dimensions layout:height="49.0" layout:width="106.0" /></layout:boundingBox></layout:generalGlyph><layout:generalGlyph layout:id="sa74_glyph" layout:reference="sa74"><layout:boundingBox><layout:position layout:x="2705.6875" layout:y="4741.9375" /><layout:dimensions layout:height="46.0" layout:width="75.0" /></layout:boundingBox></layout:generalGlyph><layout:generalGlyph layout:id="sa76_glyph" layout:reference="sa76"><layout:boundingBox><layout:position layout:x="4516.5" layout:y="1292.875" /><layout:dimensions layout:height="27.0" layout:width="307.0" /></layout:boundingBox></layout:generalGlyph><layout:generalGlyph layout:id="sa77_glyph" layout:reference="sa77"><layout:boundingBox><layout:position layout:x="3287.75" layout:y="2130.375" /><layout:dimensions layout:height="27.0" layout:width="120.0" /></layout:boundingBox></layout:generalGlyph><layout:generalGlyph layout:id="sa81_glyph" layout:reference="sa81"><layout:boundingBox><layout:position layout:x="5059.0" layout:y="1952.625" /><layout:dimensions layout:height="33.0" layout:width="272.0" /></layout:boundingBox></layout:generalGlyph><layout:generalGlyph layout:id="sa83_glyph" layout:reference="sa83"><layout:boundingBox><layout:position layout:x="3382.9375" layout:y="4130.9375" /><layout:dimensions layout:height="35.0" layout:width="60.0" /></layout:boundingBox></layout:generalGlyph><layout:generalGlyph layout:id="sa84_glyph" layout:reference="sa84"><layout:boundingBox><layout:position layout:x="3064.25" layout:y="4247.0" /><layout:dimensions layout:height="40.0" layout:width="89.0" /></layout:boundingBox></layout:generalGlyph><layout:generalGlyph layout:id="sa85_glyph" layout:reference="sa85"><layout:boundingBox><layout:position layout:x="4521.0625" layout:y="5061.6875" /><layout:dimensions layout:height="40.0" layout:width="80.0" /></layout:boundingBox></layout:generalGlyph><layout:generalGlyph layout:id="sa86_glyph" layout:reference="sa86"><layout:boundingBox><layout:position layout:x="4594.0" layout:y="5220.0" /><layout:dimensions layout:height="40.0" layout:width="80.0" /></layout:boundingBox></layout:generalGlyph><layout:generalGlyph layout:id="sa87_glyph" layout:reference="sa87"><layout:boundingBox><layout:position layout:x="3780.5" layout:y="5676.5" /><layout:dimensions layout:height="40.0" layout:width="80.0" /></layout:boundingBox></layout:generalGlyph><layout:generalGlyph layout:id="sa89_glyph" layout:reference="sa89"><layout:boundingBox><layout:position layout:x="4211.25" layout:y="5336.5" /><layout:dimensions layout:height="94.0" layout:width="134.0" /></layout:boundingBox></layout:generalGlyph><layout:generalGlyph layout:id="sa90_glyph" layout:reference="sa90"><layout:boundingBox><layout:position layout:x="3924.0625" layout:y="5542.75" /><layout:dimensions layout:height="40.0" layout:width="133.0" /></layout:boundingBox></layout:generalGlyph><layout:generalGlyph layout:id="sa91_glyph" layout:reference="sa91"><layout:boundingBox><layout:position layout:x="4594.0625" layout:y="5386.0625" /><layout:dimensions layout:height="94.0" layout:width="134.0" /></layout:boundingBox></layout:generalGlyph><layout:generalGlyph layout:id="sa92_glyph" layout:reference="sa92"><layout:boundingBox><layout:position layout:x="4467.875" layout:y="5546.125" /><layout:dimensions layout:height="32.0" layout:width="338.0" /></layout:boundingBox></layout:generalGlyph><layout:generalGlyph layout:id="sa93_glyph" layout:reference="sa93"><layout:boundingBox><layout:position layout:x="4481.1875" layout:y="5656.125" /><layout:dimensions layout:height="37.0" layout:width="308.0" /></layout:boundingBox></layout:generalGlyph><layout:generalGlyph layout:id="sa95_glyph" layout:reference="sa95"><layout:boundingBox><layout:position layout:x="5283.9375" layout:y="4041.9375" /><layout:dimensions layout:height="40.0" layout:width="80.0" /></layout:boundingBox></layout:generalGlyph><layout:generalGlyph layout:id="sa96_glyph" layout:reference="sa96"><layout:boundingBox><layout:position layout:x="5198.3125" layout:y="4169.1875" /><layout:dimensions layout:height="25.0" layout:width="91.0" /></layout:boundingBox></layout:generalGlyph><layout:generalGlyph layout:id="sa97_glyph" layout:reference="sa97"><layout:boundingBox><layout:position layout:x="5371.125" layout:y="4172.1875" /><layout:dimensions layout:height="25.0" layout:width="98.0" /></layout:boundingBox></layout:generalGlyph><layout:generalGlyph layout:id="sa100_glyph" layout:reference="sa100"><layout:boundingBox><layout:position layout:x="5489.375" layout:y="4142.6875" /><layout:dimensions layout:height="27.0" layout:width="174.0" /></layout:boundingBox></layout:generalGlyph><layout:generalGlyph layout:id="sa101_glyph" layout:reference="sa101"><layout:boundingBox><layout:position layout:x="6076.5625" layout:y="4035.125" /><layout:dimensions layout:height="30.0" layout:width="180.0" /></layout:boundingBox></layout:generalGlyph><layout:generalGlyph layout:id="sa102_glyph" layout:reference="sa102"><layout:boundingBox><layout:position layout:x="3422.25" layout:y="2037.875" /><layout:dimensions layout:height="40.0" layout:width="150.0" /></layout:boundingBox></layout:generalGlyph><layout:generalGlyph layout:id="sa103_glyph" layout:reference="sa103"><layout:boundingBox><layout:position layout:x="6084.5" layout:y="4116.625" /><layout:dimensions layout:height="30.0" layout:width="139.0" /></layout:boundingBox></layout:generalGlyph><layout:generalGlyph layout:id="sa104_glyph" layout:reference="sa104"><layout:boundingBox><layout:position layout:x="6080.375" layout:y="4159.375" /><layout:dimensions layout:height="36.0" layout:width="142.0" /></layout:boundingBox></layout:generalGlyph><layout:generalGlyph layout:id="sa105_glyph" layout:reference="sa105"><layout:boundingBox><layout:position layout:x="6056.5" layout:y="4236.125" /><layout:dimensions layout:height="28.0" layout:width="197.0" /></layout:boundingBox></layout:generalGlyph><layout:generalGlyph layout:id="sa106_glyph" layout:reference="sa106"><layout:boundingBox><layout:position layout:x="2932.125" layout:y="3246.9375" /><layout:dimensions layout:height="25.0" layout:width="70.0" /></layout:boundingBox></layout:generalGlyph><layout:generalGlyph layout:id="sa107_glyph" layout:reference="sa107"><layout:boundingBox><layout:position layout:x="2932.125" layout:y="3441.9375" /><layout:dimensions layout:height="25.0" layout:width="70.0" /></layout:boundingBox></layout:generalGlyph><layout:generalGlyph layout:id="sa109_glyph" layout:reference="sa109"><layout:boundingBox><layout:position layout:x="3624.0" layout:y="3865.765625" /><layout:dimensions layout:height="38.0" layout:width="192.0" /></layout:boundingBox></layout:generalGlyph><layout:generalGlyph layout:id="sa110_glyph" layout:reference="sa110"><layout:boundingBox><layout:position layout:x="3360.5" layout:y="3864.765625" /><layout:dimensions layout:height="40.0" layout:width="80.0" /></layout:boundingBox></layout:generalGlyph><layout:generalGlyph layout:id="sa111_glyph" layout:reference="sa111"><layout:boundingBox><layout:position layout:x="3853.53125" layout:y="3866.015625" /><layout:dimensions layout:height="37.5" layout:width="189.5" /></layout:boundingBox></layout:generalGlyph><layout:generalGlyph layout:id="sa113_glyph" layout:reference="sa113"><layout:boundingBox><layout:position layout:x="3810.0" layout:y="4299.625" /><layout:dimensions layout:height="50.0" layout:width="80.0" /></layout:boundingBox></layout:generalGlyph><layout:generalGlyph layout:id="sa116_glyph" layout:reference="sa116"><layout:boundingBox><layout:position layout:x="4350.6012597180825" layout:y="4295.343749999999" /><layout:dimensions layout:height="50.0" layout:width="80.0" /></layout:boundingBox></layout:generalGlyph><layout:generalGlyph layout:id="sa117_glyph" layout:reference="sa117"><layout:boundingBox><layout:position layout:x="4622.4762597180825" layout:y="4291.968749999999" /><layout:dimensions layout:height="56.0" layout:width="86.0" /></layout:boundingBox></layout:generalGlyph><layout:generalGlyph layout:id="sa118_glyph" layout:reference="sa118"><layout:boundingBox><layout:position layout:x="3172.0" layout:y="4304.0" /><layout:dimensions layout:height="40.0" layout:width="80.0" /></layout:boundingBox></layout:generalGlyph><layout:generalGlyph layout:id="sa119_glyph" layout:reference="sa119"><layout:boundingBox><layout:position layout:x="3856.75" layout:y="3989.125" /><layout:dimensions layout:height="24.0" layout:width="120.0" /></layout:boundingBox></layout:generalGlyph><layout:generalGlyph layout:id="sa121_glyph" layout:reference="sa121"><layout:boundingBox><layout:position layout:x="3560.75" layout:y="3270.25" /><layout:dimensions layout:height="40.0" layout:width="80.0" /></layout:boundingBox></layout:generalGlyph><layout:generalGlyph layout:id="sa122_glyph" layout:reference="sa122"><layout:boundingBox><layout:position layout:x="3257.6875" layout:y="2036.875" /><layout:dimensions layout:height="40.0" layout:width="150.0" /></layout:boundingBox></layout:generalGlyph><layout:generalGlyph layout:id="sa123_glyph" layout:reference="sa123"><layout:boundingBox><layout:position layout:x="3151.5" layout:y="2357.0" /><layout:dimensions layout:height="40.0" layout:width="80.0" /></layout:boundingBox></layout:generalGlyph><layout:generalGlyph layout:id="sa126_glyph" layout:reference="sa126"><layout:boundingBox><layout:position layout:x="5314.75" layout:y="3466.0" /><layout:dimensions layout:height="40.0" layout:width="80.0" /></layout:boundingBox></layout:generalGlyph><layout:generalGlyph layout:id="sa129_glyph" layout:reference="sa129"><layout:boundingBox><layout:position layout:x="5341.0" layout:y="1531.75" /><layout:dimensions layout:height="40.0" layout:width="80.0" /></layout:boundingBox></layout:generalGlyph><layout:generalGlyph layout:id="sa130_glyph" layout:reference="sa130"><layout:boundingBox><layout:position layout:x="3044.75" layout:y="2018.75" /><layout:dimensions layout:height="40.0" layout:width="80.0" /></layout:boundingBox></layout:generalGlyph><layout:generalGlyph layout:id="sa131_glyph" layout:reference="sa131"><layout:boundingBox><layout:position layout:x="2504.7887597180816" layout:y="1279.2187499999993" /><layout:dimensions layout:height="40.0" layout:width="80.0" /></layout:boundingBox></layout:generalGlyph><layout:generalGlyph layout:id="sa132_glyph" layout:reference="sa132"><layout:boundingBox><layout:position layout:x="3992.375" layout:y="5046.6875" /><layout:dimensions layout:height="29.0" layout:width="184.0" /></layout:boundingBox></layout:generalGlyph><layout:generalGlyph layout:id="sa133_glyph" layout:reference="sa133"><layout:boundingBox><layout:position layout:x="3383.0" layout:y="5280.625" /><layout:dimensions layout:height="30.0" layout:width="80.0" /></layout:boundingBox></layout:generalGlyph><layout:generalGlyph layout:id="sa135_glyph" layout:reference="sa135"><layout:boundingBox><layout:position layout:x="4046.0" layout:y="5276.625" /><layout:dimensions layout:height="30.0" layout:width="80.0" /></layout:boundingBox></layout:generalGlyph><layout:generalGlyph layout:id="sa136_glyph" layout:reference="sa136"><layout:boundingBox><layout:position layout:x="600.75" layout:y="4466.375" /><layout:dimensions layout:height="30.0" layout:width="420.0" /></layout:boundingBox></layout:generalGlyph><layout:generalGlyph layout:id="sa137_glyph" layout:reference="sa137"><layout:boundingBox><layout:position layout:x="5374.0" layout:y="4312.75" /><layout:dimensions layout:height="40.0" layout:width="90.0" /></layout:boundingBox></layout:generalGlyph><layout:generalGlyph layout:id="sa138_glyph" layout:reference="sa138"><layout:boundingBox><layout:position layout:x="5475.25" layout:y="4238.25" /><layout:dimensions layout:height="40.0" layout:width="80.0" /></layout:boundingBox></layout:generalGlyph><layout:generalGlyph layout:id="sa140_glyph" layout:reference="sa140"><layout:boundingBox><layout:position layout:x="5748.25" layout:y="3506.875" /><layout:dimensions layout:height="30.0" layout:width="141.0" /></layout:boundingBox></layout:generalGlyph><layout:generalGlyph layout:id="sa141_glyph" layout:reference="sa141"><layout:boundingBox><layout:position layout:x="5587.0" layout:y="3407.75" /><layout:dimensions layout:height="24.0" layout:width="469.0" /></layout:boundingBox></layout:generalGlyph><layout:generalGlyph layout:id="sa148_glyph" layout:reference="sa148"><layout:boundingBox><layout:position layout:x="3469.1875" layout:y="5540.1875" /><layout:dimensions layout:height="33.0" layout:width="49.0" /></layout:boundingBox></layout:generalGlyph><layout:generalGlyph layout:id="sa149_glyph" layout:reference="sa149"><layout:boundingBox><layout:position layout:x="876.25" layout:y="3804.625" /><layout:dimensions layout:height="50.0" layout:width="80.0" /></layout:boundingBox></layout:generalGlyph><layout:generalGlyph layout:id="sa150_glyph" layout:reference="sa150"><layout:boundingBox><layout:position layout:x="606.6012597180816" layout:y="3899.093749999999" /><layout:dimensions layout:height="30.0" layout:width="220.0" /></layout:boundingBox></layout:generalGlyph><layout:generalGlyph layout:id="sa151_glyph" layout:reference="sa151"><layout:boundingBox><layout:position layout:x="696.375" layout:y="4038.5625" /><layout:dimensions layout:height="30.0" layout:width="250.0" /></layout:boundingBox></layout:generalGlyph><layout:generalGlyph layout:id="sa153_glyph" layout:reference="sa153"><layout:boundingBox><layout:position layout:x="2353.25" layout:y="6233.3125" /><layout:dimensions layout:height="25.0" layout:width="425.0" /></layout:boundingBox></layout:generalGlyph><layout:generalGlyph layout:id="sa155_glyph" layout:reference="sa155"><layout:boundingBox><layout:position layout:x="2798.875" layout:y="5409.9375" /><layout:dimensions layout:height="25.0" layout:width="90.0" /></layout:boundingBox></layout:generalGlyph><layout:generalGlyph layout:id="sa157_glyph" layout:reference="sa157"><layout:boundingBox><layout:position layout:x="3054.6637597180816" layout:y="6089.46875" /><layout:dimensions layout:height="25.0" layout:width="69.0" /></layout:boundingBox></layout:generalGlyph><layout:generalGlyph layout:id="sa158_glyph" layout:reference="sa158"><layout:boundingBox><layout:position layout:x="3282.6637597180816" layout:y="6050.28125" /><layout:dimensions layout:height="25.0" layout:width="70.0" /></layout:boundingBox></layout:generalGlyph><layout:generalGlyph layout:id="sa159_glyph" layout:reference="sa159"><layout:boundingBox><layout:position layout:x="3056.625" layout:y="5915.6875" /><layout:dimensions layout:height="25.0" layout:width="70.0" /></layout:boundingBox></layout:generalGlyph><layout:generalGlyph layout:id="sa160_glyph" layout:reference="sa160"><layout:boundingBox><layout:position layout:x="3054.7262597180816" layout:y="5994.71875" /><layout:dimensions layout:height="25.0" layout:width="70.0" /></layout:boundingBox></layout:generalGlyph><layout:generalGlyph layout:id="sa161_glyph" layout:reference="sa161"><layout:boundingBox><layout:position layout:x="3127.75" layout:y="5974.75" /><layout:dimensions layout:height="22.0" layout:width="58.0" /></layout:boundingBox></layout:generalGlyph><layout:generalGlyph layout:id="sa162_glyph" layout:reference="sa162"><layout:boundingBox><layout:position layout:x="3135.875" layout:y="6050.71875" /><layout:dimensions layout:height="22.5" layout:width="58.0" /></layout:boundingBox></layout:generalGlyph><layout:generalGlyph layout:id="sa163_glyph" layout:reference="sa163"><layout:boundingBox><layout:position layout:x="3205.125" layout:y="5961.75" /><layout:dimensions layout:height="22.5" layout:width="61.0" /></layout:boundingBox></layout:generalGlyph><layout:generalGlyph layout:id="sa164_glyph" layout:reference="sa164"><layout:boundingBox><layout:position layout:x="3282.375" layout:y="5917.1875" /><layout:dimensions layout:height="25.0" layout:width="70.0" /></layout:boundingBox></layout:generalGlyph><layout:generalGlyph layout:id="sa165_glyph" layout:reference="sa165"><layout:boundingBox><layout:position layout:x="3211.25" layout:y="5995.625" /><layout:dimensions layout:height="23.0" layout:width="56.5" /></layout:boundingBox></layout:generalGlyph><layout:generalGlyph layout:id="sa166_glyph" layout:reference="sa166"><layout:boundingBox><layout:position layout:x="785.9375" layout:y="4213.4375" /><layout:dimensions layout:height="25.0" layout:width="69.0" /></layout:boundingBox></layout:generalGlyph><layout:generalGlyph layout:id="sa167_glyph" layout:reference="sa167"><layout:boundingBox><layout:position layout:x="694.3125" layout:y="4259.1875" /><layout:dimensions layout:height="25.0" layout:width="71.0" /></layout:boundingBox></layout:generalGlyph><layout:generalGlyph layout:id="sa168_glyph" layout:reference="sa168"><layout:boundingBox><layout:position layout:x="3101.8125" layout:y="6319.875" /><layout:dimensions layout:height="29.0" layout:width="386.0" /></layout:boundingBox></layout:generalGlyph><layout:generalGlyph layout:id="sa174_glyph" layout:reference="sa174"><layout:boundingBox><layout:position layout:x="2391.1637597180816" layout:y="1550.218749999999" /><layout:dimensions layout:height="50.0" layout:width="80.0" /></layout:boundingBox></layout:generalGlyph><layout:generalGlyph layout:id="sa178_glyph" layout:reference="sa178"><layout:boundingBox><layout:position layout:x="2385.0059350704796" layout:y="5172.1953125" /><layout:dimensions layout:height="48.374999999999545" layout:width="77.83884914402506" /></layout:boundingBox></layout:generalGlyph><layout:generalGlyph layout:id="sa179_glyph" layout:reference="sa179"><layout:boundingBox><layout:position layout:x="2406.25" layout:y="5110.875" /><layout:dimensions layout:height="50.0" layout:width="80.0" /></layout:boundingBox></layout:generalGlyph><layout:generalGlyph layout:id="sa184_glyph" layout:reference="sa184"><layout:boundingBox><layout:position layout:x="2636.6012597180816" layout:y="1933.093749999999" /><layout:dimensions layout:height="30.0" layout:width="330.0" /></layout:boundingBox></layout:generalGlyph><layout:generalGlyph layout:id="sa185_glyph" layout:reference="sa185"><layout:boundingBox><layout:position layout:x="7673.5" layout:y="4507.375" /><layout:dimensions layout:height="50.0" layout:width="80.0" /></layout:boundingBox></layout:generalGlyph><layout:generalGlyph layout:id="sa186_glyph" layout:reference="sa186"><layout:boundingBox><layout:position layout:x="7357.25" layout:y="4704.9375" /><layout:dimensions layout:height="41.0" layout:width="233.0" /></layout:boundingBox></layout:generalGlyph><layout:generalGlyph layout:id="sa189_glyph" layout:reference="sa189"><layout:boundingBox><layout:position layout:x="3085.875" layout:y="6680.1875" /><layout:dimensions layout:height="52.0" layout:width="118.0" /></layout:boundingBox></layout:generalGlyph><layout:generalGlyph layout:id="sa190_glyph" layout:reference="sa190"><layout:boundingBox><layout:position layout:x="3093.2693798590403" layout:y="6448.84375" /><layout:dimensions layout:height="25.0" layout:width="70.0" /></layout:boundingBox></layout:generalGlyph><layout:generalGlyph layout:id="sa193_glyph" layout:reference="sa193"><layout:boundingBox><layout:position layout:x="4375.625" layout:y="1155.625" /><layout:dimensions layout:height="40.0" layout:width="80.0" /></layout:boundingBox></layout:generalGlyph><layout:generalGlyph layout:id="sa194_glyph" layout:reference="sa194"><layout:boundingBox><layout:position layout:x="1505.9762597180813" layout:y="5925.28125" /><layout:dimensions layout:height="25.0" layout:width="85.0" /></layout:boundingBox></layout:generalGlyph><layout:generalGlyph layout:id="sa196_glyph" layout:reference="sa196"><layout:boundingBox><layout:position layout:x="3210.75" layout:y="6493.75" /><layout:dimensions layout:height="40.0" layout:width="80.0" /></layout:boundingBox></layout:generalGlyph><layout:generalGlyph layout:id="sa200_glyph" layout:reference="sa200"><layout:boundingBox><layout:position layout:x="2991.75" layout:y="6588.0" /><layout:dimensions layout:height="40.0" layout:width="80.0" /></layout:boundingBox></layout:generalGlyph><layout:generalGlyph layout:id="sa201_glyph" layout:reference="sa201"><layout:boundingBox><layout:position layout:x="1962.8512597180816" layout:y="5893.593749999999" /><layout:dimensions layout:height="50.0" layout:width="80.0" /></layout:boundingBox></layout:generalGlyph><layout:generalGlyph layout:id="sa202_glyph" layout:reference="sa202"><layout:boundingBox><layout:position layout:x="1728.6875" layout:y="5967.75" /><layout:dimensions layout:height="25.0" layout:width="85.0" /></layout:boundingBox></layout:generalGlyph><layout:generalGlyph layout:id="sa205_glyph" layout:reference="sa205"><layout:boundingBox><layout:position layout:x="1571.4762597180816" layout:y="5853.65625" /><layout:dimensions layout:height="27.0" layout:width="121.0" /></layout:boundingBox></layout:generalGlyph><layout:generalGlyph layout:id="sa210_glyph" layout:reference="sa210"><layout:boundingBox><layout:position layout:x="5582.0" layout:y="1094.0625" /><layout:dimensions layout:height="22.0" layout:width="41.0" /></layout:boundingBox></layout:generalGlyph><layout:generalGlyph layout:id="sa211_glyph" layout:reference="sa211"><layout:boundingBox><layout:position layout:x="5405.5" layout:y="1258.7343749999995" /><layout:dimensions layout:height="33.0" layout:width="120.0" /></layout:boundingBox></layout:generalGlyph><layout:generalGlyph layout:id="sa212_glyph" layout:reference="sa212"><layout:boundingBox><layout:position layout:x="2822.0" layout:y="4242.625" /><layout:dimensions layout:height="30.0" layout:width="80.0" /></layout:boundingBox></layout:generalGlyph><layout:generalGlyph layout:id="sa216_glyph" layout:reference="sa216"><layout:boundingBox><layout:position layout:x="3362.0625" layout:y="2576.625" /><layout:dimensions layout:height="40.0" layout:width="80.0" /></layout:boundingBox></layout:generalGlyph><layout:generalGlyph layout:id="sa217_glyph" layout:reference="sa217"><layout:boundingBox><layout:position layout:x="3246.6875" layout:y="2642.8749999999995" /><layout:dimensions layout:height="40.0" layout:width="80.0" /></layout:boundingBox></layout:generalGlyph><layout:generalGlyph layout:id="sa218_glyph" layout:reference="sa218"><layout:boundingBox><layout:position layout:x="3181.4375" layout:y="2716.0" /><layout:dimensions layout:height="40.0" layout:width="104.5" /></layout:boundingBox></layout:generalGlyph><layout:generalGlyph layout:id="sa219_glyph" layout:reference="sa219"><layout:boundingBox><layout:position layout:x="2949.75" layout:y="2071.0" /><layout:dimensions layout:height="40.0" layout:width="80.0" /></layout:boundingBox></layout:generalGlyph><layout:generalGlyph layout:id="sa220_glyph" layout:reference="sa220"><layout:boundingBox><layout:position layout:x="4863.875" layout:y="6159.9375" /><layout:dimensions layout:height="35.0" layout:width="97.0" /></layout:boundingBox></layout:generalGlyph><layout:generalGlyph layout:id="sa222_glyph" layout:reference="sa222"><layout:boundingBox><layout:position layout:x="5118.375" layout:y="6154.4375" /><layout:dimensions layout:height="25.0" layout:width="70.0" /></layout:boundingBox></layout:generalGlyph><layout:generalGlyph layout:id="sa223_glyph" layout:reference="sa223"><layout:boundingBox><layout:position layout:x="5118.375" layout:y="6186.1875" /><layout:dimensions layout:height="25.0" layout:width="70.0" /></layout:boundingBox></layout:generalGlyph><layout:generalGlyph layout:id="sa238_glyph" layout:reference="sa238"><layout:boundingBox><layout:position layout:x="5463.96875" layout:y="4029.71875" /><layout:dimensions layout:height="25.5" layout:width="66.5" /></layout:boundingBox></layout:generalGlyph><layout:generalGlyph layout:id="sa252_glyph" layout:reference="sa252"><layout:boundingBox><layout:position layout:x="4229.675629859041" layout:y="5593.375" /><layout:dimensions layout:height="25.0" layout:width="78.0" /></layout:boundingBox></layout:generalGlyph><layout:generalGlyph layout:id="sa253_glyph" layout:reference="sa253"><layout:boundingBox><layout:position layout:x="4620.238129859041" layout:y="5948.875" /><layout:dimensions layout:height="40.0" layout:width="80.0" /></layout:boundingBox></layout:generalGlyph><layout:generalGlyph layout:id="sa254_glyph" layout:reference="sa254"><layout:boundingBox><layout:position layout:x="4884.300629859041" layout:y="5948.875" /><layout:dimensions layout:height="40.0" layout:width="80.0" /></layout:boundingBox></layout:generalGlyph><layout:generalGlyph layout:id="sa255_glyph" layout:reference="sa255"><layout:boundingBox><layout:position layout:x="4751.488129859041" layout:y="5883.5" /><layout:dimensions layout:height="40.0" layout:width="80.0" /></layout:boundingBox></layout:generalGlyph><layout:generalGlyph layout:id="sa256_glyph" layout:reference="sa256"><layout:boundingBox><layout:position layout:x="4754.613129859041" layout:y="6014.5" /><layout:dimensions layout:height="40.0" layout:width="80.0" /></layout:boundingBox></layout:generalGlyph><layout:generalGlyph layout:id="sa259_glyph" layout:reference="sa259"><layout:boundingBox><layout:position layout:x="4609.125" layout:y="5850.6875" /><layout:dimensions layout:height="25.0" layout:width="90.0" /></layout:boundingBox></layout:generalGlyph><layout:generalGlyph layout:id="sa263_glyph" layout:reference="sa263"><layout:boundingBox><layout:position layout:x="4628.9375" layout:y="1749.09375" /><layout:dimensions layout:height="30.0" layout:width="116.0" /></layout:boundingBox></layout:generalGlyph><layout:generalGlyph layout:id="sa266_glyph" layout:reference="sa266"><layout:boundingBox><layout:position layout:x="4214.050629859041" layout:y="5634.375" /><layout:dimensions layout:height="31.0" layout:width="111.0" /></layout:boundingBox></layout:generalGlyph><layout:generalGlyph layout:id="sa267_glyph" layout:reference="sa267"><layout:boundingBox><layout:position layout:x="4506.988129859041" layout:y="5830.1875" /><layout:dimensions layout:height="25.0" layout:width="70.0" /></layout:boundingBox></layout:generalGlyph><layout:generalGlyph layout:id="sa268_glyph" layout:reference="sa268"><layout:boundingBox><layout:position layout:x="4488.488129859041" layout:y="5865.1875" /><layout:dimensions layout:height="25.0" layout:width="70.0" /></layout:boundingBox></layout:generalGlyph><layout:generalGlyph layout:id="sa269_glyph" layout:reference="sa269"><layout:boundingBox><layout:position layout:x="4393.625" layout:y="5843.4375" /><layout:dimensions layout:height="25.0" layout:width="70.0" /></layout:boundingBox></layout:generalGlyph><layout:generalGlyph layout:id="sa270_glyph" layout:reference="sa270"><layout:boundingBox><layout:position layout:x="4389.625" layout:y="5885.4375" /><layout:dimensions layout:height="25.0" layout:width="70.0" /></layout:boundingBox></layout:generalGlyph><layout:generalGlyph layout:id="sa271_glyph" layout:reference="sa271"><layout:boundingBox><layout:position layout:x="4483.238129859041" layout:y="6223.1875" /><layout:dimensions layout:height="41.0" layout:width="81.0" /></layout:boundingBox></layout:generalGlyph><layout:generalGlyph layout:id="sa272_glyph" layout:reference="sa272"><layout:boundingBox><layout:position layout:x="4516.0" layout:y="6105.25" /><layout:dimensions layout:height="40.0" layout:width="80.0" /></layout:boundingBox></layout:generalGlyph><layout:generalGlyph layout:id="sa273_glyph" layout:reference="sa273"><layout:boundingBox><layout:position layout:x="4385.3125" layout:y="6073.4375" /><layout:dimensions layout:height="27.0" layout:width="91.0" /></layout:boundingBox></layout:generalGlyph><layout:generalGlyph layout:id="sa277_glyph" layout:reference="sa277"><layout:boundingBox><layout:position layout:x="4480.75" layout:y="1751.1875" /><layout:dimensions layout:height="25.0" layout:width="70.0" /></layout:boundingBox></layout:generalGlyph><layout:generalGlyph layout:id="sa278_glyph" layout:reference="sa278"><layout:boundingBox><layout:position layout:x="4743.875" layout:y="1710.6875" /><layout:dimensions layout:height="25.0" layout:width="70.0" /></layout:boundingBox></layout:generalGlyph><layout:generalGlyph layout:id="sa281_glyph" layout:reference="sa281"><layout:boundingBox><layout:position layout:x="4781.4375" layout:y="1589.21875" /><layout:dimensions layout:height="40.0" layout:width="80.0" /></layout:boundingBox></layout:generalGlyph><layout:generalGlyph layout:id="sa282_glyph" layout:reference="sa282"><layout:boundingBox><layout:position layout:x="4907.3125" layout:y="1711.40625" /><layout:dimensions layout:height="25.0" layout:width="70.0" /></layout:boundingBox></layout:generalGlyph><layout:generalGlyph layout:id="sa284_glyph" layout:reference="sa284"><layout:boundingBox><layout:position layout:x="4714.625" layout:y="1653.46875" /><layout:dimensions layout:height="24.5" layout:width="62.5" /></layout:boundingBox></layout:generalGlyph><layout:generalGlyph layout:id="sa286_glyph" layout:reference="sa286"><layout:boundingBox><layout:position layout:x="5139.1875" layout:y="1591.21875" /><layout:dimensions layout:height="40.0" layout:width="80.0" /></layout:boundingBox></layout:generalGlyph><layout:generalGlyph layout:id="sa287_glyph" layout:reference="sa287"><layout:boundingBox><layout:position layout:x="4919.6875" layout:y="1532.9375" /><layout:dimensions layout:height="25.0" layout:width="25.0" /></layout:boundingBox></layout:generalGlyph><layout:generalGlyph layout:id="sa288_glyph" layout:reference="sa288"><layout:boundingBox><layout:position layout:x="4921.625" layout:y="1664.40625" /><layout:dimensions layout:height="25.0" layout:width="25.0" /></layout:boundingBox></layout:generalGlyph><layout:generalGlyph layout:id="sa291_glyph" layout:reference="sa291"><layout:boundingBox><layout:position layout:x="5216.3512597180825" layout:y="1668.999999999999" /><layout:dimensions layout:height="36.0" layout:width="80.0" /></layout:boundingBox></layout:generalGlyph><layout:generalGlyph layout:id="sa292_glyph" layout:reference="sa292"><layout:boundingBox><layout:position layout:x="5245.1875" layout:y="1570.9375" /><layout:dimensions layout:height="25.0" layout:width="25.0" /></layout:boundingBox></layout:generalGlyph><layout:generalGlyph layout:id="sa295_glyph" layout:reference="sa295"><layout:boundingBox><layout:position layout:x="5463.0625" layout:y="1695.40625" /><layout:dimensions layout:height="25.0" layout:width="70.0" /></layout:boundingBox></layout:generalGlyph><layout:generalGlyph layout:id="sa296_glyph" layout:reference="sa296"><layout:boundingBox><layout:position layout:x="5679.0625" layout:y="1697.40625" /><layout:dimensions layout:height="25.0" layout:width="70.0" /></layout:boundingBox></layout:generalGlyph><layout:generalGlyph layout:id="sa297_glyph" layout:reference="sa297"><layout:boundingBox><layout:position layout:x="5302.1875" layout:y="1569.9375" /><layout:dimensions layout:height="25.0" layout:width="25.0" /></layout:boundingBox></layout:generalGlyph><layout:generalGlyph layout:id="sa298_glyph" layout:reference="sa298"><layout:boundingBox><layout:position layout:x="5146.0" layout:y="1531.75" /><layout:dimensions layout:height="40.0" layout:width="80.0" /></layout:boundingBox></layout:generalGlyph><layout:generalGlyph layout:id="sa300_glyph" layout:reference="sa300"><layout:boundingBox><layout:position layout:x="5830.4375" layout:y="1836.71875" /><layout:dimensions layout:height="40.0" layout:width="80.0" /></layout:boundingBox></layout:generalGlyph><layout:generalGlyph layout:id="sa303_glyph" layout:reference="sa303"><layout:boundingBox><layout:position layout:x="5792.125" layout:y="1141.6875" /><layout:dimensions layout:height="25.0" layout:width="70.0" /></layout:boundingBox></layout:generalGlyph><layout:generalGlyph layout:id="sa343_glyph" layout:reference="sa343"><layout:boundingBox><layout:position layout:x="3009.4375" layout:y="5480.9375" /><layout:dimensions layout:height="30.0" layout:width="80.0" /></layout:boundingBox></layout:generalGlyph><layout:generalGlyph layout:id="sa344_glyph" layout:reference="sa344"><layout:boundingBox><layout:position layout:x="3200.4375" layout:y="5565.9375" /><layout:dimensions layout:height="30.0" layout:width="48.0" /></layout:boundingBox></layout:generalGlyph><layout:generalGlyph layout:id="sa345_glyph" layout:reference="sa345"><layout:boundingBox><layout:position layout:x="3255.9375" layout:y="5568.4375" /><layout:dimensions layout:height="24.0" layout:width="50.0" /></layout:boundingBox></layout:generalGlyph><layout:generalGlyph layout:id="sa346_glyph" layout:reference="sa346"><layout:boundingBox><layout:position layout:x="3184.5625" layout:y="5651.4375" /><layout:dimensions layout:height="30.0" layout:width="80.0" /></layout:boundingBox></layout:generalGlyph><layout:generalGlyph layout:id="sa347_glyph" layout:reference="sa347"><layout:boundingBox><layout:position layout:x="3125.0" layout:y="5388.5" /><layout:dimensions layout:height="27.0" layout:width="50.0" /></layout:boundingBox></layout:generalGlyph><layout:generalGlyph layout:id="sa348_glyph" layout:reference="sa348"><layout:boundingBox><layout:position layout:x="3018.5" layout:y="5565.0" /><layout:dimensions layout:height="28.0" layout:width="51.0" /></layout:boundingBox></layout:generalGlyph><layout:generalGlyph layout:id="sa349_glyph" layout:reference="sa349"><layout:boundingBox><layout:position layout:x="3576.0" layout:y="5281.0" /><layout:dimensions layout:height="30.0" layout:width="80.0" /></layout:boundingBox></layout:generalGlyph><layout:generalGlyph layout:id="sa350_glyph" layout:reference="sa350"><layout:boundingBox><layout:position layout:x="3437.5625" layout:y="5695.1875" /><layout:dimensions layout:height="33.0" layout:width="52.0" /></layout:boundingBox></layout:generalGlyph><layout:generalGlyph layout:id="sa351_glyph" layout:reference="sa351"><layout:boundingBox><layout:position layout:x="3495.5625" layout:y="5697.1875" /><layout:dimensions layout:height="30.0" layout:width="54.0" /></layout:boundingBox></layout:generalGlyph><layout:generalGlyph layout:id="sa352_glyph" layout:reference="sa352"><layout:boundingBox><layout:position layout:x="3436.5625" layout:y="5662.1875" /><layout:dimensions layout:height="28.0" layout:width="53.0" /></layout:boundingBox></layout:generalGlyph><layout:generalGlyph layout:id="sa353_glyph" layout:reference="sa353"><layout:boundingBox><layout:position layout:x="3494.5625" layout:y="5661.1875" /><layout:dimensions layout:height="30.0" layout:width="53.0" /></layout:boundingBox></layout:generalGlyph><layout:generalGlyph layout:id="sa461_glyph" layout:reference="sa461"><layout:boundingBox><layout:position layout:x="4401.25" layout:y="567.25" /><layout:dimensions layout:height="40.0" layout:width="80.0" /></layout:boundingBox></layout:generalGlyph><layout:generalGlyph layout:id="sa463_glyph" layout:reference="sa463"><layout:boundingBox><layout:position layout:x="5461.473177854369" layout:y="374.7740546050528" /><layout:dimensions layout:height="40.0" layout:width="80.0" /></layout:boundingBox></layout:generalGlyph><layout:generalGlyph layout:id="sa464_glyph" layout:reference="sa464"><layout:boundingBox><layout:position layout:x="5640.071066108055" layout:y="957.5745273025263" /><layout:dimensions layout:height="22.06212024304432" layout:width="209.75868786700948" /></layout:boundingBox></layout:generalGlyph><layout:generalGlyph layout:id="sa465_glyph" layout:reference="sa465"><layout:boundingBox><layout:position layout:x="5519.04536778389" layout:y="315.9615546050528" /><layout:dimensions layout:height="28.0" layout:width="33.0" /></layout:boundingBox></layout:generalGlyph><layout:generalGlyph layout:id="sa467_glyph" layout:reference="sa467"><layout:boundingBox><layout:position layout:x="5907.0" layout:y="821.0" /><layout:dimensions layout:height="40.0" layout:width="80.0" /></layout:boundingBox></layout:generalGlyph><layout:generalGlyph layout:id="sa468_glyph" layout:reference="sa468"><layout:boundingBox><layout:position layout:x="5906.170367783889" layout:y="637.4615546050527" /><layout:dimensions layout:height="40.0" layout:width="80.0" /></layout:boundingBox></layout:generalGlyph><layout:generalGlyph layout:id="sa498_glyph" layout:reference="sa498"><layout:boundingBox><layout:position layout:x="5112.5" layout:y="390.0" /><layout:dimensions layout:height="40.0" layout:width="80.0" /></layout:boundingBox></layout:generalGlyph><layout:generalGlyph layout:id="sa499_glyph" layout:reference="sa499"><layout:boundingBox><layout:position layout:x="5627.9375" layout:y="309.625" /><layout:dimensions layout:height="40.0" layout:width="80.0" /></layout:boundingBox></layout:generalGlyph><layout:generalGlyph layout:id="sa503_glyph" layout:reference="sa503"><layout:boundingBox><layout:position layout:x="5343.5" layout:y="2388.25" /><layout:dimensions layout:height="40.0" layout:width="80.0" /></layout:boundingBox></layout:generalGlyph><layout:generalGlyph layout:id="sa506_glyph" layout:reference="sa506"><layout:boundingBox><layout:position layout:x="5350.6875" layout:y="2139.375" /><layout:dimensions layout:height="40.0" layout:width="80.0" /></layout:boundingBox></layout:generalGlyph><layout:generalGlyph layout:id="sa584_glyph" layout:reference="sa584"><layout:boundingBox><layout:position layout:x="6093.0" layout:y="2378.25" /><layout:dimensions layout:height="28.0" layout:width="65.0" /></layout:boundingBox></layout:generalGlyph><layout:generalGlyph layout:id="sa603_glyph" layout:reference="sa603"><layout:boundingBox><layout:position layout:x="6098.4375" layout:y="2490.4375" /><layout:dimensions layout:height="25.0" layout:width="33.0" /></layout:boundingBox></layout:generalGlyph><layout:generalGlyph layout:id="sa613_glyph" layout:reference="sa613"><layout:boundingBox><layout:position layout:x="5990.125" layout:y="2583.25" /><layout:dimensions layout:height="20.0" layout:width="48.0" /></layout:boundingBox></layout:generalGlyph><layout:generalGlyph layout:id="sa614_glyph" layout:reference="sa614"><layout:boundingBox><layout:position layout:x="6107.25" layout:y="2581.25" /><layout:dimensions layout:height="21.0" layout:width="49.0" /></layout:boundingBox></layout:generalGlyph><layout:generalGlyph layout:id="sa617_glyph" layout:reference="sa617"><layout:boundingBox><layout:position layout:x="6329.3125" layout:y="2574.75" /><layout:dimensions layout:height="23.0" layout:width="58.5" /></layout:boundingBox></layout:generalGlyph><layout:generalGlyph layout:id="sa618_glyph" layout:reference="sa618"><layout:boundingBox><layout:position layout:x="6308.625" layout:y="2529.6875" /><layout:dimensions layout:height="25.0" layout:width="38.0" /></layout:boundingBox></layout:generalGlyph><layout:generalGlyph layout:id="sa622_glyph" layout:reference="sa622"><layout:boundingBox><layout:position layout:x="2895.125" layout:y="3515.4375" /><layout:dimensions layout:height="25.0" layout:width="70.0" /></layout:boundingBox></layout:generalGlyph><layout:generalGlyph layout:id="sa628_glyph" layout:reference="sa628"><layout:boundingBox><layout:position layout:x="4750.211240281918" layout:y="5803.15625" /><layout:dimensions layout:height="25.0" layout:width="70.0" /></layout:boundingBox></layout:generalGlyph><layout:generalGlyph layout:id="sa630_glyph" layout:reference="sa630"><layout:boundingBox><layout:position layout:x="5077.0625" layout:y="1749.90625" /><layout:dimensions layout:height="25.0" layout:width="70.0" /></layout:boundingBox></layout:generalGlyph><layout:generalGlyph layout:id="sa633_glyph" layout:reference="sa633"><layout:boundingBox><layout:position layout:x="3382.0" layout:y="3078.75" /><layout:dimensions layout:height="40.0" layout:width="80.0" /></layout:boundingBox></layout:generalGlyph><layout:generalGlyph layout:id="sa635_glyph" layout:reference="sa635"><layout:boundingBox><layout:position layout:x="4524.8125" layout:y="4719.25" /><layout:dimensions layout:height="40.0" layout:width="80.0" /></layout:boundingBox></layout:generalGlyph><layout:generalGlyph layout:id="sa640_glyph" layout:reference="sa640"><layout:boundingBox><layout:position layout:x="3587.5" layout:y="5655.9375" /><layout:dimensions layout:height="26.77966101694874" layout:width="57.56097560975574" /></layout:boundingBox></layout:generalGlyph><layout:generalGlyph layout:id="sa641_glyph" layout:reference="sa641"><layout:boundingBox><layout:position layout:x="3641.219512195122" layout:y="5655.047669491527" /><layout:dimensions layout:height="26.77966101694874" layout:width="57.56097560975574" /></layout:boundingBox></layout:generalGlyph><layout:generalGlyph layout:id="sa642_glyph" layout:reference="sa642"><layout:boundingBox><layout:position layout:x="3612.9390243902444" layout:y="5683.15783898305" /><layout:dimensions layout:height="26.77966101694874" layout:width="57.56097560975574" /></layout:boundingBox></layout:generalGlyph><layout:generalGlyph layout:id="sa643_glyph" layout:reference="sa643"><layout:boundingBox><layout:position layout:x="3181.125" layout:y="5351.96855345912" /><layout:dimensions layout:height="32.0628930817611" layout:width="47.75" /></layout:boundingBox></layout:generalGlyph><layout:generalGlyph layout:id="sa645_glyph" layout:reference="sa645"><layout:boundingBox><layout:position layout:x="3178.2926829268295" layout:y="5387.147798742139" /><layout:dimensions layout:height="27.70440251572336" layout:width="51.414634146341314" /></layout:boundingBox></layout:generalGlyph><layout:generalGlyph layout:id="sa646_glyph" layout:reference="sa646"><layout:boundingBox><layout:position layout:x="3127.19512195122" layout:y="5357.96855345912" /><layout:dimensions layout:height="30.062893081761104" layout:width="55.60975609756065" /></layout:boundingBox></layout:generalGlyph><layout:generalGlyph layout:id="sa647_glyph" layout:reference="sa647"><layout:boundingBox><layout:position layout:x="3133.2926829268295" layout:y="5417.147798742139" /><layout:dimensions layout:height="24.75786163522025" layout:width="81.58231707317054" /></layout:boundingBox></layout:generalGlyph><layout:generalGlyph layout:id="sa648_glyph" layout:reference="sa648"><layout:boundingBox><layout:position layout:x="4888.0" layout:y="5273.75" /><layout:dimensions layout:height="40.0" layout:width="80.0" /></layout:boundingBox></layout:generalGlyph><layout:generalGlyph layout:id="sa649_glyph" layout:reference="sa649"><layout:boundingBox><layout:position layout:x="4888.0" layout:y="5436.25" /><layout:dimensions layout:height="40.0" layout:width="80.0" /></layout:boundingBox></layout:generalGlyph><layout:generalGlyph layout:id="sa651_glyph" layout:reference="sa651"><layout:boundingBox><layout:position layout:x="6128.03125" layout:y="2539.0625" /><layout:dimensions layout:height="23.0" layout:width="59.5" /></layout:boundingBox></layout:generalGlyph><layout:generalGlyph layout:id="sa654_glyph" layout:reference="sa654"><layout:boundingBox><layout:position layout:x="6937.75" layout:y="2347.9375" /><layout:dimensions layout:height="25.0" layout:width="48.0" /></layout:boundingBox></layout:generalGlyph><layout:generalGlyph layout:id="sa655_glyph" layout:reference="sa655"><layout:boundingBox><layout:position layout:x="6833.125" layout:y="2344.9375" /><layout:dimensions layout:height="25.0" layout:width="60.0" /></layout:boundingBox></layout:generalGlyph><layout:generalGlyph layout:id="sa656_glyph" layout:reference="sa656"><layout:boundingBox><layout:position layout:x="6317.75" layout:y="2391.75" /><layout:dimensions layout:height="27.0" layout:width="74.0" /></layout:boundingBox></layout:generalGlyph><layout:generalGlyph layout:id="sa658_glyph" layout:reference="sa658"><layout:boundingBox><layout:position layout:x="6412.4375" layout:y="2339.1875" /><layout:dimensions layout:height="49.0" layout:width="57.0" /></layout:boundingBox></layout:generalGlyph><layout:generalGlyph layout:id="sa659_glyph" layout:reference="sa659"><layout:boundingBox><layout:position layout:x="3462.375" layout:y="2213.375" /><layout:dimensions layout:height="31.0" layout:width="205.0" /></layout:boundingBox></layout:generalGlyph><layout:generalGlyph layout:id="sa672_glyph" layout:reference="sa672"><layout:boundingBox><layout:position layout:x="7575.25" layout:y="1881.125" /><layout:dimensions layout:height="50.0" layout:width="386.0" /></layout:boundingBox></layout:generalGlyph><layout:generalGlyph layout:id="sa683_glyph" layout:reference="sa683"><layout:boundingBox><layout:position layout:x="6554.75" layout:y="1115.25" /><layout:dimensions layout:height="40.0" layout:width="80.0" /></layout:boundingBox></layout:generalGlyph><layout:generalGlyph layout:id="sa694_glyph" layout:reference="sa694"><layout:boundingBox><layout:position layout:x="3175.375" layout:y="1337.1875" /><layout:dimensions layout:height="25.0" layout:width="62.0" /></layout:boundingBox></layout:generalGlyph><layout:generalGlyph layout:id="sa711_glyph" layout:reference="sa711"><layout:boundingBox><layout:position layout:x="4854.875" layout:y="1117.0625" /><layout:dimensions layout:height="27.0" layout:width="37.0" /></layout:boundingBox></layout:generalGlyph><layout:generalGlyph layout:id="sa712_glyph" layout:reference="sa712"><layout:boundingBox><layout:position layout:x="4722.75" layout:y="1133.625" /><layout:dimensions layout:height="18.0" layout:width="60.0" /></layout:boundingBox></layout:generalGlyph><layout:generalGlyph layout:id="sa713_glyph" layout:reference="sa713"><layout:boundingBox><layout:position layout:x="4842.4375" layout:y="1310.5" /><layout:dimensions layout:height="22.0" layout:width="193.0" /></layout:boundingBox></layout:generalGlyph><layout:generalGlyph layout:id="sa728_glyph" layout:reference="sa728"><layout:boundingBox><layout:position layout:x="7059.375" layout:y="239.5" /><layout:dimensions layout:height="50.0" layout:width="80.0" /></layout:boundingBox></layout:generalGlyph><layout:generalGlyph layout:id="sa732_glyph" layout:reference="sa732"><layout:boundingBox><layout:position layout:x="7350.5625" layout:y="594.75" /><layout:dimensions layout:height="25.0" layout:width="70.0" /></layout:boundingBox></layout:generalGlyph><layout:generalGlyph layout:id="sa751_glyph" layout:reference="sa751"><layout:boundingBox><layout:position layout:x="1112.0" layout:y="5738.8125" /><layout:dimensions layout:height="25.0" layout:width="70.0" /></layout:boundingBox></layout:generalGlyph><layout:generalGlyph layout:id="sa752_glyph" layout:reference="sa752"><layout:boundingBox><layout:position layout:x="1305.375" layout:y="5740.4375" /><layout:dimensions layout:height="25.0" layout:width="70.0" /></layout:boundingBox></layout:generalGlyph><layout:generalGlyph layout:id="sa753_glyph" layout:reference="sa753"><layout:boundingBox><layout:position layout:x="1197.375" layout:y="5868.0" /><layout:dimensions layout:height="40.0" layout:width="80.0" /></layout:boundingBox></layout:generalGlyph><layout:generalGlyph layout:id="sa756_glyph" layout:reference="sa756"><layout:boundingBox><layout:position layout:x="1152.6875" layout:y="6089.40625" /><layout:dimensions layout:height="25.0" layout:width="70.0" /></layout:boundingBox></layout:generalGlyph><layout:generalGlyph layout:id="sa757_glyph" layout:reference="sa757"><layout:boundingBox><layout:position layout:x="1239.4375" layout:y="6127.40625" /><layout:dimensions layout:height="25.0" layout:width="70.0" /></layout:boundingBox></layout:generalGlyph><layout:generalGlyph layout:id="sa758_glyph" layout:reference="sa758"><layout:boundingBox><layout:position layout:x="1191.0" layout:y="6247.125" /><layout:dimensions layout:height="40.0" layout:width="80.0" /></layout:boundingBox></layout:generalGlyph><layout:generalGlyph layout:id="sa762_glyph" layout:reference="sa762"><layout:boundingBox><layout:position layout:x="483.1875" layout:y="5938.078125" /><layout:dimensions layout:height="25.0" layout:width="70.0" /></layout:boundingBox></layout:generalGlyph><layout:generalGlyph layout:id="sa763_glyph" layout:reference="sa763"><layout:boundingBox><layout:position layout:x="559.5" layout:y="6033.796875" /><layout:dimensions layout:height="40.0" layout:width="80.0" /></layout:boundingBox></layout:generalGlyph><layout:generalGlyph layout:id="sa764_glyph" layout:reference="sa764"><layout:boundingBox><layout:position layout:x="627.9375" layout:y="5939.078125" /><layout:dimensions layout:height="25.0" layout:width="70.0" /></layout:boundingBox></layout:generalGlyph><layout:generalGlyph layout:id="sa767_glyph" layout:reference="sa767"><layout:boundingBox><layout:position layout:x="933.3125" layout:y="6759.328125" /><layout:dimensions layout:height="25.0" layout:width="70.0" /></layout:boundingBox></layout:generalGlyph><layout:generalGlyph layout:id="sa768_glyph" layout:reference="sa768"><layout:boundingBox><layout:position layout:x="978.625" layout:y="6901.796875" /><layout:dimensions layout:height="40.0" layout:width="80.0" /></layout:boundingBox></layout:generalGlyph><layout:generalGlyph layout:id="sa769_glyph" layout:reference="sa769"><layout:boundingBox><layout:position layout:x="1035.0625" layout:y="6784.328125" /><layout:dimensions layout:height="25.0" layout:width="70.0" /></layout:boundingBox></layout:generalGlyph><layout:generalGlyph layout:id="sa774_glyph" layout:reference="sa774"><layout:boundingBox><layout:position layout:x="478.375" layout:y="6165.6875" /><layout:dimensions layout:height="25.0" layout:width="34.0" /></layout:boundingBox></layout:generalGlyph><layout:generalGlyph layout:id="sa775_glyph" layout:reference="sa775"><layout:boundingBox><layout:position layout:x="527.9375" layout:y="6197.375" /><layout:dimensions layout:height="25.0" layout:width="34.0" /></layout:boundingBox></layout:generalGlyph><layout:generalGlyph layout:id="sa776_glyph" layout:reference="sa776"><layout:boundingBox><layout:position layout:x="479.1875" layout:y="6236.375" /><layout:dimensions layout:height="25.0" layout:width="34.0" /></layout:boundingBox></layout:generalGlyph><layout:generalGlyph layout:id="sa777_glyph" layout:reference="sa777"><layout:boundingBox><layout:position layout:x="428.8125" layout:y="6200.625" /><layout:dimensions layout:height="25.0" layout:width="34.0" /></layout:boundingBox></layout:generalGlyph><layout:generalGlyph layout:id="sa783_glyph" layout:reference="sa783"><layout:boundingBox><layout:position layout:x="1174.75" layout:y="6509.75" /><layout:dimensions layout:height="37.0" layout:width="85.0" /></layout:boundingBox></layout:generalGlyph><layout:generalGlyph layout:id="sa788_glyph" layout:reference="sa788"><layout:boundingBox><layout:position layout:x="5373.0" layout:y="5985.6875" /><layout:dimensions layout:height="30.0" layout:width="129.0" /></layout:boundingBox></layout:generalGlyph><layout:generalGlyph layout:id="sa789_glyph" layout:reference="sa789"><layout:boundingBox><layout:position layout:x="5540.625" layout:y="6005.6875" /><layout:dimensions layout:height="25.0" layout:width="77.0" /></layout:boundingBox></layout:generalGlyph><layout:generalGlyph layout:id="sa790_glyph" layout:reference="sa790"><layout:boundingBox><layout:position layout:x="5825.75" layout:y="6005.5" /><layout:dimensions layout:height="27.0" layout:width="119.0" /></layout:boundingBox></layout:generalGlyph><layout:generalGlyph layout:id="sa791_glyph" layout:reference="sa791"><layout:boundingBox><layout:position layout:x="5677.5625" layout:y="6066.75" /><layout:dimensions layout:height="40.0" layout:width="87.5" /></layout:boundingBox></layout:generalGlyph><layout:generalGlyph layout:id="sa792_glyph" layout:reference="sa792"><layout:boundingBox><layout:position layout:x="6105.375" layout:y="6005.5" /><layout:dimensions layout:height="30.0" layout:width="182.0" /></layout:boundingBox></layout:generalGlyph><layout:generalGlyph layout:id="sa793_glyph" layout:reference="sa793"><layout:boundingBox><layout:position layout:x="5987.78125" layout:y="6066.75" /><layout:dimensions layout:height="40.0" layout:width="73.5" /></layout:boundingBox></layout:generalGlyph><layout:generalGlyph layout:id="sa794_glyph" layout:reference="sa794"><layout:boundingBox><layout:position layout:x="6442.875" layout:y="6006.4375" /><layout:dimensions layout:height="28.0" layout:width="117.0" /></layout:boundingBox></layout:generalGlyph><layout:generalGlyph layout:id="sa795_glyph" layout:reference="sa795"><layout:boundingBox><layout:position layout:x="6308.0" layout:y="6064.5" /><layout:dimensions layout:height="40.0" layout:width="78.5" /></layout:boundingBox></layout:generalGlyph><layout:generalGlyph layout:id="sa796_glyph" layout:reference="sa796"><layout:boundingBox><layout:position layout:x="6649.8125" layout:y="6007.25" /><layout:dimensions layout:height="24.0" layout:width="44.0" /></layout:boundingBox></layout:generalGlyph><layout:generalGlyph layout:id="sa797_glyph" layout:reference="sa797"><layout:boundingBox><layout:position layout:x="6566.90625" layout:y="6059.5" /><layout:dimensions layout:height="40.0" layout:width="75.5" /></layout:boundingBox></layout:generalGlyph><layout:generalGlyph layout:id="sa799_glyph" layout:reference="sa799"><layout:boundingBox><layout:position layout:x="6768.9375" layout:y="6052.5" /><layout:dimensions layout:height="40.0" layout:width="85.0" /></layout:boundingBox></layout:generalGlyph><layout:generalGlyph layout:id="sa801_glyph" layout:reference="sa801"><layout:boundingBox><layout:position layout:x="6714.75" layout:y="6122.75" /><layout:dimensions layout:height="40.0" layout:width="80.0" /></layout:boundingBox></layout:generalGlyph><layout:generalGlyph layout:id="sa803_glyph" layout:reference="sa803"><layout:boundingBox><layout:position layout:x="6807.875" layout:y="6253.375" /><layout:dimensions layout:height="29.0" layout:width="92.0" /></layout:boundingBox></layout:generalGlyph><layout:generalGlyph layout:id="sa804_glyph" layout:reference="sa804"><layout:boundingBox><layout:position layout:x="7021.625" layout:y="6257.375" /><layout:dimensions layout:height="25.0" layout:width="70.0" /></layout:boundingBox></layout:generalGlyph><layout:generalGlyph layout:id="sa805_glyph" layout:reference="sa805"><layout:boundingBox><layout:position layout:x="6942.25" layout:y="6181.71875" /><layout:dimensions layout:height="42.5" layout:width="80.0" /></layout:boundingBox></layout:generalGlyph><layout:generalGlyph layout:id="sa806_glyph" layout:reference="sa806"><layout:boundingBox><layout:position layout:x="6671.25" layout:y="6433.1875" /><layout:dimensions layout:height="25.0" layout:width="72.0" /></layout:boundingBox></layout:generalGlyph><layout:generalGlyph layout:id="sa807_glyph" layout:reference="sa807"><layout:boundingBox><layout:position layout:x="6743.5625" layout:y="6471.25" /><layout:dimensions layout:height="40.0" layout:width="79.0" /></layout:boundingBox></layout:generalGlyph><layout:generalGlyph layout:id="sa808_glyph" layout:reference="sa808"><layout:boundingBox><layout:position layout:x="6592.875" layout:y="6308.4375" /><layout:dimensions layout:height="25.0" layout:width="70.0" /></layout:boundingBox></layout:generalGlyph><layout:generalGlyph layout:id="sa810_glyph" layout:reference="sa810"><layout:boundingBox><layout:position layout:x="6586.875" layout:y="6366.1875" /><layout:dimensions layout:height="25.0" layout:width="70.0" /></layout:boundingBox></layout:generalGlyph><layout:generalGlyph layout:id="sa811_glyph" layout:reference="sa811"><layout:boundingBox><layout:position layout:x="7173.5" layout:y="6257.375" /><layout:dimensions layout:height="25.0" layout:width="108.0" /></layout:boundingBox></layout:generalGlyph><layout:generalGlyph layout:id="sa812_glyph" layout:reference="sa812"><layout:boundingBox><layout:position layout:x="7350.25" layout:y="6258.375" /><layout:dimensions layout:height="25.0" layout:width="70.0" /></layout:boundingBox></layout:generalGlyph><layout:generalGlyph layout:id="sa813_glyph" layout:reference="sa813"><layout:boundingBox><layout:position layout:x="3283.6875" layout:y="6625.4375" /><layout:dimensions layout:height="27.0" layout:width="124.0" /></layout:boundingBox></layout:generalGlyph><layout:generalGlyph layout:id="sa814_glyph" layout:reference="sa814"><layout:boundingBox><layout:position layout:x="3156.375" layout:y="6629.1875" /><layout:dimensions layout:height="26.0" layout:width="83.0" /></layout:boundingBox></layout:generalGlyph><layout:generalGlyph layout:id="sa815_glyph" layout:reference="sa815"><layout:boundingBox><layout:position layout:x="7671.5" layout:y="4596.625" /><layout:dimensions layout:height="50.0" layout:width="91.0" /></layout:boundingBox></layout:generalGlyph><layout:generalGlyph layout:id="sa816_glyph" layout:reference="sa816"><layout:boundingBox><layout:position layout:x="7599.8125" layout:y="4647.0" /><layout:dimensions layout:height="40.0" layout:width="83.0" /></layout:boundingBox></layout:generalGlyph><layout:generalGlyph layout:id="sa822_glyph" layout:reference="sa822"><layout:boundingBox><layout:position layout:x="5544.875" layout:y="3939.6875" /><layout:dimensions layout:height="25.0" layout:width="70.0" /></layout:boundingBox></layout:generalGlyph><layout:generalGlyph layout:id="sa823_glyph" layout:reference="sa823"><layout:boundingBox><layout:position layout:x="5694.875" layout:y="3939.6875" /><layout:dimensions layout:height="25.0" layout:width="70.0" /></layout:boundingBox></layout:generalGlyph><layout:generalGlyph layout:id="sa824_glyph" layout:reference="sa824"><layout:boundingBox><layout:position layout:x="5727.375" layout:y="3992.5" /><layout:dimensions layout:height="40.0" layout:width="75.0" /></layout:boundingBox></layout:generalGlyph><layout:generalGlyph layout:id="sa825_glyph" layout:reference="sa825"><layout:boundingBox><layout:position layout:x="5642.25" layout:y="3990.5" /><layout:dimensions layout:height="40.0" layout:width="77.16115085597494" /></layout:boundingBox></layout:generalGlyph><layout:generalGlyph layout:id="sa826_glyph" layout:reference="sa826"><layout:boundingBox><layout:position layout:x="5558.934532464759" layout:y="3990.97265625" /><layout:dimensions layout:height="38.1875" layout:width="80.0805754279877" /></layout:boundingBox></layout:generalGlyph><layout:generalGlyph layout:id="sa827_glyph" layout:reference="sa827"><layout:boundingBox><layout:position layout:x="5495.386870140959" layout:y="4067.046875" /><layout:dimensions layout:height="30.0" layout:width="174.0" /></layout:boundingBox></layout:generalGlyph><layout:generalGlyph layout:id="sa828_glyph" layout:reference="sa828"><layout:boundingBox><layout:position layout:x="5713.8125" layout:y="4068.5625" /><layout:dimensions layout:height="31.0" layout:width="204.0" /></layout:boundingBox></layout:generalGlyph><layout:generalGlyph layout:id="sa830_glyph" layout:reference="sa830"><layout:boundingBox><layout:position layout:x="5500.25" layout:y="2900.5" /><layout:dimensions layout:height="40.0" layout:width="80.0" /></layout:boundingBox></layout:generalGlyph><layout:generalGlyph layout:id="sa832_glyph" layout:reference="sa832"><layout:boundingBox><layout:position layout:x="3674.25" layout:y="3254.25" /><layout:dimensions layout:height="40.0" layout:width="80.0" /></layout:boundingBox></layout:generalGlyph><layout:generalGlyph layout:id="sa835_glyph" layout:reference="sa835"><layout:boundingBox><layout:position layout:x="2547.75" layout:y="1674.75" /><layout:dimensions layout:height="40.0" layout:width="80.0" /></layout:boundingBox></layout:generalGlyph><layout:generalGlyph layout:id="sa841_glyph" layout:reference="sa841"><layout:boundingBox><layout:position layout:x="422.1875" layout:y="2561.1875" /><layout:dimensions layout:height="40.0" layout:width="80.0" /></layout:boundingBox></layout:generalGlyph><layout:generalGlyph layout:id="sa842_glyph" layout:reference="sa842"><layout:boundingBox><layout:position layout:x="422.1875" layout:y="2647.3125" /><layout:dimensions layout:height="40.0" layout:width="80.0" /></layout:boundingBox></layout:generalGlyph><layout:generalGlyph layout:id="sa846_glyph" layout:reference="sa846"><layout:boundingBox><layout:position layout:x="274.5625" layout:y="2559.0000000000005" /><layout:dimensions layout:height="40.0" layout:width="80.0" /></layout:boundingBox></layout:generalGlyph><layout:generalGlyph layout:id="sa856_glyph" layout:reference="sa856"><layout:boundingBox><layout:position layout:x="7677.5" layout:y="5198.625" /><layout:dimensions layout:height="50.0" layout:width="80.0" /></layout:boundingBox></layout:generalGlyph><layout:generalGlyph layout:id="sa861_glyph" layout:reference="sa861"><layout:boundingBox><layout:position layout:x="7497.5625" layout:y="5123.625" /><layout:dimensions layout:height="30.0" layout:width="160.0" /></layout:boundingBox></layout:generalGlyph><layout:generalGlyph layout:id="sa864_glyph" layout:reference="sa864"><layout:boundingBox><layout:position layout:x="5633.9375" layout:y="1902.96875" /><layout:dimensions layout:height="40.0" layout:width="80.0" /></layout:boundingBox></layout:generalGlyph><layout:generalGlyph layout:id="sa866_glyph" layout:reference="sa866"><layout:boundingBox><layout:position layout:x="4941.25" layout:y="4668.5" /><layout:dimensions layout:height="30.0" layout:width="91.0" /></layout:boundingBox></layout:generalGlyph><layout:generalGlyph layout:id="sa871_glyph" layout:reference="sa871"><layout:boundingBox><layout:position layout:x="337.75" layout:y="5885.5625" /><layout:dimensions layout:height="25.0" layout:width="70.0" /></layout:boundingBox></layout:generalGlyph><layout:generalGlyph layout:id="sa872_glyph" layout:reference="sa872"><layout:boundingBox><layout:position layout:x="338.75" layout:y="6015.6875" /><layout:dimensions layout:height="25.0" layout:width="70.0" /></layout:boundingBox></layout:generalGlyph><layout:generalGlyph layout:id="sa874_glyph" layout:reference="sa874"><layout:boundingBox><layout:position layout:x="239.5" layout:y="5976.375" /><layout:dimensions layout:height="40.0" layout:width="80.0" /></layout:boundingBox></layout:generalGlyph><layout:generalGlyph layout:id="sa875_glyph" layout:reference="sa875"><layout:boundingBox><layout:position layout:x="199.375" layout:y="6072.6875" /><layout:dimensions layout:height="25.0" layout:width="70.0" /></layout:boundingBox></layout:generalGlyph><layout:generalGlyph layout:id="sa876_glyph" layout:reference="sa876"><layout:boundingBox><layout:position layout:x="338.75" layout:y="6201.75" /><layout:dimensions layout:height="25.5" layout:width="70.0" /></layout:boundingBox></layout:generalGlyph><layout:generalGlyph layout:id="sa881_glyph" layout:reference="sa881"><layout:boundingBox><layout:position layout:x="597.25" layout:y="6507.25" /><layout:dimensions layout:height="40.0" layout:width="80.0" /></layout:boundingBox></layout:generalGlyph><layout:generalGlyph layout:id="sa905_glyph" layout:reference="sa905"><layout:boundingBox><layout:position layout:x="138.25" layout:y="6621.375" /><layout:dimensions layout:height="40.0" layout:width="80.0" /></layout:boundingBox></layout:generalGlyph><layout:generalGlyph layout:id="sa909_glyph" layout:reference="sa909"><layout:boundingBox><layout:position layout:x="381.125" layout:y="6850.8125" /><layout:dimensions layout:height="26.0" layout:width="42.0" /></layout:boundingBox></layout:generalGlyph><layout:generalGlyph layout:id="sa910_glyph" layout:reference="sa910"><layout:boundingBox><layout:position layout:x="382.125" layout:y="6699.3125" /><layout:dimensions layout:height="23.0" layout:width="42.0" /></layout:boundingBox></layout:generalGlyph><layout:generalGlyph layout:id="sa912_glyph" layout:reference="sa912"><layout:boundingBox><layout:position layout:x="440.1875" layout:y="6910.75" /><layout:dimensions layout:height="40.0" layout:width="80.0" /></layout:boundingBox></layout:generalGlyph><layout:generalGlyph layout:id="sa913_glyph" layout:reference="sa913"><layout:boundingBox><layout:position layout:x="351.79007747318235" layout:y="6884.0625" /><layout:dimensions layout:height="25.834202294056315" layout:width="53.33492252681765" /></layout:boundingBox></layout:generalGlyph><layout:generalGlyph layout:id="sa914_glyph" layout:reference="sa914"><layout:boundingBox><layout:position layout:x="283.25" layout:y="6951.457442648592" /><layout:dimensions layout:height="25.834202294056315" layout:width="35.29678188319428" /></layout:boundingBox></layout:generalGlyph><layout:generalGlyph layout:id="sa923_glyph" layout:reference="sa923"><layout:boundingBox><layout:position layout:x="160.8125" layout:y="7245.0" /><layout:dimensions layout:height="40.0" layout:width="80.0" /></layout:boundingBox></layout:generalGlyph><layout:generalGlyph layout:id="sa924_glyph" layout:reference="sa924"><layout:boundingBox><layout:position layout:x="254.3125" layout:y="7318.0625" /><layout:dimensions layout:height="25.0" layout:width="70.0" /></layout:boundingBox></layout:generalGlyph><layout:generalGlyph layout:id="sa925_glyph" layout:reference="sa925"><layout:boundingBox><layout:position layout:x="254.3125" layout:y="7186.0625" /><layout:dimensions layout:height="25.0" layout:width="70.0" /></layout:boundingBox></layout:generalGlyph><layout:generalGlyph layout:id="sa926_glyph" layout:reference="sa926"><layout:boundingBox><layout:position layout:x="255.3125" layout:y="7042.9375" /><layout:dimensions layout:height="25.0" layout:width="70.0" /></layout:boundingBox></layout:generalGlyph><layout:generalGlyph layout:id="sa929_glyph" layout:reference="sa929"><layout:boundingBox><layout:position layout:x="358.5" layout:y="7274.625" /><layout:dimensions layout:height="27.0" layout:width="191.0" /></layout:boundingBox></layout:generalGlyph><layout:generalGlyph layout:id="sa930_glyph" layout:reference="sa930"><layout:boundingBox><layout:position layout:x="359.375" layout:y="7350.125" /><layout:dimensions layout:height="31.0" layout:width="189.0" /></layout:boundingBox></layout:generalGlyph><layout:generalGlyph layout:id="sa931_glyph" layout:reference="sa931"><layout:boundingBox><layout:position layout:x="404.75" layout:y="7426.625" /><layout:dimensions layout:height="30.0" layout:width="99.0" /></layout:boundingBox></layout:generalGlyph><layout:generalGlyph layout:id="sa932_glyph" layout:reference="sa932"><layout:boundingBox><layout:position layout:x="475.875" layout:y="7114.25" /><layout:dimensions layout:height="40.0" layout:width="80.0" /></layout:boundingBox></layout:generalGlyph><layout:generalGlyph layout:id="sa933_glyph" layout:reference="sa933"><layout:boundingBox><layout:position layout:x="597.75" layout:y="7353.75" /><layout:dimensions layout:height="26.0" layout:width="250.0" /></layout:boundingBox></layout:generalGlyph><layout:generalGlyph layout:id="sa937_glyph" layout:reference="sa937"><layout:boundingBox><layout:position layout:x="2399.25" layout:y="5248.375" /><layout:dimensions layout:height="50.0" layout:width="80.0" /></layout:boundingBox></layout:generalGlyph><layout:generalGlyph layout:id="sa939_glyph" layout:reference="sa939"><layout:boundingBox><layout:position layout:x="2879.375" layout:y="1613.6875" /><layout:dimensions layout:height="21.000000000000227" layout:width="70.0" /></layout:boundingBox></layout:generalGlyph><layout:generalGlyph layout:id="sa941_glyph" layout:reference="sa941"><layout:boundingBox><layout:position layout:x="274.875" layout:y="4008.625" /><layout:dimensions layout:height="30.0" layout:width="200.0" /></layout:boundingBox></layout:generalGlyph><layout:generalGlyph layout:id="sa956_glyph" layout:reference="sa956"><layout:boundingBox><layout:position layout:x="91.75" layout:y="3901.5" /><layout:dimensions layout:height="39.0" layout:width="99.0" /></layout:boundingBox></layout:generalGlyph><layout:generalGlyph layout:id="sa959_glyph" layout:reference="sa959"><layout:boundingBox><layout:position layout:x="199.9375" layout:y="3953.125" /><layout:dimensions layout:height="30.0" layout:width="150.0" /></layout:boundingBox></layout:generalGlyph><layout:generalGlyph layout:id="sa969_glyph" layout:reference="sa969"><layout:boundingBox><layout:position layout:x="3731.5" layout:y="5163.9375" /><layout:dimensions layout:height="28.0" layout:width="233.0" /></layout:boundingBox></layout:generalGlyph><layout:generalGlyph layout:id="sa971_glyph" layout:reference="sa971"><layout:boundingBox><layout:position layout:x="2888.277173913045" layout:y="4978.456328451883" /><layout:dimensions layout:height="19.284518828451922" layout:width="65.0434782608686" /></layout:boundingBox></layout:generalGlyph><layout:generalGlyph layout:id="sa972_glyph" layout:reference="sa972"><layout:boundingBox><layout:position layout:x="2892.3987402819184" layout:y="5043.616501046028" /><layout:dimensions layout:height="21.25523012552309" layout:width="38.260869565216524" /></layout:boundingBox></layout:generalGlyph><layout:generalGlyph layout:id="sa973_glyph" layout:reference="sa973"><layout:boundingBox><layout:position layout:x="3185.979166666666" layout:y="410.3574561403509" /><layout:dimensions layout:height="20.175438596491265" layout:width="44.33333333333329" /></layout:boundingBox></layout:generalGlyph><layout:generalGlyph layout:id="sa975_glyph" layout:reference="sa975"><layout:boundingBox><layout:position layout:x="2790.5" layout:y="5184.5" /><layout:dimensions layout:height="27.0" layout:width="63.0" /></layout:boundingBox></layout:generalGlyph><layout:generalGlyph layout:id="sa977_glyph" layout:reference="sa977"><layout:boundingBox><layout:position layout:x="2795.8987402819184" layout:y="5105.8125" /><layout:dimensions layout:height="20.0" layout:width="74.0" /></layout:boundingBox></layout:generalGlyph><layout:generalGlyph layout:id="sa979_glyph" layout:reference="sa979"><layout:boundingBox><layout:position layout:x="2952.9048913043475" layout:y="5107.3139705882395" /><layout:dimensions layout:height="19.745098039216014" layout:width="77.5434782608695" /></layout:boundingBox></layout:generalGlyph><layout:generalGlyph layout:id="sa980_glyph" layout:reference="sa980"><layout:boundingBox><layout:position layout:x="2951.6630434782605" layout:y="5186.931372549019" /><layout:dimensions layout:height="28.39215686274564" layout:width="58.26086956521746" /></layout:boundingBox></layout:generalGlyph><layout:generalGlyph layout:id="sa982_glyph" layout:reference="sa982"><layout:boundingBox><layout:position layout:x="7277.125" layout:y="4100.75" /><layout:dimensions layout:height="25.0" layout:width="70.0" /></layout:boundingBox></layout:generalGlyph><layout:generalGlyph layout:id="sa983_glyph" layout:reference="sa983"><layout:boundingBox><layout:position layout:x="7364.4375" layout:y="4139.1875" /><layout:dimensions layout:height="28.0" layout:width="41.0" /></layout:boundingBox></layout:generalGlyph><layout:generalGlyph layout:id="sa984_glyph" layout:reference="sa984"><layout:boundingBox><layout:position layout:x="7238.5" layout:y="4217.75" /><layout:dimensions layout:height="30.0" layout:width="145.0" /></layout:boundingBox></layout:generalGlyph><layout:generalGlyph layout:id="sa985_glyph" layout:reference="sa985"><layout:boundingBox><layout:position layout:x="7368.25" layout:y="4287.75" /><layout:dimensions layout:height="32.0" layout:width="45.0" /></layout:boundingBox></layout:generalGlyph><layout:generalGlyph layout:id="sa986_glyph" layout:reference="sa986"><layout:boundingBox><layout:position layout:x="7264.0" layout:y="4334.375" /><layout:dimensions layout:height="29.0" layout:width="96.0" /></layout:boundingBox></layout:generalGlyph><layout:generalGlyph layout:id="sa987_glyph" layout:reference="sa987"><layout:boundingBox><layout:position layout:x="7270.125" layout:y="4409.125" /><layout:dimensions layout:height="27.0" layout:width="83.0" /></layout:boundingBox></layout:generalGlyph><layout:generalGlyph layout:id="sa988_glyph" layout:reference="sa988"><layout:boundingBox><layout:position layout:x="6948.625" layout:y="4100.6875" /><layout:dimensions layout:height="27.0" layout:width="83.0" /></layout:boundingBox></layout:generalGlyph><layout:generalGlyph layout:id="sa989_glyph" layout:reference="sa989"><layout:boundingBox><layout:position layout:x="7251.875" layout:y="4012.25" /><layout:dimensions layout:height="32.0" layout:width="123.0" /></layout:boundingBox></layout:generalGlyph><layout:generalGlyph layout:id="sa991_glyph" layout:reference="sa991"><layout:boundingBox><layout:position layout:x="7004.0" layout:y="3963.125" /><layout:dimensions layout:height="31.0" layout:width="74.0" /></layout:boundingBox></layout:generalGlyph><layout:generalGlyph layout:id="sa992_glyph" layout:reference="sa992"><layout:boundingBox><layout:position layout:x="6949.0625" layout:y="3922.9375" /><layout:dimensions layout:height="29.0" layout:width="85.0" /></layout:boundingBox></layout:generalGlyph><layout:generalGlyph layout:id="sa993_glyph" layout:reference="sa993"><layout:boundingBox><layout:position layout:x="6896.875" layout:y="4002.5" /><layout:dimensions layout:height="31.0" layout:width="47.0" /></layout:boundingBox></layout:generalGlyph><layout:generalGlyph layout:id="sa994_glyph" layout:reference="sa994"><layout:boundingBox><layout:position layout:x="7497.9375" layout:y="4022.9375" /><layout:dimensions layout:height="31.0" layout:width="54.0" /></layout:boundingBox></layout:generalGlyph><layout:generalGlyph layout:id="sa995_glyph" layout:reference="sa995"><layout:boundingBox><layout:position layout:x="7487.875" layout:y="3832.9375" /><layout:dimensions layout:height="35.0" layout:width="57.0" /></layout:boundingBox></layout:generalGlyph><layout:generalGlyph layout:id="sa996_glyph" layout:reference="sa996"><layout:boundingBox><layout:position layout:x="7278.875" layout:y="3797.375" /><layout:dimensions layout:height="32.0" layout:width="81.0" /></layout:boundingBox></layout:generalGlyph><layout:generalGlyph layout:id="sa997_glyph" layout:reference="sa997"><layout:boundingBox><layout:position layout:x="7087.125" layout:y="3801.375" /><layout:dimensions layout:height="25.0" layout:width="70.0" /></layout:boundingBox></layout:generalGlyph><layout:generalGlyph layout:id="sa998_glyph" layout:reference="sa998"><layout:boundingBox><layout:position layout:x="7415.875" layout:y="4165.5" /><layout:dimensions layout:height="40.0" layout:width="82.0" /></layout:boundingBox></layout:generalGlyph><layout:generalGlyph layout:id="sa999_glyph" layout:reference="sa999"><layout:boundingBox><layout:position layout:x="7419.5" layout:y="4255.75" /><layout:dimensions layout:height="40.0" layout:width="80.0" /></layout:boundingBox></layout:generalGlyph><layout:generalGlyph layout:id="sa1000_glyph" layout:reference="sa1000"><layout:boundingBox><layout:position layout:x="7414.03125" layout:y="4052.0" /><layout:dimensions layout:height="40.0" layout:width="81.5" /></layout:boundingBox></layout:generalGlyph><layout:generalGlyph layout:id="sa1001_glyph" layout:reference="sa1001"><layout:boundingBox><layout:position layout:x="7418.484375" layout:y="3967.6875" /><layout:dimensions layout:height="41.0" layout:width="77.25" /></layout:boundingBox></layout:generalGlyph><layout:generalGlyph layout:id="sa1003_glyph" layout:reference="sa1003"><layout:boundingBox><layout:position layout:x="7083.75" layout:y="3991.640625" /><layout:dimensions layout:height="40.75" layout:width="76.0" /></layout:boundingBox></layout:generalGlyph><layout:generalGlyph layout:id="sa1004_glyph" layout:reference="sa1004"><layout:boundingBox><layout:position layout:x="6971.5" layout:y="3869.1875" /><layout:dimensions layout:height="38.5" layout:width="201.0" /></layout:boundingBox></layout:generalGlyph><layout:generalGlyph layout:id="sa1005_glyph" layout:reference="sa1005"><layout:boundingBox><layout:position layout:x="6578.75" layout:y="1564.6875" /><layout:dimensions layout:height="25.0" layout:width="70.0" /></layout:boundingBox></layout:generalGlyph><layout:generalGlyph layout:id="sa1006_glyph" layout:reference="sa1006"><layout:boundingBox><layout:position layout:x="6510.625" layout:y="1965.4375" /><layout:dimensions layout:height="25.0" layout:width="135.0" /></layout:boundingBox></layout:generalGlyph><layout:generalGlyph layout:id="sa1010_glyph" layout:reference="sa1010"><layout:boundingBox><layout:position layout:x="6143.75" layout:y="1890.4375" /><layout:dimensions layout:height="27.0" layout:width="80.0" /></layout:boundingBox></layout:generalGlyph><layout:generalGlyph layout:id="sa1012_glyph" layout:reference="sa1012"><layout:boundingBox><layout:position layout:x="5893.25" layout:y="1571.875" /><layout:dimensions layout:height="30.0" layout:width="196.0" /></layout:boundingBox></layout:generalGlyph><layout:generalGlyph layout:id="sa1013_glyph" layout:reference="sa1013"><layout:boundingBox><layout:position layout:x="6340.875" layout:y="1561.6875" /><layout:dimensions layout:height="29.0" layout:width="134.0" /></layout:boundingBox></layout:generalGlyph><layout:generalGlyph layout:id="sa1015_glyph" layout:reference="sa1015"><layout:boundingBox><layout:position layout:x="6124.75" layout:y="1684.6875" /><layout:dimensions layout:height="28.0" layout:width="85.0" /></layout:boundingBox></layout:generalGlyph><layout:generalGlyph layout:id="sa1018_glyph" layout:reference="sa1018"><layout:boundingBox><layout:position layout:x="6374.34375" layout:y="1732.25" /><layout:dimensions layout:height="32.0" layout:width="74.5" /></layout:boundingBox></layout:generalGlyph><layout:generalGlyph layout:id="sa1020_glyph" layout:reference="sa1020"><layout:boundingBox><layout:position layout:x="6217.5" layout:y="1637.6875" /><layout:dimensions layout:height="25.0" layout:width="70.0" /></layout:boundingBox></layout:generalGlyph><layout:generalGlyph layout:id="sa1021_glyph" layout:reference="sa1021"><layout:boundingBox><layout:position layout:x="6481.9375" layout:y="1722.5" /><layout:dimensions layout:height="42.0" layout:width="81.5" /></layout:boundingBox></layout:generalGlyph><layout:generalGlyph layout:id="sa1022_glyph" layout:reference="sa1022"><layout:boundingBox><layout:position layout:x="6045.9375" layout:y="1888.0" /><layout:dimensions layout:height="32.0" layout:width="46.0" /></layout:boundingBox></layout:generalGlyph><layout:generalGlyph layout:id="sa1031_glyph" layout:reference="sa1031"><layout:boundingBox><layout:position layout:x="5939.3828125" layout:y="1782.0" /><layout:dimensions layout:height="38.9375" layout:width="71.6875" /></layout:boundingBox></layout:generalGlyph><layout:generalGlyph layout:id="sa1032_glyph" layout:reference="sa1032"><layout:boundingBox><layout:position layout:x="5924.9375" layout:y="1932.25" /><layout:dimensions layout:height="41.0" layout:width="77.5" /></layout:boundingBox></layout:generalGlyph><layout:generalGlyph layout:id="sa1033_glyph" layout:reference="sa1033"><layout:boundingBox><layout:position layout:x="6024.4375" layout:y="1764.9375" /><layout:dimensions layout:height="27.0" layout:width="62.0" /></layout:boundingBox></layout:generalGlyph><layout:generalGlyph layout:id="sa1034_glyph" layout:reference="sa1034"><layout:boundingBox><layout:position layout:x="6026.75" layout:y="1817.4375" /><layout:dimensions layout:height="30.0" layout:width="85.0" /></layout:boundingBox></layout:generalGlyph><layout:generalGlyph layout:id="sa1035_glyph" layout:reference="sa1035"><layout:boundingBox><layout:position layout:x="6282.875" layout:y="1765.1875" /><layout:dimensions layout:height="26.0" layout:width="38.0" /></layout:boundingBox></layout:generalGlyph><layout:generalGlyph layout:id="sa1036_glyph" layout:reference="sa1036"><layout:boundingBox><layout:position layout:x="6274.3125" layout:y="1820.5" /><layout:dimensions layout:height="26.0" layout:width="45.0" /></layout:boundingBox></layout:generalGlyph><layout:generalGlyph layout:id="sa1037_glyph" layout:reference="sa1037"><layout:boundingBox><layout:position layout:x="6085.5" layout:y="1978.6875" /><layout:dimensions layout:height="25.0" layout:width="70.0" /></layout:boundingBox></layout:generalGlyph><layout:generalGlyph layout:id="sa1038_glyph" layout:reference="sa1038"><layout:boundingBox><layout:position layout:x="6283.75" layout:y="1964.4375" /><layout:dimensions layout:height="26.0" layout:width="134.0" /></layout:boundingBox></layout:generalGlyph><layout:generalGlyph layout:id="sa1041_glyph" layout:reference="sa1041"><layout:boundingBox><layout:position layout:x="6839.75" layout:y="4051.6875" /><layout:dimensions layout:height="40.0" layout:width="80.0" /></layout:boundingBox></layout:generalGlyph><layout:generalGlyph layout:id="sa1042_glyph" layout:reference="sa1042"><layout:boundingBox><layout:position layout:x="6760.6875" layout:y="4147.4375" /><layout:dimensions layout:height="25.0" layout:width="49.0" /></layout:boundingBox></layout:generalGlyph><layout:generalGlyph layout:id="sa1044_glyph" layout:reference="sa1044"><layout:boundingBox><layout:position layout:x="7294.9375" layout:y="3882.5" /><layout:dimensions layout:height="32.0" layout:width="39.0" /></layout:boundingBox></layout:generalGlyph><layout:generalGlyph layout:id="sa1045_glyph" layout:reference="sa1045"><layout:boundingBox><layout:position layout:x="6155.3125" layout:y="1559.6875" /><layout:dimensions layout:height="34.0" layout:width="41.0" /></layout:boundingBox></layout:generalGlyph><layout:generalGlyph layout:id="sa1046_glyph" layout:reference="sa1046"><layout:boundingBox><layout:position layout:x="6092.3125" layout:y="1613.9375" /><layout:dimensions layout:height="35.0" layout:width="42.0" /></layout:boundingBox></layout:generalGlyph><layout:generalGlyph layout:id="sa1047_glyph" layout:reference="sa1047"><layout:boundingBox><layout:position layout:x="894.4375" layout:y="6609.4375" /><layout:dimensions layout:height="25.0" layout:width="25.0" /></layout:boundingBox></layout:generalGlyph><layout:generalGlyph layout:id="sa1048_glyph" layout:reference="sa1048"><layout:boundingBox><layout:position layout:x="840.09375" layout:y="6605.96875" /><layout:dimensions layout:height="34.5" layout:width="32.5" /></layout:boundingBox></layout:generalGlyph><layout:generalGlyph layout:id="sa1052_glyph" layout:reference="sa1052"><layout:boundingBox><layout:position layout:x="951.9375" layout:y="6611.0" /><layout:dimensions layout:height="25.0" layout:width="25.0" /></layout:boundingBox></layout:generalGlyph><layout:generalGlyph layout:id="sa1063_glyph" layout:reference="sa1063"><layout:boundingBox><layout:position layout:x="2817.875" layout:y="3450.6875" /><layout:dimensions layout:height="27.0" layout:width="77.0" /></layout:boundingBox></layout:generalGlyph><layout:generalGlyph layout:id="sa1064_glyph" layout:reference="sa1064"><layout:boundingBox><layout:position layout:x="2847.9375" layout:y="3384.875" /><layout:dimensions layout:height="26.0" layout:width="33.0" /></layout:boundingBox></layout:generalGlyph><layout:generalGlyph layout:id="sa1067_glyph" layout:reference="sa1067"><layout:boundingBox><layout:position layout:x="3369.25" layout:y="2872.5" /><layout:dimensions layout:height="40.0" layout:width="80.0" /></layout:boundingBox></layout:generalGlyph><layout:generalGlyph layout:id="sa1075_glyph" layout:reference="sa1075"><layout:boundingBox><layout:position layout:x="3369.25" layout:y="2983.0" /><layout:dimensions layout:height="40.0" layout:width="80.0" /></layout:boundingBox></layout:generalGlyph><layout:generalGlyph layout:id="sa1078_glyph" layout:reference="sa1078"><layout:boundingBox><layout:position layout:x="7143.5" layout:y="3169.375" /><layout:dimensions layout:height="40.0" layout:width="80.0" /></layout:boundingBox></layout:generalGlyph><layout:generalGlyph layout:id="sa1081_glyph" layout:reference="sa1081"><layout:boundingBox><layout:position layout:x="6994.5625" layout:y="3201.1875" /><layout:dimensions layout:height="40.0" layout:width="80.0" /></layout:boundingBox></layout:generalGlyph><layout:generalGlyph layout:id="sa1084_glyph" layout:reference="sa1084"><layout:boundingBox><layout:position layout:x="4757.75" layout:y="3156.25" /><layout:dimensions layout:height="40.0" layout:width="80.0" /></layout:boundingBox></layout:generalGlyph><layout:generalGlyph layout:id="sa1086_glyph" layout:reference="sa1086"><layout:boundingBox><layout:position layout:x="4749.625" layout:y="3074.4375" /><layout:dimensions layout:height="25.0" layout:width="90.0" /></layout:boundingBox></layout:generalGlyph><layout:generalGlyph layout:id="sa1103_glyph" layout:reference="sa1103"><layout:boundingBox><layout:position layout:x="4688.5" layout:y="3923.25" /><layout:dimensions layout:height="40.0" layout:width="80.0" /></layout:boundingBox></layout:generalGlyph><layout:generalGlyph layout:id="sa1105_glyph" layout:reference="sa1105"><layout:boundingBox><layout:position layout:x="4620.1875" layout:y="3928.71875" /><layout:dimensions layout:height="26.5" layout:width="66.0" /></layout:boundingBox></layout:generalGlyph><layout:generalGlyph layout:id="sa1109_glyph" layout:reference="sa1109"><layout:boundingBox><layout:position layout:x="3293.75" layout:y="700.4375" /><layout:dimensions layout:height="28.0" layout:width="29.0" /></layout:boundingBox></layout:generalGlyph><layout:generalGlyph layout:id="sa1115_glyph" layout:reference="sa1115"><layout:boundingBox><layout:position layout:x="3385.163043478262" layout:y="717.5426255230127" /><layout:dimensions layout:height="40.2552301255231" layout:width="78.26086956521658" /></layout:boundingBox></layout:generalGlyph><layout:generalGlyph layout:id="sa1119_glyph" layout:reference="sa1119"><layout:boundingBox><layout:position layout:x="3347.0387597180816" layout:y="920.75" /><layout:dimensions layout:height="23.0" layout:width="36.0" /></layout:boundingBox></layout:generalGlyph><layout:generalGlyph layout:id="sa1121_glyph" layout:reference="sa1121"><layout:boundingBox><layout:position layout:x="3396.6637597180816" layout:y="984.5" /><layout:dimensions layout:height="23.0" layout:width="39.0" /></layout:boundingBox></layout:generalGlyph><layout:generalGlyph layout:id="sa1122_glyph" layout:reference="sa1122"><layout:boundingBox><layout:position layout:x="3394.75" layout:y="1013.5" /><layout:dimensions layout:height="22.0" layout:width="50.0" /></layout:boundingBox></layout:generalGlyph><layout:generalGlyph layout:id="sa1124_glyph" layout:reference="sa1124"><layout:boundingBox><layout:position layout:x="3478.0" layout:y="1036.4375" /><layout:dimensions layout:height="21.0" layout:width="52.0" /></layout:boundingBox></layout:generalGlyph><layout:generalGlyph layout:id="sa1128_glyph" layout:reference="sa1128"><layout:boundingBox><layout:position layout:x="3675.8362402819184" layout:y="1147.5" /><layout:dimensions layout:height="40.0" layout:width="80.0" /></layout:boundingBox></layout:generalGlyph><layout:generalGlyph layout:id="sa1130_glyph" layout:reference="sa1130"><layout:boundingBox><layout:position layout:x="3380.9375" layout:y="450.125" /><layout:dimensions layout:height="18.0" layout:width="37.0" /></layout:boundingBox></layout:generalGlyph><layout:generalGlyph layout:id="sa1137_glyph" layout:reference="sa1137"><layout:boundingBox><layout:position layout:x="3580.5" layout:y="636.4375" /><layout:dimensions layout:height="26.0" layout:width="27.0" /></layout:boundingBox></layout:generalGlyph><layout:generalGlyph layout:id="sa1139_glyph" layout:reference="sa1139"><layout:boundingBox><layout:position layout:x="3549.0" layout:y="701.1875" /><layout:dimensions layout:height="28.0" layout:width="46.0" /></layout:boundingBox></layout:generalGlyph><layout:generalGlyph layout:id="sa1142_glyph" layout:reference="sa1142"><layout:boundingBox><layout:position layout:x="3486.1875" layout:y="915.25" /><layout:dimensions layout:height="20.0" layout:width="41.0" /></layout:boundingBox></layout:generalGlyph><layout:generalGlyph layout:id="sa1143_glyph" layout:reference="sa1143"><layout:boundingBox><layout:position layout:x="3445.4375" layout:y="873.125" /><layout:dimensions layout:height="18.0" layout:width="37.0" /></layout:boundingBox></layout:generalGlyph><layout:generalGlyph layout:id="sa1151_glyph" layout:reference="sa1151"><layout:boundingBox><layout:position layout:x="3481.625" layout:y="1079.1875" /><layout:dimensions layout:height="21.0" layout:width="38.0" /></layout:boundingBox></layout:generalGlyph><layout:generalGlyph layout:id="sa1154_glyph" layout:reference="sa1154"><layout:boundingBox><layout:position layout:x="7126.625" layout:y="2827.3125" /><layout:dimensions layout:height="40.0" layout:width="80.0" /></layout:boundingBox></layout:generalGlyph><layout:generalGlyph layout:id="sa1155_glyph" layout:reference="sa1155"><layout:boundingBox><layout:position layout:x="6731.5625" layout:y="2829.125" /><layout:dimensions layout:height="40.0" layout:width="80.0" /></layout:boundingBox></layout:generalGlyph><layout:generalGlyph layout:id="sa1156_glyph" layout:reference="sa1156"><layout:boundingBox><layout:position layout:x="6390.0" layout:y="2828.5" /><layout:dimensions layout:height="40.0" layout:width="80.0" /></layout:boundingBox></layout:generalGlyph><layout:generalGlyph layout:id="sa1159_glyph" layout:reference="sa1159"><layout:boundingBox><layout:position layout:x="6752.0" layout:y="3114.5" /><layout:dimensions layout:height="40.0" layout:width="80.0" /></layout:boundingBox></layout:generalGlyph><layout:generalGlyph layout:id="sa1160_glyph" layout:reference="sa1160"><layout:boundingBox><layout:position layout:x="6472.25" layout:y="3114.5" /><layout:dimensions layout:height="40.0" layout:width="80.0" /></layout:boundingBox></layout:generalGlyph><layout:generalGlyph layout:id="sa1161_glyph" layout:reference="sa1161"><layout:boundingBox><layout:position layout:x="6008.625" layout:y="5888.4375" /><layout:dimensions layout:height="25.0" layout:width="70.0" /></layout:boundingBox></layout:generalGlyph><layout:generalGlyph layout:id="sa1162_glyph" layout:reference="sa1162"><layout:boundingBox><layout:position layout:x="6101.0" layout:y="5810.25" /><layout:dimensions layout:height="40.0" layout:width="80.0" /></layout:boundingBox></layout:generalGlyph><layout:generalGlyph layout:id="sa1163_glyph" layout:reference="sa1163"><layout:boundingBox><layout:position layout:x="6203.625" layout:y="5888.4375" /><layout:dimensions layout:height="25.0" layout:width="70.0" /></layout:boundingBox></layout:generalGlyph><layout:generalGlyph layout:id="sa1164_glyph" layout:reference="sa1164"><layout:boundingBox><layout:position layout:x="6252.375" layout:y="5937.1875" /><layout:dimensions layout:height="25.0" layout:width="70.0" /></layout:boundingBox></layout:generalGlyph><layout:generalGlyph layout:id="sa1165_glyph" layout:reference="sa1165"><layout:boundingBox><layout:position layout:x="6431.125" layout:y="5888.4375" /><layout:dimensions layout:height="25.0" layout:width="70.0" /></layout:boundingBox></layout:generalGlyph><layout:generalGlyph layout:id="sa1166_glyph" layout:reference="sa1166"><layout:boundingBox><layout:position layout:x="6459.375" layout:y="5814.4375" /><layout:dimensions layout:height="29.0" layout:width="138.0" /></layout:boundingBox></layout:generalGlyph><layout:generalGlyph layout:id="sa1167_glyph" layout:reference="sa1167"><layout:boundingBox><layout:position layout:x="6215.5625" layout:y="5754.5" /><layout:dimensions layout:height="39.0" layout:width="365.0" /></layout:boundingBox></layout:generalGlyph><layout:generalGlyph layout:id="sa1168_glyph" layout:reference="sa1168"><layout:boundingBox><layout:position layout:x="6625.25" layout:y="5811.6875" /><layout:dimensions layout:height="40.0" layout:width="80.0" /></layout:boundingBox></layout:generalGlyph><layout:generalGlyph layout:id="sa1169_glyph" layout:reference="sa1169"><layout:boundingBox><layout:position layout:x="6705.75" layout:y="5887.625" /><layout:dimensions layout:height="25.0" layout:width="70.0" /></layout:boundingBox></layout:generalGlyph><layout:generalGlyph layout:id="sa1170_glyph" layout:reference="sa1170"><layout:boundingBox><layout:position layout:x="7052.5" layout:y="5939.0" /><layout:dimensions layout:height="25.0" layout:width="70.0" /></layout:boundingBox></layout:generalGlyph><layout:generalGlyph layout:id="sa1171_glyph" layout:reference="sa1171"><layout:boundingBox><layout:position layout:x="7033.375" layout:y="5775.1875" /><layout:dimensions layout:height="25.0" layout:width="70.0" /></layout:boundingBox></layout:generalGlyph><layout:generalGlyph layout:id="sa1172_glyph" layout:reference="sa1172"><layout:boundingBox><layout:position layout:x="7204.625" layout:y="5940.375" /><layout:dimensions layout:height="25.0" layout:width="70.0" /></layout:boundingBox></layout:generalGlyph><layout:generalGlyph layout:id="sa1173_glyph" layout:reference="sa1173"><layout:boundingBox><layout:position layout:x="6849.375" layout:y="5938.1875" /><layout:dimensions layout:height="25.0" layout:width="70.0" /></layout:boundingBox></layout:generalGlyph><layout:generalGlyph layout:id="sa1174_glyph" layout:reference="sa1174"><layout:boundingBox><layout:position layout:x="6854.625" layout:y="5775.1875" /><layout:dimensions layout:height="25.0" layout:width="70.0" /></layout:boundingBox></layout:generalGlyph><layout:generalGlyph layout:id="sa1175_glyph" layout:reference="sa1175"><layout:boundingBox><layout:position layout:x="7001.53125" layout:y="5821.75" /><layout:dimensions layout:height="40.0" layout:width="77.5" /></layout:boundingBox></layout:generalGlyph><layout:generalGlyph layout:id="sa1176_glyph" layout:reference="sa1176"><layout:boundingBox><layout:position layout:x="7003.625" layout:y="5871.5" /><layout:dimensions layout:height="40.0" layout:width="75.0" /></layout:boundingBox></layout:generalGlyph><layout:generalGlyph layout:id="sa1177_glyph" layout:reference="sa1177"><layout:boundingBox><layout:position layout:x="6449.375" layout:y="5940.5" /><layout:dimensions layout:height="22.0" layout:width="55.0" /></layout:boundingBox></layout:generalGlyph><layout:generalGlyph layout:id="sa1178_glyph" layout:reference="sa1178"><layout:boundingBox><layout:position layout:x="6668.125" layout:y="5942.5" /><layout:dimensions layout:height="22.0" layout:width="55.0" /></layout:boundingBox></layout:generalGlyph><layout:generalGlyph layout:id="sa1181_glyph" layout:reference="sa1181"><layout:boundingBox><layout:position layout:x="2682.25" layout:y="1672.25" /><layout:dimensions layout:height="40.0" layout:width="80.0" /></layout:boundingBox></layout:generalGlyph><layout:generalGlyph layout:id="sa1188_glyph" layout:reference="sa1188"><layout:boundingBox><layout:position layout:x="7111.125" layout:y="2786.6875" /><layout:dimensions layout:height="25.0" layout:width="42.0" /></layout:boundingBox></layout:generalGlyph><layout:generalGlyph layout:id="sa1189_glyph" layout:reference="sa1189"><layout:boundingBox><layout:position layout:x="261.875" layout:y="431.30769230769226" /><layout:dimensions layout:height="40.0" layout:width="80.0" /></layout:boundingBox></layout:generalGlyph><layout:generalGlyph layout:id="sa1194_glyph" layout:reference="sa1194"><layout:boundingBox><layout:position layout:x="1124.6875000000002" layout:y="432.625" /><layout:dimensions layout:height="40.0" layout:width="80.0" /></layout:boundingBox></layout:generalGlyph><layout:generalGlyph layout:id="sa1196_glyph" layout:reference="sa1196"><layout:boundingBox><layout:position layout:x="688.0625" layout:y="430.125" /><layout:dimensions layout:height="40.0" layout:width="80.0" /></layout:boundingBox></layout:generalGlyph><layout:generalGlyph layout:id="sa1198_glyph" layout:reference="sa1198"><layout:boundingBox><layout:position layout:x="1416.25" layout:y="452.0" /><layout:dimensions layout:height="40.0" layout:width="80.0" /></layout:boundingBox></layout:generalGlyph><layout:generalGlyph layout:id="sa1200_glyph" layout:reference="sa1200"><layout:boundingBox><layout:position layout:x="1346.25" layout:y="781.5" /><layout:dimensions layout:height="40.0" layout:width="80.0" /></layout:boundingBox></layout:generalGlyph><layout:generalGlyph layout:id="sa1201_glyph" layout:reference="sa1201"><layout:boundingBox><layout:position layout:x="402.6875" layout:y="322.875" /><layout:dimensions layout:height="40.0" layout:width="80.0" /></layout:boundingBox></layout:generalGlyph><layout:generalGlyph layout:id="sa1202_glyph" layout:reference="sa1202"><layout:boundingBox><layout:position layout:x="406.5625" layout:y="381.5" /><layout:dimensions layout:height="50.0" layout:width="80.0" /></layout:boundingBox></layout:generalGlyph><layout:generalGlyph layout:id="sa1203_glyph" layout:reference="sa1203"><layout:boundingBox><layout:position layout:x="214.25" layout:y="300.5" /><layout:dimensions layout:height="40.0" layout:width="80.0" /></layout:boundingBox></layout:generalGlyph><layout:generalGlyph layout:id="sa1204_glyph" layout:reference="sa1204"><layout:boundingBox><layout:position layout:x="409.125" layout:y="289.0625" /><layout:dimensions layout:height="25.0" layout:width="70.0" /></layout:boundingBox></layout:generalGlyph><layout:generalGlyph layout:id="sa1206_glyph" layout:reference="sa1206"><layout:boundingBox><layout:position layout:x="404.3125" layout:y="490.0" /><layout:dimensions layout:height="40.0" layout:width="80.0" /></layout:boundingBox></layout:generalGlyph><layout:generalGlyph layout:id="sa1209_glyph" layout:reference="sa1209"><layout:boundingBox><layout:position layout:x="201.4375" layout:y="479.5" /><layout:dimensions layout:height="40.0" layout:width="80.0" /></layout:boundingBox></layout:generalGlyph><layout:generalGlyph layout:id="sa1219_glyph" layout:reference="sa1219"><layout:boundingBox><layout:position layout:x="3142.625" layout:y="6170.9375" /><layout:dimensions layout:height="25.0" layout:width="70.0" /></layout:boundingBox></layout:generalGlyph><layout:generalGlyph layout:id="sa1220_glyph" layout:reference="sa1220"><layout:boundingBox><layout:position layout:x="616.625" layout:y="898.4375" /><layout:dimensions layout:height="25.0" layout:width="70.0" /></layout:boundingBox></layout:generalGlyph><layout:generalGlyph layout:id="sa1224_glyph" layout:reference="sa1224"><layout:boundingBox><layout:position layout:x="712.8125" layout:y="955.375" /><layout:dimensions layout:height="40.0" layout:width="80.0" /></layout:boundingBox></layout:generalGlyph><layout:generalGlyph layout:id="sa1230_glyph" layout:reference="sa1230"><layout:boundingBox><layout:position layout:x="1028.8125" layout:y="503.75" /><layout:dimensions layout:height="40.0" layout:width="80.0" /></layout:boundingBox></layout:generalGlyph><layout:generalGlyph layout:id="sa1232_glyph" layout:reference="sa1232"><layout:boundingBox><layout:position layout:x="1253.25" layout:y="308.25" /><layout:dimensions layout:height="64.0" layout:width="104.0" /></layout:boundingBox></layout:generalGlyph><layout:generalGlyph layout:id="sa1234_glyph" layout:reference="sa1234"><layout:boundingBox><layout:position layout:x="479.75" layout:y="944.125" /><layout:dimensions layout:height="40.0" layout:width="80.0" /></layout:boundingBox></layout:generalGlyph><layout:generalGlyph layout:id="sa1236_glyph" layout:reference="sa1236"><layout:boundingBox><layout:position layout:x="476.3125" layout:y="48.5" /><layout:dimensions layout:height="40.0" layout:width="80.0" /></layout:boundingBox></layout:generalGlyph><layout:generalGlyph layout:id="sa1248_glyph" layout:reference="sa1248"><layout:boundingBox><layout:position layout:x="810.625" layout:y="1183.125" /><layout:dimensions layout:height="40.0" layout:width="80.0" /></layout:boundingBox></layout:generalGlyph><layout:generalGlyph layout:id="sa1249_glyph" layout:reference="sa1249"><layout:boundingBox><layout:position layout:x="949.625" layout:y="1242.25" /><layout:dimensions layout:height="40.0" layout:width="80.0" /></layout:boundingBox></layout:generalGlyph><layout:generalGlyph layout:id="sa1251_glyph" layout:reference="sa1251"><layout:boundingBox><layout:position layout:x="405.3125" layout:y="1194.5" /><layout:dimensions layout:height="40.0" layout:width="80.0" /></layout:boundingBox></layout:generalGlyph><layout:generalGlyph layout:id="sa1252_glyph" layout:reference="sa1252"><layout:boundingBox><layout:position layout:x="404.0625" layout:y="1268.125" /><layout:dimensions layout:height="40.0" layout:width="80.0" /></layout:boundingBox></layout:generalGlyph><layout:generalGlyph layout:id="sa1256_glyph" layout:reference="sa1256"><layout:boundingBox><layout:position layout:x="801.125" layout:y="1089.125" /><layout:dimensions layout:height="25.0" layout:width="90.0" /></layout:boundingBox></layout:generalGlyph><layout:generalGlyph layout:id="sa1257_glyph" layout:reference="sa1257"><layout:boundingBox><layout:position layout:x="607.5" layout:y="1093.125" /><layout:dimensions layout:height="25.0" layout:width="90.0" /></layout:boundingBox></layout:generalGlyph><layout:generalGlyph layout:id="sa1258_glyph" layout:reference="sa1258"><layout:boundingBox><layout:position layout:x="704.5" layout:y="1091.125" /><layout:dimensions layout:height="25.0" layout:width="90.0" /></layout:boundingBox></layout:generalGlyph><layout:generalGlyph layout:id="sa1260_glyph" layout:reference="sa1260"><layout:boundingBox><layout:position layout:x="2621.286435389134" layout:y="438.8242049469965" /><layout:dimensions layout:height="30.0" layout:width="240.0" /></layout:boundingBox></layout:generalGlyph><layout:generalGlyph layout:id="sa1261_glyph" layout:reference="sa1261"><layout:boundingBox><layout:position layout:x="2602.6758443465496" layout:y="727.8489399293285" /><layout:dimensions layout:height="25.72438162544169" layout:width="54.860499265785386" /></layout:boundingBox></layout:generalGlyph><layout:generalGlyph layout:id="sa1268_glyph" layout:reference="sa1268"><layout:boundingBox><layout:position layout:x="2625.9258443465496" layout:y="607.8489399293285" /><layout:dimensions layout:height="25.72438162544169" layout:width="54.860499265785386" /></layout:boundingBox></layout:generalGlyph><layout:generalGlyph layout:id="sa1269_glyph" layout:reference="sa1269"><layout:boundingBox><layout:position layout:x="2759.1758443465496" layout:y="643.0742049469966" /><layout:dimensions layout:height="24.0" layout:width="140.0" /></layout:boundingBox></layout:generalGlyph><layout:generalGlyph layout:id="sa1275_glyph" layout:reference="sa1275"><layout:boundingBox><layout:position layout:x="2767.9054698972104" layout:y="520.4695229681979" /><layout:dimensions layout:height="25.0" layout:width="130.0" /></layout:boundingBox></layout:generalGlyph><layout:generalGlyph layout:id="sa1277_glyph" layout:reference="sa1277"><layout:boundingBox><layout:position layout:x="5210.49031007048" layout:y="291.3125" /><layout:dimensions layout:height="40.0" layout:width="80.0" /></layout:boundingBox></layout:generalGlyph><layout:generalGlyph layout:id="sa1278_glyph" layout:reference="sa1278"><layout:boundingBox><layout:position layout:x="4797.61531007048" layout:y="369.1875" /><layout:dimensions layout:height="40.0" layout:width="80.0" /></layout:boundingBox></layout:generalGlyph><layout:generalGlyph layout:id="sa1284_glyph" layout:reference="sa1284"><layout:boundingBox><layout:position layout:x="4575.0" layout:y="233.5" /><layout:dimensions layout:height="40.0" layout:width="80.0" /></layout:boundingBox></layout:generalGlyph><layout:generalGlyph layout:id="sa1285_glyph" layout:reference="sa1285"><layout:boundingBox><layout:position layout:x="4427.75" layout:y="231.5" /><layout:dimensions layout:height="40.0" layout:width="80.0" /></layout:boundingBox></layout:generalGlyph><layout:generalGlyph layout:id="sa1291_glyph" layout:reference="sa1291"><layout:boundingBox><layout:position layout:x="6044.0" layout:y="880.75" /><layout:dimensions layout:height="40.0" layout:width="80.0" /></layout:boundingBox></layout:generalGlyph><layout:generalGlyph layout:id="sa1293_glyph" layout:reference="sa1293"><layout:boundingBox><layout:position layout:x="5626.75" layout:y="687.75" /><layout:dimensions layout:height="40.0" layout:width="80.0" /></layout:boundingBox></layout:generalGlyph><layout:generalGlyph layout:id="sa1301_glyph" layout:reference="sa1301"><layout:boundingBox><layout:position layout:x="4642.125" layout:y="2685.46875" /><layout:dimensions layout:height="22.5" layout:width="66.0" /></layout:boundingBox></layout:generalGlyph><layout:generalGlyph layout:id="sa1302_glyph" layout:reference="sa1302"><layout:boundingBox><layout:position layout:x="2667.875" layout:y="2892.0" /><layout:dimensions layout:height="40.0" layout:width="80.0" /></layout:boundingBox></layout:generalGlyph><layout:generalGlyph layout:id="sa1319_glyph" layout:reference="sa1319"><layout:boundingBox><layout:position layout:x="2839.9375" layout:y="4087.125" /><layout:dimensions layout:height="40.0" layout:width="80.0" /></layout:boundingBox></layout:generalGlyph><layout:generalGlyph layout:id="sa1323_glyph" layout:reference="sa1323"><layout:boundingBox><layout:position layout:x="4482.25" layout:y="5276.75" /><layout:dimensions layout:height="40.0" layout:width="80.0" /></layout:boundingBox></layout:generalGlyph><layout:generalGlyph layout:id="sa1325_glyph" layout:reference="sa1325"><layout:boundingBox><layout:position layout:x="4574.5" layout:y="394.75" /><layout:dimensions layout:height="40.0" layout:width="80.0" /></layout:boundingBox></layout:generalGlyph><layout:generalGlyph layout:id="sa1329_glyph" layout:reference="sa1329"><layout:boundingBox><layout:position layout:x="4994.461835234901" layout:y="3319.875" /><layout:dimensions layout:height="40.0" layout:width="80.0" /></layout:boundingBox></layout:generalGlyph><layout:generalGlyph layout:id="sa1332_glyph" layout:reference="sa1332"><layout:boundingBox><layout:position layout:x="4744.375" layout:y="2771.125" /><layout:dimensions layout:height="29.0" layout:width="183.0" /></layout:boundingBox></layout:generalGlyph><layout:generalGlyph layout:id="sa1333_glyph" layout:reference="sa1333"><layout:boundingBox><layout:position layout:x="5156.961835234901" layout:y="3319.875" /><layout:dimensions layout:height="40.0" layout:width="80.0" /></layout:boundingBox></layout:generalGlyph><layout:generalGlyph layout:id="sa1334_glyph" layout:reference="sa1334"><layout:boundingBox><layout:position layout:x="5159.0" layout:y="3077.25" /><layout:dimensions layout:height="40.0" layout:width="80.0" /></layout:boundingBox></layout:generalGlyph><layout:generalGlyph layout:id="sa1336_glyph" layout:reference="sa1336"><layout:boundingBox><layout:position layout:x="4986.75" layout:y="2771.875" /><layout:dimensions layout:height="29.0" layout:width="106.0" /></layout:boundingBox></layout:generalGlyph><layout:generalGlyph layout:id="sa1337_glyph" layout:reference="sa1337"><layout:boundingBox><layout:position layout:x="5317.8368352349025" layout:y="3319.875" /><layout:dimensions layout:height="40.0" layout:width="80.0" /></layout:boundingBox></layout:generalGlyph><layout:generalGlyph layout:id="sa1341_glyph" layout:reference="sa1341"><layout:boundingBox><layout:position layout:x="5481.961835234901" layout:y="3319.875" /><layout:dimensions layout:height="40.0" layout:width="80.0" /></layout:boundingBox></layout:generalGlyph><layout:generalGlyph layout:id="sa1343_glyph" layout:reference="sa1343"><layout:boundingBox><layout:position layout:x="5516.5" layout:y="3077.25" /><layout:dimensions layout:height="40.0" layout:width="80.0" /></layout:boundingBox></layout:generalGlyph><layout:generalGlyph layout:id="sa1379_glyph" layout:reference="sa1379"><layout:boundingBox><layout:position layout:x="473.9020426926768" layout:y="1592.9933242724658" /><layout:dimensions layout:height="40.0" layout:width="80.0" /></layout:boundingBox></layout:generalGlyph><layout:generalGlyph layout:id="sa1380_glyph" layout:reference="sa1380"><layout:boundingBox><layout:position layout:x="322.5270426926768" layout:y="1594.6183242724658" /><layout:dimensions layout:height="40.0" layout:width="80.0" /></layout:boundingBox></layout:generalGlyph><layout:generalGlyph layout:id="sa1381_glyph" layout:reference="sa1381"><layout:boundingBox><layout:position layout:x="212.52704269267673" layout:y="1641.1183242724662" /><layout:dimensions layout:height="40.0" layout:width="80.0" /></layout:boundingBox></layout:generalGlyph><layout:generalGlyph layout:id="sa1383_glyph" layout:reference="sa1383"><layout:boundingBox><layout:position layout:x="122.02704269267679" layout:y="1697.7433242724662" /><layout:dimensions layout:height="25.0" layout:width="70.0" /></layout:boundingBox></layout:generalGlyph><layout:generalGlyph layout:id="sa1387_glyph" layout:reference="sa1387"><layout:boundingBox><layout:position layout:x="873.9020426926767" layout:y="2093.493324272466" /><layout:dimensions layout:height="32.0" layout:width="167.0" /></layout:boundingBox></layout:generalGlyph><layout:generalGlyph layout:id="sa1412_glyph" layout:reference="sa1412"><layout:boundingBox><layout:position layout:x="2864.75" layout:y="1694.0" /><layout:dimensions layout:height="28.0" layout:width="60.0" /></layout:boundingBox></layout:generalGlyph><layout:generalGlyph layout:id="sa1413_glyph" layout:reference="sa1413"><layout:boundingBox><layout:position layout:x="3485.5" layout:y="2343.125" /><layout:dimensions layout:height="29.0" layout:width="184.0" /></layout:boundingBox></layout:generalGlyph><layout:generalGlyph layout:id="sa1415_glyph" layout:reference="sa1415"><layout:boundingBox><layout:position layout:x="3205.0" layout:y="2471.5" /><layout:dimensions layout:height="40.0" layout:width="80.0" /></layout:boundingBox></layout:generalGlyph><layout:generalGlyph layout:id="sa1416_glyph" layout:reference="sa1416"><layout:boundingBox><layout:position layout:x="785.0" layout:y="3858.9375" /><layout:dimensions layout:height="30.0" layout:width="170.0" /></layout:boundingBox></layout:generalGlyph><layout:generalGlyph layout:id="sa1421_glyph" layout:reference="sa1421"><layout:boundingBox><layout:position layout:x="5688.75" layout:y="2864.75" /><layout:dimensions layout:height="40.0" layout:width="80.0" /></layout:boundingBox></layout:generalGlyph><layout:generalGlyph layout:id="sa1422_glyph" layout:reference="sa1422"><layout:boundingBox><layout:position layout:x="5878.875" layout:y="3298.625" /><layout:dimensions layout:height="40.0" layout:width="80.0" /></layout:boundingBox></layout:generalGlyph><layout:generalGlyph layout:id="sa1424_glyph" layout:reference="sa1424"><layout:boundingBox><layout:position layout:x="5880.5" layout:y="3077.625" /><layout:dimensions layout:height="40.0" layout:width="80.0" /></layout:boundingBox></layout:generalGlyph><layout:generalGlyph layout:id="sa1425_glyph" layout:reference="sa1425"><layout:boundingBox><layout:position layout:x="5885.375" layout:y="2963.875" /><layout:dimensions layout:height="39.0" layout:width="106.0" /></layout:boundingBox></layout:generalGlyph><layout:generalGlyph layout:id="sa1426_glyph" layout:reference="sa1426"><layout:boundingBox><layout:position layout:x="5874.0" layout:y="2868.0" /><layout:dimensions layout:height="40.0" layout:width="80.0" /></layout:boundingBox></layout:generalGlyph><layout:generalGlyph layout:id="sa1427_glyph" layout:reference="sa1427"><layout:boundingBox><layout:position layout:x="6026.5" layout:y="3350.75" /><layout:dimensions layout:height="40.0" layout:width="80.0" /></layout:boundingBox></layout:generalGlyph><layout:generalGlyph layout:id="sa1428_glyph" layout:reference="sa1428"><layout:boundingBox><layout:position layout:x="6019.375" layout:y="3262.1875" /><layout:dimensions layout:height="25.0" layout:width="90.0" /></layout:boundingBox></layout:generalGlyph><layout:generalGlyph layout:id="sa1431_glyph" layout:reference="sa1431"><layout:boundingBox><layout:position layout:x="5877.25" layout:y="3184.875" /><layout:dimensions layout:height="40.0" layout:width="80.0" /></layout:boundingBox></layout:generalGlyph><layout:generalGlyph layout:id="sa1432_glyph" layout:reference="sa1432"><layout:boundingBox><layout:position layout:x="4903.125" layout:y="2160.875" /><layout:dimensions layout:height="40.0" layout:width="170.0" /></layout:boundingBox></layout:generalGlyph><layout:generalGlyph layout:id="sa1434_glyph" layout:reference="sa1434"><layout:boundingBox><layout:position layout:x="5667.9375" layout:y="1805.46875" /><layout:dimensions layout:height="40.0" layout:width="80.0" /></layout:boundingBox></layout:generalGlyph><layout:generalGlyph layout:id="sa1446_glyph" layout:reference="sa1446"><layout:boundingBox><layout:position layout:x="3228.375" layout:y="6090.0" /><layout:dimensions layout:height="26.0" layout:width="132.0" /></layout:boundingBox></layout:generalGlyph><layout:generalGlyph layout:id="sa1447_glyph" layout:reference="sa1447"><layout:boundingBox><layout:position layout:x="3400.375" layout:y="6259.1875" /><layout:dimensions layout:height="25.0" layout:width="70.0" /></layout:boundingBox></layout:generalGlyph><layout:generalGlyph layout:id="sa1448_glyph" layout:reference="sa1448"><layout:boundingBox><layout:position layout:x="5345.562500000001" layout:y="462.0" /><layout:dimensions layout:height="30.0" layout:width="79.0" /></layout:boundingBox></layout:generalGlyph><layout:generalGlyph layout:id="sa1452_glyph" layout:reference="sa1452"><layout:boundingBox><layout:position layout:x="2803.25" layout:y="4335.0" /><layout:dimensions layout:height="40.0" layout:width="80.0" /></layout:boundingBox></layout:generalGlyph><layout:generalGlyph layout:id="sa1454_glyph" layout:reference="sa1454"><layout:boundingBox><layout:position layout:x="4570.4375" layout:y="973.25" /><layout:dimensions layout:height="20.0" layout:width="179.5" /></layout:boundingBox></layout:generalGlyph><layout:generalGlyph layout:id="sa1457_glyph" layout:reference="sa1457"><layout:boundingBox><layout:position layout:x="5656.09375" layout:y="2635.46875" /><layout:dimensions layout:height="40.0" layout:width="80.0" /></layout:boundingBox></layout:generalGlyph><layout:generalGlyph layout:id="sa1513_glyph" layout:reference="sa1513"><layout:boundingBox><layout:position layout:x="2430.125" layout:y="6552.0" /><layout:dimensions layout:height="50.0" layout:width="80.0" /></layout:boundingBox></layout:generalGlyph><layout:generalGlyph layout:id="sa1515_glyph" layout:reference="sa1515"><layout:boundingBox><layout:position layout:x="2425.75" layout:y="6413.625" /><layout:dimensions layout:height="50.0" layout:width="80.0" /></layout:boundingBox></layout:generalGlyph><layout:generalGlyph layout:id="sa1522_glyph" layout:reference="sa1522"><layout:boundingBox><layout:position layout:x="4340.5" layout:y="4578.75" /><layout:dimensions layout:height="40.0" layout:width="80.0" /></layout:boundingBox></layout:generalGlyph><layout:generalGlyph layout:id="sa1524_glyph" layout:reference="sa1524"><layout:boundingBox><layout:position layout:x="4503.0" layout:y="4579.75" /><layout:dimensions layout:height="40.0" layout:width="80.0" /></layout:boundingBox></layout:generalGlyph><layout:generalGlyph layout:id="sa1526_glyph" layout:reference="sa1526"><layout:boundingBox><layout:position layout:x="5386.5" layout:y="3404.25" /><layout:dimensions layout:height="30.0" layout:width="80.0" /></layout:boundingBox></layout:generalGlyph><layout:generalGlyph layout:id="sa1530_glyph" layout:reference="sa1530"><layout:boundingBox><layout:position layout:x="4977.75" layout:y="4895.5" /><layout:dimensions layout:height="40.0" layout:width="80.0" /></layout:boundingBox></layout:generalGlyph><layout:generalGlyph layout:id="sa1539_glyph" layout:reference="sa1539"><layout:boundingBox><layout:position layout:x="6195.6875" layout:y="2142.1875" /><layout:dimensions layout:height="49.0" layout:width="57.0" /></layout:boundingBox></layout:generalGlyph><layout:generalGlyph layout:id="sa1541_glyph" layout:reference="sa1541"><layout:boundingBox><layout:position layout:x="5666.25" layout:y="2530.25" /><layout:dimensions layout:height="40.0" layout:width="80.0" /></layout:boundingBox></layout:generalGlyph><layout:generalGlyph layout:id="sa1546_glyph" layout:reference="sa1546"><layout:boundingBox><layout:position layout:x="5824.4375" layout:y="105.6875" /><layout:dimensions layout:height="29.0" layout:width="41.0" /></layout:boundingBox></layout:generalGlyph><layout:generalGlyph layout:id="sa1547_glyph" layout:reference="sa1547"><layout:boundingBox><layout:position layout:x="5745.125" layout:y="128.9375" /><layout:dimensions layout:height="29.0" layout:width="49.0" /></layout:boundingBox></layout:generalGlyph><layout:generalGlyph layout:id="sa1555_glyph" layout:reference="sa1555"><layout:boundingBox><layout:position layout:x="6755.5" layout:y="2481.25" /><layout:dimensions layout:height="40.0" layout:width="80.0" /></layout:boundingBox></layout:generalGlyph><layout:generalGlyph layout:id="sa1556_glyph" layout:reference="sa1556"><layout:boundingBox><layout:position layout:x="5942.5" layout:y="235.125" /><layout:dimensions layout:height="50.0" layout:width="80.0" /></layout:boundingBox></layout:generalGlyph><layout:generalGlyph layout:id="sa1558_glyph" layout:reference="sa1558"><layout:boundingBox><layout:position layout:x="6044.1875" layout:y="458.625" /><layout:dimensions layout:height="40.0" layout:width="80.0" /></layout:boundingBox></layout:generalGlyph><layout:generalGlyph layout:id="sa1561_glyph" layout:reference="sa1561"><layout:boundingBox><layout:position layout:x="6149.0625" layout:y="522.625" /><layout:dimensions layout:height="40.0" layout:width="80.0" /></layout:boundingBox></layout:generalGlyph><layout:generalGlyph layout:id="sa1562_glyph" layout:reference="sa1562"><layout:boundingBox><layout:position layout:x="6094.125" layout:y="621.375" /><layout:dimensions layout:height="32.0" layout:width="190.0" /></layout:boundingBox></layout:generalGlyph><layout:generalGlyph layout:id="sa1567_glyph" layout:reference="sa1567"><layout:boundingBox><layout:position layout:x="2473.75" layout:y="3629.6875" /><layout:dimensions layout:height="41.0" layout:width="72.0" /></layout:boundingBox></layout:generalGlyph><layout:generalGlyph layout:id="sa1570_glyph" layout:reference="sa1570"><layout:boundingBox><layout:position layout:x="3136.6875" layout:y="3472.125" /><layout:dimensions layout:height="40.0" layout:width="80.0" /></layout:boundingBox></layout:generalGlyph><layout:generalGlyph layout:id="sa1581_glyph" layout:reference="sa1581"><layout:boundingBox><layout:position layout:x="6247.375" layout:y="979.1875" /><layout:dimensions layout:height="25.0" layout:width="66.0" /></layout:boundingBox></layout:generalGlyph><layout:generalGlyph layout:id="sa1583_glyph" layout:reference="sa1583"><layout:boundingBox><layout:position layout:x="6244.1875" layout:y="1106.4375" /><layout:dimensions layout:height="29.0" layout:width="41.0" /></layout:boundingBox></layout:generalGlyph><layout:generalGlyph layout:id="sa1586_glyph" layout:reference="sa1586"><layout:boundingBox><layout:position layout:x="2397.25" layout:y="5407.875" /><layout:dimensions layout:height="50.0" layout:width="80.0" /></layout:boundingBox></layout:generalGlyph><layout:generalGlyph layout:id="sa1589_glyph" layout:reference="sa1589"><layout:boundingBox><layout:position layout:x="6423.25" layout:y="1119.0625" /><layout:dimensions layout:height="25.0" layout:width="76.0" /></layout:boundingBox></layout:generalGlyph><layout:generalGlyph layout:id="sa1590_glyph" layout:reference="sa1590"><layout:boundingBox><layout:position layout:x="4492.4375" layout:y="834.6875" /><layout:dimensions layout:height="50.0" layout:width="80.0" /></layout:boundingBox></layout:generalGlyph><layout:generalGlyph layout:id="sa1592_glyph" layout:reference="sa1592"><layout:boundingBox><layout:position layout:x="6330.4375" layout:y="1118.3124999999998" /><layout:dimensions layout:height="25.0" layout:width="80.0" /></layout:boundingBox></layout:generalGlyph><layout:generalGlyph layout:id="sa1596_glyph" layout:reference="sa1596"><layout:boundingBox><layout:position layout:x="6325.75" layout:y="979.1875" /><layout:dimensions layout:height="25.0" layout:width="108.0" /></layout:boundingBox></layout:generalGlyph><layout:generalGlyph layout:id="sa1598_glyph" layout:reference="sa1598"><layout:boundingBox><layout:position layout:x="2407.0" layout:y="5897.625" /><layout:dimensions layout:height="50.0" layout:width="80.0" /></layout:boundingBox></layout:generalGlyph><layout:generalGlyph layout:id="sa1601_glyph" layout:reference="sa1601"><layout:boundingBox><layout:position layout:x="5472.0625" layout:y="2635.0625" /><layout:dimensions layout:height="40.0" layout:width="80.0" /></layout:boundingBox></layout:generalGlyph><layout:generalGlyph layout:id="sa1602_glyph" layout:reference="sa1602"><layout:boundingBox><layout:position layout:x="4745.5" layout:y="928.1875" /><layout:dimensions layout:height="26.0" layout:width="120.0" /></layout:boundingBox></layout:generalGlyph><layout:generalGlyph layout:id="sa1604_glyph" layout:reference="sa1604"><layout:boundingBox><layout:position layout:x="4554.5625" layout:y="1089.9375" /><layout:dimensions layout:height="29.0" layout:width="195.0" /></layout:boundingBox></layout:generalGlyph><layout:generalGlyph layout:id="sa1605_glyph" layout:reference="sa1605"><layout:boundingBox><layout:position layout:x="6371.0" layout:y="243.5" /><layout:dimensions layout:height="50.0" layout:width="80.0" /></layout:boundingBox></layout:generalGlyph><layout:generalGlyph layout:id="sa1606_glyph" layout:reference="sa1606"><layout:boundingBox><layout:position layout:x="6898.5" layout:y="240.375" /><layout:dimensions layout:height="50.0" layout:width="80.0" /></layout:boundingBox></layout:generalGlyph><layout:generalGlyph layout:id="sa1608_glyph" layout:reference="sa1608"><layout:boundingBox><layout:position layout:x="6465.0625" layout:y="322.75" /><layout:dimensions layout:height="40.0" layout:width="80.0" /></layout:boundingBox></layout:generalGlyph><layout:generalGlyph layout:id="sa1611_glyph" layout:reference="sa1611"><layout:boundingBox><layout:position layout:x="5159.5" layout:y="2157.75" /><layout:dimensions layout:height="40.0" layout:width="80.0" /></layout:boundingBox></layout:generalGlyph><layout:generalGlyph layout:id="sa1613_glyph" layout:reference="sa1613"><layout:boundingBox><layout:position layout:x="4994.5" layout:y="2340.75" /><layout:dimensions layout:height="40.0" layout:width="80.0" /></layout:boundingBox></layout:generalGlyph><layout:generalGlyph layout:id="sa1614_glyph" layout:reference="sa1614"><layout:boundingBox><layout:position layout:x="5160.3125" layout:y="2256.125" /><layout:dimensions layout:height="40.0" layout:width="80.0" /></layout:boundingBox></layout:generalGlyph><layout:generalGlyph layout:id="sa1615_glyph" layout:reference="sa1615"><layout:boundingBox><layout:position layout:x="7664.875" layout:y="2197.125" /><layout:dimensions layout:height="50.0" layout:width="80.0" /></layout:boundingBox></layout:generalGlyph><layout:generalGlyph layout:id="sa1616_glyph" layout:reference="sa1616"><layout:boundingBox><layout:position layout:x="7672.25" layout:y="2473.125" /><layout:dimensions layout:height="50.0" layout:width="80.0" /></layout:boundingBox></layout:generalGlyph><layout:generalGlyph layout:id="sa1628_glyph" layout:reference="sa1628"><layout:boundingBox><layout:position layout:x="4711.4375" layout:y="5079.625" /><layout:dimensions layout:height="26.0" layout:width="291.0" /></layout:boundingBox></layout:generalGlyph><layout:generalGlyph layout:id="sa1629_glyph" layout:reference="sa1629"><layout:boundingBox><layout:position layout:x="4678.0" layout:y="5010.875" /><layout:dimensions layout:height="32.0" layout:width="188.0" /></layout:boundingBox></layout:generalGlyph><layout:generalGlyph layout:id="sa1630_glyph" layout:reference="sa1630"><layout:boundingBox><layout:position layout:x="4560.3125" layout:y="4947.375" /><layout:dimensions layout:height="31.0" layout:width="202.0" /></layout:boundingBox></layout:generalGlyph><layout:generalGlyph layout:id="sa1631_glyph" layout:reference="sa1631"><layout:boundingBox><layout:position layout:x="2777.2500000000005" layout:y="3994.5" /><layout:dimensions layout:height="40.0" layout:width="80.0" /></layout:boundingBox></layout:generalGlyph><layout:generalGlyph layout:id="sa1632_glyph" layout:reference="sa1632"><layout:boundingBox><layout:position layout:x="2802.3125" layout:y="4177.625" /><layout:dimensions layout:height="30.0" layout:width="160.0" /></layout:boundingBox></layout:generalGlyph><layout:generalGlyph layout:id="sa1635_glyph" layout:reference="sa1635"><layout:boundingBox><layout:position layout:x="2389.0" layout:y="3132.125" /><layout:dimensions layout:height="50.0" layout:width="80.0" /></layout:boundingBox></layout:generalGlyph><layout:generalGlyph layout:id="sa1650_glyph" layout:reference="sa1650"><layout:boundingBox><layout:position layout:x="7074.9375" layout:y="3464.375" /><layout:dimensions layout:height="40.0" layout:width="80.0" /></layout:boundingBox></layout:generalGlyph><layout:generalGlyph layout:id="sa1651_glyph" layout:reference="sa1651"><layout:boundingBox><layout:position layout:x="6918.4375" layout:y="3288.0" /><layout:dimensions layout:height="40.0" layout:width="80.0" /></layout:boundingBox></layout:generalGlyph><layout:generalGlyph layout:id="sa1652_glyph" layout:reference="sa1652"><layout:boundingBox><layout:position layout:x="7301.6875" layout:y="3461.375" /><layout:dimensions layout:height="40.0" layout:width="80.0" /></layout:boundingBox></layout:generalGlyph><layout:generalGlyph layout:id="sa1661_glyph" layout:reference="sa1661"><layout:boundingBox><layout:position layout:x="6581.46875" layout:y="5233.09375" /><layout:dimensions layout:height="40.0" layout:width="80.0" /></layout:boundingBox></layout:generalGlyph><layout:generalGlyph layout:id="sa1664_glyph" layout:reference="sa1664"><layout:boundingBox><layout:position layout:x="6320.3125" layout:y="4934.125" /><layout:dimensions layout:height="31.0" layout:width="239.0" /></layout:boundingBox></layout:generalGlyph><layout:generalGlyph layout:id="sa1665_glyph" layout:reference="sa1665"><layout:boundingBox><layout:position layout:x="6790.09375" layout:y="5369.21875" /><layout:dimensions layout:height="40.0" layout:width="80.0" /></layout:boundingBox></layout:generalGlyph><layout:generalGlyph layout:id="sa1666_glyph" layout:reference="sa1666"><layout:boundingBox><layout:position layout:x="6791.09375" layout:y="5425.46875" /><layout:dimensions layout:height="40.0" layout:width="80.0" /></layout:boundingBox></layout:generalGlyph><layout:generalGlyph layout:id="sa1669_glyph" layout:reference="sa1669"><layout:boundingBox><layout:position layout:x="6642.75" layout:y="5025.25" /><layout:dimensions layout:height="40.0" layout:width="80.0" /></layout:boundingBox></layout:generalGlyph><layout:generalGlyph layout:id="sa1670_glyph" layout:reference="sa1670"><layout:boundingBox><layout:position layout:x="6642.75" layout:y="5122.75" /><layout:dimensions layout:height="40.0" layout:width="80.0" /></layout:boundingBox></layout:generalGlyph><layout:generalGlyph layout:id="sa1671_glyph" layout:reference="sa1671"><layout:boundingBox><layout:position layout:x="6694.75" layout:y="4937.875" /><layout:dimensions layout:height="28.0" layout:width="218.0" /></layout:boundingBox></layout:generalGlyph><layout:generalGlyph layout:id="sa1677_glyph" layout:reference="sa1677"><layout:boundingBox><layout:position layout:x="7035.25" layout:y="5486.625" /><layout:dimensions layout:height="28.0" layout:width="228.0" /></layout:boundingBox></layout:generalGlyph><layout:generalGlyph layout:id="sa1686_glyph" layout:reference="sa1686"><layout:boundingBox><layout:position layout:x="5758.125" layout:y="5545.1875" /><layout:dimensions layout:height="25.0" layout:width="70.0" /></layout:boundingBox></layout:generalGlyph><layout:generalGlyph layout:id="sa1687_glyph" layout:reference="sa1687"><layout:boundingBox><layout:position layout:x="5799.25" layout:y="5467.28125" /><layout:dimensions layout:height="40.0" layout:width="80.0" /></layout:boundingBox></layout:generalGlyph><layout:generalGlyph layout:id="sa1688_glyph" layout:reference="sa1688"><layout:boundingBox><layout:position layout:x="5877.25" layout:y="5550.40625" /><layout:dimensions layout:height="25.0" layout:width="70.0" /></layout:boundingBox></layout:generalGlyph><layout:generalGlyph layout:id="sa1689_glyph" layout:reference="sa1689"><layout:boundingBox><layout:position layout:x="5934.5" layout:y="5595.0" /><layout:dimensions layout:height="40.0" layout:width="80.0" /></layout:boundingBox></layout:generalGlyph><layout:generalGlyph layout:id="sa1690_glyph" layout:reference="sa1690"><layout:boundingBox><layout:position layout:x="6214.625" layout:y="5669.28125" /><layout:dimensions layout:height="40.0" layout:width="80.0" /></layout:boundingBox></layout:generalGlyph><layout:generalGlyph layout:id="sa1691_glyph" layout:reference="sa1691"><layout:boundingBox><layout:position layout:x="6317.125" layout:y="5669.28125" /><layout:dimensions layout:height="40.0" layout:width="80.0" /></layout:boundingBox></layout:generalGlyph><layout:generalGlyph layout:id="sa1692_glyph" layout:reference="sa1692"><layout:boundingBox><layout:position layout:x="6460.375" layout:y="5669.28125" /><layout:dimensions layout:height="40.0" layout:width="80.0" /></layout:boundingBox></layout:generalGlyph><layout:generalGlyph layout:id="sa1693_glyph" layout:reference="sa1693"><layout:boundingBox><layout:position layout:x="6585.25" layout:y="5669.28125" /><layout:dimensions layout:height="40.0" layout:width="80.0" /></layout:boundingBox></layout:generalGlyph><layout:generalGlyph layout:id="sa1695_glyph" layout:reference="sa1695"><layout:boundingBox><layout:position layout:x="7342.375" layout:y="5398.3125" /><layout:dimensions layout:height="35.0" layout:width="347.0" /></layout:boundingBox></layout:generalGlyph><layout:generalGlyph layout:id="sa1696_glyph" layout:reference="sa1696"><layout:boundingBox><layout:position layout:x="7355.875" layout:y="5269.375" /><layout:dimensions layout:height="32.0" layout:width="299.0" /></layout:boundingBox></layout:generalGlyph><layout:generalGlyph layout:id="sa1709_glyph" layout:reference="sa1709"><layout:boundingBox><layout:position layout:x="5389.125" layout:y="5262.75" /><layout:dimensions layout:height="40.0" layout:width="90.0" /></layout:boundingBox></layout:generalGlyph><layout:generalGlyph layout:id="sa1710_glyph" layout:reference="sa1710"><layout:boundingBox><layout:position layout:x="5463.375" layout:y="5336.6875" /><layout:dimensions layout:height="25.0" layout:width="70.0" /></layout:boundingBox></layout:generalGlyph><layout:generalGlyph layout:id="sa1711_glyph" layout:reference="sa1711"><layout:boundingBox><layout:position layout:x="5589.625" layout:y="5335.6875" /><layout:dimensions layout:height="25.0" layout:width="70.0" /></layout:boundingBox></layout:generalGlyph><layout:generalGlyph layout:id="sa1713_glyph" layout:reference="sa1713"><layout:boundingBox><layout:position layout:x="5632.875" layout:y="5262.75" /><layout:dimensions layout:height="40.0" layout:width="90.0" /></layout:boundingBox></layout:generalGlyph><layout:generalGlyph layout:id="sa1714_glyph" layout:reference="sa1714"><layout:boundingBox><layout:position layout:x="5963.25" layout:y="5354.392026812841" /><layout:dimensions layout:height="40.0" layout:width="80.0" /></layout:boundingBox></layout:generalGlyph><layout:generalGlyph layout:id="sa1715_glyph" layout:reference="sa1715"><layout:boundingBox><layout:position layout:x="6119.375" layout:y="5357.57952681284" /><layout:dimensions layout:height="40.0" layout:width="80.0" /></layout:boundingBox></layout:generalGlyph><layout:generalGlyph layout:id="sa1716_glyph" layout:reference="sa1716"><layout:boundingBox><layout:position layout:x="6281.875" layout:y="5388.51702681284" /><layout:dimensions layout:height="25.0" layout:width="70.0" /></layout:boundingBox></layout:generalGlyph><layout:generalGlyph layout:id="sa1717_glyph" layout:reference="sa1717"><layout:boundingBox><layout:position layout:x="6345.5" layout:y="5347.392026812841" /><layout:dimensions layout:height="40.0" layout:width="80.0" /></layout:boundingBox></layout:generalGlyph><layout:generalGlyph layout:id="sa1718_glyph" layout:reference="sa1718"><layout:boundingBox><layout:position layout:x="6451.375" layout:y="5472.64202681284" /><layout:dimensions layout:height="25.0" layout:width="70.0" /></layout:boundingBox></layout:generalGlyph><layout:generalGlyph layout:id="sa1719_glyph" layout:reference="sa1719"><layout:boundingBox><layout:position layout:x="6572.5" layout:y="5360.5" /><layout:dimensions layout:height="40.0" layout:width="80.0" /></layout:boundingBox></layout:generalGlyph><layout:generalGlyph layout:id="sa1748_glyph" layout:reference="sa1748"><layout:boundingBox><layout:position layout:x="472.21875" layout:y="4312.625" /><layout:dimensions layout:height="40.0" layout:width="80.0" /></layout:boundingBox></layout:generalGlyph><layout:generalGlyph layout:id="sa1750_glyph" layout:reference="sa1750"><layout:boundingBox><layout:position layout:x="471.65625" layout:y="4424.625" /><layout:dimensions layout:height="40.0" layout:width="80.0" /></layout:boundingBox></layout:generalGlyph><layout:generalGlyph layout:id="sa1755_glyph" layout:reference="sa1755"><layout:boundingBox><layout:position layout:x="4568.0" layout:y="1035.25" /><layout:dimensions layout:height="19.0" layout:width="164.0" /></layout:boundingBox></layout:generalGlyph><layout:generalGlyph layout:id="sa1756_glyph" layout:reference="sa1756"><layout:boundingBox><layout:position layout:x="4818.375" layout:y="901.46875" /><layout:dimensions layout:height="22.5" layout:width="125.0" /></layout:boundingBox></layout:generalGlyph><layout:generalGlyph layout:id="sa1758_glyph" layout:reference="sa1758"><layout:boundingBox><layout:position layout:x="4802.859375" layout:y="1016.96875" /><layout:dimensions layout:height="22.0" layout:width="256.0" /></layout:boundingBox></layout:generalGlyph><layout:generalGlyph layout:id="sa1761_glyph" layout:reference="sa1761"><layout:boundingBox><layout:position layout:x="4911.125" layout:y="1046.4375" /><layout:dimensions layout:height="21.0" layout:width="200.0" /></layout:boundingBox></layout:generalGlyph><layout:generalGlyph layout:id="sa1768_glyph" layout:reference="sa1768"><layout:boundingBox><layout:position layout:x="2932.84375" layout:y="306.75" /><layout:dimensions layout:height="30.0" layout:width="160.0" /></layout:boundingBox></layout:generalGlyph><layout:generalGlyph layout:id="sa1770_glyph" layout:reference="sa1770"><layout:boundingBox><layout:position layout:x="2836.46875" layout:y="84.25" /><layout:dimensions layout:height="30.0" layout:width="190.0" /></layout:boundingBox></layout:generalGlyph><layout:generalGlyph layout:id="sa1773_glyph" layout:reference="sa1773"><layout:boundingBox><layout:position layout:x="2822.59375" layout:y="184.75" /><layout:dimensions layout:height="30.0" layout:width="140.0" /></layout:boundingBox></layout:generalGlyph><layout:generalGlyph layout:id="sa1786_glyph" layout:reference="sa1786"><layout:boundingBox><layout:position layout:x="7662.5" layout:y="6021.625" /><layout:dimensions layout:height="50.0" layout:width="80.0" /></layout:boundingBox></layout:generalGlyph><layout:generalGlyph layout:id="sa1809_glyph" layout:reference="sa1809"><layout:boundingBox><layout:position layout:x="3254.75" layout:y="3352.75" /><layout:dimensions layout:height="40.0" layout:width="80.0" /></layout:boundingBox></layout:generalGlyph><layout:generalGlyph layout:id="sa1823_glyph" layout:reference="sa1823"><layout:boundingBox><layout:position layout:x="7350.5" layout:y="4591.25" /><layout:dimensions layout:height="40.0" layout:width="92.0" /></layout:boundingBox></layout:generalGlyph><layout:generalGlyph layout:id="sa1824_glyph" layout:reference="sa1824"><layout:boundingBox><layout:position layout:x="7080.625" layout:y="4567.9375" /><layout:dimensions layout:height="25.0" layout:width="78.0" /></layout:boundingBox></layout:generalGlyph><layout:generalGlyph layout:id="sa1825_glyph" layout:reference="sa1825"><layout:boundingBox><layout:position layout:x="7084.125" layout:y="4483.9375" /><layout:dimensions layout:height="25.0" layout:width="70.0" /></layout:boundingBox></layout:generalGlyph><layout:generalGlyph layout:id="sa1826_glyph" layout:reference="sa1826"><layout:boundingBox><layout:position layout:x="7271.25" layout:y="4517.75" /><layout:dimensions layout:height="40.0" layout:width="80.0" /></layout:boundingBox></layout:generalGlyph><layout:generalGlyph layout:id="sa1827_glyph" layout:reference="sa1827"><layout:boundingBox><layout:position layout:x="7276.25" layout:y="5033.25" /><layout:dimensions layout:height="40.0" layout:width="85.0" /></layout:boundingBox></layout:generalGlyph><layout:generalGlyph layout:id="sa1829_glyph" layout:reference="sa1829"><layout:boundingBox><layout:position layout:x="7666.3125" layout:y="4813.1875" /><layout:dimensions layout:height="24.0" layout:width="112.0" /></layout:boundingBox></layout:generalGlyph><layout:generalGlyph layout:id="sa1832_glyph" layout:reference="sa1832"><layout:boundingBox><layout:position layout:x="5321.5" layout:y="2860.75" /><layout:dimensions layout:height="40.0" layout:width="80.0" /></layout:boundingBox></layout:generalGlyph><layout:generalGlyph layout:id="sa1834_glyph" layout:reference="sa1834"><layout:boundingBox><layout:position layout:x="4664.0" layout:y="1204.75" /><layout:dimensions layout:height="40.0" layout:width="80.0" /></layout:boundingBox></layout:generalGlyph><layout:generalGlyph layout:id="sa1835_glyph" layout:reference="sa1835"><layout:boundingBox><layout:position layout:x="5539.668120140959" layout:y="4307.828125" /><layout:dimensions layout:height="25.0" layout:width="70.0" /></layout:boundingBox></layout:generalGlyph><layout:generalGlyph layout:id="sa1836_glyph" layout:reference="sa1836"><layout:boundingBox><layout:position layout:x="5659.043120140959" layout:y="4307.828125" /><layout:dimensions layout:height="25.0" layout:width="103.0" /></layout:boundingBox></layout:generalGlyph><layout:generalGlyph layout:id="sa1837_glyph" layout:reference="sa1837"><layout:boundingBox><layout:position layout:x="5893.875" layout:y="4308.1875" /><layout:dimensions layout:height="25.0" layout:width="70.0" /></layout:boundingBox></layout:generalGlyph><layout:generalGlyph layout:id="sa1838_glyph" layout:reference="sa1838"><layout:boundingBox><layout:position layout:x="5787.25" layout:y="4389.25" /><layout:dimensions layout:height="40.0" layout:width="80.0" /></layout:boundingBox></layout:generalGlyph><layout:generalGlyph layout:id="sa1839_glyph" layout:reference="sa1839"><layout:boundingBox><layout:position layout:x="6069.4375" layout:y="4305.1875" /><layout:dimensions layout:height="29.0" layout:width="118.0" /></layout:boundingBox></layout:generalGlyph><layout:generalGlyph layout:id="sa1840_glyph" layout:reference="sa1840"><layout:boundingBox><layout:position layout:x="5657.418120140959" layout:y="4400.453125" /><layout:dimensions layout:height="25.0" layout:width="105.0" /></layout:boundingBox></layout:generalGlyph><layout:generalGlyph layout:id="sa1841_glyph" layout:reference="sa1841"><layout:boundingBox><layout:position layout:x="5599.875" layout:y="4564.375" /><layout:dimensions layout:height="26.0" layout:width="74.0" /></layout:boundingBox></layout:generalGlyph><layout:generalGlyph layout:id="sa1842_glyph" layout:reference="sa1842"><layout:boundingBox><layout:position layout:x="5942.75" layout:y="4565.1875" /><layout:dimensions layout:height="25.0" layout:width="72.0" /></layout:boundingBox></layout:generalGlyph><layout:generalGlyph layout:id="sa1843_glyph" layout:reference="sa1843"><layout:boundingBox><layout:position layout:x="5873.875" layout:y="4651.375" /><layout:dimensions layout:height="26.0" layout:width="212.0" /></layout:boundingBox></layout:generalGlyph><layout:generalGlyph layout:id="sa1845_glyph" layout:reference="sa1845"><layout:boundingBox><layout:position layout:x="5812.0" layout:y="4733.0" /><layout:dimensions layout:height="25.0" layout:width="336.0" /></layout:boundingBox></layout:generalGlyph><layout:generalGlyph layout:id="sa1846_glyph" layout:reference="sa1846"><layout:boundingBox><layout:position layout:x="6381.4375" layout:y="4280.5" /><layout:dimensions layout:height="36.0" layout:width="285.0" /></layout:boundingBox></layout:generalGlyph><layout:generalGlyph layout:id="sa1847_glyph" layout:reference="sa1847"><layout:boundingBox><layout:position layout:x="6478.5" layout:y="4229.875" /><layout:dimensions layout:height="30.0" layout:width="108.0" /></layout:boundingBox></layout:generalGlyph><layout:generalGlyph layout:id="sa1851_glyph" layout:reference="sa1851"><layout:boundingBox><layout:position layout:x="6479.5" layout:y="580.0" /><layout:dimensions layout:height="40.0" layout:width="80.0" /></layout:boundingBox></layout:generalGlyph><layout:generalGlyph layout:id="sa1853_glyph" layout:reference="sa1853"><layout:boundingBox><layout:position layout:x="4958.0" layout:y="4554.25" /><layout:dimensions layout:height="40.0" layout:width="80.0" /></layout:boundingBox></layout:generalGlyph><layout:generalGlyph layout:id="sa1856_glyph" layout:reference="sa1856"><layout:boundingBox><layout:position layout:x="4846.0" layout:y="2412.0" /><layout:dimensions layout:height="40.0" layout:width="80.0" /></layout:boundingBox></layout:generalGlyph><layout:generalGlyph layout:id="sa1858_glyph" layout:reference="sa1858"><layout:boundingBox><layout:position layout:x="4599.0" layout:y="2321.0" /><layout:dimensions layout:height="40.0" layout:width="80.0" /></layout:boundingBox></layout:generalGlyph><layout:generalGlyph layout:id="sa1861_glyph" layout:reference="sa1861"><layout:boundingBox><layout:position layout:x="5810.0" layout:y="6140.0" /><layout:dimensions layout:height="40.0" layout:width="80.0" /></layout:boundingBox></layout:generalGlyph><layout:generalGlyph layout:id="sa1863_glyph" layout:reference="sa1863"><layout:boundingBox><layout:position layout:x="6928.125" layout:y="6007.4375" /><layout:dimensions layout:height="27.0" layout:width="77.0" /></layout:boundingBox></layout:generalGlyph><layout:generalGlyph layout:id="sa1865_glyph" layout:reference="sa1865"><layout:boundingBox><layout:position layout:x="5892.625" layout:y="5918.9375" /><layout:dimensions layout:height="25.0" layout:width="90.0" /></layout:boundingBox></layout:generalGlyph><layout:generalGlyph layout:id="sa1868_glyph" layout:reference="sa1868"><layout:boundingBox><layout:position layout:x="7092.9375" layout:y="6314.6875" /><layout:dimensions layout:height="40.0" layout:width="80.0" /></layout:boundingBox></layout:generalGlyph><layout:generalGlyph layout:id="sa1869_glyph" layout:reference="sa1869"><layout:boundingBox><layout:position layout:x="7468.1875" layout:y="6259.5625" /><layout:dimensions layout:height="25.0" layout:width="160.0" /></layout:boundingBox></layout:generalGlyph><layout:generalGlyph layout:id="sa1870_glyph" layout:reference="sa1870"><layout:boundingBox><layout:position layout:x="6039.25" layout:y="6396.0" /><layout:dimensions layout:height="40.0" layout:width="80.0" /></layout:boundingBox></layout:generalGlyph><layout:generalGlyph layout:id="sa1871_glyph" layout:reference="sa1871"><layout:boundingBox><layout:position layout:x="6039.359375" layout:y="6314.65625" /><layout:dimensions layout:height="40.0" layout:width="80.0" /></layout:boundingBox></layout:generalGlyph><layout:generalGlyph layout:id="sa1872_glyph" layout:reference="sa1872"><layout:boundingBox><layout:position layout:x="6633.59375" layout:y="6255.34375" /><layout:dimensions layout:height="25.0" layout:width="70.0" /></layout:boundingBox></layout:generalGlyph><layout:generalGlyph layout:id="sa1873_glyph" layout:reference="sa1873"><layout:boundingBox><layout:position layout:x="6038.75" layout:y="6474.5" /><layout:dimensions layout:height="40.0" layout:width="80.0" /></layout:boundingBox></layout:generalGlyph><layout:generalGlyph layout:id="sa1874_glyph" layout:reference="sa1874"><layout:boundingBox><layout:position layout:x="6086.5" layout:y="6079.25" /><layout:dimensions layout:height="40.0" layout:width="84.0" /></layout:boundingBox></layout:generalGlyph><layout:generalGlyph layout:id="sa1882_glyph" layout:reference="sa1882"><layout:boundingBox><layout:position layout:x="6850.75" layout:y="6502.0" /><layout:dimensions layout:height="40.0" layout:width="80.0" /></layout:boundingBox></layout:generalGlyph><layout:generalGlyph layout:id="sa1883_glyph" layout:reference="sa1883"><layout:boundingBox><layout:position layout:x="7013.25" layout:y="6423.5" /><layout:dimensions layout:height="40.0" layout:width="76.0" /></layout:boundingBox></layout:generalGlyph><layout:generalGlyph layout:id="sa1892_glyph" layout:reference="sa1892"><layout:boundingBox><layout:position layout:x="3028.75" layout:y="3762.25" /><layout:dimensions layout:height="40.0" layout:width="80.0" /></layout:boundingBox></layout:generalGlyph><layout:generalGlyph layout:id="sa1894_glyph" layout:reference="sa1894"><layout:boundingBox><layout:position layout:x="4559.0" layout:y="3984.875" /><layout:dimensions layout:height="40.0" layout:width="80.0" /></layout:boundingBox></layout:generalGlyph><layout:generalGlyph layout:id="sa1896_glyph" layout:reference="sa1896"><layout:boundingBox><layout:position layout:x="2399.25" layout:y="5357.625" /><layout:dimensions layout:height="50.0" layout:width="80.0" /></layout:boundingBox></layout:generalGlyph><layout:generalGlyph layout:id="sa1898_glyph" layout:reference="sa1898"><layout:boundingBox><layout:position layout:x="4472.25" layout:y="4014.75" /><layout:dimensions layout:height="40.0" layout:width="80.0" /></layout:boundingBox></layout:generalGlyph><layout:generalGlyph layout:id="sa1901_glyph" layout:reference="sa1901"><layout:boundingBox><layout:position layout:x="3462.4375" layout:y="4375.125" /><layout:dimensions layout:height="40.0" layout:width="80.0" /></layout:boundingBox></layout:generalGlyph><layout:generalGlyph layout:id="sa1907_glyph" layout:reference="sa1907"><layout:boundingBox><layout:position layout:x="2882.75" layout:y="2940.25" /><layout:dimensions layout:height="40.0" layout:width="80.0" /></layout:boundingBox></layout:generalGlyph><layout:generalGlyph layout:id="sa1910_glyph" layout:reference="sa1910"><layout:boundingBox><layout:position layout:x="3221.0" layout:y="3587.75" /><layout:dimensions layout:height="40.0" layout:width="80.0" /></layout:boundingBox></layout:generalGlyph><layout:generalGlyph layout:id="sa1913_glyph" layout:reference="sa1913"><layout:boundingBox><layout:position layout:x="4522.0" layout:y="910.25" /><layout:dimensions layout:height="40.0" layout:width="80.0" /></layout:boundingBox></layout:generalGlyph><layout:generalGlyph layout:id="sa1923_glyph" layout:reference="sa1923"><layout:boundingBox><layout:position layout:x="7634.3125" layout:y="3893.5" /><layout:dimensions layout:height="32.0" layout:width="63.0" /></layout:boundingBox></layout:generalGlyph><layout:generalGlyph layout:id="sa1930_glyph" layout:reference="sa1930"><layout:boundingBox><layout:position layout:x="4010.75" layout:y="4303.75" /><layout:dimensions layout:height="58.5" layout:width="96.0" /></layout:boundingBox></layout:generalGlyph><layout:generalGlyph layout:id="sa1932_glyph" layout:reference="sa1932"><layout:boundingBox><layout:position layout:x="5372.25" layout:y="3851.5" /><layout:dimensions layout:height="40.0" layout:width="80.0" /></layout:boundingBox></layout:generalGlyph><layout:generalGlyph layout:id="sa1933_glyph" layout:reference="sa1933"><layout:boundingBox><layout:position layout:x="5184.71875" layout:y="3989.6875" /><layout:dimensions layout:height="23.0" layout:width="338.0" /></layout:boundingBox></layout:generalGlyph><layout:generalGlyph layout:id="sa1935_glyph" layout:reference="sa1935"><layout:boundingBox><layout:position layout:x="4271.125" layout:y="4217.5" /><layout:dimensions layout:height="40.0" layout:width="80.0" /></layout:boundingBox></layout:generalGlyph><layout:generalGlyph layout:id="sa1940_glyph" layout:reference="sa1940"><layout:boundingBox><layout:position layout:x="4048.875" layout:y="4033.6875" /><layout:dimensions layout:height="25.0" layout:width="90.0" /></layout:boundingBox></layout:generalGlyph><layout:generalGlyph layout:id="sa1941_glyph" layout:reference="sa1941"><layout:boundingBox><layout:position layout:x="4040.75" layout:y="4094.0" /><layout:dimensions layout:height="40.0" layout:width="80.0" /></layout:boundingBox></layout:generalGlyph><layout:generalGlyph layout:id="sa1942_glyph" layout:reference="sa1942"><layout:boundingBox><layout:position layout:x="3202.875" layout:y="3864.765625" /><layout:dimensions layout:height="46.0" layout:width="86.0" /></layout:boundingBox></layout:generalGlyph><layout:generalGlyph layout:id="sa1943_glyph" layout:reference="sa1943"><layout:boundingBox><layout:position layout:x="5399.4375" layout:y="6079.25" /><layout:dimensions layout:height="40.0" layout:width="84.5" /></layout:boundingBox></layout:generalGlyph><layout:generalGlyph layout:id="sa1944_glyph" layout:reference="sa1944"><layout:boundingBox><layout:position layout:x="6010.75" layout:y="6161.5" /><layout:dimensions layout:height="40.0" layout:width="80.0" /></layout:boundingBox></layout:generalGlyph><layout:generalGlyph layout:id="sa1945_glyph" layout:reference="sa1945"><layout:boundingBox><layout:position layout:x="6086.5" layout:y="6244.0" /><layout:dimensions layout:height="40.0" layout:width="84.0" /></layout:boundingBox></layout:generalGlyph><layout:generalGlyph layout:id="sa1954_glyph" layout:reference="sa1954"><layout:boundingBox><layout:position layout:x="7345.375" layout:y="6635.6875" /><layout:dimensions layout:height="40.0" layout:width="80.0" /></layout:boundingBox></layout:generalGlyph><layout:generalGlyph layout:id="sa1955_glyph" layout:reference="sa1955"><layout:boundingBox><layout:position layout:x="7433.5" layout:y="6685.9375" /><layout:dimensions layout:height="40.0" layout:width="80.0" /></layout:boundingBox></layout:generalGlyph><layout:generalGlyph layout:id="sa1965_glyph" layout:reference="sa1965"><layout:boundingBox><layout:position layout:x="7578.125" layout:y="6632.75" /><layout:dimensions layout:height="25.0" layout:width="70.0" /></layout:boundingBox></layout:generalGlyph><layout:generalGlyph layout:id="sa1966_glyph" layout:reference="sa1966"><layout:boundingBox><layout:position layout:x="7592.75" layout:y="6740.75" /><layout:dimensions layout:height="25.0" layout:width="70.0" /></layout:boundingBox></layout:generalGlyph><layout:generalGlyph layout:id="sa1968_glyph" layout:reference="sa1968"><layout:boundingBox><layout:position layout:x="7572.125" layout:y="6684.875" /><layout:dimensions layout:height="40.0" layout:width="80.0" /></layout:boundingBox></layout:generalGlyph><layout:generalGlyph layout:id="sa1969_glyph" layout:reference="sa1969"><layout:boundingBox><layout:position layout:x="7187.0" layout:y="6766.75" /><layout:dimensions layout:height="40.0" layout:width="80.0" /></layout:boundingBox></layout:generalGlyph><layout:generalGlyph layout:id="sa2009_glyph" layout:reference="sa2009"><layout:boundingBox><layout:position layout:x="6744.0" layout:y="1024.25" /><layout:dimensions layout:height="40.0" layout:width="80.0" /></layout:boundingBox></layout:generalGlyph><layout:generalGlyph layout:id="sa2010_glyph" layout:reference="sa2010"><layout:boundingBox><layout:position layout:x="6744.0" layout:y="1073.5" /><layout:dimensions layout:height="40.0" layout:width="80.0" /></layout:boundingBox></layout:generalGlyph><layout:generalGlyph layout:id="sa2011_glyph" layout:reference="sa2011"><layout:boundingBox><layout:position layout:x="6744.0" layout:y="1122.75" /><layout:dimensions layout:height="40.0" layout:width="80.0" /></layout:boundingBox></layout:generalGlyph><layout:generalGlyph layout:id="sa2017_glyph" layout:reference="sa2017"><layout:boundingBox><layout:position layout:x="6554.5" layout:y="1029.0" /><layout:dimensions layout:height="40.0" layout:width="80.0" /></layout:boundingBox></layout:generalGlyph><layout:generalGlyph layout:id="sa2019_glyph" layout:reference="sa2019"><layout:boundingBox><layout:position layout:x="6886.8125" layout:y="1085.84375" /><layout:dimensions layout:height="26.0" layout:width="182.0" /></layout:boundingBox></layout:generalGlyph><layout:generalGlyph layout:id="sa2020_glyph" layout:reference="sa2020"><layout:boundingBox><layout:position layout:x="7178.375" layout:y="1283.9687499999998" /><layout:dimensions layout:height="40.0" layout:width="80.0" /></layout:boundingBox></layout:generalGlyph><layout:generalGlyph layout:id="sa2021_glyph" layout:reference="sa2021"><layout:boundingBox><layout:position layout:x="7267.0625" layout:y="965.53125" /><layout:dimensions layout:height="40.0" layout:width="80.0" /></layout:boundingBox></layout:generalGlyph><layout:generalGlyph layout:id="sa2022_glyph" layout:reference="sa2022"><layout:boundingBox><layout:position layout:x="7353.5" layout:y="1005.84375" /><layout:dimensions layout:height="40.0" layout:width="80.0" /></layout:boundingBox></layout:generalGlyph><layout:generalGlyph layout:id="sa2048_glyph" layout:reference="sa2048"><layout:boundingBox><layout:position layout:x="5275.4375" layout:y="2504.0625" /><layout:dimensions layout:height="40.0" layout:width="80.0" /></layout:boundingBox></layout:generalGlyph><layout:generalGlyph layout:id="sa2052_glyph" layout:reference="sa2052"><layout:boundingBox><layout:position layout:x="4027.5" layout:y="5777.5" /><layout:dimensions layout:height="40.0" layout:width="80.0" /></layout:boundingBox></layout:generalGlyph><layout:generalGlyph layout:id="sa2054_glyph" layout:reference="sa2054"><layout:boundingBox><layout:position layout:x="3918.0" layout:y="5841.5" /><layout:dimensions layout:height="40.0" layout:width="80.0" /></layout:boundingBox></layout:generalGlyph><layout:generalGlyph layout:id="sa2056_glyph" layout:reference="sa2056"><layout:boundingBox><layout:position layout:x="3996.0" layout:y="5954.0" /><layout:dimensions layout:height="40.0" layout:width="80.0" /></layout:boundingBox></layout:generalGlyph><layout:generalGlyph layout:id="sa2060_glyph" layout:reference="sa2060"><layout:boundingBox><layout:position layout:x="6090.25" layout:y="4944.0" /><layout:dimensions layout:height="40.0" layout:width="80.0" /></layout:boundingBox></layout:generalGlyph><layout:generalGlyph layout:id="sa2064_glyph" layout:reference="sa2064"><layout:boundingBox><layout:position layout:x="5066.75" layout:y="5410.25" /><layout:dimensions layout:height="40.0" layout:width="80.0" /></layout:boundingBox></layout:generalGlyph><layout:generalGlyph layout:id="sa2066_glyph" layout:reference="sa2066"><layout:boundingBox><layout:position layout:x="5196.3125" layout:y="5329.375" /><layout:dimensions layout:height="40.0" layout:width="80.0" /></layout:boundingBox></layout:generalGlyph><layout:generalGlyph layout:id="sa2067_glyph" layout:reference="sa2067"><layout:boundingBox><layout:position layout:x="7311.25" layout:y="3148.25" /><layout:dimensions layout:height="40.0" layout:width="80.0" /></layout:boundingBox></layout:generalGlyph><layout:generalGlyph layout:id="sa2069_glyph" layout:reference="sa2069"><layout:boundingBox><layout:position layout:x="3433.5" layout:y="3352.75" /><layout:dimensions layout:height="40.0" layout:width="80.0" /></layout:boundingBox></layout:generalGlyph><layout:generalGlyph layout:id="sa2071_glyph" layout:reference="sa2071"><layout:boundingBox><layout:position layout:x="6261.6875" layout:y="4979.34375" /><layout:dimensions layout:height="40.0" layout:width="80.0" /></layout:boundingBox></layout:generalGlyph><layout:generalGlyph layout:id="sa2073_glyph" layout:reference="sa2073"><layout:boundingBox><layout:position layout:x="4096.9375" layout:y="5896.125" /><layout:dimensions layout:height="30.0" layout:width="53.0" /></layout:boundingBox></layout:generalGlyph><layout:generalGlyph layout:id="sa2075_glyph" layout:reference="sa2075"><layout:boundingBox><layout:position layout:x="7015.6875" layout:y="5036.624999999999" /><layout:dimensions layout:height="40.0" layout:width="80.0" /></layout:boundingBox></layout:generalGlyph><layout:generalGlyph layout:id="sa2076_glyph" layout:reference="sa2076"><layout:boundingBox><layout:position layout:x="7016.5" layout:y="4944.0" /><layout:dimensions layout:height="40.0" layout:width="80.0" /></layout:boundingBox></layout:generalGlyph><layout:generalGlyph layout:id="sa2078_glyph" layout:reference="sa2078"><layout:boundingBox><layout:position layout:x="7015.6875" layout:y="5132.499999999999" /><layout:dimensions layout:height="40.0" layout:width="80.0" /></layout:boundingBox></layout:generalGlyph><layout:generalGlyph layout:id="sa2080_glyph" layout:reference="sa2080"><layout:boundingBox><layout:position layout:x="6236.5" layout:y="5122.75" /><layout:dimensions layout:height="40.0" layout:width="80.0" /></layout:boundingBox></layout:generalGlyph><layout:generalGlyph layout:id="sa2082_glyph" layout:reference="sa2082"><layout:boundingBox><layout:position layout:x="6090.25" layout:y="4846.5" /><layout:dimensions layout:height="40.0" layout:width="80.0" /></layout:boundingBox></layout:generalGlyph><layout:generalGlyph layout:id="sa2083_glyph" layout:reference="sa2083"><layout:boundingBox><layout:position layout:x="3359.25" layout:y="291.75" /><layout:dimensions layout:height="40.0" layout:width="75.0" /></layout:boundingBox></layout:generalGlyph><layout:generalGlyph layout:id="sa2086_glyph" layout:reference="sa2086"><layout:boundingBox><layout:position layout:x="3496.024152523547" layout:y="220.0" /><layout:dimensions layout:height="50.0" layout:width="80.0" /></layout:boundingBox></layout:generalGlyph><layout:generalGlyph layout:id="sa2091_glyph" layout:reference="sa2091"><layout:boundingBox><layout:position layout:x="2407.0625" layout:y="400.375" /><layout:dimensions layout:height="50.0" layout:width="80.0" /></layout:boundingBox></layout:generalGlyph><layout:generalGlyph layout:id="sa2092_glyph" layout:reference="sa2092"><layout:boundingBox><layout:position layout:x="2404.0625" layout:y="305.125" /><layout:dimensions layout:height="50.0" layout:width="80.0" /></layout:boundingBox></layout:generalGlyph><layout:generalGlyph layout:id="sa2097_glyph" layout:reference="sa2097"><layout:boundingBox><layout:position layout:x="2403.375" layout:y="964.4375" /><layout:dimensions layout:height="30.5" layout:width="113.0" /></layout:boundingBox></layout:generalGlyph><layout:generalGlyph layout:id="sa2102_glyph" layout:reference="sa2102"><layout:boundingBox><layout:position layout:x="3938.4375" layout:y="4545.9375" /><layout:dimensions layout:height="25.0" layout:width="70.0" /></layout:boundingBox></layout:generalGlyph><layout:generalGlyph layout:id="sa2103_glyph" layout:reference="sa2103"><layout:boundingBox><layout:position layout:x="3791.5" layout:y="4544.75" /><layout:dimensions layout:height="25.0" layout:width="70.0" /></layout:boundingBox></layout:generalGlyph><layout:generalGlyph layout:id="sa2104_glyph" layout:reference="sa2104"><layout:boundingBox><layout:position layout:x="4018.0" layout:y="4637.75" /><layout:dimensions layout:height="40.0" layout:width="80.0" /></layout:boundingBox></layout:generalGlyph><layout:generalGlyph layout:id="sa2106_glyph" layout:reference="sa2106"><layout:boundingBox><layout:position layout:x="2399.25" layout:y="5621.75" /><layout:dimensions layout:height="40.0" layout:width="80.0" /></layout:boundingBox></layout:generalGlyph><layout:generalGlyph layout:id="sa2107_glyph" layout:reference="sa2107"><layout:boundingBox><layout:position layout:x="2592.1875" layout:y="5680.9375" /><layout:dimensions layout:height="25.0" layout:width="25.0" /></layout:boundingBox></layout:generalGlyph><layout:generalGlyph layout:id="sa2109_glyph" layout:reference="sa2109"><layout:boundingBox><layout:position layout:x="2382.25" layout:y="5768.3125" /><layout:dimensions layout:height="33.0" layout:width="141.0" /></layout:boundingBox></layout:generalGlyph><layout:generalGlyph layout:id="sa2120_glyph" layout:reference="sa2120"><layout:boundingBox><layout:position layout:x="2698.329295837475" layout:y="6021.336766759778" /><layout:dimensions layout:height="25.0" layout:width="70.0" /></layout:boundingBox></layout:generalGlyph><layout:generalGlyph layout:id="sa2126_glyph" layout:reference="sa2126"><layout:boundingBox><layout:position layout:x="6089.3125" layout:y="6811.625" /><layout:dimensions layout:height="43.0" layout:width="89.5" /></layout:boundingBox></layout:generalGlyph><layout:generalGlyph layout:id="sa2131_glyph" layout:reference="sa2131"><layout:boundingBox><layout:position layout:x="6599.5" layout:y="6811.861826383203" /><layout:dimensions layout:height="37.931183764183515" layout:width="93.625" /></layout:boundingBox></layout:generalGlyph><layout:generalGlyph layout:id="sa2132_glyph" layout:reference="sa2132"><layout:boundingBox><layout:position layout:x="6762.28125" layout:y="6719.651347233597" /><layout:dimensions layout:height="33.0" layout:width="45.0" /></layout:boundingBox></layout:generalGlyph><layout:generalGlyph layout:id="sa2135_glyph" layout:reference="sa2135"><layout:boundingBox><layout:position layout:x="6867.125" layout:y="6811.90625" /><layout:dimensions layout:height="39.5" layout:width="90.0" /></layout:boundingBox></layout:generalGlyph><layout:generalGlyph layout:id="sa2137_glyph" layout:reference="sa2137"><layout:boundingBox><layout:position layout:x="7167.0" layout:y="6814.5" /><layout:dimensions layout:height="40.0" layout:width="80.0" /></layout:boundingBox></layout:generalGlyph><layout:generalGlyph layout:id="sa2153_glyph" layout:reference="sa2153"><layout:boundingBox><layout:position layout:x="5903.75" layout:y="4000.5" /><layout:dimensions layout:height="40.0" layout:width="80.0" /></layout:boundingBox></layout:generalGlyph><layout:generalGlyph layout:id="sa2158_glyph" layout:reference="sa2158"><layout:boundingBox><layout:position layout:x="6222.5625" layout:y="6829.875" /><layout:dimensions layout:height="30.0" layout:width="170.0" /></layout:boundingBox></layout:generalGlyph><layout:generalGlyph layout:id="sa2160_glyph" layout:reference="sa2160"><layout:boundingBox><layout:position layout:x="5125.0" layout:y="6807.5" /><layout:dimensions layout:height="40.0" layout:width="80.0" /></layout:boundingBox></layout:generalGlyph><layout:generalGlyph layout:id="sa2161_glyph" layout:reference="sa2161"><layout:boundingBox><layout:position layout:x="2371.5625" layout:y="4585.25" /><layout:dimensions layout:height="40.0" layout:width="107.0" /></layout:boundingBox></layout:generalGlyph><layout:generalGlyph layout:id="sa2166_glyph" layout:reference="sa2166"><layout:boundingBox><layout:position layout:x="3007.625" layout:y="6234.5625" /><layout:dimensions layout:height="23.0" layout:width="70.0" /></layout:boundingBox></layout:generalGlyph><layout:generalGlyph layout:id="sa2167_glyph" layout:reference="sa2167"><layout:boundingBox><layout:position layout:x="3397.5" layout:y="5887.75" /><layout:dimensions layout:height="40.0" layout:width="80.0" /></layout:boundingBox></layout:generalGlyph><layout:generalGlyph layout:id="sa2169_glyph" layout:reference="sa2169"><layout:boundingBox><layout:position layout:x="3285.8125" layout:y="5849.5625" /><layout:dimensions layout:height="30.0" layout:width="94.0" /></layout:boundingBox></layout:generalGlyph><layout:generalGlyph layout:id="sa2170_glyph" layout:reference="sa2170"><layout:boundingBox><layout:position layout:x="2890.5" layout:y="4844.0" /><layout:dimensions layout:height="40.0" layout:width="80.0" /></layout:boundingBox></layout:generalGlyph><layout:generalGlyph layout:id="sa2173_glyph" layout:reference="sa2173"><layout:boundingBox><layout:position layout:x="6020.375" layout:y="4402.4375" /><layout:dimensions layout:height="25.0" layout:width="70.0" /></layout:boundingBox></layout:generalGlyph><layout:generalGlyph layout:id="sa2174_glyph" layout:reference="sa2174"><layout:boundingBox><layout:position layout:x="5916.0" layout:y="4365.5" /><layout:dimensions layout:height="40.0" layout:width="80.0" /></layout:boundingBox></layout:generalGlyph><layout:generalGlyph layout:id="sa2175_glyph" layout:reference="sa2175"><layout:boundingBox><layout:position layout:x="6279.574370140959" layout:y="4591.515625" /><layout:dimensions layout:height="40.0" layout:width="80.0" /></layout:boundingBox></layout:generalGlyph><layout:generalGlyph layout:id="sa2176_glyph" layout:reference="sa2176"><layout:boundingBox><layout:position layout:x="6399.375" layout:y="4662.6875" /><layout:dimensions layout:height="25.0" layout:width="70.0" /></layout:boundingBox></layout:generalGlyph><layout:generalGlyph layout:id="sa2177_glyph" layout:reference="sa2177"><layout:boundingBox><layout:position layout:x="6399.375" layout:y="4532.6875" /><layout:dimensions layout:height="25.0" layout:width="70.0" /></layout:boundingBox></layout:generalGlyph><layout:generalGlyph layout:id="sa2178_glyph" layout:reference="sa2178"><layout:boundingBox><layout:position layout:x="6523.75" layout:y="4589.75" /><layout:dimensions layout:height="40.0" layout:width="80.0" /></layout:boundingBox></layout:generalGlyph><layout:generalGlyph layout:id="sa2179_glyph" layout:reference="sa2179"><layout:boundingBox><layout:position layout:x="5928.6875" layout:y="2005.4375" /><layout:dimensions layout:height="25.0" layout:width="108.0" /></layout:boundingBox></layout:generalGlyph><layout:generalGlyph layout:id="sa2181_glyph" layout:reference="sa2181"><layout:boundingBox><layout:position layout:x="6123.125" layout:y="4565.1875" /><layout:dimensions layout:height="25.0" layout:width="70.0" /></layout:boundingBox></layout:generalGlyph><layout:generalGlyph layout:id="sa2183_glyph" layout:reference="sa2183"><layout:boundingBox><layout:position layout:x="5765.625" layout:y="4565.1875" /><layout:dimensions layout:height="25.0" layout:width="70.0" /></layout:boundingBox></layout:generalGlyph><layout:generalGlyph layout:id="sa2185_glyph" layout:reference="sa2185"><layout:boundingBox><layout:position layout:x="2622.4375" layout:y="672.125" /><layout:dimensions layout:height="26.0" layout:width="60.0" /></layout:boundingBox></layout:generalGlyph><layout:generalGlyph layout:id="sa2195_glyph" layout:reference="sa2195"><layout:boundingBox><layout:position layout:x="3373.0625" layout:y="1224.9375" /><layout:dimensions layout:height="25.0" layout:width="39.0" /></layout:boundingBox></layout:generalGlyph><layout:generalGlyph layout:id="sa2201_glyph" layout:reference="sa2201"><layout:boundingBox><layout:position layout:x="2749.2734375" layout:y="975.6875" /><layout:dimensions layout:height="41.0" layout:width="74.125" /></layout:boundingBox></layout:generalGlyph><layout:generalGlyph layout:id="sa2204_glyph" layout:reference="sa2204"><layout:boundingBox><layout:position layout:x="3323.25" layout:y="1636.5" /><layout:dimensions layout:height="40.0" layout:width="80.0" /></layout:boundingBox></layout:generalGlyph><layout:generalGlyph layout:id="sa2211_glyph" layout:reference="sa2211"><layout:boundingBox><layout:position layout:x="3763.0625" layout:y="1251.75" /><layout:dimensions layout:height="40.0" layout:width="80.0" /></layout:boundingBox></layout:generalGlyph><layout:generalGlyph layout:id="sa2213_glyph" layout:reference="sa2213"><layout:boundingBox><layout:position layout:x="4013.5625" layout:y="1233.375" /><layout:dimensions layout:height="40.0" layout:width="80.0" /></layout:boundingBox></layout:generalGlyph><layout:generalGlyph layout:id="sa2215_glyph" layout:reference="sa2215"><layout:boundingBox><layout:position layout:x="3826.6875" layout:y="1338.875" /><layout:dimensions layout:height="40.0" layout:width="80.0" /></layout:boundingBox></layout:generalGlyph><layout:generalGlyph layout:id="sa2216_glyph" layout:reference="sa2216"><layout:boundingBox><layout:position layout:x="3740.75" layout:y="1448.375" /><layout:dimensions layout:height="25.0" layout:width="245.0" /></layout:boundingBox></layout:generalGlyph><layout:generalGlyph layout:id="sa2218_glyph" layout:reference="sa2218"><layout:boundingBox><layout:position layout:x="4086.0" layout:y="1339.0" /><layout:dimensions layout:height="40.0" layout:width="80.0" /></layout:boundingBox></layout:generalGlyph><layout:generalGlyph layout:id="sa2219_glyph" layout:reference="sa2219"><layout:boundingBox><layout:position layout:x="3950.8125" layout:y="1507.84375" /><layout:dimensions layout:height="26.0" layout:width="190.0" /></layout:boundingBox></layout:generalGlyph><layout:generalGlyph layout:id="sa2223_glyph" layout:reference="sa2223"><layout:boundingBox><layout:position layout:x="3426.5" layout:y="3686.25" /><layout:dimensions layout:height="40.0" layout:width="80.0" /></layout:boundingBox></layout:generalGlyph><layout:generalGlyph layout:id="sa2228_glyph" layout:reference="sa2228"><layout:boundingBox><layout:position layout:x="1352.25" layout:y="664.25" /><layout:dimensions layout:height="40.0" layout:width="80.0" /></layout:boundingBox></layout:generalGlyph><layout:generalGlyph layout:id="sa2229_glyph" layout:reference="sa2229"><layout:boundingBox><layout:position layout:x="2427.3125" layout:y="6484.75" /><layout:dimensions layout:height="50.0" layout:width="80.0" /></layout:boundingBox></layout:generalGlyph><layout:generalGlyph layout:id="sa2230_glyph" layout:reference="sa2230"><layout:boundingBox><layout:position layout:x="4739.5" layout:y="2875.5" /><layout:dimensions layout:height="40.0" layout:width="80.0" /></layout:boundingBox></layout:generalGlyph><layout:generalGlyph layout:id="sa2234_glyph" layout:reference="sa2234"><layout:boundingBox><layout:position layout:x="953.625" layout:y="1302.0" /><layout:dimensions layout:height="40.0" layout:width="80.0" /></layout:boundingBox></layout:generalGlyph><layout:generalGlyph layout:id="sa2240_glyph" layout:reference="sa2240"><layout:boundingBox><layout:position layout:x="201.875" layout:y="4368.5" /><layout:dimensions layout:height="40.0" layout:width="80.0" /></layout:boundingBox></layout:generalGlyph><layout:generalGlyph layout:id="sa2241_glyph" layout:reference="sa2241"><layout:boundingBox><layout:position layout:x="375.5" layout:y="4367.5" /><layout:dimensions layout:height="40.0" layout:width="80.0" /></layout:boundingBox></layout:generalGlyph><layout:generalGlyph layout:id="sa2243_glyph" layout:reference="sa2243"><layout:boundingBox><layout:position layout:x="6043.0" layout:y="827.5" /><layout:dimensions layout:height="40.0" layout:width="80.0" /></layout:boundingBox></layout:generalGlyph><layout:generalGlyph layout:id="sa2245_glyph" layout:reference="sa2245"><layout:boundingBox><layout:position layout:x="5321.5" layout:y="2988.5" /><layout:dimensions layout:height="40.0" layout:width="80.0" /></layout:boundingBox></layout:generalGlyph><layout:generalGlyph layout:id="sa2246_glyph" layout:reference="sa2246"><layout:boundingBox><layout:position layout:x="2688.0625" layout:y="671.4375" /><layout:dimensions layout:height="29.0" layout:width="59.0" /></layout:boundingBox></layout:generalGlyph><layout:generalGlyph layout:id="sa2247_glyph" layout:reference="sa2247"><layout:boundingBox><layout:position layout:x="2809.75" layout:y="1306.125" /><layout:dimensions layout:height="26.0" layout:width="60.0" /></layout:boundingBox></layout:generalGlyph><layout:generalGlyph layout:id="sa2248_glyph" layout:reference="sa2248"><layout:boundingBox><layout:position layout:x="2631.0" layout:y="2373.0" /><layout:dimensions layout:height="40.0" layout:width="80.0" /></layout:boundingBox></layout:generalGlyph><layout:generalGlyph layout:id="sa2249_glyph" layout:reference="sa2249"><layout:boundingBox><layout:position layout:x="2801.75" layout:y="5480.0" /><layout:dimensions layout:height="40.0" layout:width="80.0" /></layout:boundingBox></layout:generalGlyph><layout:generalGlyph layout:id="sa2252_glyph" layout:reference="sa2252"><layout:boundingBox><layout:position layout:x="2802.75" layout:y="5568.75" /><layout:dimensions layout:height="40.0" layout:width="80.0" /></layout:boundingBox></layout:generalGlyph><layout:generalGlyph layout:id="sa2255_glyph" layout:reference="sa2255"><layout:boundingBox><layout:position layout:x="5607.6875" layout:y="1593.21875" /><layout:dimensions layout:height="40.0" layout:width="80.0" /></layout:boundingBox></layout:generalGlyph><layout:generalGlyph layout:id="sa2256_glyph" layout:reference="sa2256"><layout:boundingBox><layout:position layout:x="2949.0" layout:y="1469.0" /><layout:dimensions layout:height="40.0" layout:width="80.0" /></layout:boundingBox></layout:generalGlyph><layout:generalGlyph layout:id="sa2258_glyph" layout:reference="sa2258"><layout:boundingBox><layout:position layout:x="1075.875" layout:y="5802.1875" /><layout:dimensions layout:height="25.0" layout:width="70.0" /></layout:boundingBox></layout:generalGlyph><layout:generalGlyph layout:id="sa2259_glyph" layout:reference="sa2259"><layout:boundingBox><layout:position layout:x="1086.375" layout:y="6177.1875" /><layout:dimensions layout:height="25.0" layout:width="70.0" /></layout:boundingBox></layout:generalGlyph><layout:generalGlyph layout:id="sa2260_glyph" layout:reference="sa2260"><layout:boundingBox><layout:position layout:x="467.125" layout:y="5984.1875" /><layout:dimensions layout:height="25.0" layout:width="70.0" /></layout:boundingBox></layout:generalGlyph><layout:generalGlyph layout:id="sa2261_glyph" layout:reference="sa2261"><layout:boundingBox><layout:position layout:x="848.125" layout:y="6845.9375" /><layout:dimensions layout:height="25.0" layout:width="70.0" /></layout:boundingBox></layout:generalGlyph><layout:generalGlyph layout:id="sa2262_glyph" layout:reference="sa2262"><layout:boundingBox><layout:position layout:x="5065.75" layout:y="6255.25" /><layout:dimensions layout:height="40.0" layout:width="80.0" /></layout:boundingBox></layout:generalGlyph><layout:generalGlyph layout:id="sa2265_glyph" layout:reference="sa2265"><layout:boundingBox><layout:position layout:x="446.5" layout:y="2204.875" /><layout:dimensions layout:height="50.0" layout:width="80.0" /></layout:boundingBox></layout:generalGlyph><layout:generalGlyph layout:id="sa2267_glyph" layout:reference="sa2267"><layout:boundingBox><layout:position layout:x="2819.25" layout:y="1169.5" /><layout:dimensions layout:height="40.0" layout:width="70.0" /></layout:boundingBox></layout:generalGlyph><layout:generalGlyph layout:id="sa2268_glyph" layout:reference="sa2268"><layout:boundingBox><layout:position layout:x="632.25" layout:y="1594.75" /><layout:dimensions layout:height="40.0" layout:width="80.0" /></layout:boundingBox></layout:generalGlyph><layout:generalGlyph layout:id="sa2269_glyph" layout:reference="sa2269"><layout:boundingBox><layout:position layout:x="7675.09375" layout:y="6591.09375" /><layout:dimensions layout:height="40.5" layout:width="76.5" /></layout:boundingBox></layout:generalGlyph><layout:generalGlyph layout:id="sa2274_glyph" layout:reference="sa2274"><layout:boundingBox><layout:position layout:x="661.625" layout:y="5983.1875" /><layout:dimensions layout:height="25.0" layout:width="70.0" /></layout:boundingBox></layout:generalGlyph><layout:generalGlyph layout:id="sa2276_glyph" layout:reference="sa2276"><layout:boundingBox><layout:position layout:x="1305.125" layout:y="6177.1875" /><layout:dimensions layout:height="25.0" layout:width="70.0" /></layout:boundingBox></layout:generalGlyph><layout:generalGlyph layout:id="sa2278_glyph" layout:reference="sa2278"><layout:boundingBox><layout:position layout:x="1120.125" layout:y="6846.9375" /><layout:dimensions layout:height="25.0" layout:width="70.0" /></layout:boundingBox></layout:generalGlyph><layout:generalGlyph layout:id="sa2279_glyph" layout:reference="sa2279"><layout:boundingBox><layout:position layout:x="6905.125" layout:y="5849.9375" /><layout:dimensions layout:height="25.0" layout:width="70.0" /></layout:boundingBox></layout:generalGlyph><layout:generalGlyph layout:id="sa2280_glyph" layout:reference="sa2280"><layout:boundingBox><layout:position layout:x="6792.5625" layout:y="6197.96875" /><layout:dimensions layout:height="29.5" layout:width="102.0" /></layout:boundingBox></layout:generalGlyph><layout:generalGlyph layout:id="sa2281_glyph" layout:reference="sa2281"><layout:boundingBox><layout:position layout:x="7083.125" layout:y="4398.1875" /><layout:dimensions layout:height="25.0" layout:width="70.0" /></layout:boundingBox></layout:generalGlyph><layout:generalGlyph layout:id="sa2283_glyph" layout:reference="sa2283"><layout:boundingBox><layout:position layout:x="2434.125" layout:y="4078.6875" /><layout:dimensions layout:height="25.0" layout:width="70.0" /></layout:boundingBox></layout:generalGlyph><layout:generalGlyph layout:id="sa2284_glyph" layout:reference="sa2284"><layout:boundingBox><layout:position layout:x="7117.125" layout:y="6372.1875" /><layout:dimensions layout:height="25.0" layout:width="70.0" /></layout:boundingBox></layout:generalGlyph><layout:generalGlyph layout:id="sa2285_glyph" layout:reference="sa2285"><layout:boundingBox><layout:position layout:x="2677.375" layout:y="4154.1875" /><layout:dimensions layout:height="25.0" layout:width="70.0" /></layout:boundingBox></layout:generalGlyph><layout:generalGlyph layout:id="sa2289_glyph" layout:reference="sa2289"><layout:boundingBox><layout:position layout:x="4960.25" layout:y="6253.25" /><layout:dimensions layout:height="40.0" layout:width="80.0" /></layout:boundingBox></layout:generalGlyph><layout:generalGlyph layout:id="sa2295_glyph" layout:reference="sa2295"><layout:boundingBox><layout:position layout:x="6903.75" layout:y="6304.4375" /><layout:dimensions layout:height="29.5" layout:width="116.0" /></layout:boundingBox></layout:generalGlyph><layout:generalGlyph layout:id="sa2301_glyph" layout:reference="sa2301"><layout:boundingBox><layout:position layout:x="4908.25" layout:y="4782.75" /><layout:dimensions layout:height="40.0" layout:width="80.0" /></layout:boundingBox></layout:generalGlyph><layout:generalGlyph layout:id="sa2313_glyph" layout:reference="sa2313"><layout:boundingBox><layout:position layout:x="3668.5" layout:y="5007.5" /><layout:dimensions layout:height="40.0" layout:width="92.0" /></layout:boundingBox></layout:generalGlyph><layout:generalGlyph layout:id="sa2315_glyph" layout:reference="sa2315"><layout:boundingBox><layout:position layout:x="5777.3125" layout:y="1271.96875" /><layout:dimensions layout:height="22.5" layout:width="165.0" /></layout:boundingBox></layout:generalGlyph><layout:generalGlyph layout:id="sa2320_glyph" layout:reference="sa2320"><layout:boundingBox><layout:position layout:x="3010.5" layout:y="2988.25" /><layout:dimensions layout:height="40.0" layout:width="80.0" /></layout:boundingBox></layout:generalGlyph><layout:generalGlyph layout:id="sa2325_glyph" layout:reference="sa2325"><layout:boundingBox><layout:position layout:x="762.875" layout:y="4158.1875" /><layout:dimensions layout:height="30.0" layout:width="220.0" /></layout:boundingBox></layout:generalGlyph><layout:generalGlyph layout:id="sa2326_glyph" layout:reference="sa2326"><layout:boundingBox><layout:position layout:x="4874.375" layout:y="4986.4375" /><layout:dimensions layout:height="28.0" layout:width="247.0" /></layout:boundingBox></layout:generalGlyph><layout:generalGlyph layout:id="sa2327_glyph" layout:reference="sa2327"><layout:boundingBox><layout:position layout:x="2669.25" layout:y="3081.5" /><layout:dimensions layout:height="40.0" layout:width="80.0" /></layout:boundingBox></layout:generalGlyph><layout:generalGlyph layout:id="sa2328_glyph" layout:reference="sa2328"><layout:boundingBox><layout:position layout:x="3348.5" layout:y="884.1875" /><layout:dimensions layout:height="25.0" layout:width="40.0" /></layout:boundingBox></layout:generalGlyph><layout:generalGlyph layout:id="sa2331_glyph" layout:reference="sa2331"><layout:boundingBox><layout:position layout:x="6334.0" layout:y="2978.875" /><layout:dimensions layout:height="30.0" layout:width="355.0" /></layout:boundingBox></layout:generalGlyph><layout:generalGlyph layout:id="sa2332_glyph" layout:reference="sa2332"><layout:boundingBox><layout:position layout:x="508.1538461538462" layout:y="723.0" /><layout:dimensions layout:height="25.0" layout:width="250.0" /></layout:boundingBox></layout:generalGlyph><layout:generalGlyph layout:id="sa2348_glyph" layout:reference="sa2348"><layout:boundingBox><layout:position layout:x="4987.0" layout:y="5509.5" /><layout:dimensions layout:height="40.0" layout:width="80.0" /></layout:boundingBox></layout:generalGlyph><layout:generalGlyph layout:id="sa2349_glyph" layout:reference="sa2349"><layout:boundingBox><layout:position layout:x="3526.75" layout:y="2614.6875" /><layout:dimensions layout:height="29.0" layout:width="148.0" /></layout:boundingBox></layout:generalGlyph><layout:generalGlyph layout:id="sa2350_glyph" layout:reference="sa2350"><layout:boundingBox><layout:position layout:x="3537.125" layout:y="2700.6875" /><layout:dimensions layout:height="25.0" layout:width="126.0" /></layout:boundingBox></layout:generalGlyph><layout:generalGlyph layout:id="sa2351_glyph" layout:reference="sa2351"><layout:boundingBox><layout:position layout:x="3487.25" layout:y="2767.6875" /><layout:dimensions layout:height="25.0" layout:width="232.0" /></layout:boundingBox></layout:generalGlyph><layout:generalGlyph layout:id="sa2357_glyph" layout:reference="sa2357"><layout:boundingBox><layout:position layout:x="5020.5" layout:y="6808.5" /><layout:dimensions layout:height="40.0" layout:width="80.0" /></layout:boundingBox></layout:generalGlyph><layout:generalGlyph layout:id="sa2362_glyph" layout:reference="sa2362"><layout:boundingBox><layout:position layout:x="3599.75" layout:y="2454.5" /><layout:dimensions layout:height="40.0" layout:width="80.0" /></layout:boundingBox></layout:generalGlyph><layout:generalGlyph layout:id="sa2363_glyph" layout:reference="sa2363"><layout:boundingBox><layout:position layout:x="4395.0" layout:y="4934.0" /><layout:dimensions layout:height="40.0" layout:width="80.0" /></layout:boundingBox></layout:generalGlyph><layout:generalGlyph layout:id="sa2364_glyph" layout:reference="sa2364"><layout:boundingBox><layout:position layout:x="4130.875" layout:y="4932.0" /><layout:dimensions layout:height="37.0" layout:width="194.0" /></layout:boundingBox></layout:generalGlyph><layout:generalGlyph layout:id="sa2367_glyph" layout:reference="sa2367"><layout:boundingBox><layout:position layout:x="6826.875" layout:y="6437.1875" /><layout:dimensions layout:height="25.0" layout:width="88.0" /></layout:boundingBox></layout:generalGlyph><layout:generalGlyph layout:id="sa2374_glyph" layout:reference="sa2374"><layout:boundingBox><layout:position layout:x="7575.4375" layout:y="3939.0625" /><layout:dimensions layout:height="23.0" layout:width="37.0" /></layout:boundingBox></layout:generalGlyph><layout:generalGlyph layout:id="sa2376_glyph" layout:reference="sa2376"><layout:boundingBox><layout:position layout:x="3503.75" layout:y="3864.765625" /><layout:dimensions layout:height="40.0" layout:width="80.0" /></layout:boundingBox></layout:generalGlyph><layout:generalGlyph layout:id="sa2377_glyph" layout:reference="sa2377"><layout:boundingBox><layout:position layout:x="4350.875" layout:y="1368.25" /><layout:dimensions layout:height="30.0" layout:width="236.0" /></layout:boundingBox></layout:generalGlyph><layout:generalGlyph layout:id="sa2378_glyph" layout:reference="sa2378"><layout:boundingBox><layout:position layout:x="3332.875" layout:y="5983.5" /><layout:dimensions layout:height="40.0" layout:width="80.0" /></layout:boundingBox></layout:generalGlyph><layout:generalGlyph layout:id="sa2380_glyph" layout:reference="sa2380"><layout:boundingBox><layout:position layout:x="111.0" layout:y="1593.5" /><layout:dimensions layout:height="32.0" layout:width="122.0" /></layout:boundingBox></layout:generalGlyph><layout:generalGlyph layout:id="sa2381_glyph" layout:reference="sa2381"><layout:boundingBox><layout:position layout:x="63.0" layout:y="1644.5" /><layout:dimensions layout:height="25.0" layout:width="70.0" /></layout:boundingBox></layout:generalGlyph><layout:generalGlyph layout:id="sa2392_glyph" layout:reference="sa2392"><layout:boundingBox><layout:position layout:x="5753.0" layout:y="3458.0" /><layout:dimensions layout:height="25.0" layout:width="141.0" /></layout:boundingBox></layout:generalGlyph><layout:generalGlyph layout:id="sa2394_glyph" layout:reference="sa2394"><layout:boundingBox><layout:position layout:x="565.0" layout:y="765.0" /><layout:dimensions layout:height="30.0" layout:width="170.0" /></layout:boundingBox></layout:generalGlyph><layout:generalGlyph layout:id="sa2398_glyph" layout:reference="sa2398"><layout:boundingBox><layout:position layout:x="1436.0" layout:y="5801.5" /><layout:dimensions layout:height="40.0" layout:width="80.0" /></layout:boundingBox></layout:generalGlyph><layout:generalGlyph layout:id="sa2399_glyph" layout:reference="sa2399"><layout:boundingBox><layout:position layout:x="1392.0" layout:y="5887.0" /><layout:dimensions layout:height="32.0" layout:width="167.0" /></layout:boundingBox></layout:generalGlyph><layout:generalGlyph layout:id="sa2401_glyph" layout:reference="sa2401"><layout:boundingBox><layout:position layout:x="1852.0" layout:y="5773.5" /><layout:dimensions layout:height="39.0" layout:width="42.0" /></layout:boundingBox></layout:generalGlyph><layout:generalGlyph layout:id="sa2410_glyph" layout:reference="sa2410"><layout:boundingBox><layout:position layout:x="436.25" layout:y="4098.9375" /><layout:dimensions layout:height="25.0" layout:width="75.0" /></layout:boundingBox></layout:generalGlyph><layout:generalGlyph layout:id="sa2411_glyph" layout:reference="sa2411"><layout:boundingBox><layout:position layout:x="423.25" layout:y="4056.6875" /><layout:dimensions layout:height="25.0" layout:width="70.0" /></layout:boundingBox></layout:generalGlyph><layout:generalGlyph layout:id="sa2412_glyph" layout:reference="sa2412"><layout:boundingBox><layout:position layout:x="475.125" layout:y="4219.0" /><layout:dimensions layout:height="40.0" layout:width="80.0" /></layout:boundingBox></layout:generalGlyph><layout:generalGlyph layout:id="sa2414_glyph" layout:reference="sa2414"><layout:boundingBox><layout:position layout:x="633.125" layout:y="4191.25" /><layout:dimensions layout:height="40.0" layout:width="80.0" /></layout:boundingBox></layout:generalGlyph><layout:generalGlyph layout:id="sa2416_glyph" layout:reference="sa2416"><layout:boundingBox><layout:position layout:x="578.125" layout:y="4098.5" /><layout:dimensions layout:height="40.0" layout:width="80.0" /></layout:boundingBox></layout:generalGlyph><layout:generalGlyph layout:id="sa2418_glyph" layout:reference="sa2418"><layout:boundingBox><layout:position layout:x="306.375" layout:y="4182.875" /><layout:dimensions layout:height="30.0" layout:width="130.0" /></layout:boundingBox></layout:generalGlyph><layout:generalGlyph layout:id="sa2419_glyph" layout:reference="sa2419"><layout:boundingBox><layout:position layout:x="331.75" layout:y="4249.6875" /><layout:dimensions layout:height="25.0" layout:width="70.0" /></layout:boundingBox></layout:generalGlyph><layout:generalGlyph layout:id="sa2420_glyph" layout:reference="sa2420"><layout:boundingBox><layout:position layout:x="87.0" layout:y="4249.6875" /><layout:dimensions layout:height="30.0" layout:width="175.0" /></layout:boundingBox></layout:generalGlyph><layout:generalGlyph layout:id="sa2433_glyph" layout:reference="sa2433"><layout:boundingBox><layout:position layout:x="2388.0" layout:y="5720.5" /><layout:dimensions layout:height="35.0" layout:width="128.0" /></layout:boundingBox></layout:generalGlyph><layout:generalGlyph layout:id="sa2435_glyph" layout:reference="sa2435"><layout:boundingBox><layout:position layout:x="5953.0" layout:y="532.5" /><layout:dimensions layout:height="40.0" layout:width="80.0" /></layout:boundingBox></layout:generalGlyph><layout:generalGlyph layout:id="sa2436_glyph" layout:reference="sa2436"><layout:boundingBox><layout:position layout:x="7302.0" layout:y="468.0" /><layout:dimensions layout:height="27.0" layout:width="168.0" /></layout:boundingBox></layout:generalGlyph><layout:generalGlyph layout:id="sa2441_glyph" layout:reference="sa2441"><layout:boundingBox><layout:position layout:x="7485.0" layout:y="4615.5" /><layout:dimensions layout:height="40.0" layout:width="80.0" /></layout:boundingBox></layout:generalGlyph><layout:generalGlyph layout:id="sa2444_glyph" layout:reference="sa2444"><layout:boundingBox><layout:position layout:x="7665.0" layout:y="4744.5" /><layout:dimensions layout:height="25.0" layout:width="113.0" /></layout:boundingBox></layout:generalGlyph><layout:generalGlyph layout:id="sa2446_glyph" layout:reference="sa2446"><layout:boundingBox><layout:position layout:x="3009.0" layout:y="5838.0" /><layout:dimensions layout:height="25.0" layout:width="158.0" /></layout:boundingBox></layout:generalGlyph><layout:generalGlyph layout:id="sa2450_glyph" layout:reference="sa2450"><layout:boundingBox><layout:position layout:x="5600.0" layout:y="4993.0" /><layout:dimensions layout:height="40.0" layout:width="80.0" /></layout:boundingBox></layout:generalGlyph><layout:generalGlyph layout:id="sa2451_glyph" layout:reference="sa2451"><layout:boundingBox><layout:position layout:x="5600.0" layout:y="4930.0" /><layout:dimensions layout:height="40.0" layout:width="80.0" /></layout:boundingBox></layout:generalGlyph><layout:generalGlyph layout:id="sa2452_glyph" layout:reference="sa2452"><layout:boundingBox><layout:position layout:x="5601.0" layout:y="4868.0" /><layout:dimensions layout:height="40.0" layout:width="80.0" /></layout:boundingBox></layout:generalGlyph><layout:generalGlyph layout:id="sa2454_glyph" layout:reference="sa2454"><layout:boundingBox><layout:position layout:x="5605.0" layout:y="5080.5" /><layout:dimensions layout:height="40.0" layout:width="80.0" /></layout:boundingBox></layout:generalGlyph><layout:generalGlyph layout:id="sa2460_glyph" layout:reference="sa2460"><layout:boundingBox><layout:position layout:x="3092.0" layout:y="5281.0" /><layout:dimensions layout:height="30.0" layout:width="178.0" /></layout:boundingBox></layout:generalGlyph><layout:generalGlyph layout:id="sa2461_glyph" layout:reference="sa2461"><layout:boundingBox><layout:position layout:x="3568.0" layout:y="5582.0" /><layout:dimensions layout:height="25.0" layout:width="177.0" /></layout:boundingBox></layout:generalGlyph><layout:generalGlyph layout:id="sa2468_glyph" layout:reference="sa2468"><layout:boundingBox><layout:position layout:x="508.1538461538462" layout:y="555.4102564102564" /><layout:dimensions layout:height="25.0" layout:width="250.0" /></layout:boundingBox></layout:generalGlyph><layout:generalGlyph layout:id="sa2469_glyph" layout:reference="sa2469"><layout:boundingBox><layout:position layout:x="604.3076923076924" layout:y="253.61538461538458" /><layout:dimensions layout:height="25.0" layout:width="250.0" /></layout:boundingBox></layout:generalGlyph><layout:generalGlyph layout:id="sa2470_glyph" layout:reference="sa2470"><layout:boundingBox><layout:position layout:x="508.1538461538462" layout:y="641.2051282051282" /><layout:dimensions layout:height="25.0" layout:width="250.0" /></layout:boundingBox></layout:generalGlyph><layout:generalGlyph layout:id="sa2471_glyph" layout:reference="sa2471"><layout:boundingBox><layout:position layout:x="508.1538461538462" layout:y="594.9230769230769" /><layout:dimensions layout:height="25.0" layout:width="250.0" /></layout:boundingBox></layout:generalGlyph><layout:generalGlyph layout:id="sa2472_glyph" layout:reference="sa2472"><layout:boundingBox><layout:position layout:x="7654.0" layout:y="4912.5" /><layout:dimensions layout:height="26.0" layout:width="132.0" /></layout:boundingBox></layout:generalGlyph><layout:generalGlyph layout:id="sa2474_glyph" layout:reference="sa2474"><layout:boundingBox><layout:position layout:x="7528.0" layout:y="4913.0" /><layout:dimensions layout:height="25.0" layout:width="70.0" /></layout:boundingBox></layout:generalGlyph><layout:generalGlyph layout:id="sa2475_glyph" layout:reference="sa2475"><layout:boundingBox><layout:position layout:x="7398.0" layout:y="4913.0" /><layout:dimensions layout:height="25.0" layout:width="70.0" /></layout:boundingBox></layout:generalGlyph><layout:generalGlyph layout:id="sa2478_glyph" layout:reference="sa2478"><layout:boundingBox><layout:position layout:x="7573.0" layout:y="4868.0" /><layout:dimensions layout:height="28.0" layout:width="104.0" /></layout:boundingBox></layout:generalGlyph><layout:generalGlyph layout:id="sa2479_glyph" layout:reference="sa2479"><layout:boundingBox><layout:position layout:x="7434.0" layout:y="4838.0" /><layout:dimensions layout:height="40.0" layout:width="170.0" /></layout:boundingBox></layout:generalGlyph><layout:generalGlyph layout:id="sa2480_glyph" layout:reference="sa2480"><layout:boundingBox><layout:position layout:x="6769.0" layout:y="4505.0" /><layout:dimensions layout:height="34.0" layout:width="175.0" /></layout:boundingBox></layout:generalGlyph><layout:generalGlyph layout:id="sa2481_glyph" layout:reference="sa2481"><layout:boundingBox><layout:position layout:x="6794.0" layout:y="4586.0" /><layout:dimensions layout:height="31.0" layout:width="127.0" /></layout:boundingBox></layout:generalGlyph><layout:generalGlyph layout:id="sa2484_glyph" layout:reference="sa2484"><layout:boundingBox><layout:position layout:x="6941.0" layout:y="4626.0" /><layout:dimensions layout:height="30.0" layout:width="80.0" /></layout:boundingBox></layout:generalGlyph><layout:generalGlyph layout:id="sa2485_glyph" layout:reference="sa2485"><layout:boundingBox><layout:position layout:x="6948.0" layout:y="4428.5" /><layout:dimensions layout:height="29.0" layout:width="88.0" /></layout:boundingBox></layout:generalGlyph><layout:generalGlyph layout:id="sa2486_glyph" layout:reference="sa2486"><layout:boundingBox><layout:position layout:x="6781.0" layout:y="4428.0" /><layout:dimensions layout:height="30.0" layout:width="110.0" /></layout:boundingBox></layout:generalGlyph><layout:generalGlyph layout:id="sa2487_glyph" layout:reference="sa2487"><layout:boundingBox><layout:position layout:x="7587.0" layout:y="4976.0" /><layout:dimensions layout:height="40.0" layout:width="80.0" /></layout:boundingBox></layout:generalGlyph><layout:generalGlyph layout:id="sa2493_glyph" layout:reference="sa2493"><layout:boundingBox><layout:position layout:x="7409.0" layout:y="5016.0" /><layout:dimensions layout:height="40.0" layout:width="80.0" /></layout:boundingBox></layout:generalGlyph><layout:generalGlyph layout:id="sa2494_glyph" layout:reference="sa2494"><layout:boundingBox><layout:position layout:x="7508.0" layout:y="5017.0" /><layout:dimensions layout:height="40.0" layout:width="80.0" /></layout:boundingBox></layout:generalGlyph><layout:generalGlyph layout:id="sa2501_glyph" layout:reference="sa2501"><layout:boundingBox><layout:position layout:x="1519.0" layout:y="3801.0" /><layout:dimensions layout:height="50.0" layout:width="80.0" /></layout:boundingBox></layout:generalGlyph><layout:generalGlyph layout:id="sa2502_glyph" layout:reference="sa2502"><layout:boundingBox><layout:position layout:x="1309.0" layout:y="3808.0" /><layout:dimensions layout:height="50.0" layout:width="80.0" /></layout:boundingBox></layout:generalGlyph><layout:generalGlyph layout:id="sa2503_glyph" layout:reference="sa2503"><layout:boundingBox><layout:position layout:x="1106.0" layout:y="3804.0" /><layout:dimensions layout:height="50.0" layout:width="80.0" /></layout:boundingBox></layout:generalGlyph><layout:generalGlyph layout:id="sa2509_glyph" layout:reference="sa2509"><layout:boundingBox><layout:position layout:x="103.0" layout:y="5578.0" /><layout:dimensions layout:height="40.0" layout:width="80.0" /></layout:boundingBox></layout:generalGlyph><layout:generalGlyph layout:id="sa2510_glyph" layout:reference="sa2510"><layout:boundingBox><layout:position layout:x="357.0" layout:y="5577.0" /><layout:dimensions layout:height="40.0" layout:width="80.0" /></layout:boundingBox></layout:generalGlyph><layout:generalGlyph layout:id="sa2516_glyph" layout:reference="sa2516"><layout:boundingBox><layout:position layout:x="1719.0" layout:y="4550.0" /><layout:dimensions layout:height="50.0" layout:width="80.0" /></layout:boundingBox></layout:generalGlyph><layout:generalGlyph layout:id="sa2527_glyph" layout:reference="sa2527"><layout:boundingBox><layout:position layout:x="252.0" layout:y="4756.5" /><layout:dimensions layout:height="25.0" layout:width="90.0" /></layout:boundingBox></layout:generalGlyph><layout:generalGlyph layout:id="sa2530_glyph" layout:reference="sa2530"><layout:boundingBox><layout:position layout:x="357.0" layout:y="4757.5" /><layout:dimensions layout:height="25.0" layout:width="90.0" /></layout:boundingBox></layout:generalGlyph><layout:generalGlyph layout:id="sa2531_glyph" layout:reference="sa2531"><layout:boundingBox><layout:position layout:x="366.0" layout:y="4821.0" /><layout:dimensions layout:height="40.0" layout:width="80.0" /></layout:boundingBox></layout:generalGlyph><layout:generalGlyph layout:id="sa2533_glyph" layout:reference="sa2533"><layout:boundingBox><layout:position layout:x="477.0" layout:y="4756.5" /><layout:dimensions layout:height="25.0" layout:width="90.0" /></layout:boundingBox></layout:generalGlyph><layout:generalGlyph layout:id="sa2534_glyph" layout:reference="sa2534"><layout:boundingBox><layout:position layout:x="485.0" layout:y="4823.0" /><layout:dimensions layout:height="40.0" layout:width="80.0" /></layout:boundingBox></layout:generalGlyph><layout:generalGlyph layout:id="sa2536_glyph" layout:reference="sa2536"><layout:boundingBox><layout:position layout:x="309.0" layout:y="4590.0" /><layout:dimensions layout:height="34.0" layout:width="64.0" /></layout:boundingBox></layout:generalGlyph><layout:generalGlyph layout:id="sa2538_glyph" layout:reference="sa2538"><layout:boundingBox><layout:position layout:x="428.0" layout:y="4593.0" /><layout:dimensions layout:height="27.0" layout:width="65.0" /></layout:boundingBox></layout:generalGlyph><layout:generalGlyph layout:id="sa2539_glyph" layout:reference="sa2539"><layout:boundingBox><layout:position layout:x="1518.0" layout:y="4415.0" /><layout:dimensions layout:height="32.0" layout:width="128.0" /></layout:boundingBox></layout:generalGlyph><layout:generalGlyph layout:id="sa2543_glyph" layout:reference="sa2543"><layout:boundingBox><layout:position layout:x="1102.0" layout:y="4205.0" /><layout:dimensions layout:height="40.0" layout:width="111.0" /></layout:boundingBox></layout:generalGlyph><layout:generalGlyph layout:id="sa2544_glyph" layout:reference="sa2544"><layout:boundingBox><layout:position layout:x="1631.0" layout:y="4454.0" /><layout:dimensions layout:height="40.0" layout:width="80.0" /></layout:boundingBox></layout:generalGlyph><layout:generalGlyph layout:id="sa2545_glyph" layout:reference="sa2545"><layout:boundingBox><layout:position layout:x="1189.0" layout:y="3950.0" /><layout:dimensions layout:height="40.0" layout:width="80.0" /></layout:boundingBox></layout:generalGlyph><layout:generalGlyph layout:id="sa2546_glyph" layout:reference="sa2546"><layout:boundingBox><layout:position layout:x="1192.0" layout:y="4048.0" /><layout:dimensions layout:height="40.0" layout:width="80.0" /></layout:boundingBox></layout:generalGlyph><layout:generalGlyph layout:id="sa2547_glyph" layout:reference="sa2547"><layout:boundingBox><layout:position layout:x="982.0" layout:y="5793.0" /><layout:dimensions layout:height="40.0" layout:width="80.0" /></layout:boundingBox></layout:generalGlyph><layout:generalGlyph layout:id="sa2548_glyph" layout:reference="sa2548"><layout:boundingBox><layout:position layout:x="982.0" layout:y="5899.0" /><layout:dimensions layout:height="40.0" layout:width="80.0" /></layout:boundingBox></layout:generalGlyph><layout:generalGlyph layout:id="sa2554_glyph" layout:reference="sa2554"><layout:boundingBox><layout:position layout:x="1834.0" layout:y="6042.5" /><layout:dimensions layout:height="25.0" layout:width="90.0" /></layout:boundingBox></layout:generalGlyph><layout:generalGlyph layout:id="sa2555_glyph" layout:reference="sa2555"><layout:boundingBox><layout:position layout:x="1843.0" layout:y="6106.0" /><layout:dimensions layout:height="40.0" layout:width="80.0" /></layout:boundingBox></layout:generalGlyph><layout:generalGlyph layout:id="sa2557_glyph" layout:reference="sa2557"><layout:boundingBox><layout:position layout:x="1835.0" layout:y="6214.5" /><layout:dimensions layout:height="25.0" layout:width="90.0" /></layout:boundingBox></layout:generalGlyph><layout:generalGlyph layout:id="sa2558_glyph" layout:reference="sa2558"><layout:boundingBox><layout:position layout:x="1843.0" layout:y="6284.0" /><layout:dimensions layout:height="40.0" layout:width="80.0" /></layout:boundingBox></layout:generalGlyph><layout:generalGlyph layout:id="sa2559_glyph" layout:reference="sa2559"><layout:boundingBox><layout:position layout:x="1639.0" layout:y="5972.0" /><layout:dimensions layout:height="40.0" layout:width="80.0" /></layout:boundingBox></layout:generalGlyph><layout:generalGlyph layout:id="sa2560_glyph" layout:reference="sa2560"><layout:boundingBox><layout:position layout:x="1639.0" layout:y="6028.0" /><layout:dimensions layout:height="40.0" layout:width="80.0" /></layout:boundingBox></layout:generalGlyph><layout:generalGlyph layout:id="sa2561_glyph" layout:reference="sa2561"><layout:boundingBox><layout:position layout:x="1057.0" layout:y="6013.0" /><layout:dimensions layout:height="32.0" layout:width="115.0" /></layout:boundingBox></layout:generalGlyph><layout:generalGlyph layout:id="sa2562_glyph" layout:reference="sa2562"><layout:boundingBox><layout:position layout:x="2503.0" layout:y="4465.5" /><layout:dimensions layout:height="25.0" layout:width="70.0" /></layout:boundingBox></layout:generalGlyph><layout:generalGlyph layout:id="sa2563_glyph" layout:reference="sa2563"><layout:boundingBox><layout:position layout:x="2511.0" layout:y="4624.5" /><layout:dimensions layout:height="25.0" layout:width="70.0" /></layout:boundingBox></layout:generalGlyph><layout:generalGlyph layout:id="sa2564_glyph" layout:reference="sa2564"><layout:boundingBox><layout:position layout:x="2518.0" layout:y="4796.5" /><layout:dimensions layout:height="25.0" layout:width="70.0" /></layout:boundingBox></layout:generalGlyph><layout:generalGlyph layout:id="sa2565_glyph" layout:reference="sa2565"><layout:boundingBox><layout:position layout:x="2511.0" layout:y="4862.5" /><layout:dimensions layout:height="25.0" layout:width="70.0" /></layout:boundingBox></layout:generalGlyph><layout:generalGlyph layout:id="sa2566_glyph" layout:reference="sa2566"><layout:boundingBox><layout:position layout:x="2518.0" layout:y="4910.0" /><layout:dimensions layout:height="30.0" layout:width="80.0" /></layout:boundingBox></layout:generalGlyph><layout:generalGlyph layout:id="sa2567_glyph" layout:reference="sa2567"><layout:boundingBox><layout:position layout:x="2741.0" layout:y="4902.0" /><layout:dimensions layout:height="30.0" layout:width="80.0" /></layout:boundingBox></layout:generalGlyph><layout:generalGlyph layout:id="sa2568_glyph" layout:reference="sa2568"><layout:boundingBox><layout:position layout:x="2401.0" layout:y="5304.0" /><layout:dimensions layout:height="50.0" layout:width="80.0" /></layout:boundingBox></layout:generalGlyph><layout:generalGlyph layout:id="sa2569_glyph" layout:reference="sa2569"><layout:boundingBox><layout:position layout:x="2832.0" layout:y="4570.0" /><layout:dimensions layout:height="94.0" layout:width="134.0" /></layout:boundingBox></layout:generalGlyph><layout:generalGlyph layout:id="sa2570_glyph" layout:reference="sa2570"><layout:boundingBox><layout:position layout:x="3073.0" layout:y="4570.0" /><layout:dimensions layout:height="40.0" layout:width="80.0" /></layout:boundingBox></layout:generalGlyph><layout:generalGlyph layout:id="sa2571_glyph" layout:reference="sa2571"><layout:boundingBox><layout:position layout:x="3073.0" layout:y="4666.0" /><layout:dimensions layout:height="40.0" layout:width="80.0" /></layout:boundingBox></layout:generalGlyph><layout:generalGlyph layout:id="sa2572_glyph" layout:reference="sa2572"><layout:boundingBox><layout:position layout:x="2532.0" layout:y="4528.0" /><layout:dimensions layout:height="40.0" layout:width="80.0" /></layout:boundingBox></layout:generalGlyph><layout:generalGlyph layout:id="sa2573_glyph" layout:reference="sa2573"><layout:boundingBox><layout:position layout:x="3204.0" layout:y="4577.0" /><layout:dimensions layout:height="40.0" layout:width="80.0" /></layout:boundingBox></layout:generalGlyph><layout:generalGlyph layout:id="sa2574_glyph" layout:reference="sa2574"><layout:boundingBox><layout:position layout:x="3208.0" layout:y="4659.0" /><layout:dimensions layout:height="40.0" layout:width="80.0" /></layout:boundingBox></layout:generalGlyph><layout:generalGlyph layout:id="sa2575_glyph" layout:reference="sa2575"><layout:boundingBox><layout:position layout:x="983.0" layout:y="5957.0" /><layout:dimensions layout:height="50.0" layout:width="80.0" /></layout:boundingBox></layout:generalGlyph><layout:generalGlyph layout:id="sa2576_glyph" layout:reference="sa2576"><layout:boundingBox><layout:position layout:x="1149.0" layout:y="5973.0" /><layout:dimensions layout:height="30.0" layout:width="80.0" /></layout:boundingBox></layout:generalGlyph><layout:generalGlyph layout:id="sa2577_glyph" layout:reference="sa2577"><layout:boundingBox><layout:position layout:x="1399.0" layout:y="6341.0" /><layout:dimensions layout:height="50.0" layout:width="80.0" /></layout:boundingBox></layout:generalGlyph><layout:generalGlyph layout:id="sa2578_glyph" layout:reference="sa2578"><layout:boundingBox><layout:position layout:x="1490.0" layout:y="6340.0" /><layout:dimensions layout:height="50.0" layout:width="80.0" /></layout:boundingBox></layout:generalGlyph><layout:generalGlyph layout:id="sa2579_glyph" layout:reference="sa2579"><layout:boundingBox><layout:position layout:x="1578.0" layout:y="6342.0" /><layout:dimensions layout:height="50.0" layout:width="80.0" /></layout:boundingBox></layout:generalGlyph><layout:generalGlyph layout:id="sa2580_glyph" layout:reference="sa2580"><layout:boundingBox><layout:position layout:x="1412.0" layout:y="5932.0" /><layout:dimensions layout:height="50.0" layout:width="80.0" /></layout:boundingBox></layout:generalGlyph><layout:generalGlyph layout:id="sa2581_glyph" layout:reference="sa2581"><layout:boundingBox><layout:position layout:x="1412.0" layout:y="6000.0" /><layout:dimensions layout:height="50.0" layout:width="80.0" /></layout:boundingBox></layout:generalGlyph><layout:generalGlyph layout:id="sa2582_glyph" layout:reference="sa2582"><layout:boundingBox><layout:position layout:x="33.0" layout:y="5070.0" /><layout:dimensions layout:height="40.0" layout:width="80.0" /></layout:boundingBox></layout:generalGlyph><layout:generalGlyph layout:id="sa2587_glyph" layout:reference="sa2587"><layout:boundingBox><layout:position layout:x="288.0" layout:y="4978.5" /><layout:dimensions layout:height="41.0" layout:width="92.0" /></layout:boundingBox></layout:generalGlyph><layout:generalGlyph layout:id="sa2589_glyph" layout:reference="sa2589"><layout:boundingBox><layout:position layout:x="1265.0" layout:y="4111.0" /><layout:dimensions layout:height="40.0" layout:width="80.0" /></layout:boundingBox></layout:generalGlyph><layout:generalGlyph layout:id="sa2590_glyph" layout:reference="sa2590"><layout:boundingBox><layout:position layout:x="28.0" layout:y="5211.0" /><layout:dimensions layout:height="50.0" layout:width="80.0" /></layout:boundingBox></layout:generalGlyph><layout:generalGlyph layout:id="sa2591_glyph" layout:reference="sa2591"><layout:boundingBox><layout:position layout:x="28.0" layout:y="5302.0" /><layout:dimensions layout:height="50.0" layout:width="80.0" /></layout:boundingBox></layout:generalGlyph><layout:generalGlyph layout:id="sa2594_glyph" layout:reference="sa2594"><layout:boundingBox><layout:position layout:x="109.0" layout:y="5352.5" /><layout:dimensions layout:height="25.0" layout:width="70.0" /></layout:boundingBox></layout:generalGlyph><layout:generalGlyph layout:id="sa2595_glyph" layout:reference="sa2595"><layout:boundingBox><layout:position layout:x="160.0" layout:y="5212.0" /><layout:dimensions layout:height="40.0" layout:width="115.0" /></layout:boundingBox></layout:generalGlyph><layout:generalGlyph layout:id="sa2596_glyph" layout:reference="sa2596"><layout:boundingBox><layout:position layout:x="160.0" layout:y="5256.0" /><layout:dimensions layout:height="39.0" layout:width="110.0" /></layout:boundingBox></layout:generalGlyph><layout:generalGlyph layout:id="sa2597_glyph" layout:reference="sa2597"><layout:boundingBox><layout:position layout:x="160.0" layout:y="5300.0" /><layout:dimensions layout:height="40.0" layout:width="107.0" /></layout:boundingBox></layout:generalGlyph><layout:generalGlyph layout:id="sa2598_glyph" layout:reference="sa2598"><layout:boundingBox><layout:position layout:x="334.0" layout:y="5059.0" /><layout:dimensions layout:height="40.0" layout:width="80.0" /></layout:boundingBox></layout:generalGlyph><layout:generalGlyph layout:id="sa2601_glyph" layout:reference="sa2601"><layout:boundingBox><layout:position layout:x="149.0" layout:y="5394.5" /><layout:dimensions layout:height="25.0" layout:width="70.0" /></layout:boundingBox></layout:generalGlyph><layout:generalGlyph layout:id="sa2602_glyph" layout:reference="sa2602"><layout:boundingBox><layout:position layout:x="151.0" layout:y="5469.5" /><layout:dimensions layout:height="25.0" layout:width="70.0" /></layout:boundingBox></layout:generalGlyph><layout:generalGlyph layout:id="sa2603_glyph" layout:reference="sa2603"><layout:boundingBox><layout:position layout:x="347.0" layout:y="5468.0" /><layout:dimensions layout:height="30.0" layout:width="89.0" /></layout:boundingBox></layout:generalGlyph><layout:generalGlyph layout:id="sa2606_glyph" layout:reference="sa2606"><layout:boundingBox><layout:position layout:x="344.0" layout:y="5188.5" /><layout:dimensions layout:height="25.0" layout:width="90.0" /></layout:boundingBox></layout:generalGlyph><layout:generalGlyph layout:id="sa2609_glyph" layout:reference="sa2609"><layout:boundingBox><layout:position layout:x="475.0" layout:y="5244.0" /><layout:dimensions layout:height="40.0" layout:width="80.0" /></layout:boundingBox></layout:generalGlyph><layout:generalGlyph layout:id="sa2613_glyph" layout:reference="sa2613"><layout:boundingBox><layout:position layout:x="1318.0" layout:y="4017.0" /><layout:dimensions layout:height="40.0" layout:width="80.0" /></layout:boundingBox></layout:generalGlyph><layout:generalGlyph layout:id="sa2614_glyph" layout:reference="sa2614"><layout:boundingBox><layout:position layout:x="332.0" layout:y="4327.5" /><layout:dimensions layout:height="25.0" layout:width="70.0" /></layout:boundingBox></layout:generalGlyph><layout:generalGlyph layout:id="sa2621_glyph" layout:reference="sa2621"><layout:boundingBox><layout:position layout:x="993.0" layout:y="4255.0" /><layout:dimensions layout:height="30.0" layout:width="135.0" /></layout:boundingBox></layout:generalGlyph><layout:generalGlyph layout:id="sa2622_glyph" layout:reference="sa2622"><layout:boundingBox><layout:position layout:x="850.0" layout:y="4514.0" /><layout:dimensions layout:height="26.0" layout:width="121.0" /></layout:boundingBox></layout:generalGlyph><layout:generalGlyph layout:id="sa2623_glyph" layout:reference="sa2623"><layout:boundingBox><layout:position layout:x="842.0" layout:y="4601.0" /><layout:dimensions layout:height="30.0" layout:width="160.0" /></layout:boundingBox></layout:generalGlyph><layout:generalGlyph layout:id="sa2625_glyph" layout:reference="sa2625"><layout:boundingBox><layout:position layout:x="724.0" layout:y="4516.0" /><layout:dimensions layout:height="40.0" layout:width="80.0" /></layout:boundingBox></layout:generalGlyph><layout:generalGlyph layout:id="sa2626_glyph" layout:reference="sa2626"><layout:boundingBox><layout:position layout:x="649.0" layout:y="4595.0" /><layout:dimensions layout:height="40.0" layout:width="80.0" /></layout:boundingBox></layout:generalGlyph><layout:generalGlyph layout:id="sa2627_glyph" layout:reference="sa2627"><layout:boundingBox><layout:position layout:x="1730.0" layout:y="5338.0" /><layout:dimensions layout:height="50.0" layout:width="80.0" /></layout:boundingBox></layout:generalGlyph><layout:generalGlyph layout:id="sa2628_glyph" layout:reference="sa2628"><layout:boundingBox><layout:position layout:x="1521.0" layout:y="5354.0" /><layout:dimensions layout:height="29.0" layout:width="104.0" /></layout:boundingBox></layout:generalGlyph><layout:generalGlyph layout:id="sa2629_glyph" layout:reference="sa2629"><layout:boundingBox><layout:position layout:x="1533.0" layout:y="5442.0" /><layout:dimensions layout:height="50.0" layout:width="80.0" /></layout:boundingBox></layout:generalGlyph><layout:generalGlyph layout:id="sa2630_glyph" layout:reference="sa2630"><layout:boundingBox><layout:position layout:x="1533.0" layout:y="5237.0" /><layout:dimensions layout:height="50.0" layout:width="80.0" /></layout:boundingBox></layout:generalGlyph><layout:generalGlyph layout:id="sa2632_glyph" layout:reference="sa2632"><layout:boundingBox><layout:position layout:x="1634.5" layout:y="5195.5" /><layout:dimensions layout:height="25.0" layout:width="25.0" /></layout:boundingBox></layout:generalGlyph><layout:generalGlyph layout:id="sa2634_glyph" layout:reference="sa2634"><layout:boundingBox><layout:position layout:x="1368.0" layout:y="5233.0" /><layout:dimensions layout:height="40.0" layout:width="80.0" /></layout:boundingBox></layout:generalGlyph><layout:generalGlyph layout:id="sa2635_glyph" layout:reference="sa2635"><layout:boundingBox><layout:position layout:x="1273.0" layout:y="5318.0" /><layout:dimensions layout:height="32.0" layout:width="105.0" /></layout:boundingBox></layout:generalGlyph><layout:generalGlyph layout:id="sa2636_glyph" layout:reference="sa2636"><layout:boundingBox><layout:position layout:x="979.0" layout:y="5317.0" /><layout:dimensions layout:height="31.0" layout:width="107.0" /></layout:boundingBox></layout:generalGlyph><layout:generalGlyph layout:id="sa2640_glyph" layout:reference="sa2640"><layout:boundingBox><layout:position layout:x="1156.0" layout:y="5255.0" /><layout:dimensions layout:height="40.0" layout:width="80.0" /></layout:boundingBox></layout:generalGlyph><layout:generalGlyph layout:id="sa2642_glyph" layout:reference="sa2642"><layout:boundingBox><layout:position layout:x="761.0" layout:y="4721.0" /><layout:dimensions layout:height="40.0" layout:width="80.0" /></layout:boundingBox></layout:generalGlyph><layout:generalGlyph layout:id="sa2643_glyph" layout:reference="sa2643"><layout:boundingBox><layout:position layout:x="631.0" layout:y="4795.0" /><layout:dimensions layout:height="50.0" layout:width="80.0" /></layout:boundingBox></layout:generalGlyph><layout:generalGlyph layout:id="sa2644_glyph" layout:reference="sa2644"><layout:boundingBox><layout:position layout:x="748.0" layout:y="4795.0" /><layout:dimensions layout:height="50.0" layout:width="80.0" /></layout:boundingBox></layout:generalGlyph><layout:generalGlyph layout:id="sa2672_glyph" layout:reference="sa2672"><layout:boundingBox><layout:position layout:x="2389.0" layout:y="5465.5" /><layout:dimensions layout:height="24.0" layout:width="120.0" /></layout:boundingBox></layout:generalGlyph><layout:generalGlyph layout:id="sa2674_glyph" layout:reference="sa2674"><layout:boundingBox><layout:position layout:x="617.0" layout:y="5267.0" /><layout:dimensions layout:height="40.0" layout:width="80.0" /></layout:boundingBox></layout:generalGlyph><layout:generalGlyph layout:id="sa2676_glyph" layout:reference="sa2676"><layout:boundingBox><layout:position layout:x="4477.0" layout:y="1889.0" /><layout:dimensions layout:height="40.0" layout:width="80.0" /></layout:boundingBox></layout:generalGlyph><layout:generalGlyph layout:id="sa2679_glyph" layout:reference="sa2679"><layout:boundingBox><layout:position layout:x="2435.0" layout:y="4826.0" /><layout:dimensions layout:height="32.0" layout:width="56.0" /></layout:boundingBox></layout:generalGlyph><layout:generalGlyph layout:id="sa2684_glyph" layout:reference="sa2684"><layout:boundingBox><layout:position layout:x="3368.0" layout:y="4749.0" /><layout:dimensions layout:height="28.0" layout:width="137.0" /></layout:boundingBox></layout:generalGlyph><layout:generalGlyph layout:id="sa2685_glyph" layout:reference="sa2685"><layout:boundingBox><layout:position layout:x="3362.0" layout:y="4653.0" /><layout:dimensions layout:height="33.0" layout:width="182.0" /></layout:boundingBox></layout:generalGlyph><layout:generalGlyph layout:id="sa2686_glyph" layout:reference="sa2686"><layout:boundingBox><layout:position layout:x="3438.0" layout:y="4805.0" /><layout:dimensions layout:height="29.0" layout:width="131.0" /></layout:boundingBox></layout:generalGlyph><layout:generalGlyph layout:id="sa2688_glyph" layout:reference="sa2688"><layout:boundingBox><layout:position layout:x="2354.0" layout:y="1075.0" /><layout:dimensions layout:height="35.0" layout:width="125.0" /></layout:boundingBox></layout:generalGlyph><layout:generalGlyph layout:id="sa2690_glyph" layout:reference="sa2690"><layout:boundingBox><layout:position layout:x="2413.0" layout:y="1114.5" /><layout:dimensions layout:height="25.0" layout:width="70.0" /></layout:boundingBox></layout:generalGlyph><layout:generalGlyph layout:id="sa2691_glyph" layout:reference="sa2691"><layout:boundingBox><layout:position layout:x="2894.0" layout:y="6644.0" /><layout:dimensions layout:height="50.0" layout:width="80.0" /></layout:boundingBox></layout:generalGlyph><layout:generalGlyph layout:id="sa2693_glyph" layout:reference="sa2693"><layout:boundingBox><layout:position layout:x="2960.5" layout:y="6713.5" /><layout:dimensions layout:height="25.0" layout:width="25.0" /></layout:boundingBox></layout:generalGlyph><layout:generalGlyph layout:id="sa2694_glyph" layout:reference="sa2694"><layout:boundingBox><layout:position layout:x="2922.0" layout:y="6811.0" /><layout:dimensions layout:height="40.0" layout:width="80.0" /></layout:boundingBox></layout:generalGlyph><layout:generalGlyph layout:id="sa2696_glyph" layout:reference="sa2696"><layout:boundingBox><layout:position layout:x="3181.0" layout:y="6739.0" /><layout:dimensions layout:height="26.0" layout:width="138.0" /></layout:boundingBox></layout:generalGlyph><layout:generalGlyph layout:id="sa2698_glyph" layout:reference="sa2698"><layout:boundingBox><layout:position layout:x="3010.0" layout:y="6791.5" /><layout:dimensions layout:height="25.0" layout:width="70.0" /></layout:boundingBox></layout:generalGlyph><layout:generalGlyph layout:id="sa2699_glyph" layout:reference="sa2699"><layout:boundingBox><layout:position layout:x="3094.0" layout:y="6790.5" /><layout:dimensions layout:height="25.0" layout:width="70.0" /></layout:boundingBox></layout:generalGlyph><layout:generalGlyph layout:id="sa2700_glyph" layout:reference="sa2700"><layout:boundingBox><layout:position layout:x="3437.0" layout:y="6583.0" /><layout:dimensions layout:height="94.0" layout:width="134.0" /></layout:boundingBox></layout:generalGlyph><layout:generalGlyph layout:id="sa2701_glyph" layout:reference="sa2701"><layout:boundingBox><layout:position layout:x="6108.0" layout:y="1287.5" /><layout:dimensions layout:height="25.0" layout:width="90.0" /></layout:boundingBox></layout:generalGlyph><layout:generalGlyph layout:id="sa2703_glyph" layout:reference="sa2703"><layout:boundingBox><layout:position layout:x="6020.0" layout:y="1364.0" /><layout:dimensions layout:height="40.0" layout:width="80.0" /></layout:boundingBox></layout:generalGlyph><layout:generalGlyph layout:id="sa2705_glyph" layout:reference="sa2705"><layout:boundingBox><layout:position layout:x="7676.0" layout:y="1355.0" /><layout:dimensions layout:height="40.0" layout:width="80.0" /></layout:boundingBox></layout:generalGlyph><layout:generalGlyph layout:id="sa2707_glyph" layout:reference="sa2707"><layout:boundingBox><layout:position layout:x="6333.0" layout:y="1163.5" /><layout:dimensions layout:height="25.0" layout:width="90.0" /></layout:boundingBox></layout:generalGlyph><layout:generalGlyph layout:id="sa2709_glyph" layout:reference="sa2709"><layout:boundingBox><layout:position layout:x="6329.0" layout:y="1232.5" /><layout:dimensions layout:height="25.0" layout:width="90.0" /></layout:boundingBox></layout:generalGlyph><layout:generalGlyph layout:id="sa2710_glyph" layout:reference="sa2710"><layout:boundingBox><layout:position layout:x="6122.0" layout:y="1194.0" /><layout:dimensions layout:height="50.0" layout:width="80.0" /></layout:boundingBox></layout:generalGlyph><layout:generalGlyph layout:id="sa2712_glyph" layout:reference="sa2712"><layout:boundingBox><layout:position layout:x="4600.0" layout:y="1154.5" /><layout:dimensions layout:height="25.0" layout:width="90.0" /></layout:boundingBox></layout:generalGlyph><layout:generalGlyph layout:id="sa2713_glyph" layout:reference="sa2713"><layout:boundingBox><layout:position layout:x="3510.0" layout:y="6718.0" /><layout:dimensions layout:height="30.0" layout:width="101.0" /></layout:boundingBox></layout:generalGlyph><layout:generalGlyph layout:id="sa2715_glyph" layout:reference="sa2715"><layout:boundingBox><layout:position layout:x="3270.0" layout:y="6805.0" /><layout:dimensions layout:height="50.0" layout:width="80.0" /></layout:boundingBox></layout:generalGlyph><layout:generalGlyph layout:id="sa2724_glyph" layout:reference="sa2724"><layout:boundingBox><layout:position layout:x="3338.0" layout:y="6665.0" /><layout:dimensions layout:height="30.0" layout:width="124.0" /></layout:boundingBox></layout:generalGlyph><layout:generalGlyph layout:id="sa2725_glyph" layout:reference="sa2725"><layout:boundingBox><layout:position layout:x="3901.0" layout:y="6809.0" /><layout:dimensions layout:height="50.0" layout:width="80.0" /></layout:boundingBox></layout:generalGlyph><layout:generalGlyph layout:id="sa2733_glyph" layout:reference="sa2733"><layout:boundingBox><layout:position layout:x="7165.0" layout:y="697.5" /><layout:dimensions layout:height="25.0" layout:width="70.0" /></layout:boundingBox></layout:generalGlyph><layout:generalGlyph layout:id="sa2734_glyph" layout:reference="sa2734"><layout:boundingBox><layout:position layout:x="7155.0" layout:y="598.5" /><layout:dimensions layout:height="26.0" layout:width="89.0" /></layout:boundingBox></layout:generalGlyph><layout:generalGlyph layout:id="sa2735_glyph" layout:reference="sa2735"><layout:boundingBox><layout:position layout:x="7136.0" layout:y="519.5" /><layout:dimensions layout:height="25.0" layout:width="128.0" /></layout:boundingBox></layout:generalGlyph><layout:generalGlyph layout:id="sa2736_glyph" layout:reference="sa2736"><layout:boundingBox><layout:position layout:x="7165.0" layout:y="422.5" /><layout:dimensions layout:height="25.0" layout:width="70.0" /></layout:boundingBox></layout:generalGlyph><layout:generalGlyph layout:id="sa2737_glyph" layout:reference="sa2737"><layout:boundingBox><layout:position layout:x="7530.0" layout:y="728.0" /><layout:dimensions layout:height="40.0" layout:width="80.0" /></layout:boundingBox></layout:generalGlyph><layout:generalGlyph layout:id="sa2738_glyph" layout:reference="sa2738"><layout:boundingBox><layout:position layout:x="7063.0" layout:y="630.0" /><layout:dimensions layout:height="40.0" layout:width="80.0" /></layout:boundingBox></layout:generalGlyph><layout:generalGlyph layout:id="sa2739_glyph" layout:reference="sa2739"><layout:boundingBox><layout:position layout:x="7061.0" layout:y="551.0" /><layout:dimensions layout:height="40.0" layout:width="80.0" /></layout:boundingBox></layout:generalGlyph><layout:generalGlyph layout:id="sa2740_glyph" layout:reference="sa2740"><layout:boundingBox><layout:position layout:x="7060.0" layout:y="463.0" /><layout:dimensions layout:height="40.0" layout:width="80.0" /></layout:boundingBox></layout:generalGlyph><layout:generalGlyph layout:id="sa2741_glyph" layout:reference="sa2741"><layout:boundingBox><layout:position layout:x="7286.0" layout:y="414.0" /><layout:dimensions layout:height="40.0" layout:width="80.0" /></layout:boundingBox></layout:generalGlyph><layout:generalGlyph layout:id="sa2743_glyph" layout:reference="sa2743"><layout:boundingBox><layout:position layout:x="7165.0" layout:y="328.0" /><layout:dimensions layout:height="40.0" layout:width="80.0" /></layout:boundingBox></layout:generalGlyph><layout:generalGlyph layout:id="sa2744_glyph" layout:reference="sa2744"><layout:boundingBox><layout:position layout:x="6700.0" layout:y="493.5" /><layout:dimensions layout:height="25.0" layout:width="90.0" /></layout:boundingBox></layout:generalGlyph><layout:generalGlyph layout:id="sa2745_glyph" layout:reference="sa2745"><layout:boundingBox><layout:position layout:x="6808.0" layout:y="493.5" /><layout:dimensions layout:height="25.0" layout:width="90.0" /></layout:boundingBox></layout:generalGlyph><layout:generalGlyph layout:id="sa2746_glyph" layout:reference="sa2746"><layout:boundingBox><layout:position layout:x="6911.0" layout:y="494.5" /><layout:dimensions layout:height="25.0" layout:width="90.0" /></layout:boundingBox></layout:generalGlyph><layout:generalGlyph layout:id="sa2751_glyph" layout:reference="sa2751"><layout:boundingBox><layout:position layout:x="6768.0" layout:y="565.0" /><layout:dimensions layout:height="28.0" layout:width="147.0" /></layout:boundingBox></layout:generalGlyph><layout:generalGlyph layout:id="sa2752_glyph" layout:reference="sa2752"><layout:boundingBox><layout:position layout:x="6999.0" layout:y="366.0" /><layout:dimensions layout:height="29.0" layout:width="122.0" /></layout:boundingBox></layout:generalGlyph><layout:generalGlyph layout:id="sa2753_glyph" layout:reference="sa2753"><layout:boundingBox><layout:position layout:x="6800.0" layout:y="630.0" /><layout:dimensions layout:height="30.0" layout:width="80.0" /></layout:boundingBox></layout:generalGlyph><layout:generalGlyph layout:id="sa2755_glyph" layout:reference="sa2755"><layout:boundingBox><layout:position layout:x="7339.0" layout:y="1209.0" /><layout:dimensions layout:height="40.0" layout:width="80.0" /></layout:boundingBox></layout:generalGlyph><layout:generalGlyph layout:id="sa2756_glyph" layout:reference="sa2756"><layout:boundingBox><layout:position layout:x="7515.0" layout:y="1160.0" /><layout:dimensions layout:height="40.0" layout:width="80.0" /></layout:boundingBox></layout:generalGlyph><layout:generalGlyph layout:id="sa2759_glyph" layout:reference="sa2759"><layout:boundingBox><layout:position layout:x="7605.0" layout:y="1039.0" /><layout:dimensions layout:height="40.0" layout:width="80.0" /></layout:boundingBox></layout:generalGlyph><layout:generalGlyph layout:id="sa2760_glyph" layout:reference="sa2760"><layout:boundingBox><layout:position layout:x="7607.0" layout:y="1133.0" /><layout:dimensions layout:height="40.0" layout:width="80.0" /></layout:boundingBox></layout:generalGlyph><layout:generalGlyph layout:id="sa2762_glyph" layout:reference="sa2762"><layout:boundingBox><layout:position layout:x="7514.0" layout:y="958.0" /><layout:dimensions layout:height="40.0" layout:width="80.0" /></layout:boundingBox></layout:generalGlyph><layout:generalGlyph layout:id="sa2763_glyph" layout:reference="sa2763"><layout:boundingBox><layout:position layout:x="7516.0" layout:y="1212.0" /><layout:dimensions layout:height="40.0" layout:width="80.0" /></layout:boundingBox></layout:generalGlyph><layout:generalGlyph layout:id="sa2764_glyph" layout:reference="sa2764"><layout:boundingBox><layout:position layout:x="7598.5" layout:y="730.5" /><layout:dimensions layout:height="32.0" layout:width="142.0" /></layout:boundingBox></layout:generalGlyph><layout:generalGlyph layout:id="sa2766_glyph" layout:reference="sa2766"><layout:boundingBox><layout:position layout:x="7647.5" layout:y="786.5" /><layout:dimensions layout:height="30.0" layout:width="37.0" /></layout:boundingBox></layout:generalGlyph><layout:generalGlyph layout:id="sa2769_glyph" layout:reference="sa2769"><layout:boundingBox><layout:position layout:x="7698.0" layout:y="897.0" /><layout:dimensions layout:height="50.0" layout:width="80.0" /></layout:boundingBox></layout:generalGlyph><layout:generalGlyph layout:id="sa2770_glyph" layout:reference="sa2770"><layout:boundingBox><layout:position layout:x="7698.0" layout:y="819.0" /><layout:dimensions layout:height="50.0" layout:width="80.0" /></layout:boundingBox></layout:generalGlyph><layout:generalGlyph layout:id="sa2771_glyph" layout:reference="sa2771"><layout:boundingBox><layout:position layout:x="7703.0" layout:y="947.0" /><layout:dimensions layout:height="50.0" layout:width="80.0" /></layout:boundingBox></layout:generalGlyph><layout:generalGlyph layout:id="sa2772_glyph" layout:reference="sa2772"><layout:boundingBox><layout:position layout:x="7703.0" layout:y="1017.0" /><layout:dimensions layout:height="50.0" layout:width="80.0" /></layout:boundingBox></layout:generalGlyph><layout:generalGlyph layout:id="sa2774_glyph" layout:reference="sa2774"><layout:boundingBox><layout:position layout:x="7706.0" layout:y="1267.0" /><layout:dimensions layout:height="50.0" layout:width="80.0" /></layout:boundingBox></layout:generalGlyph><layout:generalGlyph layout:id="sa2775_glyph" layout:reference="sa2775"><layout:boundingBox><layout:position layout:x="7516.0" layout:y="1266.0" /><layout:dimensions layout:height="40.0" layout:width="80.0" /></layout:boundingBox></layout:generalGlyph><layout:generalGlyph layout:id="sa2776_glyph" layout:reference="sa2776"><layout:boundingBox><layout:position layout:x="7519.0" layout:y="1320.0" /><layout:dimensions layout:height="40.0" layout:width="80.0" /></layout:boundingBox></layout:generalGlyph><layout:generalGlyph layout:id="sa2780_glyph" layout:reference="sa2780"><layout:boundingBox><layout:position layout:x="756.0" layout:y="58.0" /><layout:dimensions layout:height="50.0" layout:width="80.0" /></layout:boundingBox></layout:generalGlyph><layout:generalGlyph layout:id="sa2783_glyph" layout:reference="sa2783"><layout:boundingBox><layout:position layout:x="851.0" layout:y="187.0" /><layout:dimensions layout:height="40.0" layout:width="80.0" /></layout:boundingBox></layout:generalGlyph><layout:generalGlyph layout:id="sa2799_glyph" layout:reference="sa2799"><layout:boundingBox><layout:position layout:x="3649.0" layout:y="3020.0" /><layout:dimensions layout:height="40.0" layout:width="80.0" /></layout:boundingBox></layout:generalGlyph><layout:generalGlyph layout:id="sa2800_glyph" layout:reference="sa2800"><layout:boundingBox><layout:position layout:x="3648.0" layout:y="3084.0" /><layout:dimensions layout:height="40.0" layout:width="80.0" /></layout:boundingBox></layout:generalGlyph><layout:generalGlyph layout:id="sa2814_glyph" layout:reference="sa2814"><layout:boundingBox><layout:position layout:x="4504.0" layout:y="4645.0" /><layout:dimensions layout:height="40.0" layout:width="80.0" /></layout:boundingBox></layout:generalGlyph><layout:generalGlyph layout:id="sa2816_glyph" layout:reference="sa2816"><layout:boundingBox><layout:position layout:x="3941.0" layout:y="343.5" /><layout:dimensions layout:height="25.0" layout:width="70.0" /></layout:boundingBox></layout:generalGlyph><layout:generalGlyph layout:id="sa2817_glyph" layout:reference="sa2817"><layout:boundingBox><layout:position layout:x="3818.0" layout:y="342.5" /><layout:dimensions layout:height="25.0" layout:width="70.0" /></layout:boundingBox></layout:generalGlyph><layout:generalGlyph layout:id="sa2818_glyph" layout:reference="sa2818"><layout:boundingBox><layout:position layout:x="3818.0" layout:y="432.5" /><layout:dimensions layout:height="25.0" layout:width="70.0" /></layout:boundingBox></layout:generalGlyph><layout:generalGlyph layout:id="sa2819_glyph" layout:reference="sa2819"><layout:boundingBox><layout:position layout:x="3815.0" layout:y="524.5" /><layout:dimensions layout:height="25.0" layout:width="77.0" /></layout:boundingBox></layout:generalGlyph><layout:generalGlyph layout:id="sa2820_glyph" layout:reference="sa2820"><layout:boundingBox><layout:position layout:x="3813.0" layout:y="602.5" /><layout:dimensions layout:height="28.0" layout:width="81.0" /></layout:boundingBox></layout:generalGlyph><layout:generalGlyph layout:id="sa2821_glyph" layout:reference="sa2821"><layout:boundingBox><layout:position layout:x="3814.0" layout:y="700.5" /><layout:dimensions layout:height="28.0" layout:width="79.0" /></layout:boundingBox></layout:generalGlyph><layout:generalGlyph layout:id="sa2822_glyph" layout:reference="sa2822"><layout:boundingBox><layout:position layout:x="3811.0" layout:y="776.5" /><layout:dimensions layout:height="27.0" layout:width="86.0" /></layout:boundingBox></layout:generalGlyph><layout:generalGlyph layout:id="sa2823_glyph" layout:reference="sa2823"><layout:boundingBox><layout:position layout:x="4162.0" layout:y="342.0" /><layout:dimensions layout:height="40.0" layout:width="80.0" /></layout:boundingBox></layout:generalGlyph><layout:generalGlyph layout:id="sa2824_glyph" layout:reference="sa2824"><layout:boundingBox><layout:position layout:x="4162.0" layout:y="421.0" /><layout:dimensions layout:height="40.0" layout:width="80.0" /></layout:boundingBox></layout:generalGlyph><layout:generalGlyph layout:id="sa2826_glyph" layout:reference="sa2826"><layout:boundingBox><layout:position layout:x="4041.0" layout:y="421.0" /><layout:dimensions layout:height="40.0" layout:width="80.0" /></layout:boundingBox></layout:generalGlyph><layout:generalGlyph layout:id="sa2828_glyph" layout:reference="sa2828"><layout:boundingBox><layout:position layout:x="4101.0" layout:y="602.0" /><layout:dimensions layout:height="40.0" layout:width="80.0" /></layout:boundingBox></layout:generalGlyph><layout:generalGlyph layout:id="sa2829_glyph" layout:reference="sa2829"><layout:boundingBox><layout:position layout:x="3757.0" layout:y="294.0" /><layout:dimensions layout:height="40.0" layout:width="80.0" /></layout:boundingBox></layout:generalGlyph><layout:generalGlyph layout:id="sa2830_glyph" layout:reference="sa2830"><layout:boundingBox><layout:position layout:x="3630.0" layout:y="434.0" /><layout:dimensions layout:height="39.0" layout:width="162.0" /></layout:boundingBox></layout:generalGlyph><layout:generalGlyph layout:id="sa2831_glyph" layout:reference="sa2831"><layout:boundingBox><layout:position layout:x="3860.0" layout:y="900.0" /><layout:dimensions layout:height="40.0" layout:width="255.0" /></layout:boundingBox></layout:generalGlyph><layout:generalGlyph layout:id="sa2832_glyph" layout:reference="sa2832"><layout:boundingBox><layout:position layout:x="3893.0" layout:y="393.0" /><layout:dimensions layout:height="40.0" layout:width="80.0" /></layout:boundingBox></layout:generalGlyph><layout:generalGlyph layout:id="sa2834_glyph" layout:reference="sa2834"><layout:boundingBox><layout:position layout:x="3950.0" layout:y="692.0" /><layout:dimensions layout:height="40.0" layout:width="80.0" /></layout:boundingBox></layout:generalGlyph><layout:generalGlyph layout:id="sa2835_glyph" layout:reference="sa2835"><layout:boundingBox><layout:position layout:x="3939.0" layout:y="828.0" /><layout:dimensions layout:height="41.0" layout:width="128.0" /></layout:boundingBox></layout:generalGlyph><layout:generalGlyph layout:id="sa2836_glyph" layout:reference="sa2836"><layout:boundingBox><layout:position layout:x="3818.0" layout:y="837.5" /><layout:dimensions layout:height="25.0" layout:width="70.0" /></layout:boundingBox></layout:generalGlyph><layout:generalGlyph layout:id="sa2837_glyph" layout:reference="sa2837"><layout:boundingBox><layout:position layout:x="3920.0" layout:y="442.5" /><layout:dimensions layout:height="25.0" layout:width="70.0" /></layout:boundingBox></layout:generalGlyph><layout:generalGlyph layout:id="sa2838_glyph" layout:reference="sa2838"><layout:boundingBox><layout:position layout:x="3921.0" layout:y="506.5" /><layout:dimensions layout:height="25.0" layout:width="70.0" /></layout:boundingBox></layout:generalGlyph><layout:generalGlyph layout:id="sa2839_glyph" layout:reference="sa2839"><layout:boundingBox><layout:position layout:x="3889.0" layout:y="961.0" /><layout:dimensions layout:height="40.0" layout:width="224.0" /></layout:boundingBox></layout:generalGlyph><layout:generalGlyph layout:id="sa2840_glyph" layout:reference="sa2840"><layout:boundingBox><layout:position layout:x="3797.0" layout:y="1016.0" /><layout:dimensions layout:height="38.0" layout:width="344.0" /></layout:boundingBox></layout:generalGlyph><layout:generalGlyph layout:id="sa2841_glyph" layout:reference="sa2841"><layout:boundingBox><layout:position layout:x="4007.0" layout:y="761.0" /><layout:dimensions layout:height="40.0" layout:width="80.0" /></layout:boundingBox></layout:generalGlyph><layout:generalGlyph layout:id="sa2843_glyph" layout:reference="sa2843"><layout:boundingBox><layout:position layout:x="4441.0" layout:y="398.0" /><layout:dimensions layout:height="40.0" layout:width="80.0" /></layout:boundingBox></layout:generalGlyph><layout:generalGlyph layout:id="sa2845_glyph" layout:reference="sa2845"><layout:boundingBox><layout:position layout:x="4312.0" layout:y="316.0" /><layout:dimensions layout:height="40.0" layout:width="80.0" /></layout:boundingBox></layout:generalGlyph><layout:generalGlyph layout:id="sa2846_glyph" layout:reference="sa2846"><layout:boundingBox><layout:position layout:x="4311.0" layout:y="385.0" /><layout:dimensions layout:height="40.0" layout:width="80.0" /></layout:boundingBox></layout:generalGlyph><layout:generalGlyph layout:id="sa2847_glyph" layout:reference="sa2847"><layout:boundingBox><layout:position layout:x="4406.0" layout:y="284.0" /><layout:dimensions layout:height="29.0" layout:width="125.0" /></layout:boundingBox></layout:generalGlyph><layout:generalGlyph layout:id="sa2848_glyph" layout:reference="sa2848"><layout:boundingBox><layout:position layout:x="7648.0" layout:y="3025.0" /><layout:dimensions layout:height="30.0" layout:width="136.0" /></layout:boundingBox></layout:generalGlyph><layout:generalGlyph layout:id="sa2849_glyph" layout:reference="sa2849"><layout:boundingBox><layout:position layout:x="7659.0" layout:y="3201.0" /><layout:dimensions layout:height="40.0" layout:width="80.0" /></layout:boundingBox></layout:generalGlyph><layout:generalGlyph layout:id="sa2850_glyph" layout:reference="sa2850"><layout:boundingBox><layout:position layout:x="7659.0" layout:y="3254.0" /><layout:dimensions layout:height="40.0" layout:width="80.0" /></layout:boundingBox></layout:generalGlyph><layout:generalGlyph layout:id="sa2851_glyph" layout:reference="sa2851"><layout:boundingBox><layout:position layout:x="7629.0" layout:y="2973.0" /><layout:dimensions layout:height="31.0" layout:width="179.0" /></layout:boundingBox></layout:generalGlyph><layout:generalGlyph layout:id="sa2852_glyph" layout:reference="sa2852"><layout:boundingBox><layout:position layout:x="7658.0" layout:y="2906.0" /><layout:dimensions layout:height="30.0" layout:width="122.0" /></layout:boundingBox></layout:generalGlyph><layout:generalGlyph layout:id="sa2853_glyph" layout:reference="sa2853"><layout:boundingBox><layout:position layout:x="7509.0" layout:y="2893.5" /><layout:dimensions layout:height="25.0" layout:width="72.0" /></layout:boundingBox></layout:generalGlyph><layout:generalGlyph layout:id="sa2854_glyph" layout:reference="sa2854"><layout:boundingBox><layout:position layout:x="7506.0" layout:y="2923.5" /><layout:dimensions layout:height="25.0" layout:width="81.0" /></layout:boundingBox></layout:generalGlyph><layout:generalGlyph layout:id="sa2855_glyph" layout:reference="sa2855"><layout:boundingBox><layout:position layout:x="7782.0" layout:y="3167.0" /><layout:dimensions layout:height="40.0" layout:width="80.0" /></layout:boundingBox></layout:generalGlyph><layout:generalGlyph layout:id="sa2856_glyph" layout:reference="sa2856"><layout:boundingBox><layout:position layout:x="7783.0" layout:y="3233.0" /><layout:dimensions layout:height="40.0" layout:width="80.0" /></layout:boundingBox></layout:generalGlyph><layout:generalGlyph layout:id="sa2857_glyph" layout:reference="sa2857"><layout:boundingBox><layout:position layout:x="7780.0" layout:y="3061.0" /><layout:dimensions layout:height="40.0" layout:width="82.0" /></layout:boundingBox></layout:generalGlyph><layout:generalGlyph layout:id="sa2863_glyph" layout:reference="sa2863"><layout:boundingBox><layout:position layout:x="7285.0" layout:y="318.0" /><layout:dimensions layout:height="38.0" layout:width="79.0" /></layout:boundingBox></layout:generalGlyph><layout:generalGlyph layout:id="sa2864_glyph" layout:reference="sa2864"><layout:boundingBox><layout:position layout:x="7063.0" layout:y="4629.5" /><layout:dimensions layout:height="25.0" layout:width="112.0" /></layout:boundingBox></layout:generalGlyph></layout:listOfAdditionalGraphicalObjects></layout:layout></layout:listOfLayouts><qual:listOfQualitativeSpecies><qual:qualitativeSpecies qual:compartment="comp1" qual:constant="false" qual:id="csa154" qual:maxLevel="1" qual:name="PSPHL-APP-APBB1-DAB-ENAH-cytoskelton_complex"><annotation><rdf:RDF><rdf:Description rdf:about="#s3251"><bqbiol:isDescribedBy><rdf:Bag><rdf:li rdf:resource="urn:casq:function:APP&amp;DAB" /></rdf:Bag></bqbiol:isDescribedBy><bqbiol:isDescribedBy><rdf:Bag><rdf:li rdf:resource="urn:casq:cdid:s3251" /></rdf:Bag></bqbiol:isDescribedBy></rdf:Description></rdf:RDF></annotation></qual:qualitativeSpecies><qual:qualitativeSpecies qual:compartment="comp1" qual:constant="false" qual:id="csa3" qual:maxLevel="1" qual:name="G-Secretase_complex_neuron"><annotation><rdf:RDF><rdf:Description rdf:about="#s2835"><bqbiol:isDescribedBy><rdf:Bag><rdf:li rdf:resource="urn:casq:function:PSEN" /></rdf:Bag></bqbiol:isDescribedBy><bqbiol:isDescribedBy><rdf:Bag><rdf:li rdf:resource="urn:casq:cdid:s2835" /></rdf:Bag></bqbiol:isDescribedBy></rdf:Description></rdf:RDF></annotation></qual:qualitativeSpecies><qual:qualitativeSpecies qual:compartment="comp1" qual:constant="true" qual:id="csa4" qual:maxLevel="1" qual:name="LRP1-AmyloidB-APOE-LPL_complex"><annotation><rdf:RDF><rdf:Description rdf:about="#s3369"><bqbiol:isDescribedBy><rdf:Bag><rdf:li rdf:resource="urn:casq:function:LRP1-AmyloidB-APOE-LPL_complex" /></rdf:Bag></bqbiol:isDescribedBy><bqbiol:isDescribedBy><rdf:Bag><rdf:li rdf:resource="urn:casq:cdid:s3369" /></rdf:Bag></bqbiol:isDescribedBy></rdf:Description></rdf:RDF></annotation></qual:qualitativeSpecies><qual:qualitativeSpecies qual:compartment="comp1" qual:constant="false" qual:id="csa5" qual:maxLevel="1" qual:name="TNFRSF1A-FADD-CASP8_complex"><annotation><rdf:RDF><rdf:Description rdf:about="#s55"><bqbiol:isVersionOf><rdf:Bag><rdf:li rdf:resource="urn:miriam:uniprot:Q14790" /></rdf:Bag></bqbiol:isVersionOf><bqbiol:isDescribedBy><rdf:Bag><rdf:li rdf:resource="urn:casq:function:TNFRSF1A&amp;FADD" /></rdf:Bag></bqbiol:isDescribedBy><bqbiol:isDescribedBy><rdf:Bag><rdf:li rdf:resource="urn:casq:cdid:s3179" /></rdf:Bag></bqbiol:isDescribedBy><bqbiol:isDescribedBy><rdf:Bag><rdf:li rdf:resource="urn:casq:function:TNFRSF1A-FADD-CASP8_complex" /></rdf:Bag></bqbiol:isDescribedBy><bqbiol:isDescribedBy><rdf:Bag><rdf:li rdf:resource="urn:casq:cdid:s55" /></rdf:Bag></bqbiol:isDescribedBy></rdf:Description></rdf:RDF></annotation></qual:qualitativeSpecies><qual:qualitativeSpecies qual:compartment="comp1" qual:constant="false" qual:id="csa6" qual:maxLevel="1" qual:name="TNFRSF1A-FADD_complex"><annotation><rdf:RDF><rdf:Description rdf:about="#s3180"><bqbiol:isDescribedBy><rdf:Bag><rdf:li rdf:resource="urn:casq:function:TNFRSF1A-FADD-CASP8_complex" /></rdf:Bag></bqbiol:isDescribedBy><bqbiol:isDescribedBy><rdf:Bag><rdf:li rdf:resource="urn:casq:cdid:s3180" /></rdf:Bag></bqbiol:isDescribedBy></rdf:Description></rdf:RDF></annotation></qual:qualitativeSpecies><qual:qualitativeSpecies qual:compartment="comp1" qual:constant="true" qual:id="csa9" qual:maxLevel="1" qual:name="CDK5-IL12A_complex"><annotation><rdf:RDF><rdf:Description rdf:about="#s3222"><bqbiol:isDescribedBy><rdf:Bag><rdf:li rdf:resource="urn:casq:function:CDK5-IL12A_complex" /></rdf:Bag></bqbiol:isDescribedBy><bqbiol:isDescribedBy><rdf:Bag><rdf:li rdf:resource="urn:casq:cdid:s3222" /></rdf:Bag></bqbiol:isDescribedBy></rdf:Description></rdf:RDF></annotation></qual:qualitativeSpecies><qual:qualitativeSpecies qual:compartment="comp1" qual:constant="false" qual:id="csa11" qual:maxLevel="1" qual:name="ITPR-IP3_complex"><annotation><rdf:RDF><rdf:Description rdf:about="#s3028"><bqbiol:isVersionOf><rdf:Bag><rdf:li rdf:resource="urn:miriam:pubchem.substance:7888442" /></rdf:Bag></bqbiol:isVersionOf><bqbiol:isVersionOf><rdf:Bag><rdf:li rdf:resource="urn:miriam:uniprot:?query=itpr" /></rdf:Bag></bqbiol:isVersionOf><bqbiol:isDescribedBy><rdf:Bag><rdf:li rdf:resource="urn:casq:function:mutant PSEN|KCNIP3-mutant PSEN_complex|DAG-IP3_complex" /></rdf:Bag></bqbiol:isDescribedBy><bqbiol:isDescribedBy><rdf:Bag><rdf:li rdf:resource="urn:casq:cdid:s3252" /></rdf:Bag></bqbiol:isDescribedBy></rdf:Description></rdf:RDF></annotation></qual:qualitativeSpecies><qual:qualitativeSpecies qual:compartment="comp1" qual:constant="false" qual:id="csa12" qual:maxLevel="1" qual:name="APP-SORL1-VPS29-VPS35-SNX-VPS26A_complex"><annotation><rdf:RDF><rdf:Description rdf:about="#s3277"><bqbiol:isDescribedBy><rdf:Bag><rdf:li rdf:resource="urn:casq:function:APP&amp;SORL1" /></rdf:Bag></bqbiol:isDescribedBy><bqbiol:isDescribedBy><rdf:Bag><rdf:li rdf:resource="urn:casq:cdid:s3277" /></rdf:Bag></bqbiol:isDescribedBy></rdf:Description></rdf:RDF></annotation></qual:qualitativeSpecies><qual:qualitativeSpecies qual:compartment="comp1" qual:constant="true" qual:id="csa174" qual:maxLevel="1" qual:name="NFKBI-NFKB1-RELA_complex_neuron"><annotation><rdf:RDF><rdf:Description rdf:about="#s3472"><bqbiol:isDescribedBy><rdf:Bag><rdf:li rdf:resource="urn:casq:function:NFKBI-NFKB1-RELA_complex" /></rdf:Bag></bqbiol:isDescribedBy><bqbiol:isDescribedBy><rdf:Bag><rdf:li rdf:resource="urn:casq:cdid:s3472" /></rdf:Bag></bqbiol:isDescribedBy></rdf:Description></rdf:RDF></annotation></qual:qualitativeSpecies><qual:qualitativeSpecies qual:compartment="comp1" qual:constant="false" qual:id="csa256" qual:maxLevel="1" qual:name="APP-APBB1-ABL_complex"><annotation><rdf:RDF><rdf:Description rdf:about="#s3325"><bqbiol:isDescribedBy><rdf:Bag><rdf:li rdf:resource="urn:casq:function:APP-APBB1_complex&amp;ABL" /></rdf:Bag></bqbiol:isDescribedBy><bqbiol:isDescribedBy><rdf:Bag><rdf:li rdf:resource="urn:casq:cdid:s3325" /></rdf:Bag></bqbiol:isDescribedBy></rdf:Description></rdf:RDF></annotation></qual:qualitativeSpecies><qual:qualitativeSpecies qual:compartment="comp1" qual:constant="false" qual:id="csa19" qual:maxLevel="1" qual:name="MAC: membrane attack complex_complex"><annotation><rdf:RDF><rdf:Description rdf:about="#s364"><bqbiol:isDescribedBy><rdf:Bag><rdf:li rdf:resource="urn:casq:function:Microglia Activation_phenotype|Microglia Activation_phenotype" /></rdf:Bag></bqbiol:isDescribedBy><bqbiol:isDescribedBy><rdf:Bag><rdf:li rdf:resource="urn:casq:cdid:s364" /></rdf:Bag></bqbiol:isDescribedBy></rdf:Description></rdf:RDF></annotation></qual:qualitativeSpecies><qual:qualitativeSpecies qual:compartment="comp1" qual:constant="false" qual:id="csa97" qual:maxLevel="1" qual:name="APBB1-AICD_complex_neuron"><annotation><rdf:RDF><rdf:Description rdf:about="#s3372"><bqbiol:isDescribedBy><rdf:Bag><rdf:li rdf:resource="urn:casq:function:APP-APBB1_complex|AICD&amp;APBB1" /></rdf:Bag></bqbiol:isDescribedBy><bqbiol:isDescribedBy><rdf:Bag><rdf:li rdf:resource="urn:casq:cdid:s3372" /></rdf:Bag></bqbiol:isDescribedBy></rdf:Description></rdf:RDF></annotation></qual:qualitativeSpecies><qual:qualitativeSpecies qual:compartment="comp1" qual:constant="false" qual:id="csa22" qual:maxLevel="1" qual:name="APP-GAPDH_complex"><annotation><rdf:RDF><rdf:Description rdf:about="#s3343"><bqbiol:isDescribedBy><rdf:Bag><rdf:li rdf:resource="urn:casq:function:APP&amp;GAPDH" /></rdf:Bag></bqbiol:isDescribedBy><bqbiol:isDescribedBy><rdf:Bag><rdf:li rdf:resource="urn:casq:cdid:s3343" /></rdf:Bag></bqbiol:isDescribedBy></rdf:Description></rdf:RDF></annotation></qual:qualitativeSpecies><qual:qualitativeSpecies qual:compartment="comp1" qual:constant="false" qual:id="csa280" qual:maxLevel="1" qual:name="Unknown receptor-Oligomeric AmyloicB_complex"><annotation><rdf:RDF><rdf:Description rdf:about="#s3317"><bqbiol:isDescribedBy><rdf:Bag><rdf:li rdf:resource="urn:casq:function:Unknown receptor_unknown|Unknown receptor_unknown" /></rdf:Bag></bqbiol:isDescribedBy><bqbiol:isDescribedBy><rdf:Bag><rdf:li rdf:resource="urn:casq:cdid:s3317" /></rdf:Bag></bqbiol:isDescribedBy></rdf:Description></rdf:RDF></annotation></qual:qualitativeSpecies><qual:qualitativeSpecies qual:compartment="comp1" qual:constant="true" qual:id="csa27" qual:maxLevel="1" qual:name="TNFRSF21-N-APP_complex"><annotation><rdf:RDF><rdf:Description rdf:about="#s500"><bqbiol:isVersionOf><rdf:Bag><rdf:li rdf:resource="urn:miriam:uniprot:O75509" /></rdf:Bag></bqbiol:isVersionOf><bqbiol:isDescribedBy><rdf:Bag><rdf:li rdf:resource="urn:casq:function:TNFRSF21-N-APP_complex" /></rdf:Bag></bqbiol:isDescribedBy><bqbiol:isDescribedBy><rdf:Bag><rdf:li rdf:resource="urn:casq:cdid:s3330" /></rdf:Bag></bqbiol:isDescribedBy></rdf:Description></rdf:RDF></annotation></qual:qualitativeSpecies><qual:qualitativeSpecies qual:compartment="comp1" qual:constant="false" qual:id="csa155" qual:maxLevel="1" qual:name="DKK1-KREMEN2-LRP5/6_complex"><annotation><rdf:RDF><rdf:Description rdf:about="#s3253"><bqbiol:isDescribedBy><rdf:Bag><rdf:li rdf:resource="urn:casq:function:LRP5/6" /></rdf:Bag></bqbiol:isDescribedBy><bqbiol:isDescribedBy><rdf:Bag><rdf:li rdf:resource="urn:casq:cdid:s3253" /></rdf:Bag></bqbiol:isDescribedBy></rdf:Description></rdf:RDF></annotation></qual:qualitativeSpecies><qual:qualitativeSpecies qual:compartment="comp1" qual:constant="false" qual:id="csa29" qual:maxLevel="1" qual:name="NR1H-24-OH-Chol_complex"><annotation><rdf:RDF><rdf:Description rdf:about="#s522"><bqbiol:isVersionOf><rdf:Bag><rdf:li rdf:resource="urn:miriam:uniprot:?query=nr1h" /></rdf:Bag></bqbiol:isVersionOf><bqbiol:isDescribedBy><rdf:Bag><rdf:li rdf:resource="urn:casq:function:24-OH-Chol_simple_molecule" /></rdf:Bag></bqbiol:isDescribedBy><bqbiol:isDescribedBy><rdf:Bag><rdf:li rdf:resource="urn:casq:cdid:s3332" /></rdf:Bag></bqbiol:isDescribedBy></rdf:Description></rdf:RDF></annotation></qual:qualitativeSpecies><qual:qualitativeSpecies qual:compartment="comp1" qual:constant="false" qual:id="csa30" qual:maxLevel="1" qual:name="APOE-cholesterol_complex_astrocyte"><annotation><rdf:RDF><rdf:Description rdf:about="#s123"><bqbiol:isVersionOf><rdf:Bag><rdf:li rdf:resource="urn:miriam:uniprot:P02649" /></rdf:Bag></bqbiol:isVersionOf><bqbiol:isVersionOf><rdf:Bag><rdf:li rdf:resource="urn:miriam:pubchem.substance:74414" /></rdf:Bag></bqbiol:isVersionOf><bqbiol:isDescribedBy><rdf:Bag><rdf:li rdf:resource="urn:casq:function:acetyl-CoA_simple_molecule&amp;NR1H-24-OH-Chol_complex" /></rdf:Bag></bqbiol:isDescribedBy><bqbiol:isDescribedBy><rdf:Bag><rdf:li rdf:resource="urn:casq:cdid:s3342" /></rdf:Bag></bqbiol:isDescribedBy></rdf:Description></rdf:RDF></annotation></qual:qualitativeSpecies><qual:qualitativeSpecies qual:compartment="comp1" qual:constant="false" qual:id="csa271" qual:maxLevel="1" qual:name="GRIA-glutamate_complex"><annotation><rdf:RDF><rdf:Description rdf:about="#s3309"><bqbiol:isDescribedBy><rdf:Bag><rdf:li rdf:resource="urn:casq:function:GRIA" /></rdf:Bag></bqbiol:isDescribedBy><bqbiol:isDescribedBy><rdf:Bag><rdf:li rdf:resource="urn:casq:cdid:s3309" /></rdf:Bag></bqbiol:isDescribedBy></rdf:Description></rdf:RDF></annotation></qual:qualitativeSpecies><qual:qualitativeSpecies qual:compartment="comp1" qual:constant="true" qual:id="csa33" qual:maxLevel="1" qual:name="PRIM1-PCLB-APEX1-POLD1-replication origin_complex"><annotation><rdf:RDF><rdf:Description rdf:about="#s3341"><bqbiol:isDescribedBy><rdf:Bag><rdf:li rdf:resource="urn:casq:function:PRIM1-PCLB-APEX1-POLD1-replication origin_complex" /></rdf:Bag></bqbiol:isDescribedBy><bqbiol:isDescribedBy><rdf:Bag><rdf:li rdf:resource="urn:casq:cdid:s3341" /></rdf:Bag></bqbiol:isDescribedBy></rdf:Description></rdf:RDF></annotation></qual:qualitativeSpecies><qual:qualitativeSpecies qual:compartment="comp1" qual:constant="false" qual:id="csa32" qual:maxLevel="1" qual:name="PRIM1-PCLB-APEX1-POLD1_complex"><annotation><rdf:RDF><rdf:Description rdf:about="#s3335"><bqbiol:isDescribedBy><rdf:Bag><rdf:li rdf:resource="urn:casq:function:PRIM1-PCLB-APEX1-POLD1-replication origin_complex&amp;AmyloidB" /></rdf:Bag></bqbiol:isDescribedBy><bqbiol:isDescribedBy><rdf:Bag><rdf:li rdf:resource="urn:casq:cdid:s3335" /></rdf:Bag></bqbiol:isDescribedBy></rdf:Description></rdf:RDF></annotation></qual:qualitativeSpecies><qual:qualitativeSpecies qual:compartment="comp1" qual:constant="false" qual:id="csa42" qual:maxLevel="1" qual:name="NCOA-RXR-RARA-ATRA_complex"><annotation><rdf:RDF><rdf:Description rdf:about="#s3185"><bqbiol:isDescribedBy><rdf:Bag><rdf:li rdf:resource="urn:casq:function:ATRA_simple_molecule&amp;NCOR1-RXR-RARA_complex" /></rdf:Bag></bqbiol:isDescribedBy><bqbiol:isDescribedBy><rdf:Bag><rdf:li rdf:resource="urn:casq:cdid:s3185" /></rdf:Bag></bqbiol:isDescribedBy></rdf:Description></rdf:RDF></annotation></qual:qualitativeSpecies><qual:qualitativeSpecies qual:compartment="comp1" qual:constant="false" qual:id="csa35" qual:maxLevel="1" qual:name="APAF1-CASP9_complex"><annotation><rdf:RDF><rdf:Description rdf:about="#s450"><bqbiol:isVersionOf><rdf:Bag><rdf:li rdf:resource="urn:miriam:uniprot:P55211" /></rdf:Bag></bqbiol:isVersionOf><bqbiol:isVersionOf><rdf:Bag><rdf:li rdf:resource="urn:miriam:uniprot:O14727" /></rdf:Bag></bqbiol:isVersionOf><bqbiol:isDescribedBy><rdf:Bag><rdf:li rdf:resource="urn:casq:function:!AKT1_phosphorylated_phosphorylated|APAF1&amp;CYC|MAPK8_phosphorylated" /></rdf:Bag></bqbiol:isDescribedBy><bqbiol:isDescribedBy><rdf:Bag><rdf:li rdf:resource="urn:casq:cdid:s3347" /></rdf:Bag></bqbiol:isDescribedBy></rdf:Description></rdf:RDF></annotation></qual:qualitativeSpecies><qual:qualitativeSpecies qual:compartment="comp1" qual:constant="true" qual:id="csa41" qual:maxLevel="1" qual:name="NCOR1-RXR-RARA_complex"><annotation><rdf:RDF><rdf:Description rdf:about="#s3186"><bqbiol:isDescribedBy><rdf:Bag><rdf:li rdf:resource="urn:casq:function:NCOR1-RXR-RARA_complex" /></rdf:Bag></bqbiol:isDescribedBy><bqbiol:isDescribedBy><rdf:Bag><rdf:li rdf:resource="urn:casq:cdid:s3186" /></rdf:Bag></bqbiol:isDescribedBy></rdf:Description></rdf:RDF></annotation></qual:qualitativeSpecies><qual:qualitativeSpecies qual:compartment="comp1" qual:constant="false" qual:id="csa248" qual:maxLevel="1" qual:name="unknown receptor-sAPPA_complex"><annotation><rdf:RDF><rdf:Description rdf:about="#s3287"><bqbiol:isDescribedBy><rdf:Bag><rdf:li rdf:resource="urn:casq:function:Unknown receptor_unknown" /></rdf:Bag></bqbiol:isDescribedBy><bqbiol:isDescribedBy><rdf:Bag><rdf:li rdf:resource="urn:casq:cdid:s3287" /></rdf:Bag></bqbiol:isDescribedBy></rdf:Description></rdf:RDF></annotation></qual:qualitativeSpecies><qual:qualitativeSpecies qual:compartment="comp1" qual:constant="false" qual:id="csa34" qual:maxLevel="1" qual:name="PRIM-APEX1-POLD1-replication origin_complex"><annotation><rdf:RDF><rdf:Description rdf:about="#s3334"><bqbiol:isDescribedBy><rdf:Bag><rdf:li rdf:resource="urn:casq:function:PRIM1-PCLB-APEX1-POLD1_complex" /></rdf:Bag></bqbiol:isDescribedBy><bqbiol:isDescribedBy><rdf:Bag><rdf:li rdf:resource="urn:casq:cdid:s3334" /></rdf:Bag></bqbiol:isDescribedBy></rdf:Description></rdf:RDF></annotation></qual:qualitativeSpecies><qual:qualitativeSpecies qual:compartment="comp1" qual:constant="true" qual:id="csa54" qual:maxLevel="1" qual:name="FZD-LRP5/6-CSNK1A1_complex"><annotation><rdf:RDF><rdf:Description rdf:about="#s3322"><bqbiol:isDescribedBy><rdf:Bag><rdf:li rdf:resource="urn:casq:function:FZD-LRP5/6-CSNK1A1_complex" /></rdf:Bag></bqbiol:isDescribedBy><bqbiol:isDescribedBy><rdf:Bag><rdf:li rdf:resource="urn:casq:cdid:s3322" /></rdf:Bag></bqbiol:isDescribedBy></rdf:Description></rdf:RDF></annotation></qual:qualitativeSpecies><qual:qualitativeSpecies qual:compartment="comp1" qual:constant="false" qual:id="csa17" qual:maxLevel="1" qual:name="APPBP1-APP_complex"><annotation><rdf:RDF><rdf:Description rdf:about="#s3324"><bqbiol:isDescribedBy><rdf:Bag><rdf:li rdf:resource="urn:casq:function:APPBP1&amp;APP" /></rdf:Bag></bqbiol:isDescribedBy><bqbiol:isDescribedBy><rdf:Bag><rdf:li rdf:resource="urn:casq:cdid:s3324" /></rdf:Bag></bqbiol:isDescribedBy></rdf:Description></rdf:RDF></annotation></qual:qualitativeSpecies><qual:qualitativeSpecies qual:compartment="comp1" qual:constant="false" qual:id="csa55" qual:maxLevel="1" qual:name="APC-GSK3B-AXIN-CTNNB1_complex"><annotation><rdf:RDF><rdf:Description rdf:about="#s3258"><bqbiol:isDescribedBy><rdf:Bag><rdf:li rdf:resource="urn:casq:function:APC-AXIN-GSK3B-CTNNB1_complex&amp;!APC-AXIN-GSK3B-CTNNB1_complex|APC-AXIN-GSK3B-CTNNB1_complex|APC-AXIN-GSK3B-CTNNB1_complex" /></rdf:Bag></bqbiol:isDescribedBy><bqbiol:isDescribedBy><rdf:Bag><rdf:li rdf:resource="urn:casq:cdid:s3258" /></rdf:Bag></bqbiol:isDescribedBy></rdf:Description></rdf:RDF></annotation></qual:qualitativeSpecies><qual:qualitativeSpecies qual:compartment="comp1" qual:constant="false" qual:id="csa58" qual:maxLevel="1" qual:name="APC-AXIN-GSK3B-CTNNB1_complex_neuron"><annotation><rdf:RDF><rdf:Description rdf:about="#s3261"><bqbiol:isDescribedBy><rdf:Bag><rdf:li rdf:resource="urn:casq:function:DVL_phosphorylated|Li+_ion|LGALS1|PRKC_phosphorylated|ESR1&amp;APC-AXIN-GSK3B-CTNNB1_complex" /></rdf:Bag></bqbiol:isDescribedBy><bqbiol:isDescribedBy><rdf:Bag><rdf:li rdf:resource="urn:casq:cdid:s3261" /></rdf:Bag></bqbiol:isDescribedBy></rdf:Description></rdf:RDF></annotation></qual:qualitativeSpecies><qual:qualitativeSpecies qual:compartment="comp1" qual:constant="true" qual:id="csa53" qual:maxLevel="1" qual:name="APC-GSK3B-AXIN_complex"><annotation><rdf:RDF><rdf:Description rdf:about="#s3259"><bqbiol:isDescribedBy><rdf:Bag><rdf:li rdf:resource="urn:casq:function:APC-GSK3B-AXIN_complex" /></rdf:Bag></bqbiol:isDescribedBy><bqbiol:isDescribedBy><rdf:Bag><rdf:li rdf:resource="urn:casq:cdid:s3259" /></rdf:Bag></bqbiol:isDescribedBy></rdf:Description></rdf:RDF></annotation></qual:qualitativeSpecies><qual:qualitativeSpecies qual:compartment="comp1" qual:constant="false" qual:id="csa56" qual:maxLevel="1" qual:name="APC-AXIN-GSK3B-CTNNB1_complex_neuron"><annotation><rdf:RDF><rdf:Description rdf:about="#s3261"><bqbiol:isDescribedBy><rdf:Bag><rdf:li rdf:resource="urn:casq:function:AKT1_phosphorylated_phosphorylated|PIK3&amp;APC-GSK3B-AXIN_complex&amp;CTNNB1_phosphorylated|APC-AXIN-GSK3B-CTNNB1_complex&amp;AmyloidB&amp;!AKT1_phosphorylated_phosphorylated&amp;!PRKC_phosphorylated" /></rdf:Bag></bqbiol:isDescribedBy><bqbiol:isDescribedBy><rdf:Bag><rdf:li rdf:resource="urn:casq:cdid:s3261" /></rdf:Bag></bqbiol:isDescribedBy></rdf:Description></rdf:RDF></annotation></qual:qualitativeSpecies><qual:qualitativeSpecies qual:compartment="comp1" qual:constant="true" qual:id="csa59" qual:maxLevel="1" qual:name="gro-LEF1-HDAC-TCF_complex"><annotation><rdf:RDF><rdf:Description rdf:about="#s3284"><bqbiol:isDescribedBy><rdf:Bag><rdf:li rdf:resource="urn:casq:function:gro-LEF1-HDAC-TCF_complex" /></rdf:Bag></bqbiol:isDescribedBy><bqbiol:isDescribedBy><rdf:Bag><rdf:li rdf:resource="urn:casq:cdid:s3284" /></rdf:Bag></bqbiol:isDescribedBy></rdf:Description></rdf:RDF></annotation></qual:qualitativeSpecies><qual:qualitativeSpecies qual:compartment="comp1" qual:constant="false" qual:id="csa62" qual:maxLevel="1" qual:name="TCF-LEF1-CTNNB1_complex"><annotation><rdf:RDF><rdf:Description rdf:about="#s3300"><bqbiol:isDescribedBy><rdf:Bag><rdf:li rdf:resource="urn:casq:function:CTNNB1&amp;gro-LEF1-HDAC-TCF_complex" /></rdf:Bag></bqbiol:isDescribedBy><bqbiol:isDescribedBy><rdf:Bag><rdf:li rdf:resource="urn:casq:cdid:s3300" /></rdf:Bag></bqbiol:isDescribedBy></rdf:Description></rdf:RDF></annotation></qual:qualitativeSpecies><qual:qualitativeSpecies qual:compartment="comp1" qual:constant="true" qual:id="csa103" qual:maxLevel="1" qual:name="ACh-CHRM_complex"><annotation><rdf:RDF><rdf:Description rdf:about="#s1018"><bqbiol:isVersionOf><rdf:Bag><rdf:li rdf:resource="urn:miriam:uniprot:P11229" /></rdf:Bag></bqbiol:isVersionOf><bqbiol:isVersionOf><rdf:Bag><rdf:li rdf:resource="urn:miriam:uniprot:?query=chrm" /></rdf:Bag></bqbiol:isVersionOf><bqbiol:isDescribedBy><rdf:Bag><rdf:li rdf:resource="urn:casq:function:ACh-CHRM_complex" /></rdf:Bag></bqbiol:isDescribedBy><bqbiol:isDescribedBy><rdf:Bag><rdf:li rdf:resource="urn:casq:cdid:s3177" /></rdf:Bag></bqbiol:isDescribedBy></rdf:Description></rdf:RDF></annotation></qual:qualitativeSpecies><qual:qualitativeSpecies qual:compartment="comp1" qual:constant="true" qual:id="csa26" qual:maxLevel="1" qual:name="endosome/lysosome_complex"><annotation><rdf:RDF><rdf:Description rdf:about="#s497"><bqbiol:isDescribedBy><rdf:Bag><rdf:li rdf:resource="urn:casq:function:endosome/lysosome_complex" /></rdf:Bag></bqbiol:isDescribedBy><bqbiol:isDescribedBy><rdf:Bag><rdf:li rdf:resource="urn:casq:cdid:s497" /></rdf:Bag></bqbiol:isDescribedBy></rdf:Description></rdf:RDF></annotation></qual:qualitativeSpecies><qual:qualitativeSpecies qual:compartment="comp1" qual:constant="false" qual:id="csa180" qual:maxLevel="1" qual:name="UBE2M-ROC1-UBE2-NEDD8-CUL-SKP1-FBXO_complex"><annotation><rdf:RDF><rdf:Description rdf:about="#s3353"><bqbiol:isDescribedBy><rdf:Bag><rdf:li rdf:resource="urn:casq:function:UBE2M-ROC1-UBE2-UB-NEDD8-CUL-SKP1-FBXO_complex&amp;26S Proteasome_complex" /></rdf:Bag></bqbiol:isDescribedBy><bqbiol:isDescribedBy><rdf:Bag><rdf:li rdf:resource="urn:casq:cdid:s3353" /></rdf:Bag></bqbiol:isDescribedBy></rdf:Description></rdf:RDF></annotation></qual:qualitativeSpecies><qual:qualitativeSpecies qual:compartment="comp1" qual:constant="false" qual:id="csa77" qual:maxLevel="1" qual:name="UBE2M-ROC1-UBE2-UB-NEDD8-CUL-SKP1-FBXO_complex"><annotation><rdf:RDF><rdf:Description rdf:about="#s786"><bqbiol:isVersionOf><rdf:Bag><rdf:li rdf:resource="urn:miriam:uniprot:P61081" /></rdf:Bag></bqbiol:isVersionOf><bqbiol:isVersionOf><rdf:Bag><rdf:li rdf:resource="urn:miriam:uniprot:Q15843" /></rdf:Bag></bqbiol:isVersionOf><bqbiol:isDescribedBy><rdf:Bag><rdf:li rdf:resource="urn:casq:function:NEDD8&amp;UBA3-APPBP1_complex|UBA1-UB_complex" /></rdf:Bag></bqbiol:isDescribedBy><bqbiol:isDescribedBy><rdf:Bag><rdf:li rdf:resource="urn:casq:cdid:s3352" /></rdf:Bag></bqbiol:isDescribedBy></rdf:Description></rdf:RDF></annotation></qual:qualitativeSpecies><qual:qualitativeSpecies qual:compartment="comp1" qual:constant="false" qual:id="csa64" qual:maxLevel="1" qual:name="UBA3-APPBP1_complex"><annotation><rdf:RDF><rdf:Description rdf:about="#s3350"><bqbiol:isDescribedBy><rdf:Bag><rdf:li rdf:resource="urn:casq:function:UBA3&amp;APPBP1" /></rdf:Bag></bqbiol:isDescribedBy><bqbiol:isDescribedBy><rdf:Bag><rdf:li rdf:resource="urn:casq:cdid:s3350" /></rdf:Bag></bqbiol:isDescribedBy></rdf:Description></rdf:RDF></annotation></qual:qualitativeSpecies><qual:qualitativeSpecies qual:compartment="comp1" qual:constant="false" qual:id="csa1" qual:maxLevel="1" qual:name="CALM-Ca2+_complex_neuron"><annotation><rdf:RDF><rdf:Description rdf:about="#s3266"><bqbiol:isDescribedBy><rdf:Bag><rdf:li rdf:resource="urn:casq:function:CALM&amp;Ca2+_ion" /></rdf:Bag></bqbiol:isDescribedBy><bqbiol:isDescribedBy><rdf:Bag><rdf:li rdf:resource="urn:casq:cdid:s3266" /></rdf:Bag></bqbiol:isDescribedBy></rdf:Description></rdf:RDF></annotation></qual:qualitativeSpecies><qual:qualitativeSpecies qual:compartment="comp1" qual:constant="false" qual:id="csa88" qual:maxLevel="1" qual:name="microtubules_complex"><annotation><rdf:RDF><rdf:Description rdf:about="#s932"><bqbiol:isDescribedBy><rdf:Bag><rdf:li rdf:resource="urn:casq:function:TUB_phosphorylated&amp;MAPT " /></rdf:Bag></bqbiol:isDescribedBy><bqbiol:isDescribedBy><rdf:Bag><rdf:li rdf:resource="urn:casq:cdid:s932" /></rdf:Bag></bqbiol:isDescribedBy></rdf:Description></rdf:RDF></annotation></qual:qualitativeSpecies><qual:qualitativeSpecies qual:compartment="comp1" qual:constant="true" qual:id="csa91" qual:maxLevel="1" qual:name="NOTCH-Delta_complex"><annotation><rdf:RDF><rdf:Description rdf:about="#s940"><bqbiol:isVersionOf><rdf:Bag><rdf:li rdf:resource="urn:miriam:uniprot:?query=delta" /></rdf:Bag></bqbiol:isVersionOf><bqbiol:isDescribedBy><rdf:Bag><rdf:li rdf:resource="urn:casq:function:NOTCH-Delta_complex" /></rdf:Bag></bqbiol:isDescribedBy><bqbiol:isDescribedBy><rdf:Bag><rdf:li rdf:resource="urn:casq:cdid:s3371" /></rdf:Bag></bqbiol:isDescribedBy></rdf:Description></rdf:RDF></annotation></qual:qualitativeSpecies><qual:qualitativeSpecies qual:compartment="comp1" qual:constant="false" qual:id="csa99" qual:maxLevel="1" qual:name="APBB1-KAT5-SET-AICD_complex"><annotation><rdf:RDF><rdf:Description rdf:about="#s3374"><bqbiol:isDescribedBy><rdf:Bag><rdf:li rdf:resource="urn:casq:function:APBB1-AICD_complex&amp;KAT5" /></rdf:Bag></bqbiol:isDescribedBy><bqbiol:isDescribedBy><rdf:Bag><rdf:li rdf:resource="urn:casq:cdid:s3374" /></rdf:Bag></bqbiol:isDescribedBy></rdf:Description></rdf:RDF></annotation></qual:qualitativeSpecies><qual:qualitativeSpecies qual:compartment="comp1" qual:constant="false" qual:id="csa255" qual:maxLevel="1" qual:name="APBB1-AICD-LBP-1-TFCP2-PCBP2_complex"><annotation><rdf:RDF><rdf:Description rdf:about="#s3375"><bqbiol:isDescribedBy><rdf:Bag><rdf:li rdf:resource="urn:casq:function:APBB1-AICD_complex&amp;LBP-1-TFCP2-PCBP2_complex" /></rdf:Bag></bqbiol:isDescribedBy><bqbiol:isDescribedBy><rdf:Bag><rdf:li rdf:resource="urn:casq:cdid:s3375" /></rdf:Bag></bqbiol:isDescribedBy></rdf:Description></rdf:RDF></annotation></qual:qualitativeSpecies><qual:qualitativeSpecies qual:compartment="comp1" qual:constant="false" qual:id="csa102" qual:maxLevel="1" qual:name="NTRK1-NGF_complex_neuron"><annotation><rdf:RDF><rdf:Description rdf:about="#s3176"><bqbiol:isDescribedBy><rdf:Bag><rdf:li rdf:resource="urn:casq:function:NTRK1" /></rdf:Bag></bqbiol:isDescribedBy><bqbiol:isDescribedBy><rdf:Bag><rdf:li rdf:resource="urn:casq:cdid:s3176" /></rdf:Bag></bqbiol:isDescribedBy></rdf:Description></rdf:RDF></annotation></qual:qualitativeSpecies><qual:qualitativeSpecies qual:compartment="comp1" qual:constant="false" qual:id="csa57" qual:maxLevel="1" qual:name="FZD-WNT-LRP5/6_complex"><annotation><rdf:RDF><rdf:Description rdf:about="#s3321"><bqbiol:isDescribedBy><rdf:Bag><rdf:li rdf:resource="urn:casq:function:FZD-LRP5/6-CSNK1A1_complex&amp;!DKK1-KREMEN2-LRP5/6_complex" /></rdf:Bag></bqbiol:isDescribedBy><bqbiol:isDescribedBy><rdf:Bag><rdf:li rdf:resource="urn:casq:cdid:s3321" /></rdf:Bag></bqbiol:isDescribedBy></rdf:Description></rdf:RDF></annotation></qual:qualitativeSpecies><qual:qualitativeSpecies qual:compartment="comp1" qual:constant="false" qual:id="csa104" qual:maxLevel="1" qual:name="GABA-GABR_complex"><annotation><rdf:RDF><rdf:Description rdf:about="#s3183"><bqbiol:isDescribedBy><rdf:Bag><rdf:li rdf:resource="urn:casq:function:GABR" /></rdf:Bag></bqbiol:isDescribedBy><bqbiol:isDescribedBy><rdf:Bag><rdf:li rdf:resource="urn:casq:cdid:s3183" /></rdf:Bag></bqbiol:isDescribedBy></rdf:Description></rdf:RDF></annotation></qual:qualitativeSpecies><qual:qualitativeSpecies qual:compartment="comp1" qual:constant="false" qual:id="csa107" qual:maxLevel="1" qual:name="AmyloidB-ALB_complex"><annotation><rdf:RDF><rdf:Description rdf:about="#s3194"><bqbiol:isDescribedBy><rdf:Bag><rdf:li rdf:resource="urn:casq:function:AmyloidB&amp;ALB" /></rdf:Bag></bqbiol:isDescribedBy><bqbiol:isDescribedBy><rdf:Bag><rdf:li rdf:resource="urn:casq:cdid:s3194" /></rdf:Bag></bqbiol:isDescribedBy></rdf:Description></rdf:RDF></annotation></qual:qualitativeSpecies><qual:qualitativeSpecies qual:compartment="comp1" qual:constant="false" qual:id="csa108" qual:maxLevel="1" qual:name="AmyloidB-TTR_complex"><annotation><rdf:RDF><rdf:Description rdf:about="#s3196"><bqbiol:isDescribedBy><rdf:Bag><rdf:li rdf:resource="urn:casq:function:AmyloidB&amp;TTR" /></rdf:Bag></bqbiol:isDescribedBy><bqbiol:isDescribedBy><rdf:Bag><rdf:li rdf:resource="urn:casq:cdid:s3196" /></rdf:Bag></bqbiol:isDescribedBy></rdf:Description></rdf:RDF></annotation></qual:qualitativeSpecies><qual:qualitativeSpecies qual:compartment="comp1" qual:constant="false" qual:id="csa109" qual:maxLevel="1" qual:name="NGFR-NGF_complex"><annotation><rdf:RDF><rdf:Description rdf:about="#s3198"><bqbiol:isDescribedBy><rdf:Bag><rdf:li rdf:resource="urn:casq:function:NGFR" /></rdf:Bag></bqbiol:isDescribedBy><bqbiol:isDescribedBy><rdf:Bag><rdf:li rdf:resource="urn:casq:cdid:s3198" /></rdf:Bag></bqbiol:isDescribedBy></rdf:Description></rdf:RDF></annotation></qual:qualitativeSpecies><qual:qualitativeSpecies qual:compartment="comp1" qual:constant="false" qual:id="csa111" qual:maxLevel="1" qual:name="NGFR-AmyloidB_complex"><annotation><rdf:RDF><rdf:Description rdf:about="#s3199"><bqbiol:isDescribedBy><rdf:Bag><rdf:li rdf:resource="urn:casq:function:NGFR" /></rdf:Bag></bqbiol:isDescribedBy><bqbiol:isDescribedBy><rdf:Bag><rdf:li rdf:resource="urn:casq:cdid:s3199" /></rdf:Bag></bqbiol:isDescribedBy></rdf:Description></rdf:RDF></annotation></qual:qualitativeSpecies><qual:qualitativeSpecies qual:compartment="comp1" qual:constant="false" qual:id="csa113" qual:maxLevel="1" qual:name="glutamate-GRIN_complex_postsynaptic density"><annotation><rdf:RDF><rdf:Description rdf:about="#s3201"><bqbiol:isDescribedBy><rdf:Bag><rdf:li rdf:resource="urn:casq:function:glutamate-GRIN-Mg2+_complex" /></rdf:Bag></bqbiol:isDescribedBy><bqbiol:isDescribedBy><rdf:Bag><rdf:li rdf:resource="urn:casq:cdid:s3201" /></rdf:Bag></bqbiol:isDescribedBy></rdf:Description></rdf:RDF></annotation></qual:qualitativeSpecies><qual:qualitativeSpecies qual:compartment="comp1" qual:constant="false" qual:id="csa112" qual:maxLevel="1" qual:name="glutamate-GRIN-Mg2+_complex_postsynaptic density"><annotation><rdf:RDF><rdf:Description rdf:about="#s3200"><bqbiol:isDescribedBy><rdf:Bag><rdf:li rdf:resource="urn:casq:function:GRIN-Mg2+_complex" /></rdf:Bag></bqbiol:isDescribedBy><bqbiol:isDescribedBy><rdf:Bag><rdf:li rdf:resource="urn:casq:cdid:s3200" /></rdf:Bag></bqbiol:isDescribedBy></rdf:Description></rdf:RDF></annotation></qual:qualitativeSpecies><qual:qualitativeSpecies qual:compartment="comp1" qual:constant="true" qual:id="csa114" qual:maxLevel="1" qual:name="GRIN-Mg2+_complex_postsynaptic density"><annotation><rdf:RDF><rdf:Description rdf:about="#s3211"><bqbiol:isDescribedBy><rdf:Bag><rdf:li rdf:resource="urn:casq:function:GRIN-Mg2+_complex" /></rdf:Bag></bqbiol:isDescribedBy><bqbiol:isDescribedBy><rdf:Bag><rdf:li rdf:resource="urn:casq:cdid:s3211" /></rdf:Bag></bqbiol:isDescribedBy></rdf:Description></rdf:RDF></annotation></qual:qualitativeSpecies><qual:qualitativeSpecies qual:compartment="comp1" qual:constant="false" qual:id="csa115" qual:maxLevel="1" qual:name="glutamate-GR_complex"><annotation><rdf:RDF><rdf:Description rdf:about="#s3213"><bqbiol:isDescribedBy><rdf:Bag><rdf:li rdf:resource="urn:casq:function:GR" /></rdf:Bag></bqbiol:isDescribedBy><bqbiol:isDescribedBy><rdf:Bag><rdf:li rdf:resource="urn:casq:cdid:s3213" /></rdf:Bag></bqbiol:isDescribedBy></rdf:Description></rdf:RDF></annotation></qual:qualitativeSpecies><qual:qualitativeSpecies qual:compartment="comp1" qual:constant="false" qual:id="csa117" qual:maxLevel="1" qual:name="ADCY10-CALM-Ca2+_complex"><annotation><rdf:RDF><rdf:Description rdf:about="#s3215"><bqbiol:isDescribedBy><rdf:Bag><rdf:li rdf:resource="urn:casq:function:ADCY10&amp;CALM-Ca2+_complex" /></rdf:Bag></bqbiol:isDescribedBy><bqbiol:isDescribedBy><rdf:Bag><rdf:li rdf:resource="urn:casq:cdid:s3215" /></rdf:Bag></bqbiol:isDescribedBy></rdf:Description></rdf:RDF></annotation></qual:qualitativeSpecies><qual:qualitativeSpecies qual:compartment="comp1" qual:constant="false" qual:id="csa116" qual:maxLevel="1" qual:name="CALM-Ca2+_complex_postsynaptic density"><annotation><rdf:RDF><rdf:Description rdf:about="#s1384"><bqbiol:isVersionOf><rdf:Bag><rdf:li rdf:resource="urn:miriam:pubchem.substance:2192" /></rdf:Bag></bqbiol:isVersionOf><bqbiol:isVersionOf><rdf:Bag><rdf:li rdf:resource="urn:miriam:uniprot:Q13492" /></rdf:Bag></bqbiol:isVersionOf><bqbiol:isDescribedBy><rdf:Bag><rdf:li rdf:resource="urn:casq:function:glutamate-GRIN_complex" /></rdf:Bag></bqbiol:isDescribedBy><bqbiol:isDescribedBy><rdf:Bag><rdf:li rdf:resource="urn:casq:cdid:s3214" /></rdf:Bag></bqbiol:isDescribedBy></rdf:Description></rdf:RDF></annotation></qual:qualitativeSpecies><qual:qualitativeSpecies qual:compartment="comp1" qual:constant="true" qual:id="csa118" qual:maxLevel="1" qual:name="GUCY1-NO_complex_presynaptic terminal"><annotation><rdf:RDF><rdf:Description rdf:about="#s1182"><bqbiol:isVersionOf><rdf:Bag><rdf:li rdf:resource="urn:miriam:uniprot:?query=gucy" /></rdf:Bag></bqbiol:isVersionOf><bqbiol:isVersionOf><rdf:Bag><rdf:li rdf:resource="urn:miriam:pubchem.substance:167726" /></rdf:Bag></bqbiol:isVersionOf><bqbiol:isDescribedBy><rdf:Bag><rdf:li rdf:resource="urn:casq:function:GUCY1-NO_complex" /></rdf:Bag></bqbiol:isDescribedBy><bqbiol:isDescribedBy><rdf:Bag><rdf:li rdf:resource="urn:casq:cdid:s3216" /></rdf:Bag></bqbiol:isDescribedBy></rdf:Description></rdf:RDF></annotation></qual:qualitativeSpecies><qual:qualitativeSpecies qual:compartment="comp1" qual:constant="false" qual:id="csa120" qual:maxLevel="1" qual:name="GUCY1-NO_complex_postsynaptic density"><annotation><rdf:RDF><rdf:Description rdf:about="#s1245"><bqbiol:isVersionOf><rdf:Bag><rdf:li rdf:resource="urn:miriam:pubchem.substance:167726" /></rdf:Bag></bqbiol:isVersionOf><bqbiol:isVersionOf><rdf:Bag><rdf:li rdf:resource="urn:miriam:uniprot:?query=gucy" /></rdf:Bag></bqbiol:isVersionOf><bqbiol:isDescribedBy><rdf:Bag><rdf:li rdf:resource="urn:casq:function:L-Arg_simple_molecule&amp;NOS" /></rdf:Bag></bqbiol:isDescribedBy><bqbiol:isDescribedBy><rdf:Bag><rdf:li rdf:resource="urn:casq:cdid:s3217" /></rdf:Bag></bqbiol:isDescribedBy></rdf:Description></rdf:RDF></annotation></qual:qualitativeSpecies><qual:qualitativeSpecies qual:compartment="comp1" qual:constant="false" qual:id="csa121" qual:maxLevel="1" qual:name="PRKG1-cGMP_complex"><annotation><rdf:RDF><rdf:Description rdf:about="#s3218"><bqbiol:isDescribedBy><rdf:Bag><rdf:li rdf:resource="urn:casq:function:cGMP_simple_molecule&amp;PRKG1" /></rdf:Bag></bqbiol:isDescribedBy><bqbiol:isDescribedBy><rdf:Bag><rdf:li rdf:resource="urn:casq:cdid:s3218" /></rdf:Bag></bqbiol:isDescribedBy></rdf:Description></rdf:RDF></annotation></qual:qualitativeSpecies><qual:qualitativeSpecies qual:compartment="comp1" qual:constant="true" qual:id="csa124" qual:maxLevel="1" qual:name="C3A-AmyloidB1-42_complex"><annotation><rdf:RDF><rdf:Description rdf:about="#s3503"><bqbiol:isDescribedBy><rdf:Bag><rdf:li rdf:resource="urn:casq:function:C3A-AmyloidB1-42_complex" /></rdf:Bag></bqbiol:isDescribedBy><bqbiol:isDescribedBy><rdf:Bag><rdf:li rdf:resource="urn:casq:cdid:s3503" /></rdf:Bag></bqbiol:isDescribedBy></rdf:Description></rdf:RDF></annotation></qual:qualitativeSpecies><qual:qualitativeSpecies qual:compartment="comp1" qual:constant="false" qual:id="csa246" qual:maxLevel="1" qual:name="TF-Fe_complex"><annotation><rdf:RDF><rdf:Description rdf:about="#s3286"><bqbiol:isDescribedBy><rdf:Bag><rdf:li rdf:resource="urn:casq:function:TFR" /></rdf:Bag></bqbiol:isDescribedBy><bqbiol:isDescribedBy><rdf:Bag><rdf:li rdf:resource="urn:casq:cdid:s3286" /></rdf:Bag></bqbiol:isDescribedBy></rdf:Description></rdf:RDF></annotation></qual:qualitativeSpecies><qual:qualitativeSpecies qual:compartment="comp1" qual:constant="false" qual:id="csa175" qual:maxLevel="1" qual:name="TNF-TNFRSF1A-TRADD-TRAF2-RIP_complex"><annotation><rdf:RDF><rdf:Description rdf:about="#s3193"><bqbiol:isDescribedBy><rdf:Bag><rdf:li rdf:resource="urn:casq:function:TNFRSF1A-TRADD-TRAF2-RIP_complex" /></rdf:Bag></bqbiol:isDescribedBy><bqbiol:isDescribedBy><rdf:Bag><rdf:li rdf:resource="urn:casq:cdid:s3193" /></rdf:Bag></bqbiol:isDescribedBy></rdf:Description></rdf:RDF></annotation></qual:qualitativeSpecies><qual:qualitativeSpecies qual:compartment="comp1" qual:constant="true" qual:id="csa127" qual:maxLevel="1" qual:name="EGF-EGFR_complex_neuron"><annotation><rdf:RDF><rdf:Description rdf:about="#s1403"><bqbiol:isVersionOf><rdf:Bag><rdf:li rdf:resource="urn:miriam:uniprot:P00533" /></rdf:Bag></bqbiol:isVersionOf><bqbiol:isDescribedBy><rdf:Bag><rdf:li rdf:resource="urn:casq:function:EGF-EGFR_complex" /></rdf:Bag></bqbiol:isDescribedBy><bqbiol:isDescribedBy><rdf:Bag><rdf:li rdf:resource="urn:casq:cdid:s3226" /></rdf:Bag></bqbiol:isDescribedBy></rdf:Description></rdf:RDF></annotation></qual:qualitativeSpecies><qual:qualitativeSpecies qual:compartment="comp1" qual:constant="false" qual:id="csa28" qual:maxLevel="1" qual:name="PRNP-Oligomeric AmyloidB_complex"><annotation><rdf:RDF><rdf:Description rdf:about="#s3331"><bqbiol:isDescribedBy><rdf:Bag><rdf:li rdf:resource="urn:casq:function:PRNP" /></rdf:Bag></bqbiol:isDescribedBy><bqbiol:isDescribedBy><rdf:Bag><rdf:li rdf:resource="urn:casq:cdid:s3331" /></rdf:Bag></bqbiol:isDescribedBy></rdf:Description></rdf:RDF></annotation></qual:qualitativeSpecies><qual:qualitativeSpecies qual:compartment="comp1" qual:constant="true" qual:id="csa131" qual:maxLevel="1" qual:name="CTNNB1-GSK3B-mutant PSEN_complex"><annotation><rdf:RDF><rdf:Description rdf:about="#s3230"><bqbiol:isDescribedBy><rdf:Bag><rdf:li rdf:resource="urn:casq:function:CTNNB1-GSK3B-mutant PSEN_complex" /></rdf:Bag></bqbiol:isDescribedBy><bqbiol:isDescribedBy><rdf:Bag><rdf:li rdf:resource="urn:casq:cdid:s3230" /></rdf:Bag></bqbiol:isDescribedBy></rdf:Description></rdf:RDF></annotation></qual:qualitativeSpecies><qual:qualitativeSpecies qual:compartment="comp1" qual:constant="false" qual:id="csa130" qual:maxLevel="1" qual:name="CTNNB1-GSK3B-PRKA-PSEN_complex"><annotation><rdf:RDF><rdf:Description rdf:about="#s3229"><bqbiol:isDescribedBy><rdf:Bag><rdf:li rdf:resource="urn:casq:function:mutant PSEN&amp;APC-AXIN-GSK3B-CTNNB1_complex|APC-AXIN-GSK3B-CTNNB1_complex&amp;PSEN" /></rdf:Bag></bqbiol:isDescribedBy><bqbiol:isDescribedBy><rdf:Bag><rdf:li rdf:resource="urn:casq:cdid:s3229" /></rdf:Bag></bqbiol:isDescribedBy></rdf:Description></rdf:RDF></annotation></qual:qualitativeSpecies><qual:qualitativeSpecies qual:compartment="comp1" qual:constant="true" qual:id="csa145" qual:maxLevel="1" qual:name="vesicle transport_complex"><annotation><rdf:RDF><rdf:Description rdf:about="#s1535"><bqbiol:isVersionOf><rdf:Bag><rdf:li rdf:resource="urn:miriam:uniprot:Q13564" /></rdf:Bag></bqbiol:isVersionOf><bqbiol:isVersionOf><rdf:Bag><rdf:li rdf:resource="urn:miriam:uniprot:P05067" /></rdf:Bag></bqbiol:isVersionOf><bqbiol:isVersionOf><rdf:Bag><rdf:li rdf:resource="urn:miriam:uniprot:Q9UPW8" /></rdf:Bag></bqbiol:isVersionOf><bqbiol:isDescribedBy><rdf:Bag><rdf:li rdf:resource="urn:casq:function:vesicle transport_complex" /></rdf:Bag></bqbiol:isDescribedBy><bqbiol:isDescribedBy><rdf:Bag><rdf:li rdf:resource="urn:casq:cdid:s1537" /></rdf:Bag></bqbiol:isDescribedBy></rdf:Description></rdf:RDF></annotation></qual:qualitativeSpecies><qual:qualitativeSpecies qual:compartment="comp1" qual:constant="false" qual:id="csa139" qual:maxLevel="1" qual:name="FTH-ACO1-IREB2-Fe_complex"><annotation><rdf:RDF><rdf:Description rdf:about="#s1451"><bqbiol:isVersionOf><rdf:Bag><rdf:li rdf:resource="urn:miriam:pubchem.substance:2702" /></rdf:Bag></bqbiol:isVersionOf><bqbiol:isVersionOf><rdf:Bag><rdf:li rdf:resource="urn:miriam:pubchem.substance:46509190" /></rdf:Bag></bqbiol:isVersionOf><bqbiol:isVersionOf><rdf:Bag><rdf:li rdf:resource="urn:miriam:uniprot:P02794" /></rdf:Bag></bqbiol:isVersionOf><bqbiol:isDescribedBy><rdf:Bag><rdf:li rdf:resource="urn:casq:function:ACO1|IREB2|TF-Fe_complex|DMRT1" /></rdf:Bag></bqbiol:isDescribedBy><bqbiol:isDescribedBy><rdf:Bag><rdf:li rdf:resource="urn:casq:cdid:s3234" /></rdf:Bag></bqbiol:isDescribedBy><bqbiol:isDescribedBy><rdf:Bag><rdf:li rdf:resource="urn:casq:function:APP-ACO1-Fe_complex" /></rdf:Bag></bqbiol:isDescribedBy><bqbiol:isDescribedBy><rdf:Bag><rdf:li rdf:resource="urn:casq:cdid:s1451" /></rdf:Bag></bqbiol:isDescribedBy><bqbiol:isDescribedBy><rdf:Bag><rdf:li rdf:resource="urn:casq:function:Fe_simple_molecule" /></rdf:Bag></bqbiol:isDescribedBy><bqbiol:isDescribedBy><rdf:Bag><rdf:li rdf:resource="urn:casq:cdid:s1451" /></rdf:Bag></bqbiol:isDescribedBy><bqbiol:isDescribedBy><rdf:Bag><rdf:li rdf:resource="urn:casq:function:Fe_simple_molecule" /></rdf:Bag></bqbiol:isDescribedBy><bqbiol:isDescribedBy><rdf:Bag><rdf:li rdf:resource="urn:casq:cdid:s1451" /></rdf:Bag></bqbiol:isDescribedBy></rdf:Description></rdf:RDF></annotation></qual:qualitativeSpecies><qual:qualitativeSpecies qual:compartment="comp1" qual:constant="false" qual:id="csa20" qual:maxLevel="1" qual:name="APP-APBB1_complex"><annotation><rdf:RDF><rdf:Description rdf:about="#s3326"><bqbiol:isDescribedBy><rdf:Bag><rdf:li rdf:resource="urn:casq:function:APP&amp;APBB1" /></rdf:Bag></bqbiol:isDescribedBy><bqbiol:isDescribedBy><rdf:Bag><rdf:li rdf:resource="urn:casq:cdid:s3326" /></rdf:Bag></bqbiol:isDescribedBy></rdf:Description></rdf:RDF></annotation></qual:qualitativeSpecies><qual:qualitativeSpecies qual:compartment="comp1" qual:constant="false" qual:id="csa133" qual:maxLevel="1" qual:name="APP-ACO1-Fe_complex"><annotation><rdf:RDF><rdf:Description rdf:about="#s3231"><bqbiol:isDescribedBy><rdf:Bag><rdf:li rdf:resource="urn:casq:function:AP1|NFKB1-RELA_complex|IL6&amp;APP_gene" /></rdf:Bag></bqbiol:isDescribedBy><bqbiol:isDescribedBy><rdf:Bag><rdf:li rdf:resource="urn:casq:cdid:s3231" /></rdf:Bag></bqbiol:isDescribedBy></rdf:Description></rdf:RDF></annotation></qual:qualitativeSpecies><qual:qualitativeSpecies qual:compartment="comp1" qual:constant="false" qual:id="csa144" qual:maxLevel="1" qual:name="FTH-PCBP2-40S-60S_complex"><annotation><rdf:RDF><rdf:Description rdf:about="#s3235"><bqbiol:isDescribedBy><rdf:Bag><rdf:li rdf:resource="urn:casq:function:IL1B|Fe_simple_molecule&amp;FYH-PCBP1-PCBP2_complex" /></rdf:Bag></bqbiol:isDescribedBy><bqbiol:isDescribedBy><rdf:Bag><rdf:li rdf:resource="urn:casq:cdid:s3235" /></rdf:Bag></bqbiol:isDescribedBy></rdf:Description></rdf:RDF></annotation></qual:qualitativeSpecies><qual:qualitativeSpecies qual:compartment="comp1" qual:constant="false" qual:id="csa143" qual:maxLevel="1" qual:name="FYH-PCBP1-PCBP2_complex"><annotation><rdf:RDF><rdf:Description rdf:about="#s3236"><bqbiol:isDescribedBy><rdf:Bag><rdf:li rdf:resource="urn:casq:function:FTH-ACO1-IREB2_complex" /></rdf:Bag></bqbiol:isDescribedBy><bqbiol:isDescribedBy><rdf:Bag><rdf:li rdf:resource="urn:casq:cdid:s3236" /></rdf:Bag></bqbiol:isDescribedBy></rdf:Description></rdf:RDF></annotation></qual:qualitativeSpecies><qual:qualitativeSpecies qual:compartment="comp1" qual:constant="false" qual:id="csa193" qual:maxLevel="1" qual:name="ADRBK1-PEBP1_complex"><annotation><rdf:RDF><rdf:Description rdf:about="#s2140"><bqbiol:isVersionOf><rdf:Bag><rdf:li rdf:resource="urn:miriam:uniprot:P25098" /></rdf:Bag></bqbiol:isVersionOf><bqbiol:isVersionOf><rdf:Bag><rdf:li rdf:resource="urn:miriam:uniprot:P30086" /></rdf:Bag></bqbiol:isVersionOf><bqbiol:isDescribedBy><rdf:Bag><rdf:li rdf:resource="urn:casq:function:RAF1-PEBP1_complex&amp;PRKC_phosphorylated" /></rdf:Bag></bqbiol:isDescribedBy><bqbiol:isDescribedBy><rdf:Bag><rdf:li rdf:resource="urn:casq:cdid:s3204" /></rdf:Bag></bqbiol:isDescribedBy></rdf:Description></rdf:RDF></annotation></qual:qualitativeSpecies><qual:qualitativeSpecies qual:compartment="comp1" qual:constant="false" qual:id="csa140" qual:maxLevel="1" qual:name="FTH-ACO1-IREB2_complex"><annotation><rdf:RDF><rdf:Description rdf:about="#s3237"><bqbiol:isDescribedBy><rdf:Bag><rdf:li rdf:resource="urn:casq:function:FTH-ACO1-IREB2-Fe_complex" /></rdf:Bag></bqbiol:isDescribedBy><bqbiol:isDescribedBy><rdf:Bag><rdf:li rdf:resource="urn:casq:cdid:s3237" /></rdf:Bag></bqbiol:isDescribedBy></rdf:Description></rdf:RDF></annotation></qual:qualitativeSpecies><qual:qualitativeSpecies qual:compartment="comp1" qual:constant="false" qual:id="csa135" qual:maxLevel="1" qual:name="APP-PCBP2-PCBP1-FMR1-60S-40S_complex"><annotation><rdf:RDF><rdf:Description rdf:about="#s3232"><bqbiol:isDescribedBy><rdf:Bag><rdf:li rdf:resource="urn:casq:function:IL1B|Fe_simple_molecule&amp;APP-ACO1_complex" /></rdf:Bag></bqbiol:isDescribedBy><bqbiol:isDescribedBy><rdf:Bag><rdf:li rdf:resource="urn:casq:cdid:s3232" /></rdf:Bag></bqbiol:isDescribedBy></rdf:Description></rdf:RDF></annotation></qual:qualitativeSpecies><qual:qualitativeSpecies qual:compartment="comp1" qual:constant="false" qual:id="csa181" qual:maxLevel="1" qual:name="UB-Unknown_complex"><annotation><rdf:RDF><rdf:Description rdf:about="#s3267"><bqbiol:isDescribedBy><rdf:Bag><rdf:li rdf:resource="urn:casq:function:UB&amp;unknown&amp;UBE2M-ROC1-UBE2-UB-NEDD8-CUL-SKP1-FBXO_complex" /></rdf:Bag></bqbiol:isDescribedBy><bqbiol:isDescribedBy><rdf:Bag><rdf:li rdf:resource="urn:casq:cdid:s3267" /></rdf:Bag></bqbiol:isDescribedBy></rdf:Description></rdf:RDF></annotation></qual:qualitativeSpecies><qual:qualitativeSpecies qual:compartment="comp1" qual:constant="false" qual:id="csa146" qual:maxLevel="1" qual:name="LRP1-AmyloidB_complex_Brain"><annotation><rdf:RDF><rdf:Description rdf:about="#s3498"><bqbiol:isVersionOf><rdf:Bag><rdf:li rdf:resource="urn:miriam:uniprot:Q07954" /></rdf:Bag></bqbiol:isVersionOf><bqbiol:isDescribedBy><rdf:Bag><rdf:li rdf:resource="urn:casq:function:AmyloidB" /></rdf:Bag></bqbiol:isDescribedBy><bqbiol:isDescribedBy><rdf:Bag><rdf:li rdf:resource="urn:casq:cdid:s3500" /></rdf:Bag></bqbiol:isDescribedBy></rdf:Description></rdf:RDF></annotation></qual:qualitativeSpecies><qual:qualitativeSpecies qual:compartment="comp1" qual:constant="false" qual:id="csa147" qual:maxLevel="1" qual:name="sLRP-AmyloidB_complex"><annotation><rdf:RDF><rdf:Description rdf:about="#s3242"><bqbiol:isDescribedBy><rdf:Bag><rdf:li rdf:resource="urn:casq:function:sLRP&amp;AmyloidB" /></rdf:Bag></bqbiol:isDescribedBy><bqbiol:isDescribedBy><rdf:Bag><rdf:li rdf:resource="urn:casq:cdid:s3242" /></rdf:Bag></bqbiol:isDescribedBy></rdf:Description></rdf:RDF></annotation></qual:qualitativeSpecies><qual:qualitativeSpecies qual:compartment="comp1" qual:constant="false" qual:id="csa266" qual:maxLevel="1" qual:name="APOE-AmyloidB_complex_Blood"><annotation><rdf:RDF><rdf:Description rdf:about="#s3304"><bqbiol:isDescribedBy><rdf:Bag><rdf:li rdf:resource="urn:casq:function:Unknown transportation_phenotype" /></rdf:Bag></bqbiol:isDescribedBy><bqbiol:isDescribedBy><rdf:Bag><rdf:li rdf:resource="urn:casq:cdid:s3304" /></rdf:Bag></bqbiol:isDescribedBy></rdf:Description></rdf:RDF></annotation></qual:qualitativeSpecies><qual:qualitativeSpecies qual:compartment="comp1" qual:constant="false" qual:id="csa151" qual:maxLevel="1" qual:name="AGER-AmyloidB_complex_Blood"><annotation><rdf:RDF><rdf:Description rdf:about="#s3246"><bqbiol:isDescribedBy><rdf:Bag><rdf:li rdf:resource="urn:casq:function:AGER-AmyloidB-CAV1_complex" /></rdf:Bag></bqbiol:isDescribedBy><bqbiol:isDescribedBy><rdf:Bag><rdf:li rdf:resource="urn:casq:cdid:s3246" /></rdf:Bag></bqbiol:isDescribedBy></rdf:Description></rdf:RDF></annotation></qual:qualitativeSpecies><qual:qualitativeSpecies qual:compartment="comp1" qual:constant="false" qual:id="csa149" qual:maxLevel="1" qual:name="AGER-AmyloidB_complex_Blood"><annotation><rdf:RDF><rdf:Description rdf:about="#s1576"><bqbiol:isVersionOf><rdf:Bag><rdf:li rdf:resource="urn:miriam:uniprot:Q15109" /></rdf:Bag></bqbiol:isVersionOf><bqbiol:isDescribedBy><rdf:Bag><rdf:li rdf:resource="urn:casq:function:AmyloidB" /></rdf:Bag></bqbiol:isDescribedBy><bqbiol:isDescribedBy><rdf:Bag><rdf:li rdf:resource="urn:casq:cdid:s3246" /></rdf:Bag></bqbiol:isDescribedBy></rdf:Description></rdf:RDF></annotation></qual:qualitativeSpecies><qual:qualitativeSpecies qual:compartment="comp1" qual:constant="false" qual:id="csa150" qual:maxLevel="1" qual:name="AGER-AmyloidB-CAV1_complex"><annotation><rdf:RDF><rdf:Description rdf:about="#s3245"><bqbiol:isDescribedBy><rdf:Bag><rdf:li rdf:resource="urn:casq:function:AGER-AmyloidB_complex&amp;CAV1" /></rdf:Bag></bqbiol:isDescribedBy><bqbiol:isDescribedBy><rdf:Bag><rdf:li rdf:resource="urn:casq:cdid:s3245" /></rdf:Bag></bqbiol:isDescribedBy></rdf:Description></rdf:RDF></annotation></qual:qualitativeSpecies><qual:qualitativeSpecies qual:compartment="comp1" qual:constant="false" qual:id="csa152" qual:maxLevel="1" qual:name="CAV1-TJ_complex"><annotation><rdf:RDF><rdf:Description rdf:about="#s1600"><bqbiol:isVersionOf><rdf:Bag><rdf:li rdf:resource="urn:miriam:uniprot:Q03135" /></rdf:Bag></bqbiol:isVersionOf><bqbiol:isDescribedBy><rdf:Bag><rdf:li rdf:resource="urn:casq:function:AGER-AmyloidB-CAV1_complex" /></rdf:Bag></bqbiol:isDescribedBy><bqbiol:isDescribedBy><rdf:Bag><rdf:li rdf:resource="urn:casq:cdid:s3250" /></rdf:Bag></bqbiol:isDescribedBy><bqbiol:isDescribedBy><rdf:Bag><rdf:li rdf:resource="urn:casq:function:CAV1" /></rdf:Bag></bqbiol:isDescribedBy><bqbiol:isDescribedBy><rdf:Bag><rdf:li rdf:resource="urn:casq:cdid:s1600" /></rdf:Bag></bqbiol:isDescribedBy></rdf:Description></rdf:RDF></annotation></qual:qualitativeSpecies><qual:qualitativeSpecies qual:compartment="comp1" qual:constant="true" qual:id="csa323" qual:maxLevel="1" qual:name="Insulin-NMDAR_complex"><annotation><rdf:RDF><rdf:Description rdf:about="#s3852"><bqbiol:isVersionOf><rdf:Bag><rdf:li rdf:resource="urn:miriam:uniprot:?query=nmdar" /></rdf:Bag></bqbiol:isVersionOf><bqbiol:isDescribedBy><rdf:Bag><rdf:li rdf:resource="urn:casq:function:Insulin-NMDAR_complex" /></rdf:Bag></bqbiol:isDescribedBy><bqbiol:isDescribedBy><rdf:Bag><rdf:li rdf:resource="urn:casq:cdid:s3892" /></rdf:Bag></bqbiol:isDescribedBy><bqbiol:isDescribedBy><rdf:Bag><rdf:li rdf:resource="urn:casq:function:NMDAR" /></rdf:Bag></bqbiol:isDescribedBy><bqbiol:isDescribedBy><rdf:Bag><rdf:li rdf:resource="urn:casq:cdid:s3852" /></rdf:Bag></bqbiol:isDescribedBy><bqbiol:isDescribedBy><rdf:Bag><rdf:li rdf:resource="urn:casq:function:NMDAR&amp;AMPAR" /></rdf:Bag></bqbiol:isDescribedBy><bqbiol:isDescribedBy><rdf:Bag><rdf:li rdf:resource="urn:casq:cdid:s3852" /></rdf:Bag></bqbiol:isDescribedBy></rdf:Description></rdf:RDF></annotation></qual:qualitativeSpecies><qual:qualitativeSpecies qual:compartment="comp1" qual:constant="false" qual:id="csa156" qual:maxLevel="1" qual:name="FAS-CASP2_complex"><annotation><rdf:RDF><rdf:Description rdf:about="#s1768"><bqbiol:isVersionOf><rdf:Bag><rdf:li rdf:resource="urn:miriam:uniprot:P25445" /></rdf:Bag></bqbiol:isVersionOf><bqbiol:isDescribedBy><rdf:Bag><rdf:li rdf:resource="urn:casq:function:CASP2" /></rdf:Bag></bqbiol:isDescribedBy><bqbiol:isDescribedBy><rdf:Bag><rdf:li rdf:resource="urn:casq:cdid:s3254" /></rdf:Bag></bqbiol:isDescribedBy></rdf:Description></rdf:RDF></annotation></qual:qualitativeSpecies><qual:qualitativeSpecies qual:compartment="comp1" qual:constant="true" qual:id="csa173" qual:maxLevel="1" qual:name="TNFRSF1A-TRADD-TRAF2-RIP_complex"><annotation><rdf:RDF><rdf:Description rdf:about="#s3187"><bqbiol:isDescribedBy><rdf:Bag><rdf:li rdf:resource="urn:casq:function:TNFRSF1A-TRADD-TRAF2-RIP_complex" /></rdf:Bag></bqbiol:isDescribedBy><bqbiol:isDescribedBy><rdf:Bag><rdf:li rdf:resource="urn:casq:cdid:s3187" /></rdf:Bag></bqbiol:isDescribedBy></rdf:Description></rdf:RDF></annotation></qual:qualitativeSpecies><qual:qualitativeSpecies qual:compartment="comp1" qual:constant="false" qual:id="csa158" qual:maxLevel="1" qual:name="DAG-IP3_complex"><annotation><rdf:RDF><rdf:Description rdf:about="#s3257"><bqbiol:isDescribedBy><rdf:Bag><rdf:li rdf:resource="urn:casq:function:PLCB|PLCG&amp;PI(4,5)P2_simple_molecule|CHRN-AmyloidB_complex" /></rdf:Bag></bqbiol:isDescribedBy><bqbiol:isDescribedBy><rdf:Bag><rdf:li rdf:resource="urn:casq:cdid:s3257" /></rdf:Bag></bqbiol:isDescribedBy></rdf:Description></rdf:RDF></annotation></qual:qualitativeSpecies><qual:qualitativeSpecies qual:compartment="comp1" qual:constant="false" qual:id="csa166" qual:maxLevel="1" qual:name="APOE-Lipoprotein remnant_complex"><annotation><rdf:RDF><rdf:Description rdf:about="#s3361"><bqbiol:isDescribedBy><rdf:Bag><rdf:li rdf:resource="urn:casq:function:APOE-LPL-LIPC-Lipoprotein remnant_complex|APOE-SDC2-LIPC-LPL-Lipoprotein remnant_complex" /></rdf:Bag></bqbiol:isDescribedBy><bqbiol:isDescribedBy><rdf:Bag><rdf:li rdf:resource="urn:casq:cdid:s3361" /></rdf:Bag></bqbiol:isDescribedBy></rdf:Description></rdf:RDF></annotation></qual:qualitativeSpecies><qual:qualitativeSpecies qual:compartment="comp1" qual:constant="false" qual:id="csa171" qual:maxLevel="1" qual:name="LRP1-APOE-SDC2-Lipoprotein remnant_complex"><annotation><rdf:RDF><rdf:Description rdf:about="#s3298"><bqbiol:isDescribedBy><rdf:Bag><rdf:li rdf:resource="urn:casq:function:APOE-Lipoprotein remnant_complex&amp;LRP1" /></rdf:Bag></bqbiol:isDescribedBy><bqbiol:isDescribedBy><rdf:Bag><rdf:li rdf:resource="urn:casq:cdid:s3298" /></rdf:Bag></bqbiol:isDescribedBy></rdf:Description></rdf:RDF></annotation></qual:qualitativeSpecies><qual:qualitativeSpecies qual:compartment="comp1" qual:constant="false" qual:id="csa170" qual:maxLevel="1" qual:name="APOE-SDC2-LIPC-LPL-Lipoprotein remnant_complex"><annotation><rdf:RDF><rdf:Description rdf:about="#s3363"><bqbiol:isDescribedBy><rdf:Bag><rdf:li rdf:resource="urn:casq:function:Lipoprotein remnant_simple_molecule&amp;SDC2" /></rdf:Bag></bqbiol:isDescribedBy><bqbiol:isDescribedBy><rdf:Bag><rdf:li rdf:resource="urn:casq:cdid:s3363" /></rdf:Bag></bqbiol:isDescribedBy></rdf:Description></rdf:RDF></annotation></qual:qualitativeSpecies><qual:qualitativeSpecies qual:compartment="comp1" qual:constant="false" qual:id="csa169" qual:maxLevel="1" qual:name="LRP1-APOE-Lipoprotein remnant_complex"><annotation><rdf:RDF><rdf:Description rdf:about="#s3360"><bqbiol:isDescribedBy><rdf:Bag><rdf:li rdf:resource="urn:casq:function:APOE-Lipoprotein remnant_complex&amp;LRP1" /></rdf:Bag></bqbiol:isDescribedBy><bqbiol:isDescribedBy><rdf:Bag><rdf:li rdf:resource="urn:casq:cdid:s3360" /></rdf:Bag></bqbiol:isDescribedBy></rdf:Description></rdf:RDF></annotation></qual:qualitativeSpecies><qual:qualitativeSpecies qual:compartment="comp1" qual:constant="false" qual:id="csa168" qual:maxLevel="1" qual:name="APOE-LPL-LIPC-Lipoprotein remnant_complex"><annotation><rdf:RDF><rdf:Description rdf:about="#s3362"><bqbiol:isDescribedBy><rdf:Bag><rdf:li rdf:resource="urn:casq:function:APOE&amp;Lipoprotein remnant_simple_molecule" /></rdf:Bag></bqbiol:isDescribedBy><bqbiol:isDescribedBy><rdf:Bag><rdf:li rdf:resource="urn:casq:cdid:s3362" /></rdf:Bag></bqbiol:isDescribedBy></rdf:Description></rdf:RDF></annotation></qual:qualitativeSpecies><qual:qualitativeSpecies qual:compartment="comp1" qual:constant="false" qual:id="csa167" qual:maxLevel="1" qual:name="LDLR-APOE-Lipoprotein remnant_complex"><annotation><rdf:RDF><rdf:Description rdf:about="#s1847"><bqbiol:isVersionOf><rdf:Bag><rdf:li rdf:resource="urn:miriam:uniprot:P01130" /></rdf:Bag></bqbiol:isVersionOf><bqbiol:isDescribedBy><rdf:Bag><rdf:li rdf:resource="urn:casq:function:APOE-Lipoprotein remnant_complex" /></rdf:Bag></bqbiol:isDescribedBy><bqbiol:isDescribedBy><rdf:Bag><rdf:li rdf:resource="urn:casq:cdid:s3359" /></rdf:Bag></bqbiol:isDescribedBy></rdf:Description></rdf:RDF></annotation></qual:qualitativeSpecies><qual:qualitativeSpecies qual:compartment="comp1" qual:constant="false" qual:id="csa172" qual:maxLevel="1" qual:name="APOE-SDC2-Lipoprotein remnant_complex"><annotation><rdf:RDF><rdf:Description rdf:about="#s3299"><bqbiol:isDescribedBy><rdf:Bag><rdf:li rdf:resource="urn:casq:function:APOE-Lipoprotein remnant_complex&amp;SDC2" /></rdf:Bag></bqbiol:isDescribedBy><bqbiol:isDescribedBy><rdf:Bag><rdf:li rdf:resource="urn:casq:cdid:s3299" /></rdf:Bag></bqbiol:isDescribedBy></rdf:Description></rdf:RDF></annotation></qual:qualitativeSpecies><qual:qualitativeSpecies qual:compartment="comp1" qual:constant="true" qual:id="csa126" qual:maxLevel="1" qual:name="metal ligand-Cu_complex"><annotation><rdf:RDF><rdf:Description rdf:about="#s3223"><bqbiol:isDescribedBy><rdf:Bag><rdf:li rdf:resource="urn:casq:function:metal ligand-Cu_complex" /></rdf:Bag></bqbiol:isDescribedBy><bqbiol:isDescribedBy><rdf:Bag><rdf:li rdf:resource="urn:casq:cdid:s3223" /></rdf:Bag></bqbiol:isDescribedBy></rdf:Description></rdf:RDF></annotation></qual:qualitativeSpecies><qual:qualitativeSpecies qual:compartment="comp1" qual:constant="false" qual:id="csa10" qual:maxLevel="1" qual:name="CDK5-DCTN5_complex"><annotation><rdf:RDF><rdf:Description rdf:about="#s3228"><bqbiol:isDescribedBy><rdf:Bag><rdf:li rdf:resource="urn:casq:function:G0_phenotype&amp;AmyloidB|CAPN|IL6-IL6R_complex|TNFRSF1A-TNF_complex&amp;CDK5-IL12A_complex" /></rdf:Bag></bqbiol:isDescribedBy><bqbiol:isDescribedBy><rdf:Bag><rdf:li rdf:resource="urn:casq:cdid:s3228" /></rdf:Bag></bqbiol:isDescribedBy></rdf:Description></rdf:RDF></annotation></qual:qualitativeSpecies><qual:qualitativeSpecies qual:compartment="comp1" qual:constant="false" qual:id="csa176" qual:maxLevel="1" qual:name="NFKBI-NFKB1-RELA_complex_neuron"><annotation><rdf:RDF><rdf:Description rdf:about="#s3472"><bqbiol:isDescribedBy><rdf:Bag><rdf:li rdf:resource="urn:casq:function:IKBK_phosphorylated|APC-AXIN-GSK3B-CTNNB1_complex&amp;NFKBI-NFKB1-RELA_complex" /></rdf:Bag></bqbiol:isDescribedBy><bqbiol:isDescribedBy><rdf:Bag><rdf:li rdf:resource="urn:casq:cdid:s3472" /></rdf:Bag></bqbiol:isDescribedBy></rdf:Description></rdf:RDF></annotation></qual:qualitativeSpecies><qual:qualitativeSpecies qual:compartment="comp1" qual:constant="false" qual:id="csa273" qual:maxLevel="1" qual:name="GRI-glutamate_complex"><annotation><rdf:RDF><rdf:Description rdf:about="#s3313"><bqbiol:isDescribedBy><rdf:Bag><rdf:li rdf:resource="urn:casq:function:GRI&amp;depolarization_phenotype" /></rdf:Bag></bqbiol:isDescribedBy><bqbiol:isDescribedBy><rdf:Bag><rdf:li rdf:resource="urn:casq:cdid:s3313" /></rdf:Bag></bqbiol:isDescribedBy></rdf:Description></rdf:RDF></annotation></qual:qualitativeSpecies><qual:qualitativeSpecies qual:compartment="comp1" qual:constant="false" qual:id="csa177" qual:maxLevel="1" qual:name="glutamate-GRIN-Mg2+_complex_neuron"><annotation><rdf:RDF><rdf:Description rdf:about="#s3202"><bqbiol:isDescribedBy><rdf:Bag><rdf:li rdf:resource="urn:casq:function:GRIN-Mg2+_complex" /></rdf:Bag></bqbiol:isDescribedBy><bqbiol:isDescribedBy><rdf:Bag><rdf:li rdf:resource="urn:casq:cdid:s3202" /></rdf:Bag></bqbiol:isDescribedBy></rdf:Description></rdf:RDF></annotation></qual:qualitativeSpecies><qual:qualitativeSpecies qual:compartment="comp1" qual:constant="false" qual:id="csa178" qual:maxLevel="1" qual:name="glutamate-GRIN_complex_neuron"><annotation><rdf:RDF><rdf:Description rdf:about="#s3203"><bqbiol:isDescribedBy><rdf:Bag><rdf:li rdf:resource="urn:casq:function:glutamate-GRIN-Mg2+_complex" /></rdf:Bag></bqbiol:isDescribedBy><bqbiol:isDescribedBy><rdf:Bag><rdf:li rdf:resource="urn:casq:cdid:s3203" /></rdf:Bag></bqbiol:isDescribedBy></rdf:Description></rdf:RDF></annotation></qual:qualitativeSpecies><qual:qualitativeSpecies qual:compartment="comp1" qual:constant="false" qual:id="csa84" qual:maxLevel="1" qual:name="UBA1-UB_complex"><annotation><rdf:RDF><rdf:Description rdf:about="#s3357"><bqbiol:isDescribedBy><rdf:Bag><rdf:li rdf:resource="urn:casq:function:UB" /></rdf:Bag></bqbiol:isDescribedBy><bqbiol:isDescribedBy><rdf:Bag><rdf:li rdf:resource="urn:casq:cdid:s3357" /></rdf:Bag></bqbiol:isDescribedBy></rdf:Description></rdf:RDF></annotation></qual:qualitativeSpecies><qual:qualitativeSpecies qual:compartment="comp1" qual:constant="false" qual:id="csa187" qual:maxLevel="1" qual:name="LRP8-RELN_complex"><annotation><rdf:RDF><rdf:Description rdf:about="#s3272"><bqbiol:isDescribedBy><rdf:Bag><rdf:li rdf:resource="urn:casq:function:LRP8" /></rdf:Bag></bqbiol:isDescribedBy><bqbiol:isDescribedBy><rdf:Bag><rdf:li rdf:resource="urn:casq:cdid:s3272" /></rdf:Bag></bqbiol:isDescribedBy></rdf:Description></rdf:RDF></annotation></qual:qualitativeSpecies><qual:qualitativeSpecies qual:compartment="comp1" qual:constant="false" qual:id="csa188" qual:maxLevel="1" qual:name="LRP8-APOE_complex"><annotation><rdf:RDF><rdf:Description rdf:about="#s3273"><bqbiol:isDescribedBy><rdf:Bag><rdf:li rdf:resource="urn:casq:function:LRP8" /></rdf:Bag></bqbiol:isDescribedBy><bqbiol:isDescribedBy><rdf:Bag><rdf:li rdf:resource="urn:casq:cdid:s3273" /></rdf:Bag></bqbiol:isDescribedBy></rdf:Description></rdf:RDF></annotation></qual:qualitativeSpecies><qual:qualitativeSpecies qual:compartment="comp1" qual:constant="false" qual:id="csa185" qual:maxLevel="1" qual:name="VLDLR-APOE_complex"><annotation><rdf:RDF><rdf:Description rdf:about="#s3271"><bqbiol:isDescribedBy><rdf:Bag><rdf:li rdf:resource="urn:casq:function:VLDLR" /></rdf:Bag></bqbiol:isDescribedBy><bqbiol:isDescribedBy><rdf:Bag><rdf:li rdf:resource="urn:casq:cdid:s3271" /></rdf:Bag></bqbiol:isDescribedBy></rdf:Description></rdf:RDF></annotation></qual:qualitativeSpecies><qual:qualitativeSpecies qual:compartment="comp1" qual:constant="false" qual:id="csa192" qual:maxLevel="1" qual:name="RAF1-PEBP1_complex"><annotation><rdf:RDF><rdf:Description rdf:about="#s3356"><bqbiol:isDescribedBy><rdf:Bag><rdf:li rdf:resource="urn:casq:function:RAF1&amp;PEBP1" /></rdf:Bag></bqbiol:isDescribedBy><bqbiol:isDescribedBy><rdf:Bag><rdf:li rdf:resource="urn:casq:cdid:s3356" /></rdf:Bag></bqbiol:isDescribedBy></rdf:Description></rdf:RDF></annotation></qual:qualitativeSpecies><qual:qualitativeSpecies qual:compartment="comp1" qual:constant="false" qual:id="csa194" qual:maxLevel="1" qual:name="ATG13-ATG11-ULK1-ATG17_complex"><annotation><rdf:RDF><rdf:Description rdf:about="#s2157"><bqbiol:isVersionOf><rdf:Bag><rdf:li rdf:resource="urn:miriam:uniprot:O75143" /></rdf:Bag></bqbiol:isVersionOf><bqbiol:isVersionOf><rdf:Bag><rdf:li rdf:resource="urn:miriam:uniprot:O75385" /></rdf:Bag></bqbiol:isVersionOf><bqbiol:isDescribedBy><rdf:Bag><rdf:li rdf:resource="urn:casq:function:phosphatase|starvation condition_phenotype&amp;ATG13_phosphorylated_phosphorylated_phosphorylated" /></rdf:Bag></bqbiol:isDescribedBy><bqbiol:isDescribedBy><rdf:Bag><rdf:li rdf:resource="urn:casq:cdid:s3188" /></rdf:Bag></bqbiol:isDescribedBy></rdf:Description></rdf:RDF></annotation></qual:qualitativeSpecies><qual:qualitativeSpecies qual:compartment="comp1" qual:constant="false" qual:id="csa199" qual:maxLevel="1" qual:name="ATG12-ATG5-ATG16_complex_neuron"><annotation><rdf:RDF><rdf:Description rdf:about="#s2184"><bqbiol:isVersionOf><rdf:Bag><rdf:li rdf:resource="urn:miriam:uniprot:A3EXL0" /></rdf:Bag></bqbiol:isVersionOf><bqbiol:isDescribedBy><rdf:Bag><rdf:li rdf:resource="urn:casq:function:ATG12-ATG10_complex" /></rdf:Bag></bqbiol:isDescribedBy><bqbiol:isDescribedBy><rdf:Bag><rdf:li rdf:resource="urn:casq:cdid:s3208" /></rdf:Bag></bqbiol:isDescribedBy></rdf:Description></rdf:RDF></annotation></qual:qualitativeSpecies><qual:qualitativeSpecies qual:compartment="comp1" qual:constant="false" qual:id="csa197" qual:maxLevel="1" qual:name="ATG12-ATG10_complex"><annotation><rdf:RDF><rdf:Description rdf:about="#s3206"><bqbiol:isDescribedBy><rdf:Bag><rdf:li rdf:resource="urn:casq:function:ATG12-ATG7_complex" /></rdf:Bag></bqbiol:isDescribedBy><bqbiol:isDescribedBy><rdf:Bag><rdf:li rdf:resource="urn:casq:cdid:s3206" /></rdf:Bag></bqbiol:isDescribedBy></rdf:Description></rdf:RDF></annotation></qual:qualitativeSpecies><qual:qualitativeSpecies qual:compartment="comp1" qual:constant="false" qual:id="csa196" qual:maxLevel="1" qual:name="ATG12-ATG7_complex"><annotation><rdf:RDF><rdf:Description rdf:about="#s3205"><bqbiol:isDescribedBy><rdf:Bag><rdf:li rdf:resource="urn:casq:function:ATG12&amp;ATG7" /></rdf:Bag></bqbiol:isDescribedBy><bqbiol:isDescribedBy><rdf:Bag><rdf:li rdf:resource="urn:casq:cdid:s3205" /></rdf:Bag></bqbiol:isDescribedBy></rdf:Description></rdf:RDF></annotation></qual:qualitativeSpecies><qual:qualitativeSpecies qual:compartment="comp1" qual:constant="false" qual:id="csa200" qual:maxLevel="1" qual:name="ATG12-ATG5-ATG16_complex_neuron"><annotation><rdf:RDF><rdf:Description rdf:about="#s3209"><bqbiol:isDescribedBy><rdf:Bag><rdf:li rdf:resource="urn:casq:function:ATG12-ATG5-ATG16_complex" /></rdf:Bag></bqbiol:isDescribedBy><bqbiol:isDescribedBy><rdf:Bag><rdf:li rdf:resource="urn:casq:cdid:s3209" /></rdf:Bag></bqbiol:isDescribedBy></rdf:Description></rdf:RDF></annotation></qual:qualitativeSpecies><qual:qualitativeSpecies qual:compartment="comp1" qual:constant="false" qual:id="csa201" qual:maxLevel="1" qual:name="GABARAPL2-ATG7_complex"><annotation><rdf:RDF><rdf:Description rdf:about="#s3344"><bqbiol:isDescribedBy><rdf:Bag><rdf:li rdf:resource="urn:casq:function:GABARAPL2&amp;ATG7" /></rdf:Bag></bqbiol:isDescribedBy><bqbiol:isDescribedBy><rdf:Bag><rdf:li rdf:resource="urn:casq:cdid:s3344" /></rdf:Bag></bqbiol:isDescribedBy></rdf:Description></rdf:RDF></annotation></qual:qualitativeSpecies><qual:qualitativeSpecies qual:compartment="comp1" qual:constant="false" qual:id="csa202" qual:maxLevel="1" qual:name="GABARAPL2-ATG3_complex"><annotation><rdf:RDF><rdf:Description rdf:about="#s3345"><bqbiol:isDescribedBy><rdf:Bag><rdf:li rdf:resource="urn:casq:function:GABARAPL2-ATG7_complex" /></rdf:Bag></bqbiol:isDescribedBy><bqbiol:isDescribedBy><rdf:Bag><rdf:li rdf:resource="urn:casq:cdid:s3345" /></rdf:Bag></bqbiol:isDescribedBy></rdf:Description></rdf:RDF></annotation></qual:qualitativeSpecies><qual:qualitativeSpecies qual:compartment="comp1" qual:constant="false" qual:id="csa207" qual:maxLevel="1" qual:name="TNFRSF1A-TNF_complex"><annotation><rdf:RDF><rdf:Description rdf:about="#s3348"><bqbiol:isDescribedBy><rdf:Bag><rdf:li rdf:resource="urn:casq:function:TNFRSF1A" /></rdf:Bag></bqbiol:isDescribedBy><bqbiol:isDescribedBy><rdf:Bag><rdf:li rdf:resource="urn:casq:cdid:s3348" /></rdf:Bag></bqbiol:isDescribedBy></rdf:Description></rdf:RDF></annotation></qual:qualitativeSpecies><qual:qualitativeSpecies qual:compartment="comp1" qual:constant="true" qual:id="csa208" qual:maxLevel="1" qual:name="IL6-IL6R_complex"><annotation><rdf:RDF><rdf:Description rdf:about="#s2239"><bqbiol:isVersionOf><rdf:Bag><rdf:li rdf:resource="urn:miriam:uniprot:P08887" /></rdf:Bag></bqbiol:isVersionOf><bqbiol:isDescribedBy><rdf:Bag><rdf:li rdf:resource="urn:casq:function:IL6-IL6R_complex" /></rdf:Bag></bqbiol:isDescribedBy><bqbiol:isDescribedBy><rdf:Bag><rdf:li rdf:resource="urn:casq:cdid:s3225" /></rdf:Bag></bqbiol:isDescribedBy></rdf:Description></rdf:RDF></annotation></qual:qualitativeSpecies><qual:qualitativeSpecies qual:compartment="comp1" qual:constant="true" qual:id="csa209" qual:maxLevel="1" qual:name="PPARG-RXR-unkown PPARG ligand_complex"><annotation><rdf:RDF><rdf:Description rdf:about="#s3295"><bqbiol:isDescribedBy><rdf:Bag><rdf:li rdf:resource="urn:casq:function:PPARG-RXR-unkown PPARG ligand_complex" /></rdf:Bag></bqbiol:isDescribedBy><bqbiol:isDescribedBy><rdf:Bag><rdf:li rdf:resource="urn:casq:cdid:s3295" /></rdf:Bag></bqbiol:isDescribedBy></rdf:Description></rdf:RDF></annotation></qual:qualitativeSpecies><qual:qualitativeSpecies qual:compartment="comp1" qual:constant="false" qual:id="csa213" qual:maxLevel="1" qual:name="NGFR-BDNF_complex"><annotation><rdf:RDF><rdf:Description rdf:about="#s3290"><bqbiol:isDescribedBy><rdf:Bag><rdf:li rdf:resource="urn:casq:function:NGFR" /></rdf:Bag></bqbiol:isDescribedBy><bqbiol:isDescribedBy><rdf:Bag><rdf:li rdf:resource="urn:casq:cdid:s3290" /></rdf:Bag></bqbiol:isDescribedBy></rdf:Description></rdf:RDF></annotation></qual:qualitativeSpecies><qual:qualitativeSpecies qual:compartment="comp1" qual:constant="false" qual:id="csa211" qual:maxLevel="1" qual:name="NTRK1-NGF_complex_neuron"><annotation><rdf:RDF><rdf:Description rdf:about="#s3364"><bqbiol:isDescribedBy><rdf:Bag><rdf:li rdf:resource="urn:casq:function:NTRK1" /></rdf:Bag></bqbiol:isDescribedBy><bqbiol:isDescribedBy><rdf:Bag><rdf:li rdf:resource="urn:casq:cdid:s3364" /></rdf:Bag></bqbiol:isDescribedBy></rdf:Description></rdf:RDF></annotation></qual:qualitativeSpecies><qual:qualitativeSpecies qual:compartment="comp1" qual:constant="false" qual:id="csa217" qual:maxLevel="1" qual:name="BDNF-NTRK2_complex"><annotation><rdf:RDF><rdf:Description rdf:about="#s3210"><bqbiol:isDescribedBy><rdf:Bag><rdf:li rdf:resource="urn:casq:function:NTRK2" /></rdf:Bag></bqbiol:isDescribedBy><bqbiol:isDescribedBy><rdf:Bag><rdf:li rdf:resource="urn:casq:cdid:s3210" /></rdf:Bag></bqbiol:isDescribedBy></rdf:Description></rdf:RDF></annotation></qual:qualitativeSpecies><qual:qualitativeSpecies qual:compartment="comp1" qual:constant="false" qual:id="csa203" qual:maxLevel="1" qual:name="PE-GABARAPL2_complex"><annotation><rdf:RDF><rdf:Description rdf:about="#s3249"><bqbiol:isDescribedBy><rdf:Bag><rdf:li rdf:resource="urn:casq:function:GABARAPL2-ATG3_complex&amp;ATG12-ATG5-ATG16_complex" /></rdf:Bag></bqbiol:isDescribedBy><bqbiol:isDescribedBy><rdf:Bag><rdf:li rdf:resource="urn:casq:cdid:s3249" /></rdf:Bag></bqbiol:isDescribedBy></rdf:Description></rdf:RDF></annotation></qual:qualitativeSpecies><qual:qualitativeSpecies qual:compartment="comp1" qual:constant="false" qual:id="csa215" qual:maxLevel="1" qual:name="NGFR-NTF4_complex"><annotation><rdf:RDF><rdf:Description rdf:about="#s3278"><bqbiol:isDescribedBy><rdf:Bag><rdf:li rdf:resource="urn:casq:function:NGFR" /></rdf:Bag></bqbiol:isDescribedBy><bqbiol:isDescribedBy><rdf:Bag><rdf:li rdf:resource="urn:casq:cdid:s3278" /></rdf:Bag></bqbiol:isDescribedBy></rdf:Description></rdf:RDF></annotation></qual:qualitativeSpecies><qual:qualitativeSpecies qual:compartment="comp1" qual:constant="false" qual:id="csa216" qual:maxLevel="1" qual:name="NTRK2-NTF4_complex"><annotation><rdf:RDF><rdf:Description rdf:about="#s3238"><bqbiol:isDescribedBy><rdf:Bag><rdf:li rdf:resource="urn:casq:function:NTRK2" /></rdf:Bag></bqbiol:isDescribedBy><bqbiol:isDescribedBy><rdf:Bag><rdf:li rdf:resource="urn:casq:cdid:s3238" /></rdf:Bag></bqbiol:isDescribedBy></rdf:Description></rdf:RDF></annotation></qual:qualitativeSpecies><qual:qualitativeSpecies qual:compartment="comp1" qual:constant="true" qual:id="csa214" qual:maxLevel="1" qual:name="NTRK3-NTF_complex"><annotation><rdf:RDF><rdf:Description rdf:about="#s2292"><bqbiol:isVersionOf><rdf:Bag><rdf:li rdf:resource="urn:miriam:uniprot:Q16288" /></rdf:Bag></bqbiol:isVersionOf><bqbiol:isDescribedBy><rdf:Bag><rdf:li rdf:resource="urn:casq:function:NTRK3-NTF_complex" /></rdf:Bag></bqbiol:isDescribedBy><bqbiol:isDescribedBy><rdf:Bag><rdf:li rdf:resource="urn:casq:cdid:s3260" /></rdf:Bag></bqbiol:isDescribedBy></rdf:Description></rdf:RDF></annotation></qual:qualitativeSpecies><qual:qualitativeSpecies qual:compartment="comp1" qual:constant="false" qual:id="csa218" qual:maxLevel="1" qual:name="NGFR-NTF3_complex"><annotation><rdf:RDF><rdf:Description rdf:about="#s3270"><bqbiol:isDescribedBy><rdf:Bag><rdf:li rdf:resource="urn:casq:function:NGFR" /></rdf:Bag></bqbiol:isDescribedBy><bqbiol:isDescribedBy><rdf:Bag><rdf:li rdf:resource="urn:casq:cdid:s3270" /></rdf:Bag></bqbiol:isDescribedBy></rdf:Description></rdf:RDF></annotation></qual:qualitativeSpecies><qual:qualitativeSpecies qual:compartment="comp1" qual:constant="false" qual:id="csa220" qual:maxLevel="1" qual:name="RHOA-GGPP_complex"><annotation><rdf:RDF><rdf:Description rdf:about="#s3320"><bqbiol:isDescribedBy><rdf:Bag><rdf:li rdf:resource="urn:casq:function:GGPP_simple_molecule&amp;RHOA&amp;PGGT1B" /></rdf:Bag></bqbiol:isDescribedBy><bqbiol:isDescribedBy><rdf:Bag><rdf:li rdf:resource="urn:casq:cdid:s3320" /></rdf:Bag></bqbiol:isDescribedBy></rdf:Description></rdf:RDF></annotation></qual:qualitativeSpecies><qual:qualitativeSpecies qual:compartment="comp1" qual:constant="false" qual:id="csa221" qual:maxLevel="1" qual:name="CDC42-GGPP_complex"><annotation><rdf:RDF><rdf:Description rdf:about="#s3327"><bqbiol:isDescribedBy><rdf:Bag><rdf:li rdf:resource="urn:casq:function:GGPP_simple_molecule&amp;CDC42&amp;PGGT1B" /></rdf:Bag></bqbiol:isDescribedBy><bqbiol:isDescribedBy><rdf:Bag><rdf:li rdf:resource="urn:casq:cdid:s3327" /></rdf:Bag></bqbiol:isDescribedBy></rdf:Description></rdf:RDF></annotation></qual:qualitativeSpecies><qual:qualitativeSpecies qual:compartment="comp1" qual:constant="false" qual:id="csa219" qual:maxLevel="1" qual:name="RAC1-GGPP_complex"><annotation><rdf:RDF><rdf:Description rdf:about="#s3323"><bqbiol:isDescribedBy><rdf:Bag><rdf:li rdf:resource="urn:casq:function:GGPP_simple_molecule&amp;RAC1&amp;PGGT1B" /></rdf:Bag></bqbiol:isDescribedBy><bqbiol:isDescribedBy><rdf:Bag><rdf:li rdf:resource="urn:casq:cdid:s3323" /></rdf:Bag></bqbiol:isDescribedBy></rdf:Description></rdf:RDF></annotation></qual:qualitativeSpecies><qual:qualitativeSpecies qual:compartment="comp1" qual:constant="false" qual:id="csa222" qual:maxLevel="1" qual:name="RAS-Farnesyl PP_complex"><annotation><rdf:RDF><rdf:Description rdf:about="#s3297"><bqbiol:isDescribedBy><rdf:Bag><rdf:li rdf:resource="urn:casq:function:Farnesyl PP_simple_molecule&amp;RAS&amp;FNTA" /></rdf:Bag></bqbiol:isDescribedBy><bqbiol:isDescribedBy><rdf:Bag><rdf:li rdf:resource="urn:casq:cdid:s3297" /></rdf:Bag></bqbiol:isDescribedBy></rdf:Description></rdf:RDF></annotation></qual:qualitativeSpecies><qual:qualitativeSpecies qual:compartment="comp1" qual:constant="false" qual:id="csa224" qual:maxLevel="1" qual:name="KCNIP3-mutant PSEN_complex"><annotation><rdf:RDF><rdf:Description rdf:about="#s3280"><bqbiol:isDescribedBy><rdf:Bag><rdf:li rdf:resource="urn:casq:function:mutant PSEN&amp;KCNIP3" /></rdf:Bag></bqbiol:isDescribedBy><bqbiol:isDescribedBy><rdf:Bag><rdf:li rdf:resource="urn:casq:cdid:s3280" /></rdf:Bag></bqbiol:isDescribedBy></rdf:Description></rdf:RDF></annotation></qual:qualitativeSpecies><qual:qualitativeSpecies qual:compartment="comp1" qual:constant="false" qual:id="csa223" qual:maxLevel="1" qual:name="CAPN2-mutant PSEN_complex"><annotation><rdf:RDF><rdf:Description rdf:about="#s3279"><bqbiol:isDescribedBy><rdf:Bag><rdf:li rdf:resource="urn:casq:function:mutant PSEN&amp;CAPN2" /></rdf:Bag></bqbiol:isDescribedBy><bqbiol:isDescribedBy><rdf:Bag><rdf:li rdf:resource="urn:casq:cdid:s3279" /></rdf:Bag></bqbiol:isDescribedBy></rdf:Description></rdf:RDF></annotation></qual:qualitativeSpecies><qual:qualitativeSpecies qual:compartment="comp1" qual:constant="false" qual:id="csa225" qual:maxLevel="1" qual:name="mutant PSEN-CIB1_complex"><annotation><rdf:RDF><rdf:Description rdf:about="#s3281"><bqbiol:isDescribedBy><rdf:Bag><rdf:li rdf:resource="urn:casq:function:mutant PSEN&amp;CIB1" /></rdf:Bag></bqbiol:isDescribedBy><bqbiol:isDescribedBy><rdf:Bag><rdf:li rdf:resource="urn:casq:cdid:s3281" /></rdf:Bag></bqbiol:isDescribedBy></rdf:Description></rdf:RDF></annotation></qual:qualitativeSpecies><qual:qualitativeSpecies qual:compartment="comp1" qual:constant="true" qual:id="csa226" qual:maxLevel="1" qual:name="TR-LCK-CD4_complex"><annotation><rdf:RDF><rdf:Description rdf:about="#s3282"><bqbiol:isDescribedBy><rdf:Bag><rdf:li rdf:resource="urn:casq:function:TR-LCK-CD4_complex" /></rdf:Bag></bqbiol:isDescribedBy><bqbiol:isDescribedBy><rdf:Bag><rdf:li rdf:resource="urn:casq:cdid:s3282" /></rdf:Bag></bqbiol:isDescribedBy></rdf:Description></rdf:RDF></annotation></qual:qualitativeSpecies><qual:qualitativeSpecies qual:compartment="comp1" qual:constant="false" qual:id="csa274" qual:maxLevel="1" qual:name="ITAM_complex"><annotation><rdf:RDF><rdf:Description rdf:about="#s3023"><bqbiol:isVersionOf><rdf:Bag><rdf:li rdf:resource="urn:miriam:uniprot:P43403" /></rdf:Bag></bqbiol:isVersionOf><bqbiol:isDescribedBy><rdf:Bag><rdf:li rdf:resource="urn:casq:function:ZAP70&amp;LCK|TR-LCK-CD4_complex" /></rdf:Bag></bqbiol:isDescribedBy><bqbiol:isDescribedBy><rdf:Bag><rdf:li rdf:resource="urn:casq:cdid:s3016" /></rdf:Bag></bqbiol:isDescribedBy></rdf:Description></rdf:RDF></annotation></qual:qualitativeSpecies><qual:qualitativeSpecies qual:compartment="comp1" qual:constant="false" qual:id="csa231" qual:maxLevel="1" qual:name="GTPase-GDI_complex"><annotation><rdf:RDF><rdf:Description rdf:about="#s2486"><bqbiol:isVersionOf><rdf:Bag><rdf:li rdf:resource="urn:miriam:uniprot:P31150" /></rdf:Bag></bqbiol:isVersionOf><bqbiol:isDescribedBy><rdf:Bag><rdf:li rdf:resource="urn:casq:function:GAP|GTPase&amp;GEF|GDI&amp;!GDF" /></rdf:Bag></bqbiol:isDescribedBy><bqbiol:isDescribedBy><rdf:Bag><rdf:li rdf:resource="urn:casq:cdid:s3283" /></rdf:Bag></bqbiol:isDescribedBy><bqbiol:isDescribedBy><rdf:Bag><rdf:li rdf:resource="urn:casq:function:GDI" /></rdf:Bag></bqbiol:isDescribedBy><bqbiol:isDescribedBy><rdf:Bag><rdf:li rdf:resource="urn:casq:cdid:s2486" /></rdf:Bag></bqbiol:isDescribedBy></rdf:Description></rdf:RDF></annotation></qual:qualitativeSpecies><qual:qualitativeSpecies qual:compartment="comp1" qual:constant="false" qual:id="csa245" qual:maxLevel="1" qual:name="NICD-INPP5K-CSHL1-HAT1_complex"><annotation><rdf:RDF><rdf:Description rdf:about="#s3192"><bqbiol:isDescribedBy><rdf:Bag><rdf:li rdf:resource="urn:casq:function:NICD-INPP5K-CSHL1-HAT1-HDAC-NCOR2_complex" /></rdf:Bag></bqbiol:isDescribedBy><bqbiol:isDescribedBy><rdf:Bag><rdf:li rdf:resource="urn:casq:cdid:s3192" /></rdf:Bag></bqbiol:isDescribedBy></rdf:Description></rdf:RDF></annotation></qual:qualitativeSpecies><qual:qualitativeSpecies qual:compartment="comp1" qual:constant="false" qual:id="csa240" qual:maxLevel="1" qual:name="NICD-HAT1_complex"><annotation><rdf:RDF><rdf:Description rdf:about="#s3311"><bqbiol:isDescribedBy><rdf:Bag><rdf:li rdf:resource="urn:casq:function:NICD&amp;HAT1" /></rdf:Bag></bqbiol:isDescribedBy><bqbiol:isDescribedBy><rdf:Bag><rdf:li rdf:resource="urn:casq:cdid:s3311" /></rdf:Bag></bqbiol:isDescribedBy></rdf:Description></rdf:RDF></annotation></qual:qualitativeSpecies><qual:qualitativeSpecies qual:compartment="comp1" qual:constant="false" qual:id="csa243" qual:maxLevel="1" qual:name="NICD-CSHL1-LAG3-HAT1_complex"><annotation><rdf:RDF><rdf:Description rdf:about="#s3191"><bqbiol:isDescribedBy><rdf:Bag><rdf:li rdf:resource="urn:casq:function:NICD-INPP5K-CSHL1-HAT1_complex&amp;LAG3" /></rdf:Bag></bqbiol:isDescribedBy><bqbiol:isDescribedBy><rdf:Bag><rdf:li rdf:resource="urn:casq:cdid:s3191" /></rdf:Bag></bqbiol:isDescribedBy></rdf:Description></rdf:RDF></annotation></qual:qualitativeSpecies><qual:qualitativeSpecies qual:compartment="comp1" qual:constant="false" qual:id="csa239" qual:maxLevel="1" qual:name="INPP5K-CSHL1-HDAC-NCOR2_complex"><annotation><rdf:RDF><rdf:Description rdf:about="#s3189"><bqbiol:isDescribedBy><rdf:Bag><rdf:li rdf:resource="urn:casq:function:NICD-LAG3-CSHL1_complex" /></rdf:Bag></bqbiol:isDescribedBy><bqbiol:isDescribedBy><rdf:Bag><rdf:li rdf:resource="urn:casq:cdid:s3189" /></rdf:Bag></bqbiol:isDescribedBy></rdf:Description></rdf:RDF></annotation></qual:qualitativeSpecies><qual:qualitativeSpecies qual:compartment="comp1" qual:constant="false" qual:id="csa241" qual:maxLevel="1" qual:name="NICD-LAG3-CSHL1_complex"><annotation><rdf:RDF><rdf:Description rdf:about="#s3184"><bqbiol:isDescribedBy><rdf:Bag><rdf:li rdf:resource="urn:casq:function:NICD-CSHL1-LAG3-HAT1_complex" /></rdf:Bag></bqbiol:isDescribedBy><bqbiol:isDescribedBy><rdf:Bag><rdf:li rdf:resource="urn:casq:cdid:s3184" /></rdf:Bag></bqbiol:isDescribedBy></rdf:Description></rdf:RDF></annotation></qual:qualitativeSpecies><qual:qualitativeSpecies qual:compartment="comp1" qual:constant="false" qual:id="csa244" qual:maxLevel="1" qual:name="HDAC-NCOR2_complex"><annotation><rdf:RDF><rdf:Description rdf:about="#s3301"><bqbiol:isDescribedBy><rdf:Bag><rdf:li rdf:resource="urn:casq:function:NICD-INPP5K-CSHL1-HAT1-HDAC-NCOR2_complex" /></rdf:Bag></bqbiol:isDescribedBy><bqbiol:isDescribedBy><rdf:Bag><rdf:li rdf:resource="urn:casq:cdid:s3301" /></rdf:Bag></bqbiol:isDescribedBy></rdf:Description></rdf:RDF></annotation></qual:qualitativeSpecies><qual:qualitativeSpecies qual:compartment="comp1" qual:constant="false" qual:id="csa242" qual:maxLevel="1" qual:name="NICD-INPP5K-CSHL1-HAT1-HDAC-NCOR2_complex"><annotation><rdf:RDF><rdf:Description rdf:about="#s3190"><bqbiol:isDescribedBy><rdf:Bag><rdf:li rdf:resource="urn:casq:function:NICD-HAT1_complex&amp;INPP5K-CSHL1-HDAC-NCOR2_complex" /></rdf:Bag></bqbiol:isDescribedBy><bqbiol:isDescribedBy><rdf:Bag><rdf:li rdf:resource="urn:casq:cdid:s3190" /></rdf:Bag></bqbiol:isDescribedBy></rdf:Description></rdf:RDF></annotation></qual:qualitativeSpecies><qual:qualitativeSpecies qual:compartment="comp1" qual:constant="false" qual:id="csa134" qual:maxLevel="1" qual:name="APP-ACO1_complex"><annotation><rdf:RDF><rdf:Description rdf:about="#s3233"><bqbiol:isDescribedBy><rdf:Bag><rdf:li rdf:resource="urn:casq:function:APP-ACO1-Fe_complex" /></rdf:Bag></bqbiol:isDescribedBy><bqbiol:isDescribedBy><rdf:Bag><rdf:li rdf:resource="urn:casq:cdid:s3233" /></rdf:Bag></bqbiol:isDescribedBy></rdf:Description></rdf:RDF></annotation></qual:qualitativeSpecies><qual:qualitativeSpecies qual:compartment="comp1" qual:constant="false" qual:id="csa249" qual:maxLevel="1" qual:name="unkown receptor-TNF_complex"><annotation><rdf:RDF><rdf:Description rdf:about="#s3288"><bqbiol:isDescribedBy><rdf:Bag><rdf:li rdf:resource="urn:casq:function:Unknown receptor_unknown" /></rdf:Bag></bqbiol:isDescribedBy><bqbiol:isDescribedBy><rdf:Bag><rdf:li rdf:resource="urn:casq:cdid:s3288" /></rdf:Bag></bqbiol:isDescribedBy></rdf:Description></rdf:RDF></annotation></qual:qualitativeSpecies><qual:qualitativeSpecies qual:compartment="comp1" qual:constant="true" qual:id="csa309" qual:maxLevel="1" qual:name="TLR4-DAMPs_complex_neuron"><annotation><rdf:RDF><rdf:Description rdf:about="#s3770"><bqbiol:isVersionOf><rdf:Bag><rdf:li rdf:resource="urn:miriam:uniprot:O00206" /></rdf:Bag></bqbiol:isVersionOf><bqbiol:isDescribedBy><rdf:Bag><rdf:li rdf:resource="urn:casq:function:TLR4-DAMPs_complex" /></rdf:Bag></bqbiol:isDescribedBy><bqbiol:isDescribedBy><rdf:Bag><rdf:li rdf:resource="urn:casq:cdid:s3772" /></rdf:Bag></bqbiol:isDescribedBy></rdf:Description></rdf:RDF></annotation></qual:qualitativeSpecies><qual:qualitativeSpecies qual:compartment="comp1" qual:constant="true" qual:id="csa251" qual:maxLevel="1" qual:name="CHRN-AmyloidB_complex"><annotation><rdf:RDF><rdf:Description rdf:about="#s3289"><bqbiol:isDescribedBy><rdf:Bag><rdf:li rdf:resource="urn:casq:function:CHRN-AmyloidB_complex" /></rdf:Bag></bqbiol:isDescribedBy><bqbiol:isDescribedBy><rdf:Bag><rdf:li rdf:resource="urn:casq:cdid:s3289" /></rdf:Bag></bqbiol:isDescribedBy></rdf:Description></rdf:RDF></annotation></qual:qualitativeSpecies><qual:qualitativeSpecies qual:compartment="comp1" qual:constant="false" qual:id="csa189" qual:maxLevel="1" qual:name="VLDLR-RELN_complex"><annotation><rdf:RDF><rdf:Description rdf:about="#s3274"><bqbiol:isDescribedBy><rdf:Bag><rdf:li rdf:resource="urn:casq:function:VLDLR" /></rdf:Bag></bqbiol:isDescribedBy><bqbiol:isDescribedBy><rdf:Bag><rdf:li rdf:resource="urn:casq:cdid:s3274" /></rdf:Bag></bqbiol:isDescribedBy></rdf:Description></rdf:RDF></annotation></qual:qualitativeSpecies><qual:qualitativeSpecies qual:compartment="comp1" qual:constant="true" qual:id="csa81" qual:maxLevel="1" qual:name="26S Proteasome_complex"><annotation><rdf:RDF><rdf:Description rdf:about="#s3112"><bqbiol:isDescribedBy><rdf:Bag><rdf:li rdf:resource="urn:casq:function:26S Proteasome_complex" /></rdf:Bag></bqbiol:isDescribedBy><bqbiol:isDescribedBy><rdf:Bag><rdf:li rdf:resource="urn:casq:cdid:s3112" /></rdf:Bag></bqbiol:isDescribedBy></rdf:Description></rdf:RDF></annotation></qual:qualitativeSpecies><qual:qualitativeSpecies qual:compartment="comp1" qual:constant="true" qual:id="csa254" qual:maxLevel="1" qual:name="LBP-1-TFCP2-PCBP2_complex"><annotation><rdf:RDF><rdf:Description rdf:about="#s3312"><bqbiol:isDescribedBy><rdf:Bag><rdf:li rdf:resource="urn:casq:function:LBP-1-TFCP2-PCBP2_complex" /></rdf:Bag></bqbiol:isDescribedBy><bqbiol:isDescribedBy><rdf:Bag><rdf:li rdf:resource="urn:casq:cdid:s3312" /></rdf:Bag></bqbiol:isDescribedBy></rdf:Description></rdf:RDF></annotation></qual:qualitativeSpecies><qual:qualitativeSpecies qual:compartment="comp1" qual:constant="false" qual:id="csa98" qual:maxLevel="1" qual:name="APBB1-AICD_complex_nucleus"><annotation><rdf:RDF><rdf:Description rdf:about="#s3373"><bqbiol:isDescribedBy><rdf:Bag><rdf:li rdf:resource="urn:casq:function:APBB1-AICD_complex" /></rdf:Bag></bqbiol:isDescribedBy><bqbiol:isDescribedBy><rdf:Bag><rdf:li rdf:resource="urn:casq:cdid:s3373" /></rdf:Bag></bqbiol:isDescribedBy></rdf:Description></rdf:RDF></annotation></qual:qualitativeSpecies><qual:qualitativeSpecies qual:compartment="comp1" qual:constant="false" qual:id="csa260" qual:maxLevel="1" qual:name="APP-APBA1_complex"><annotation><rdf:RDF><rdf:Description rdf:about="#s3294"><bqbiol:isDescribedBy><rdf:Bag><rdf:li rdf:resource="urn:casq:function:APP&amp;APBA1" /></rdf:Bag></bqbiol:isDescribedBy><bqbiol:isDescribedBy><rdf:Bag><rdf:li rdf:resource="urn:casq:cdid:s3294" /></rdf:Bag></bqbiol:isDescribedBy></rdf:Description></rdf:RDF></annotation></qual:qualitativeSpecies><qual:qualitativeSpecies qual:compartment="comp1" qual:constant="false" qual:id="csa257" qual:maxLevel="1" qual:name="APP-MAPK8IP1_complex"><annotation><rdf:RDF><rdf:Description rdf:about="#s3291"><bqbiol:isDescribedBy><rdf:Bag><rdf:li rdf:resource="urn:casq:function:APP&amp;MAPK8IP1" /></rdf:Bag></bqbiol:isDescribedBy><bqbiol:isDescribedBy><rdf:Bag><rdf:li rdf:resource="urn:casq:cdid:s3291" /></rdf:Bag></bqbiol:isDescribedBy></rdf:Description></rdf:RDF></annotation></qual:qualitativeSpecies><qual:qualitativeSpecies qual:compartment="comp1" qual:constant="false" qual:id="csa258" qual:maxLevel="1" qual:name="APP-DAB1_complex"><annotation><rdf:RDF><rdf:Description rdf:about="#s3292"><bqbiol:isDescribedBy><rdf:Bag><rdf:li rdf:resource="urn:casq:function:APP&amp;DAB1" /></rdf:Bag></bqbiol:isDescribedBy><bqbiol:isDescribedBy><rdf:Bag><rdf:li rdf:resource="urn:casq:cdid:s3292" /></rdf:Bag></bqbiol:isDescribedBy></rdf:Description></rdf:RDF></annotation></qual:qualitativeSpecies><qual:qualitativeSpecies qual:compartment="comp1" qual:constant="false" qual:id="csa259" qual:maxLevel="1" qual:name="APP-SHC1_complex"><annotation><rdf:RDF><rdf:Description rdf:about="#s3293"><bqbiol:isDescribedBy><rdf:Bag><rdf:li rdf:resource="urn:casq:function:APP&amp;SHC1" /></rdf:Bag></bqbiol:isDescribedBy><bqbiol:isDescribedBy><rdf:Bag><rdf:li rdf:resource="urn:casq:cdid:s3293" /></rdf:Bag></bqbiol:isDescribedBy></rdf:Description></rdf:RDF></annotation></qual:qualitativeSpecies><qual:qualitativeSpecies qual:compartment="comp1" qual:constant="false" qual:id="csa157" qual:maxLevel="1" qual:name="GPCR-oxidative stress_complex"><annotation><rdf:RDF><rdf:Description rdf:about="#s3255"><bqbiol:isDescribedBy><rdf:Bag><rdf:li rdf:resource="urn:casq:function:GPCR homolog" /></rdf:Bag></bqbiol:isDescribedBy><bqbiol:isDescribedBy><rdf:Bag><rdf:li rdf:resource="urn:casq:cdid:s3255" /></rdf:Bag></bqbiol:isDescribedBy></rdf:Description></rdf:RDF></annotation></qual:qualitativeSpecies><qual:qualitativeSpecies qual:compartment="comp1" qual:constant="false" qual:id="csa261" qual:maxLevel="1" qual:name="NOTCH ectodomain-Delta_complex"><annotation><rdf:RDF><rdf:Description rdf:about="#s3302"><bqbiol:isDescribedBy><rdf:Bag><rdf:li rdf:resource="urn:casq:function:NOTCH-Delta_complex" /></rdf:Bag></bqbiol:isDescribedBy><bqbiol:isDescribedBy><rdf:Bag><rdf:li rdf:resource="urn:casq:cdid:s3302" /></rdf:Bag></bqbiol:isDescribedBy></rdf:Description></rdf:RDF></annotation></qual:qualitativeSpecies><qual:qualitativeSpecies qual:compartment="comp1" qual:constant="false" qual:id="csa262" qual:maxLevel="1" qual:name="LRP1-AmyloidB_complex_Blood"><annotation><rdf:RDF><rdf:Description rdf:about="#s3387"><bqbiol:isDescribedBy><rdf:Bag><rdf:li rdf:resource="urn:casq:function:Unknown transportation_phenotype" /></rdf:Bag></bqbiol:isDescribedBy><bqbiol:isDescribedBy><rdf:Bag><rdf:li rdf:resource="urn:casq:cdid:s3387" /></rdf:Bag></bqbiol:isDescribedBy></rdf:Description></rdf:RDF></annotation></qual:qualitativeSpecies><qual:qualitativeSpecies qual:compartment="comp1" qual:constant="false" qual:id="csa265" qual:maxLevel="1" qual:name="AmyloidB-A2M_complex_Brain"><annotation><rdf:RDF><rdf:Description rdf:about="#s3305"><bqbiol:isDescribedBy><rdf:Bag><rdf:li rdf:resource="urn:casq:function:AmyloidB&amp;A2M" /></rdf:Bag></bqbiol:isDescribedBy><bqbiol:isDescribedBy><rdf:Bag><rdf:li rdf:resource="urn:casq:cdid:s3305" /></rdf:Bag></bqbiol:isDescribedBy></rdf:Description></rdf:RDF></annotation></qual:qualitativeSpecies><qual:qualitativeSpecies qual:compartment="comp1" qual:constant="false" qual:id="csa263" qual:maxLevel="1" qual:name="AmyloidB-CLU_complex_Brain"><annotation><rdf:RDF><rdf:Description rdf:about="#s3244"><bqbiol:isDescribedBy><rdf:Bag><rdf:li rdf:resource="urn:casq:function:AmyloidB&amp;CLU|Unknown transportation_phenotype" /></rdf:Bag></bqbiol:isDescribedBy><bqbiol:isDescribedBy><rdf:Bag><rdf:li rdf:resource="urn:casq:cdid:s3244" /></rdf:Bag></bqbiol:isDescribedBy></rdf:Description></rdf:RDF></annotation></qual:qualitativeSpecies><qual:qualitativeSpecies qual:compartment="comp1" qual:constant="false" qual:id="csa264" qual:maxLevel="1" qual:name="APOE-AmyloidB_complex_Brain"><annotation><rdf:RDF><rdf:Description rdf:about="#s3303"><bqbiol:isDescribedBy><rdf:Bag><rdf:li rdf:resource="urn:casq:function:AmyloidB&amp;APOE" /></rdf:Bag></bqbiol:isDescribedBy><bqbiol:isDescribedBy><rdf:Bag><rdf:li rdf:resource="urn:casq:cdid:s3303" /></rdf:Bag></bqbiol:isDescribedBy></rdf:Description></rdf:RDF></annotation></qual:qualitativeSpecies><qual:qualitativeSpecies qual:compartment="comp1" qual:constant="false" qual:id="csa267" qual:maxLevel="1" qual:name="AmyloidB-A2M_complex_Blood"><annotation><rdf:RDF><rdf:Description rdf:about="#s3306"><bqbiol:isDescribedBy><rdf:Bag><rdf:li rdf:resource="urn:casq:function:Unknown transportation_phenotype" /></rdf:Bag></bqbiol:isDescribedBy><bqbiol:isDescribedBy><rdf:Bag><rdf:li rdf:resource="urn:casq:cdid:s3306" /></rdf:Bag></bqbiol:isDescribedBy></rdf:Description></rdf:RDF></annotation></qual:qualitativeSpecies><qual:qualitativeSpecies qual:compartment="comp1" qual:constant="false" qual:id="csa148" qual:maxLevel="1" qual:name="AmyloidB-CLU_complex_Blood"><annotation><rdf:RDF><rdf:Description rdf:about="#s3243"><bqbiol:isDescribedBy><rdf:Bag><rdf:li rdf:resource="urn:casq:function:AmyloidB&amp;CLU|Unknown transportation_phenotype" /></rdf:Bag></bqbiol:isDescribedBy><bqbiol:isDescribedBy><rdf:Bag><rdf:li rdf:resource="urn:casq:cdid:s3243" /></rdf:Bag></bqbiol:isDescribedBy></rdf:Description></rdf:RDF></annotation></qual:qualitativeSpecies><qual:qualitativeSpecies qual:compartment="comp1" qual:constant="false" qual:id="csa268" qual:maxLevel="1" qual:name="Oligomeric AmyloidB-HSD17B10_complex"><annotation><rdf:RDF><rdf:Description rdf:about="#s122"><bqbiol:isVersionOf><rdf:Bag><rdf:li rdf:resource="urn:miriam:uniprot:Q99714" /></rdf:Bag></bqbiol:isVersionOf><bqbiol:isDescribedBy><rdf:Bag><rdf:li rdf:resource="urn:casq:function:Oligomeric AmyloidB" /></rdf:Bag></bqbiol:isDescribedBy><bqbiol:isDescribedBy><rdf:Bag><rdf:li rdf:resource="urn:casq:cdid:s3307" /></rdf:Bag></bqbiol:isDescribedBy></rdf:Description></rdf:RDF></annotation></qual:qualitativeSpecies><qual:qualitativeSpecies qual:compartment="comp1" qual:constant="false" qual:id="csa269" qual:maxLevel="1" qual:name="NFKB1-RELA_complex_neuron"><annotation><rdf:RDF><rdf:Description rdf:about="#s3308"><bqbiol:isDescribedBy><rdf:Bag><rdf:li rdf:resource="urn:casq:function:PRKG1|ceramide_simple_molecule|MAPK_phenotype&amp;NFKBI-NFKB1-RELA_complex|NFKBI-NFKB1-RELA_complex" /></rdf:Bag></bqbiol:isDescribedBy><bqbiol:isDescribedBy><rdf:Bag><rdf:li rdf:resource="urn:casq:cdid:s3308" /></rdf:Bag></bqbiol:isDescribedBy></rdf:Description></rdf:RDF></annotation></qual:qualitativeSpecies><qual:qualitativeSpecies qual:compartment="comp1" qual:constant="false" qual:id="csa270" qual:maxLevel="1" qual:name="NFKB1-RELA_complex_nucleus"><annotation><rdf:RDF><rdf:Description rdf:about="#s3310"><bqbiol:isDescribedBy><rdf:Bag><rdf:li rdf:resource="urn:casq:function:NFKB1-RELA_complex" /></rdf:Bag></bqbiol:isDescribedBy><bqbiol:isDescribedBy><rdf:Bag><rdf:li rdf:resource="urn:casq:cdid:s3310" /></rdf:Bag></bqbiol:isDescribedBy></rdf:Description></rdf:RDF></annotation></qual:qualitativeSpecies><qual:qualitativeSpecies qual:compartment="comp1" qual:constant="true" qual:id="csa308" qual:maxLevel="1" qual:name="TLR2-DAMPs_complex_neuron"><annotation><rdf:RDF><rdf:Description rdf:about="#s3769"><bqbiol:isVersionOf><rdf:Bag><rdf:li rdf:resource="urn:miriam:uniprot:O60603" /></rdf:Bag></bqbiol:isVersionOf><bqbiol:isDescribedBy><rdf:Bag><rdf:li rdf:resource="urn:casq:function:TLR2-DAMPs_complex" /></rdf:Bag></bqbiol:isDescribedBy><bqbiol:isDescribedBy><rdf:Bag><rdf:li rdf:resource="urn:casq:cdid:s3771" /></rdf:Bag></bqbiol:isDescribedBy></rdf:Description></rdf:RDF></annotation></qual:qualitativeSpecies><qual:qualitativeSpecies qual:compartment="comp1" qual:constant="true" qual:id="csa179" qual:maxLevel="1" qual:name="GRIN-Mg2+_complex_neuron"><annotation><rdf:RDF><rdf:Description rdf:about="#s3212"><bqbiol:isDescribedBy><rdf:Bag><rdf:li rdf:resource="urn:casq:function:GRIN-Mg2+_complex" /></rdf:Bag></bqbiol:isDescribedBy><bqbiol:isDescribedBy><rdf:Bag><rdf:li rdf:resource="urn:casq:cdid:s3212" /></rdf:Bag></bqbiol:isDescribedBy></rdf:Description></rdf:RDF></annotation></qual:qualitativeSpecies><qual:qualitativeSpecies qual:compartment="comp1" qual:constant="false" qual:id="csa128" qual:maxLevel="1" qual:name="EGF-EGFR_complex_neuron"><annotation><rdf:RDF><rdf:Description rdf:about="#s3227"><bqbiol:isDescribedBy><rdf:Bag><rdf:li rdf:resource="urn:casq:function:SRC|PTP_phosphorylated&amp;EGF-EGFR_complex" /></rdf:Bag></bqbiol:isDescribedBy><bqbiol:isDescribedBy><rdf:Bag><rdf:li rdf:resource="urn:casq:cdid:s3227" /></rdf:Bag></bqbiol:isDescribedBy></rdf:Description></rdf:RDF></annotation></qual:qualitativeSpecies><qual:qualitativeSpecies qual:compartment="comp1" qual:constant="false" qual:id="csa278" qual:maxLevel="1" qual:name="SCAR-AmyloidB fibril_complex"><annotation><rdf:RDF><rdf:Description rdf:about="#s3065"><bqbiol:isVersionOf><rdf:Bag><rdf:li rdf:resource="urn:miriam:uniprot:P62701" /></rdf:Bag></bqbiol:isVersionOf><bqbiol:isDescribedBy><rdf:Bag><rdf:li rdf:resource="urn:casq:function:AmyloidB fibril" /></rdf:Bag></bqbiol:isDescribedBy><bqbiol:isDescribedBy><rdf:Bag><rdf:li rdf:resource="urn:casq:cdid:s3239" /></rdf:Bag></bqbiol:isDescribedBy></rdf:Description></rdf:RDF></annotation></qual:qualitativeSpecies><qual:qualitativeSpecies qual:compartment="comp1" qual:constant="true" qual:id="csa277" qual:maxLevel="1" qual:name="GluR-glutamate_complex"><annotation><rdf:RDF><rdf:Description rdf:about="#s3048"><bqbiol:isVersionOf><rdf:Bag><rdf:li rdf:resource="urn:miriam:uniprot:?query=glur" /></rdf:Bag></bqbiol:isVersionOf><bqbiol:isDescribedBy><rdf:Bag><rdf:li rdf:resource="urn:casq:function:GluR-glutamate_complex" /></rdf:Bag></bqbiol:isDescribedBy><bqbiol:isDescribedBy><rdf:Bag><rdf:li rdf:resource="urn:casq:cdid:s3316" /></rdf:Bag></bqbiol:isDescribedBy></rdf:Description></rdf:RDF></annotation></qual:qualitativeSpecies><qual:qualitativeSpecies qual:compartment="comp1" qual:constant="false" qual:id="csa279" qual:maxLevel="1" qual:name="AGER-AmyloidB fibril_complex"><annotation><rdf:RDF><rdf:Description rdf:about="#s3066"><bqbiol:isVersionOf><rdf:Bag><rdf:li rdf:resource="urn:miriam:uniprot:Q15109" /></rdf:Bag></bqbiol:isVersionOf><bqbiol:isDescribedBy><rdf:Bag><rdf:li rdf:resource="urn:casq:function:AmyloidB fibril" /></rdf:Bag></bqbiol:isDescribedBy><bqbiol:isDescribedBy><rdf:Bag><rdf:li rdf:resource="urn:casq:cdid:s3346" /></rdf:Bag></bqbiol:isDescribedBy></rdf:Description></rdf:RDF></annotation></qual:qualitativeSpecies><qual:qualitativeSpecies qual:compartment="comp1" qual:constant="true" qual:id="csa276" qual:maxLevel="1" qual:name="PPARA ligands-PPARA_complex"><annotation><rdf:RDF><rdf:Description rdf:about="#s3044"><bqbiol:isVersionOf><rdf:Bag><rdf:li rdf:resource="urn:miriam:uniprot:Q07869" /></rdf:Bag></bqbiol:isVersionOf><bqbiol:isDescribedBy><rdf:Bag><rdf:li rdf:resource="urn:casq:function:PPARA ligands-PPARA_complex" /></rdf:Bag></bqbiol:isDescribedBy><bqbiol:isDescribedBy><rdf:Bag><rdf:li rdf:resource="urn:casq:cdid:s3315" /></rdf:Bag></bqbiol:isDescribedBy></rdf:Description></rdf:RDF></annotation></qual:qualitativeSpecies><qual:qualitativeSpecies qual:compartment="comp1" qual:constant="true" qual:id="csa282" qual:maxLevel="1" qual:name="NPC-cholesterol_complex"><annotation><rdf:RDF><rdf:Description rdf:about="#s513"><bqbiol:isVersionOf><rdf:Bag><rdf:li rdf:resource="urn:miriam:uniprot:O15118" /></rdf:Bag></bqbiol:isVersionOf><bqbiol:isDescribedBy><rdf:Bag><rdf:li rdf:resource="urn:casq:function:NPC-cholesterol_complex" /></rdf:Bag></bqbiol:isDescribedBy><bqbiol:isDescribedBy><rdf:Bag><rdf:li rdf:resource="urn:casq:cdid:s3382" /></rdf:Bag></bqbiol:isDescribedBy></rdf:Description></rdf:RDF></annotation></qual:qualitativeSpecies><qual:qualitativeSpecies qual:compartment="comp1" qual:constant="true" qual:id="csa283" qual:maxLevel="1" qual:name="TLR-AmyloidB_complex"><annotation><rdf:RDF><rdf:Description rdf:about="#s3587"><bqbiol:isDescribedBy><rdf:Bag><rdf:li rdf:resource="urn:casq:function:TLR-AmyloidB_complex" /></rdf:Bag></bqbiol:isDescribedBy><bqbiol:isDescribedBy><rdf:Bag><rdf:li rdf:resource="urn:casq:cdid:s3587" /></rdf:Bag></bqbiol:isDescribedBy></rdf:Description></rdf:RDF></annotation></qual:qualitativeSpecies><qual:qualitativeSpecies qual:compartment="comp1" qual:constant="true" qual:id="csa284" qual:maxLevel="1" qual:name="TLR4-AmyloidB_complex_microglia"><annotation><rdf:RDF><rdf:Description rdf:about="#s3590"><bqbiol:isDescribedBy><rdf:Bag><rdf:li rdf:resource="urn:casq:function:TLR4-AmyloidB_complex" /></rdf:Bag></bqbiol:isDescribedBy><bqbiol:isDescribedBy><rdf:Bag><rdf:li rdf:resource="urn:casq:cdid:s3590" /></rdf:Bag></bqbiol:isDescribedBy></rdf:Description></rdf:RDF></annotation></qual:qualitativeSpecies><qual:qualitativeSpecies qual:compartment="comp1" qual:constant="true" qual:id="csa285" qual:maxLevel="1" qual:name="TLR2-AmyloidB_complex_microglia"><annotation><rdf:RDF><rdf:Description rdf:about="#s3593"><bqbiol:isDescribedBy><rdf:Bag><rdf:li rdf:resource="urn:casq:function:TLR2-AmyloidB_complex" /></rdf:Bag></bqbiol:isDescribedBy><bqbiol:isDescribedBy><rdf:Bag><rdf:li rdf:resource="urn:casq:cdid:s3593" /></rdf:Bag></bqbiol:isDescribedBy></rdf:Description></rdf:RDF></annotation></qual:qualitativeSpecies><qual:qualitativeSpecies qual:compartment="comp1" qual:constant="true" qual:id="csa286" qual:maxLevel="1" qual:name="VLDR-APOE_complex"><annotation><rdf:RDF><rdf:Description rdf:about="#s3599"><bqbiol:isDescribedBy><rdf:Bag><rdf:li rdf:resource="urn:casq:function:VLDR-APOE_complex" /></rdf:Bag></bqbiol:isDescribedBy><bqbiol:isDescribedBy><rdf:Bag><rdf:li rdf:resource="urn:casq:cdid:s3599" /></rdf:Bag></bqbiol:isDescribedBy></rdf:Description></rdf:RDF></annotation></qual:qualitativeSpecies><qual:qualitativeSpecies qual:compartment="comp1" qual:constant="false" qual:id="csa289" qual:maxLevel="1" qual:name="RAGE-AmyloidB_complex_microglia"><annotation><rdf:RDF><rdf:Description rdf:about="#s3612"><bqbiol:isDescribedBy><rdf:Bag><rdf:li rdf:resource="urn:casq:function:RAGE" /></rdf:Bag></bqbiol:isDescribedBy><bqbiol:isDescribedBy><rdf:Bag><rdf:li rdf:resource="urn:casq:cdid:s3612" /></rdf:Bag></bqbiol:isDescribedBy></rdf:Description></rdf:RDF></annotation></qual:qualitativeSpecies><qual:qualitativeSpecies qual:compartment="comp1" qual:constant="true" qual:id="csa288" qual:maxLevel="1" qual:name="P2X7-ATP_complex"><annotation><rdf:RDF><rdf:Description rdf:about="#s3608"><bqbiol:isVersionOf><rdf:Bag><rdf:li rdf:resource="urn:miriam:uniprot:Q99572" /></rdf:Bag></bqbiol:isVersionOf><bqbiol:isDescribedBy><rdf:Bag><rdf:li rdf:resource="urn:casq:function:P2X7-ATP_complex" /></rdf:Bag></bqbiol:isDescribedBy><bqbiol:isDescribedBy><rdf:Bag><rdf:li rdf:resource="urn:casq:cdid:s3609" /></rdf:Bag
[truncated: 1,449,564 more chars]
