# Supplementary material for: Automated inference of Boolean models from molecular interaction maps using CaSQ
Source: Bioinformatics. 2020 May 13;36(16):4473–82. doi: 10.1093/bioinformatics/btaa484 (PMC7575051; doi:10.1093/bioinformatics/btaa484)
Supplement: btaa484_supplementary_data [file btaa484_supplementary_data.zip › F5 - RA_apoptosis_executable_module.sbml]

<?xml version='1.0' encoding='utf-8'?>
<sbml xmlns:bqbiol="http://biomodels.net/biology-qualifiers/" xmlns:rdf="http://www.w3.org/1999/02/22-rdf-syntax-ns#" layout:required="false" level="3" qual:required="true" version="1" xmlns="http://www.sbml.org/sbml/level3/version1/core" xmlns:layout="http://www.sbml.org/sbml/level3/version1/layout/version1" xmlns:qual="http://www.sbml.org/sbml/level3/version1/qual/version1"><model id="model_id"><listOfCompartments><compartment constant="true" id="comp1" /></listOfCompartments><layout:listOfLayouts><layout:layout id="layout1"><layout:dimensions height="6228" width="7298" /><layout:listOfAdditionalGraphicalObjects><layout:generalGlyph layout:id="csa57_glyph" layout:reference="csa57"><layout:boundingBox><layout:position layout:x="6365.0" layout:y="2710.0" /><layout:dimensions layout:height="160.0" layout:width="190.0" /></layout:boundingBox></layout:generalGlyph><layout:generalGlyph layout:id="csa53_glyph" layout:reference="csa53"><layout:boundingBox><layout:position layout:x="560.0" layout:y="1480.0" /><layout:dimensions layout:height="130.0" layout:width="120.0" /></layout:boundingBox></layout:generalGlyph><layout:generalGlyph layout:id="csa51_glyph" layout:reference="csa51"><layout:boundingBox><layout:position layout:x="1149.25" layout:y="766.25" /><layout:dimensions layout:height="90.0" layout:width="90.0" /></layout:boundingBox></layout:generalGlyph><layout:generalGlyph layout:id="csa87_glyph" layout:reference="csa87"><layout:boundingBox><layout:position layout:x="2770.0" layout:y="983.5" /><layout:dimensions layout:height="140.0" layout:width="120.0" /></layout:boundingBox></layout:generalGlyph><layout:generalGlyph layout:id="csa32_glyph" layout:reference="csa32"><layout:boundingBox><layout:position layout:x="3785.0" layout:y="769.5" /><layout:dimensions layout:height="85.0" layout:width="130.0" /></layout:boundingBox></layout:generalGlyph><layout:generalGlyph layout:id="csa43_glyph" layout:reference="csa43"><layout:boundingBox><layout:position layout:x="2182.5" layout:y="770.0" /><layout:dimensions layout:height="80.0" layout:width="75.0" /></layout:boundingBox></layout:generalGlyph><layout:generalGlyph layout:id="csa76_glyph" layout:reference="csa76"><layout:boundingBox><layout:position layout:x="4920.0" layout:y="770.0" /><layout:dimensions layout:height="80.0" layout:width="80.0" /></layout:boundingBox></layout:generalGlyph><layout:generalGlyph layout:id="csa44_glyph" layout:reference="csa44"><layout:boundingBox><layout:position layout:x="2455.0" layout:y="765.0" /><layout:dimensions layout:height="90.0" layout:width="90.0" /></layout:boundingBox></layout:generalGlyph><layout:generalGlyph layout:id="csa81_glyph" layout:reference="csa81"><layout:boundingBox><layout:position layout:x="4540.0" layout:y="2295.0" /><layout:dimensions layout:height="150.0" layout:width="120.0" /></layout:boundingBox></layout:generalGlyph><layout:generalGlyph layout:id="csa16_glyph" layout:reference="csa16"><layout:boundingBox><layout:position layout:x="3870.0" layout:y="3334.75" /><layout:dimensions layout:height="180.0" layout:width="150.0" /></layout:boundingBox></layout:generalGlyph><layout:generalGlyph layout:id="csa49_glyph" layout:reference="csa49"><layout:boundingBox><layout:position layout:x="730.0" layout:y="765.5" /><layout:dimensions layout:height="90.0" layout:width="90.0" /></layout:boundingBox></layout:generalGlyph><layout:generalGlyph layout:id="csa73_glyph" layout:reference="csa73"><layout:boundingBox><layout:position layout:x="3200.0" layout:y="774.5" /><layout:dimensions layout:height="75.0" layout:width="100.0" /></layout:boundingBox></layout:generalGlyph><layout:generalGlyph layout:id="csa5_glyph" layout:reference="csa5"><layout:boundingBox><layout:position layout:x="5545.0" layout:y="2100.0" /><layout:dimensions layout:height="180.0" layout:width="150.0" /></layout:boundingBox></layout:generalGlyph><layout:generalGlyph layout:id="csa42_glyph" layout:reference="csa42"><layout:boundingBox><layout:position layout:x="529.5" layout:y="771.75" /><layout:dimensions layout:height="90.0" layout:width="90.0" /></layout:boundingBox></layout:generalGlyph><layout:generalGlyph layout:id="csa80_glyph" layout:reference="csa80"><layout:boundingBox><layout:position layout:x="4150.0" layout:y="4005.0" /><layout:dimensions layout:height="150.0" layout:width="150.0" /></layout:boundingBox></layout:generalGlyph><layout:generalGlyph layout:id="csa38_glyph" layout:reference="csa38"><layout:boundingBox><layout:position layout:x="2918.5" layout:y="769.5" /><layout:dimensions layout:height="85.0" layout:width="103.0" /></layout:boundingBox></layout:generalGlyph><layout:generalGlyph layout:id="csa52_glyph" layout:reference="csa52"><layout:boundingBox><layout:position layout:x="7071.0" layout:y="767.0" /><layout:dimensions layout:height="86.0" layout:width="178.0" /></layout:boundingBox></layout:generalGlyph><layout:generalGlyph layout:id="csa79_glyph" layout:reference="csa79"><layout:boundingBox><layout:position layout:x="4205.0" layout:y="3150.0" /><layout:dimensions layout:height="150.0" layout:width="150.0" /></layout:boundingBox></layout:generalGlyph><layout:generalGlyph layout:id="csa66_glyph" layout:reference="csa66"><layout:boundingBox><layout:position layout:x="4298.5" layout:y="772.0" /><layout:dimensions layout:height="76.0" layout:width="83.0" /></layout:boundingBox></layout:generalGlyph><layout:generalGlyph layout:id="csa67_glyph" layout:reference="csa67"><layout:boundingBox><layout:position layout:x="4450.0" layout:y="776.5" /><layout:dimensions layout:height="71.0" layout:width="80.0" /></layout:boundingBox></layout:generalGlyph><layout:generalGlyph layout:id="csa45_glyph" layout:reference="csa45"><layout:boundingBox><layout:position layout:x="5420.5" layout:y="765.5" /><layout:dimensions layout:height="89.0" layout:width="79.0" /></layout:boundingBox></layout:generalGlyph><layout:generalGlyph layout:id="csa71_glyph" layout:reference="csa71"><layout:boundingBox><layout:position layout:x="5015.0" layout:y="770.0" /><layout:dimensions layout:height="80.0" layout:width="90.0" /></layout:boundingBox></layout:generalGlyph><layout:generalGlyph layout:id="csa101_glyph" layout:reference="csa101"><layout:boundingBox><layout:position layout:x="2100.0" layout:y="1230.0" /><layout:dimensions layout:height="130.0" layout:width="150.0" /></layout:boundingBox></layout:generalGlyph><layout:generalGlyph layout:id="csa91_glyph" layout:reference="csa91"><layout:boundingBox><layout:position layout:x="1844.5" layout:y="765.0" /><layout:dimensions layout:height="90.0" layout:width="125.0" /></layout:boundingBox></layout:generalGlyph><layout:generalGlyph layout:id="csa54_glyph" layout:reference="csa54"><layout:boundingBox><layout:position layout:x="6470.0" layout:y="770.0" /><layout:dimensions layout:height="80.0" layout:width="100.0" /></layout:boundingBox></layout:generalGlyph><layout:generalGlyph layout:id="csa102_glyph" layout:reference="csa102"><layout:boundingBox><layout:position layout:x="6927.5" layout:y="765.0" /><layout:dimensions layout:height="90.0" layout:width="105.0" /></layout:boundingBox></layout:generalGlyph><layout:generalGlyph layout:id="csa55_glyph" layout:reference="csa55"><layout:boundingBox><layout:position layout:x="350.5" layout:y="769.0" /><layout:dimensions layout:height="90.0" layout:width="90.0" /></layout:boundingBox></layout:generalGlyph><layout:generalGlyph layout:id="csa47_glyph" layout:reference="csa47"><layout:boundingBox><layout:position layout:x="4029.5" layout:y="767.0" /><layout:dimensions layout:height="90.0" layout:width="81.0" /></layout:boundingBox></layout:generalGlyph><layout:generalGlyph layout:id="csa11_glyph" layout:reference="csa11"><layout:boundingBox><layout:position layout:x="3420.0" layout:y="3165.0" /><layout:dimensions layout:height="150.0" layout:width="120.0" /></layout:boundingBox></layout:generalGlyph><layout:generalGlyph layout:id="csa10_glyph" layout:reference="csa10"><layout:boundingBox><layout:position layout:x="5660.0" layout:y="1327.5" /><layout:dimensions layout:height="130.0" layout:width="120.0" /></layout:boundingBox></layout:generalGlyph><layout:generalGlyph layout:id="csa77_glyph" layout:reference="csa77"><layout:boundingBox><layout:position layout:x="3850.0" layout:y="3143.5" /><layout:dimensions layout:height="180.0" layout:width="150.0" /></layout:boundingBox></layout:generalGlyph><layout:generalGlyph layout:id="csa69_glyph" layout:reference="csa69"><layout:boundingBox><layout:position layout:x="4637.5" layout:y="766.5" /><layout:dimensions layout:height="87.0" layout:width="85.0" /></layout:boundingBox></layout:generalGlyph><layout:generalGlyph layout:id="csa99_glyph" layout:reference="csa99"><layout:boundingBox><layout:position layout:x="6017.5" layout:y="1037.5" /><layout:dimensions layout:height="150.0" layout:width="120.0" /></layout:boundingBox></layout:generalGlyph><layout:generalGlyph layout:id="csa70_glyph" layout:reference="csa70"><layout:boundingBox><layout:position layout:x="5213.5" layout:y="770.5" /><layout:dimensions layout:height="79.0" layout:width="93.0" /></layout:boundingBox></layout:generalGlyph><layout:generalGlyph layout:id="csa1_glyph" layout:reference="csa1"><layout:boundingBox><layout:position layout:x="3300.0" layout:y="1463.5" /><layout:dimensions layout:height="110.0" layout:width="130.0" /></layout:boundingBox></layout:generalGlyph><layout:generalGlyph layout:id="csa72_glyph" layout:reference="csa72"><layout:boundingBox><layout:position layout:x="3340.0" layout:y="765.0" /><layout:dimensions layout:height="87.0" layout:width="79.0" /></layout:boundingBox></layout:generalGlyph><layout:generalGlyph layout:id="csa39_glyph" layout:reference="csa39"><layout:boundingBox><layout:position layout:x="145.0" layout:y="767.0" /><layout:dimensions layout:height="90.0" layout:width="105.0" /></layout:boundingBox></layout:generalGlyph><layout:generalGlyph layout:id="csa63_glyph" layout:reference="csa63"><layout:boundingBox><layout:position layout:x="6594.0" layout:y="769.0" /><layout:dimensions layout:height="82.0" layout:width="92.0" /></layout:boundingBox></layout:generalGlyph><layout:generalGlyph layout:id="csa100_glyph" layout:reference="csa100"><layout:boundingBox><layout:position layout:x="4193.0" layout:y="765.0" /><layout:dimensions layout:height="90.0" layout:width="80.0" /></layout:boundingBox></layout:generalGlyph><layout:generalGlyph layout:id="csa64_glyph" layout:reference="csa64"><layout:boundingBox><layout:position layout:x="1504.0" layout:y="768.5" /><layout:dimensions layout:height="90.0" layout:width="90.0" /></layout:boundingBox></layout:generalGlyph><layout:generalGlyph layout:id="csa50_glyph" layout:reference="csa50"><layout:boundingBox><layout:position layout:x="5620.0" layout:y="766.5" /><layout:dimensions layout:height="87.0" layout:width="160.0" /></layout:boundingBox></layout:generalGlyph><layout:generalGlyph layout:id="sa1370_glyph" layout:reference="sa1370"><layout:boundingBox><layout:position layout:x="990.0" layout:y="4085.0" /><layout:dimensions layout:height="50.0" layout:width="100.0" /></layout:boundingBox></layout:generalGlyph><layout:generalGlyph layout:id="sa1694_glyph" layout:reference="sa1694"><layout:boundingBox><layout:position layout:x="4130.0" layout:y="635.0" /><layout:dimensions layout:height="50.0" layout:width="100.0" /></layout:boundingBox></layout:generalGlyph><layout:generalGlyph layout:id="sa845_glyph" layout:reference="sa845"><layout:boundingBox><layout:position layout:x="87.0" layout:y="1759.5" /><layout:dimensions layout:height="50.0" layout:width="100.0" /></layout:boundingBox></layout:generalGlyph><layout:generalGlyph layout:id="sa922_glyph" layout:reference="sa922"><layout:boundingBox><layout:position layout:x="2120.0" layout:y="765.0" /><layout:dimensions layout:height="77.0" layout:width="43.0" /></layout:boundingBox></layout:generalGlyph><layout:generalGlyph layout:id="sa1734_glyph" layout:reference="sa1734"><layout:boundingBox><layout:position layout:x="6490.0" layout:y="1060.0" /><layout:dimensions layout:height="50.0" layout:width="100.0" /></layout:boundingBox></layout:generalGlyph><layout:generalGlyph layout:id="sa183_glyph" layout:reference="sa183"><layout:boundingBox><layout:position layout:x="3150.0" layout:y="4040.0" /><layout:dimensions layout:height="50.0" layout:width="100.0" /></layout:boundingBox></layout:generalGlyph><layout:generalGlyph layout:id="sa1796_glyph" layout:reference="sa1796"><layout:boundingBox><layout:position layout:x="5450.0" layout:y="1480.0" /><layout:dimensions layout:height="40.0" layout:width="100.0" /></layout:boundingBox></layout:generalGlyph><layout:generalGlyph layout:id="sa874_glyph" layout:reference="sa874"><layout:boundingBox><layout:position layout:x="138.75" layout:y="1934.75" /><layout:dimensions layout:height="50.0" layout:width="100.0" /></layout:boundingBox></layout:generalGlyph><layout:generalGlyph layout:id="sa734_glyph" layout:reference="sa734"><layout:boundingBox><layout:position layout:x="6882.0" layout:y="1310.0" /><layout:dimensions layout:height="50.0" layout:width="100.0" /></layout:boundingBox></layout:generalGlyph><layout:generalGlyph layout:id="sa731_glyph" layout:reference="sa731"><layout:boundingBox><layout:position layout:x="2060.0" layout:y="768.5" /><layout:dimensions layout:height="72.0" layout:width="50.0" /></layout:boundingBox></layout:generalGlyph><layout:generalGlyph layout:id="sa963_glyph" layout:reference="sa963"><layout:boundingBox><layout:position layout:x="230.0" layout:y="635.0" /><layout:dimensions layout:height="50.0" layout:width="100.0" /></layout:boundingBox></layout:generalGlyph><layout:generalGlyph layout:id="sa1188_glyph" layout:reference="sa1188"><layout:boundingBox><layout:position layout:x="5898.5" layout:y="5102.0" /><layout:dimensions layout:height="50.0" layout:width="130.0" /></layout:boundingBox></layout:generalGlyph><layout:generalGlyph layout:id="sa1099_glyph" layout:reference="sa1099"><layout:boundingBox><layout:position layout:x="3272.5" layout:y="4567.5" /><layout:dimensions layout:height="50.0" layout:width="140.0" /></layout:boundingBox></layout:generalGlyph><layout:generalGlyph layout:id="sa315_glyph" layout:reference="sa315"><layout:boundingBox><layout:position layout:x="4490.0" layout:y="1055.0" /><layout:dimensions layout:height="50.0" layout:width="100.0" /></layout:boundingBox></layout:generalGlyph><layout:generalGlyph layout:id="sa824_glyph" layout:reference="sa824"><layout:boundingBox><layout:position layout:x="4830.0" layout:y="1220.0" /><layout:dimensions layout:height="50.0" layout:width="100.0" /></layout:boundingBox></layout:generalGlyph><layout:generalGlyph layout:id="sa1534_glyph" layout:reference="sa1534"><layout:boundingBox><layout:position layout:x="1090.0" layout:y="1235.0" /><layout:dimensions layout:height="50.0" layout:width="100.0" /></layout:boundingBox></layout:generalGlyph><layout:generalGlyph layout:id="sa781_glyph" layout:reference="sa781"><layout:boundingBox><layout:position layout:x="3845.5" layout:y="873.5" /><layout:dimensions layout:height="50.0" layout:width="100.0" /></layout:boundingBox></layout:generalGlyph><layout:generalGlyph layout:id="sa1712_glyph" layout:reference="sa1712"><layout:boundingBox><layout:position layout:x="4670.0" layout:y="1040.0" /><layout:dimensions layout:height="50.0" layout:width="100.0" /></layout:boundingBox></layout:generalGlyph><layout:generalGlyph layout:id="sa941_glyph" layout:reference="sa941"><layout:boundingBox><layout:position layout:x="3580.0" layout:y="1058.5" /><layout:dimensions layout:height="50.0" layout:width="100.0" /></layout:boundingBox></layout:generalGlyph><layout:generalGlyph layout:id="sa697_glyph" layout:reference="sa697"><layout:boundingBox><layout:position layout:x="710.0" layout:y="4445.0" /><layout:dimensions layout:height="50.0" layout:width="130.0" /></layout:boundingBox></layout:generalGlyph><layout:generalGlyph layout:id="sa174_glyph" layout:reference="sa174"><layout:boundingBox><layout:position layout:x="2375.0" layout:y="5285.0" /><layout:dimensions layout:height="50.0" layout:width="130.0" /></layout:boundingBox></layout:generalGlyph><layout:generalGlyph layout:id="sa1451_glyph" layout:reference="sa1451"><layout:boundingBox><layout:position layout:x="6250.0" layout:y="1325.0" /><layout:dimensions layout:height="50.0" layout:width="100.0" /></layout:boundingBox></layout:generalGlyph><layout:generalGlyph layout:id="sa1027_glyph" layout:reference="sa1027"><layout:boundingBox><layout:position layout:x="1370.0" layout:y="1535.0" /><layout:dimensions layout:height="50.0" layout:width="100.0" /></layout:boundingBox></layout:generalGlyph><layout:generalGlyph layout:id="sa1467_glyph" layout:reference="sa1467"><layout:boundingBox><layout:position layout:x="1594.0" layout:y="1670.0" /><layout:dimensions layout:height="50.0" layout:width="100.0" /></layout:boundingBox></layout:generalGlyph><layout:generalGlyph layout:id="sa1279_glyph" layout:reference="sa1279"><layout:boundingBox><layout:position layout:x="2651.5" layout:y="4047.0" /><layout:dimensions layout:height="50.0" layout:width="100.0" /></layout:boundingBox></layout:generalGlyph><layout:generalGlyph layout:id="sa948_glyph" layout:reference="sa948"><layout:boundingBox><layout:position layout:x="173.0" layout:y="5903.0" /><layout:dimensions layout:height="50.0" layout:width="180.0" /></layout:boundingBox></layout:generalGlyph><layout:generalGlyph layout:id="sa421_glyph" layout:reference="sa421"><layout:boundingBox><layout:position layout:x="2565.0" layout:y="2628.5" /><layout:dimensions layout:height="50.0" layout:width="100.0" /></layout:boundingBox></layout:generalGlyph><layout:generalGlyph layout:id="sa705_glyph" layout:reference="sa705"><layout:boundingBox><layout:position layout:x="335.0" layout:y="4970.0" /><layout:dimensions layout:height="50.0" layout:width="200.0" /></layout:boundingBox></layout:generalGlyph><layout:generalGlyph layout:id="sa1009_glyph" layout:reference="sa1009"><layout:boundingBox><layout:position layout:x="923.5" layout:y="2968.75" /><layout:dimensions layout:height="50.0" layout:width="100.0" /></layout:boundingBox></layout:generalGlyph><layout:generalGlyph layout:id="sa1710_glyph" layout:reference="sa1710"><layout:boundingBox><layout:position layout:x="2695.0" layout:y="4955.0" /><layout:dimensions layout:height="50.0" layout:width="130.0" /></layout:boundingBox></layout:generalGlyph><layout:generalGlyph layout:id="sa1045_glyph" layout:reference="sa1045"><layout:boundingBox><layout:position layout:x="5825.0" layout:y="3469.5" /><layout:dimensions layout:height="50.0" layout:width="50.0" /></layout:boundingBox></layout:generalGlyph><layout:generalGlyph layout:id="sa1386_glyph" layout:reference="sa1386"><layout:boundingBox><layout:position layout:x="1225.0" layout:y="4550.0" /><layout:dimensions layout:height="50.0" layout:width="130.0" /></layout:boundingBox></layout:generalGlyph><layout:generalGlyph layout:id="sa725_glyph" layout:reference="sa725"><layout:boundingBox><layout:position layout:x="1783.0" layout:y="1141.0" /><layout:dimensions layout:height="50.0" layout:width="100.0" /></layout:boundingBox></layout:generalGlyph><layout:generalGlyph layout:id="sa331_glyph" layout:reference="sa331"><layout:boundingBox><layout:position layout:x="430.0" layout:y="1445.0" /><layout:dimensions layout:height="50.0" layout:width="100.0" /></layout:boundingBox></layout:generalGlyph><layout:generalGlyph layout:id="sa1242_glyph" layout:reference="sa1242"><layout:boundingBox><layout:position layout:x="4390.0" layout:y="635.0" /><layout:dimensions layout:height="50.0" layout:width="100.0" /></layout:boundingBox></layout:generalGlyph><layout:generalGlyph layout:id="sa740_glyph" layout:reference="sa740"><layout:boundingBox><layout:position layout:x="3190.0" layout:y="1003.0" /><layout:dimensions layout:height="50.0" layout:width="100.0" /></layout:boundingBox></layout:generalGlyph><layout:generalGlyph layout:id="sa873_glyph" layout:reference="sa873"><layout:boundingBox><layout:position layout:x="6883.5" layout:y="1457.5" /><layout:dimensions layout:height="50.0" layout:width="100.0" /></layout:boundingBox></layout:generalGlyph><layout:generalGlyph layout:id="sa826_glyph" layout:reference="sa826"><layout:boundingBox><layout:position layout:x="4529.5" layout:y="969.75" /><layout:dimensions layout:height="50.0" layout:width="100.0" /></layout:boundingBox></layout:generalGlyph><layout:generalGlyph layout:id="sa780_glyph" layout:reference="sa780"><layout:boundingBox><layout:position layout:x="2930.0" layout:y="1115.0" /><layout:dimensions layout:height="50.0" layout:width="100.0" /></layout:boundingBox></layout:generalGlyph><layout:generalGlyph layout:id="sa746_glyph" layout:reference="sa746"><layout:boundingBox><layout:position layout:x="1210.0" layout:y="635.0" /><layout:dimensions layout:height="50.0" layout:width="100.0" /></layout:boundingBox></layout:generalGlyph><layout:generalGlyph layout:id="sa1447_glyph" layout:reference="sa1447"><layout:boundingBox><layout:position layout:x="4670.0" layout:y="1865.0" /><layout:dimensions layout:height="50.0" layout:width="100.0" /></layout:boundingBox></layout:generalGlyph><layout:generalGlyph layout:id="sa1674_glyph" layout:reference="sa1674"><layout:boundingBox><layout:position layout:x="6450.0" layout:y="635.0" /><layout:dimensions layout:height="50.0" layout:width="100.0" /></layout:boundingBox></layout:generalGlyph><layout:generalGlyph layout:id="sa297_glyph" layout:reference="sa297"><layout:boundingBox><layout:position layout:x="5750.0" layout:y="635.0" /><layout:dimensions layout:height="50.0" layout:width="100.0" /></layout:boundingBox></layout:generalGlyph><layout:generalGlyph layout:id="sa978_glyph" layout:reference="sa978"><layout:boundingBox><layout:position layout:x="2210.0" layout:y="635.0" /><layout:dimensions layout:height="50.0" layout:width="100.0" /></layout:boundingBox></layout:generalGlyph><layout:generalGlyph layout:id="sa1436_glyph" layout:reference="sa1436"><layout:boundingBox><layout:position layout:x="4801.0" layout:y="1752.5" /><layout:dimensions layout:height="50.0" layout:width="100.0" /></layout:boundingBox></layout:generalGlyph><layout:generalGlyph layout:id="sa727_glyph" layout:reference="sa727"><layout:boundingBox><layout:position layout:x="1563.0" layout:y="1141.0" /><layout:dimensions layout:height="50.0" layout:width="100.0" /></layout:boundingBox></layout:generalGlyph><layout:generalGlyph layout:id="sa94_glyph" layout:reference="sa94"><layout:boundingBox><layout:position layout:x="4486.5" layout:y="1298.5" /><layout:dimensions layout:height="50.0" layout:width="100.0" /></layout:boundingBox></layout:generalGlyph><layout:generalGlyph layout:id="sa1671_glyph" layout:reference="sa1671"><layout:boundingBox><layout:position layout:x="1560.0" layout:y="4060.0" /><layout:dimensions layout:height="50.0" layout:width="100.0" /></layout:boundingBox></layout:generalGlyph><layout:generalGlyph layout:id="sa741_glyph" layout:reference="sa741"><layout:boundingBox><layout:position layout:x="2560.0" layout:y="767.875" /><layout:dimensions layout:height="84.0" layout:width="40.0" /></layout:boundingBox></layout:generalGlyph><layout:generalGlyph layout:id="sa1361_glyph" layout:reference="sa1361"><layout:boundingBox><layout:position layout:x="5708.0" layout:y="1220.0" /><layout:dimensions layout:height="50.0" layout:width="100.0" /></layout:boundingBox></layout:generalGlyph><layout:generalGlyph layout:id="sa112_glyph" layout:reference="sa112"><layout:boundingBox><layout:position layout:x="2906.0" layout:y="1680.0" /><layout:dimensions layout:height="50.0" layout:width="100.0" /></layout:boundingBox></layout:generalGlyph><layout:generalGlyph layout:id="sa989_glyph" layout:reference="sa989"><layout:boundingBox><layout:position layout:x="3930.0" layout:y="635.0" /><layout:dimensions layout:height="50.0" layout:width="100.0" /></layout:boundingBox></layout:generalGlyph><layout:generalGlyph layout:id="sa1332_glyph" layout:reference="sa1332"><layout:boundingBox><layout:position layout:x="3390.0" layout:y="635.0" /><layout:dimensions layout:height="50.0" layout:width="100.0" /></layout:boundingBox></layout:generalGlyph><layout:generalGlyph layout:id="sa1529_glyph" layout:reference="sa1529"><layout:boundingBox><layout:position layout:x="3690.0" layout:y="4040.0" /><layout:dimensions layout:height="50.0" layout:width="100.0" /></layout:boundingBox></layout:generalGlyph><layout:generalGlyph layout:id="sa312_glyph" layout:reference="sa312"><layout:boundingBox><layout:position layout:x="531.5" layout:y="2273.0" /><layout:dimensions layout:height="50.0" layout:width="100.0" /></layout:boundingBox></layout:generalGlyph><layout:generalGlyph layout:id="sa192_glyph" layout:reference="sa192"><layout:boundingBox><layout:position layout:x="2910.0" layout:y="1235.0" /><layout:dimensions layout:height="50.0" layout:width="100.0" /></layout:boundingBox></layout:generalGlyph><layout:generalGlyph layout:id="sa735_glyph" layout:reference="sa735"><layout:boundingBox><layout:position layout:x="1910.0" layout:y="1235.0" /><layout:dimensions layout:height="50.0" layout:width="100.0" /></layout:boundingBox></layout:generalGlyph><layout:generalGlyph layout:id="sa993_glyph" layout:reference="sa993"><layout:boundingBox><layout:position layout:x="810.0" layout:y="635.0" /><layout:dimensions layout:height="50.0" layout:width="100.0" /></layout:boundingBox></layout:generalGlyph><layout:generalGlyph layout:id="sa954_glyph" layout:reference="sa954"><layout:boundingBox><layout:position layout:x="1150.0" layout:y="1361.0" /><layout:dimensions layout:height="50.0" layout:width="50.0" /></layout:boundingBox></layout:generalGlyph><layout:generalGlyph layout:id="sa1388_glyph" layout:reference="sa1388"><layout:boundingBox><layout:position layout:x="1195.0" layout:y="4235.0" /><layout:dimensions layout:height="50.0" layout:width="130.0" /></layout:boundingBox></layout:generalGlyph><layout:generalGlyph layout:id="sa689_glyph" layout:reference="sa689"><layout:boundingBox><layout:position layout:x="885.0" layout:y="4895.0" /><layout:dimensions layout:height="50.0" layout:width="150.0" /></layout:boundingBox></layout:generalGlyph><layout:generalGlyph layout:id="sa1729_glyph" layout:reference="sa1729"><layout:boundingBox><layout:position layout:x="6830.0" layout:y="635.0" /><layout:dimensions layout:height="50.0" layout:width="180.0" /></layout:boundingBox></layout:generalGlyph><layout:generalGlyph layout:id="sa1006_glyph" layout:reference="sa1006"><layout:boundingBox><layout:position layout:x="737.0" layout:y="2972.0" /><layout:dimensions layout:height="50.0" layout:width="100.0" /></layout:boundingBox></layout:generalGlyph><layout:generalGlyph layout:id="sa1043_glyph" layout:reference="sa1043"><layout:boundingBox><layout:position layout:x="6550.0" layout:y="2885.0" /><layout:dimensions layout:height="50.0" layout:width="100.0" /></layout:boundingBox></layout:generalGlyph><layout:generalGlyph layout:id="sa1087_glyph" layout:reference="sa1087"><layout:boundingBox><layout:position layout:x="6825.0" layout:y="4490.0" /><layout:dimensions layout:height="50.0" layout:width="150.0" /></layout:boundingBox></layout:generalGlyph><layout:generalGlyph layout:id="sa729_glyph" layout:reference="sa729"><layout:boundingBox><layout:position layout:x="409.0" layout:y="1934.0" /><layout:dimensions layout:height="50.0" layout:width="100.0" /></layout:boundingBox></layout:generalGlyph><layout:generalGlyph layout:id="sa701_glyph" layout:reference="sa701"><layout:boundingBox><layout:position layout:x="517.0" layout:y="4668.5" /><layout:dimensions layout:height="50.0" layout:width="130.0" /></layout:boundingBox></layout:generalGlyph><layout:generalGlyph layout:id="sa875_glyph" layout:reference="sa875"><layout:boundingBox><layout:position layout:x="1510.0" layout:y="545.0" /><layout:dimensions layout:height="50.0" layout:width="100.0" /></layout:boundingBox></layout:generalGlyph><layout:generalGlyph layout:id="sa819_glyph" layout:reference="sa819"><layout:boundingBox><layout:position layout:x="1010.0" layout:y="1546.0" /><layout:dimensions layout:height="50.0" layout:width="100.0" /></layout:boundingBox></layout:generalGlyph><layout:generalGlyph layout:id="sa299_glyph" layout:reference="sa299"><layout:boundingBox><layout:position layout:x="6164.5" layout:y="971.0" /><layout:dimensions layout:height="50.0" layout:width="100.0" /></layout:boundingBox></layout:generalGlyph><layout:generalGlyph layout:id="sa858_glyph" layout:reference="sa858"><layout:boundingBox><layout:position layout:x="1770.0" layout:y="1550.0" /><layout:dimensions layout:height="50.0" layout:width="100.0" /></layout:boundingBox></layout:generalGlyph><layout:generalGlyph layout:id="sa979_glyph" layout:reference="sa979"><layout:boundingBox><layout:position layout:x="2390.0" layout:y="635.0" /><layout:dimensions layout:height="50.0" layout:width="100.0" /></layout:boundingBox></layout:generalGlyph><layout:generalGlyph layout:id="sa1025_glyph" layout:reference="sa1025"><layout:boundingBox><layout:position layout:x="430.0" layout:y="635.0" /><layout:dimensions layout:height="50.0" layout:width="100.0" /></layout:boundingBox></layout:generalGlyph><layout:generalGlyph layout:id="sa1008_glyph" layout:reference="sa1008"><layout:boundingBox><layout:position layout:x="434.0" layout:y="5193.5" /><layout:dimensions layout:height="50.0" layout:width="130.0" /></layout:boundingBox></layout:generalGlyph><layout:generalGlyph layout:id="sa1505_glyph" layout:reference="sa1505"><layout:boundingBox><layout:position layout:x="2760.0" layout:y="1229.5" /><layout:dimensions layout:height="50.0" layout:width="100.0" /></layout:boundingBox></layout:generalGlyph><layout:generalGlyph layout:id="sa1317_glyph" layout:reference="sa1317"><layout:boundingBox><layout:position layout:x="4860.0" layout:y="880.5" /><layout:dimensions layout:height="50.0" layout:width="100.0" /></layout:boundingBox></layout:generalGlyph><layout:generalGlyph layout:id="sa68_glyph" layout:reference="sa68"><layout:boundingBox><layout:position layout:x="2787.0" layout:y="1295.0" /><layout:dimensions layout:height="50.0" layout:width="100.0" /></layout:boundingBox></layout:generalGlyph><layout:generalGlyph layout:id="sa712_glyph" layout:reference="sa712"><layout:boundingBox><layout:position layout:x="4355.0" layout:y="2630.0" /><layout:dimensions layout:height="50.0" layout:width="130.0" /></layout:boundingBox></layout:generalGlyph><layout:generalGlyph layout:id="sa306_glyph" layout:reference="sa306"><layout:boundingBox><layout:position layout:x="2057.5" layout:y="968.0" /><layout:dimensions layout:height="50.0" layout:width="100.0" /></layout:boundingBox></layout:generalGlyph><layout:generalGlyph layout:id="sa1445_glyph" layout:reference="sa1445"><layout:boundingBox><layout:position layout:x="5260.0" layout:y="1808.5" /><layout:dimensions layout:height="50.0" layout:width="100.0" /></layout:boundingBox></layout:generalGlyph><layout:generalGlyph layout:id="sa1400_glyph" layout:reference="sa1400"><layout:boundingBox><layout:position layout:x="4550.0" layout:y="1145.0" /><layout:dimensions layout:height="50.0" layout:width="100.0" /></layout:boundingBox></layout:generalGlyph><layout:generalGlyph layout:id="sa95_glyph" layout:reference="sa95"><layout:boundingBox><layout:position layout:x="5050.0" layout:y="1460.0" /><layout:dimensions layout:height="50.0" layout:width="100.0" /></layout:boundingBox></layout:generalGlyph><layout:generalGlyph layout:id="sa1352_glyph" layout:reference="sa1352"><layout:boundingBox><layout:position layout:x="5310.0" layout:y="950.0" /><layout:dimensions layout:height="50.0" layout:width="100.0" /></layout:boundingBox></layout:generalGlyph><layout:generalGlyph layout:id="sa1682_glyph" layout:reference="sa1682"><layout:boundingBox><layout:position layout:x="6080.0" layout:y="910.0" /><layout:dimensions layout:height="50.0" layout:width="100.0" /></layout:boundingBox></layout:generalGlyph><layout:generalGlyph layout:id="sa777_glyph" layout:reference="sa777"><layout:boundingBox><layout:position layout:x="970.0" layout:y="1235.0" /><layout:dimensions layout:height="50.0" layout:width="100.0" /></layout:boundingBox></layout:generalGlyph><layout:generalGlyph layout:id="sa71_glyph" layout:reference="sa71"><layout:boundingBox><layout:position layout:x="5384.5" layout:y="1360.5" /><layout:dimensions layout:height="50.0" layout:width="100.0" /></layout:boundingBox></layout:generalGlyph><layout:generalGlyph layout:id="sa1020_glyph" layout:reference="sa1020"><layout:boundingBox><layout:position layout:x="6718.5" layout:y="935.75" /><layout:dimensions layout:height="50.0" layout:width="100.0" /></layout:boundingBox></layout:generalGlyph><layout:generalGlyph layout:id="sa1397_glyph" layout:reference="sa1397"><layout:boundingBox><layout:position layout:x="4090.0" layout:y="1055.0" /><layout:dimensions layout:height="50.0" layout:width="100.0" /></layout:boundingBox></layout:generalGlyph><layout:generalGlyph layout:id="sa80_glyph" layout:reference="sa80"><layout:boundingBox><layout:position layout:x="3161.0" layout:y="2881.0" /><layout:dimensions layout:height="50.0" layout:width="100.0" /></layout:boundingBox></layout:generalGlyph><layout:generalGlyph layout:id="sa1794_glyph" layout:reference="sa1794"><layout:boundingBox><layout:position layout:x="5290.0" layout:y="1150.0" /><layout:dimensions layout:height="40.0" layout:width="100.0" /></layout:boundingBox></layout:generalGlyph><layout:generalGlyph layout:id="sa737_glyph" layout:reference="sa737"><layout:boundingBox><layout:position layout:x="1430.0" layout:y="1235.0" /><layout:dimensions layout:height="50.0" layout:width="100.0" /></layout:boundingBox></layout:generalGlyph><layout:generalGlyph layout:id="sa937_glyph" layout:reference="sa937"><layout:boundingBox><layout:position layout:x="1310.0" layout:y="320.0" /><layout:dimensions layout:height="50.0" layout:width="100.0" /></layout:boundingBox></layout:generalGlyph><layout:generalGlyph layout:id="sa904_glyph" layout:reference="sa904"><layout:boundingBox><layout:position layout:x="1980.0" layout:y="765.0" /><layout:dimensions layout:height="75.0" layout:width="72.0" /></layout:boundingBox></layout:generalGlyph><layout:generalGlyph layout:id="sa733_glyph" layout:reference="sa733"><layout:boundingBox><layout:position layout:x="7102.5" layout:y="1567.0" /><layout:dimensions layout:height="50.0" layout:width="100.0" /></layout:boundingBox></layout:generalGlyph><layout:generalGlyph layout:id="sa953_glyph" layout:reference="sa953"><layout:boundingBox><layout:position layout:x="790.0" layout:y="1361.0" /><layout:dimensions layout:height="50.0" layout:width="50.0" /></layout:boundingBox></layout:generalGlyph><layout:generalGlyph layout:id="sa970_glyph" layout:reference="sa970"><layout:boundingBox><layout:position layout:x="1647.25" layout:y="849.5" /><layout:dimensions layout:height="45.0" layout:width="86.0" /></layout:boundingBox></layout:generalGlyph><layout:generalGlyph layout:id="sa1798_glyph" layout:reference="sa1798"><layout:boundingBox><layout:position layout:x="5470.0" layout:y="1585.0" /><layout:dimensions layout:height="40.0" layout:width="100.0" /></layout:boundingBox></layout:generalGlyph><layout:generalGlyph layout:id="sa1108_glyph" layout:reference="sa1108"><layout:boundingBox><layout:position layout:x="1400.0" layout:y="832.0" /><layout:dimensions layout:height="40.0" layout:width="90.0" /></layout:boundingBox></layout:generalGlyph><layout:generalGlyph layout:id="sa1366_glyph" layout:reference="sa1366"><layout:boundingBox><layout:position layout:x="610.0" layout:y="4070.0" /><layout:dimensions layout:height="50.0" layout:width="100.0" /></layout:boundingBox></layout:generalGlyph><layout:generalGlyph layout:id="sa368_glyph" layout:reference="sa368"><layout:boundingBox><layout:position layout:x="2430.0" layout:y="1145.0" /><layout:dimensions layout:height="50.0" layout:width="100.0" /></layout:boundingBox></layout:generalGlyph><layout:generalGlyph layout:id="sa1800_glyph" layout:reference="sa1800"><layout:boundingBox><layout:position layout:x="3270.0" layout:y="590.0" /><layout:dimensions layout:height="50.0" layout:width="100.0" /></layout:boundingBox></layout:generalGlyph><layout:generalGlyph layout:id="sa898_glyph" layout:reference="sa898"><layout:boundingBox><layout:position layout:x="370.0" layout:y="1537.0" /><layout:dimensions layout:height="50.0" layout:width="140.0" /></layout:boundingBox></layout:generalGlyph><layout:generalGlyph layout:id="sa314_glyph" layout:reference="sa314"><layout:boundingBox><layout:position layout:x="516.5" layout:y="2161.0" /><layout:dimensions layout:height="50.0" layout:width="100.0" /></layout:boundingBox></layout:generalGlyph><layout:generalGlyph layout:id="sa891_glyph" layout:reference="sa891"><layout:boundingBox><layout:position layout:x="578.5" layout:y="1864.5" /><layout:dimensions layout:height="50.0" layout:width="100.0" /></layout:boundingBox></layout:generalGlyph><layout:generalGlyph layout:id="sa1684_glyph" layout:reference="sa1684"><layout:boundingBox><layout:position layout:x="3955.0" layout:y="4955.0" /><layout:dimensions layout:height="50.0" layout:width="130.0" /></layout:boundingBox></layout:generalGlyph><layout:generalGlyph layout:id="sa313_glyph" layout:reference="sa313"><layout:boundingBox><layout:position layout:x="953.0" layout:y="2273.25" /><layout:dimensions layout:height="50.0" layout:width="100.0" /></layout:boundingBox></layout:generalGlyph><layout:generalGlyph layout:id="sa1005_glyph" layout:reference="sa1005"><layout:boundingBox><layout:position layout:x="4868.0" layout:y="1683.25" /><layout:dimensions layout:height="50.0" layout:width="140.0" /></layout:boundingBox></layout:generalGlyph><layout:generalGlyph layout:id="sa926_glyph" layout:reference="sa926"><layout:boundingBox><layout:position layout:x="970.0" layout:y="1145.0" /><layout:dimensions layout:height="50.0" layout:width="100.0" /></layout:boundingBox></layout:generalGlyph><layout:generalGlyph layout:id="sa328_glyph" layout:reference="sa328"><layout:boundingBox><layout:position layout:x="432.0" layout:y="1248.0" /><layout:dimensions layout:height="50.0" layout:width="100.0" /></layout:boundingBox></layout:generalGlyph><layout:generalGlyph layout:id="sa1131_glyph" layout:reference="sa1131"><layout:boundingBox><layout:position layout:x="1160.0" layout:y="3303.5" /><layout:dimensions layout:height="50.0" layout:width="100.0" /></layout:boundingBox></layout:generalGlyph><layout:generalGlyph layout:id="sa1103_glyph" layout:reference="sa1103"><layout:boundingBox><layout:position layout:x="6670.0" layout:y="635.0" /><layout:dimensions layout:height="50.0" layout:width="100.0" /></layout:boundingBox></layout:generalGlyph><layout:generalGlyph layout:id="sa1364_glyph" layout:reference="sa1364"><layout:boundingBox><layout:position layout:x="4170.5" layout:y="925.0" /><layout:dimensions layout:height="50.0" layout:width="100.0" /></layout:boundingBox></layout:generalGlyph><layout:generalGlyph layout:id="sa1311_glyph" layout:reference="sa1311"><layout:boundingBox><layout:position layout:x="4730.0" layout:y="635.0" /><layout:dimensions layout:height="50.0" layout:width="100.0" /></layout:boundingBox></layout:generalGlyph><layout:generalGlyph layout:id="sa1329_glyph" layout:reference="sa1329"><layout:boundingBox><layout:position layout:x="5090.0" layout:y="635.0" /><layout:dimensions layout:height="50.0" layout:width="100.0" /></layout:boundingBox></layout:generalGlyph><layout:generalGlyph layout:id="sa757_glyph" layout:reference="sa757"><layout:boundingBox><layout:position layout:x="7035.0" layout:y="1233.25" /><layout:dimensions layout:height="50.0" layout:width="100.0" /></layout:boundingBox></layout:generalGlyph><layout:generalGlyph layout:id="sa981_glyph" layout:reference="sa981"><layout:boundingBox><layout:position layout:x="5370.0" layout:y="635.0" /><layout:dimensions layout:height="50.0" layout:width="100.0" /></layout:boundingBox></layout:generalGlyph><layout:generalGlyph layout:id="sa1716_glyph" layout:reference="sa1716"><layout:boundingBox><layout:position layout:x="4006.5" layout:y="3044.75" /><layout:dimensions layout:height="50.0" layout:width="100.0" /></layout:boundingBox></layout:generalGlyph><layout:generalGlyph layout:id="sa711_glyph" layout:reference="sa711"><layout:boundingBox><layout:position layout:x="2425.0" layout:y="2852.0" /><layout:dimensions layout:height="50.0" layout:width="120.0" /></layout:boundingBox></layout:generalGlyph><layout:generalGlyph layout:id="sa1046_glyph" layout:reference="sa1046"><layout:boundingBox><layout:position layout:x="6275.0" layout:y="3470.0" /><layout:dimensions layout:height="50.0" layout:width="50.0" /></layout:boundingBox></layout:generalGlyph><layout:generalGlyph layout:id="sa687_glyph" layout:reference="sa687"><layout:boundingBox><layout:position layout:x="1023.5" layout:y="4727.75" /><layout:dimensions layout:height="50.0" layout:width="150.0" /></layout:boundingBox></layout:generalGlyph><layout:generalGlyph layout:id="sa1351_glyph" layout:reference="sa1351"><layout:boundingBox><layout:position layout:x="4950.0" layout:y="950.0" /><layout:dimensions layout:height="50.0" layout:width="100.0" /></layout:boundingBox></layout:generalGlyph><layout:generalGlyph layout:id="sa390_glyph" layout:reference="sa390"><layout:boundingBox><layout:position layout:x="3420.0" layout:y="1235.0" /><layout:dimensions layout:height="50.0" layout:width="120.0" /></layout:boundingBox></layout:generalGlyph><layout:generalGlyph layout:id="sa72_glyph" layout:reference="sa72"><layout:boundingBox><layout:position layout:x="5453.0" layout:y="1221.5" /><layout:dimensions layout:height="50.0" layout:width="100.0" /></layout:boundingBox></layout:generalGlyph><layout:generalGlyph layout:id="sa695_glyph" layout:reference="sa695"><layout:boundingBox><layout:position layout:x="610.0" layout:y="3830.0" /><layout:dimensions layout:height="50.0" layout:width="100.0" /></layout:boundingBox></layout:generalGlyph><layout:generalGlyph layout:id="sa1707_glyph" layout:reference="sa1707"><layout:boundingBox><layout:position layout:x="5150.0" layout:y="1055.0" /><layout:dimensions layout:height="50.0" layout:width="100.0" /></layout:boundingBox></layout:generalGlyph><layout:generalGlyph layout:id="sa1133_glyph" layout:reference="sa1133"><layout:boundingBox><layout:position layout:x="1675.0" layout:y="4835.0" /><layout:dimensions layout:height="50.0" layout:width="130.0" /></layout:boundingBox></layout:generalGlyph><layout:generalGlyph layout:id="sa1402_glyph" layout:reference="sa1402"><layout:boundingBox><layout:position layout:x="4450.0" layout:y="1220.0" /><layout:dimensions layout:height="50.0" layout:width="100.0" /></layout:boundingBox></layout:generalGlyph><layout:generalGlyph layout:id="sa1792_glyph" layout:reference="sa1792"><layout:boundingBox><layout:position layout:x="4820.0" layout:y="785.0" /><layout:dimensions layout:height="50.0" layout:width="80.0" /></layout:boundingBox></layout:generalGlyph><layout:generalGlyph layout:id="sa311_glyph" layout:reference="sa311"><layout:boundingBox><layout:position layout:x="388.0" layout:y="1148.5" /><layout:dimensions layout:height="50.0" layout:width="100.0" /></layout:boundingBox></layout:generalGlyph><layout:generalGlyph layout:id="sa1443_glyph" layout:reference="sa1443"><layout:boundingBox><layout:position layout:x="5260.0" layout:y="1728.5" /><layout:dimensions layout:height="50.0" layout:width="100.0" /></layout:boundingBox></layout:generalGlyph><layout:generalGlyph layout:id="sa1464_glyph" layout:reference="sa1464"><layout:boundingBox><layout:position layout:x="4190.0" layout:y="3050.0" /><layout:dimensions layout:height="50.0" layout:width="100.0" /></layout:boundingBox></layout:generalGlyph><layout:generalGlyph layout:id="sa704_glyph" layout:reference="sa704"><layout:boundingBox><layout:position layout:x="895.0" layout:y="5195.0" /><layout:dimensions layout:height="50.0" layout:width="180.0" /></layout:boundingBox></layout:generalGlyph><layout:generalGlyph layout:id="sa685_glyph" layout:reference="sa685"><layout:boundingBox><layout:position layout:x="820.0" layout:y="4075.0" /><layout:dimensions layout:height="50.0" layout:width="100.0" /></layout:boundingBox></layout:generalGlyph><layout:generalGlyph layout:id="sa308_glyph" layout:reference="sa308"><layout:boundingBox><layout:position layout:x="1050.0" layout:y="1490.0" /><layout:dimensions layout:height="50.0" layout:width="100.0" /></layout:boundingBox></layout:generalGlyph><layout:generalGlyph layout:id="sa305_glyph" layout:reference="sa305"><layout:boundingBox><layout:position layout:x="352.0" layout:y="1057.25" /><layout:dimensions layout:height="50.0" layout:width="100.0" /></layout:boundingBox></layout:generalGlyph><layout:generalGlyph layout:id="sa1140_glyph" layout:reference="sa1140"><layout:boundingBox><layout:position layout:x="4677.5" layout:y="2633.25" /><layout:dimensions layout:height="50.0" layout:width="100.0" /></layout:boundingBox></layout:generalGlyph><layout:generalGlyph layout:id="sa936_glyph" layout:reference="sa936"><layout:boundingBox><layout:position layout:x="1410.0" layout:y="425.0" /><layout:dimensions layout:height="50.0" layout:width="100.0" /></layout:boundingBox></layout:generalGlyph><layout:generalGlyph layout:id="sa973_glyph" layout:reference="sa973"><layout:boundingBox><layout:position layout:x="650.0" layout:y="635.0" /><layout:dimensions layout:height="50.0" layout:width="100.0" /></layout:boundingBox></layout:generalGlyph><layout:generalGlyph layout:id="sa197_glyph" layout:reference="sa197"><layout:boundingBox><layout:position layout:x="3910.0" layout:y="2195.0" /><layout:dimensions layout:height="50.0" layout:width="100.0" /></layout:boundingBox></layout:generalGlyph></layout:listOfAdditionalGraphicalObjects></layout:layout></layout:listOfLayouts><qual:listOfQualitativeSpecies><qual:qualitativeSpecies qual:compartment="comp1" qual:constant="false" qual:id="csa57" qual:maxLevel="1" qual:name="NCF/CYBB/CYBA_complex"><annotation><rdf:RDF>
<rdf:Description rdf:about="#">
<bqbiol:isDescribedBy>
<rdf:Bag>
<rdf:li rdf:resource="urn:miriam:ensembl:ENSG00000165168" />
</rdf:Bag>
</bqbiol:isDescribedBy>
<bqbiol:isDescribedBy>
<rdf:Bag>
<rdf:li rdf:resource="urn:miriam:refseq:NM_000397" />
</rdf:Bag>
</bqbiol:isDescribedBy>
<bqbiol:isDescribedBy>
<rdf:Bag>
<rdf:li rdf:resource="urn:miriam:uniprot:P04839" />
</rdf:Bag>
</bqbiol:isDescribedBy>
<bqbiol:isDescribedBy>
<rdf:Bag>
<rdf:li rdf:resource="urn:miriam:ncbigene:1536" />
</rdf:Bag>
</bqbiol:isDescribedBy>
<bqbiol:isDescribedBy>
<rdf:Bag>
<rdf:li rdf:resource="urn:miriam:pubmed:12905466" />
</rdf:Bag>
</bqbiol:isDescribedBy>
<bqbiol:isDescribedBy>
<rdf:Bag>
<rdf:li rdf:resource="urn:miriam:hgnc.symbol:CYBB" />
</rdf:Bag>
</bqbiol:isDescribedBy>
<bqbiol:isDescribedBy>
<rdf:Bag>
<rdf:li rdf:resource="urn:miriam:hgnc:2578" />
</rdf:Bag>
</bqbiol:isDescribedBy>
<bqbiol:isDescribedBy>
<rdf:Bag>
<rdf:li rdf:resource="urn:miriam:ncbigene:1535" />
</rdf:Bag>
</bqbiol:isDescribedBy>
<bqbiol:isDescribedBy>
<rdf:Bag>
<rdf:li rdf:resource="urn:miriam:refseq:NM_000101" />
</rdf:Bag>
</bqbiol:isDescribedBy>
<bqbiol:isDescribedBy>
<rdf:Bag>
<rdf:li rdf:resource="urn:miriam:ensembl:ENSG00000051523" />
</rdf:Bag>
</bqbiol:isDescribedBy>
<bqbiol:isDescribedBy>
<rdf:Bag>
<rdf:li rdf:resource="urn:miriam:uniprot:P13498" />
</rdf:Bag>
</bqbiol:isDescribedBy>
<bqbiol:isDescribedBy>
<rdf:Bag>
<rdf:li rdf:resource="urn:miriam:hgnc:2577" />
</rdf:Bag>
</bqbiol:isDescribedBy>
<bqbiol:isDescribedBy>
<rdf:Bag>
<rdf:li rdf:resource="urn:miriam:hgnc.symbol:CYBA" />
</rdf:Bag>
</bqbiol:isDescribedBy>
<bqbiol:isDescribedBy>
<rdf:Bag>
<rdf:li rdf:resource="urn:miriam:hgnc.symbol:NCF2" />
</rdf:Bag>
</bqbiol:isDescribedBy>
<bqbiol:isDescribedBy>
<rdf:Bag>
<rdf:li rdf:resource="urn:miriam:uniprot:P19878" />
</rdf:Bag>
</bqbiol:isDescribedBy>
<bqbiol:isDescribedBy>
<rdf:Bag>
<rdf:li rdf:resource="urn:miriam:ncbigene:4688" />
</rdf:Bag>
</bqbiol:isDescribedBy>
<bqbiol:isDescribedBy>
<rdf:Bag>
<rdf:li rdf:resource="urn:miriam:refseq:NM_000433" />
</rdf:Bag>
</bqbiol:isDescribedBy>
<bqbiol:isDescribedBy>
<rdf:Bag>
<rdf:li rdf:resource="urn:miriam:hgnc:7661" />
</rdf:Bag>
</bqbiol:isDescribedBy>
<bqbiol:isDescribedBy>
<rdf:Bag>
<rdf:li rdf:resource="urn:miriam:ensembl:ENSG00000116701" />
</rdf:Bag>
</bqbiol:isDescribedBy>
<bqbiol:isDescribedBy>
<rdf:Bag>
<rdf:li rdf:resource="urn:miriam:pubmed:19710928" />
</rdf:Bag>
</bqbiol:isDescribedBy>
<bqbiol:isDescribedBy>
<rdf:Bag>
<rdf:li rdf:resource="urn:miriam:pubmed:18250114" />
</rdf:Bag>
</bqbiol:isDescribedBy>
<bqbiol:isDescribedBy>
<rdf:Bag>
<rdf:li rdf:resource="urn:miriam:hgnc.symbol:NCF4" />
</rdf:Bag>
</bqbiol:isDescribedBy>
<bqbiol:isDescribedBy>
<rdf:Bag>
<rdf:li rdf:resource="urn:miriam:uniprot:Q15080" />
</rdf:Bag>
</bqbiol:isDescribedBy>
<bqbiol:isDescribedBy>
<rdf:Bag>
<rdf:li rdf:resource="urn:miriam:ensembl:ENSG00000100365" />
</rdf:Bag>
</bqbiol:isDescribedBy>
<bqbiol:isDescribedBy>
<rdf:Bag>
<rdf:li rdf:resource="urn:miriam:hgnc:7662" />
</rdf:Bag>
</bqbiol:isDescribedBy>
<bqbiol:isDescribedBy>
<rdf:Bag>
<rdf:li rdf:resource="urn:miriam:refseq:NM_000631" />
</rdf:Bag>
</bqbiol:isDescribedBy>
<bqbiol:isDescribedBy>
<rdf:Bag>
<rdf:li rdf:resource="urn:miriam:ncbigene:4689" />
</rdf:Bag>
</bqbiol:isDescribedBy>
<bqbiol:isDescribedBy>
<rdf:Bag>
<rdf:li rdf:resource="urn:miriam:hgnc.symbol:NCF1" />
</rdf:Bag>
</bqbiol:isDescribedBy>
<bqbiol:isDescribedBy>
<rdf:Bag>
<rdf:li rdf:resource="urn:miriam:refseq:NM_000265" />
</rdf:Bag>
</bqbiol:isDescribedBy>
<bqbiol:isDescribedBy>
<rdf:Bag>
<rdf:li rdf:resource="urn:miriam:ensembl:ENSG00000158517" />
</rdf:Bag>
</bqbiol:isDescribedBy>
<bqbiol:isDescribedBy>
<rdf:Bag>
<rdf:li rdf:resource="urn:miriam:pubmed:12905466" />
</rdf:Bag>
</bqbiol:isDescribedBy>
<bqbiol:isDescribedBy>
<rdf:Bag>
<rdf:li rdf:resource="urn:miriam:uniprot:P14598" />
</rdf:Bag>
</bqbiol:isDescribedBy>
<bqbiol:isDescribedBy>
<rdf:Bag>
<rdf:li rdf:resource="urn:miriam:ncbigene:653361" />
</rdf:Bag>
</bqbiol:isDescribedBy>
<bqbiol:isDescribedBy>
<rdf:Bag>
<rdf:li rdf:resource="urn:miriam:pubmed:17515956" />
</rdf:Bag>
</bqbiol:isDescribedBy>
<bqbiol:isDescribedBy>
<rdf:Bag>
<rdf:li rdf:resource="urn:miriam:hgnc:7660" />
</rdf:Bag>
</bqbiol:isDescribedBy>
<bqbiol:isDescribedBy>
<rdf:Bag>
<rdf:li rdf:resource="urn:miriam:ensembl:ENSG00000165168" />
</rdf:Bag>
</bqbiol:isDescribedBy>
<bqbiol:isDescribedBy>
<rdf:Bag>
<rdf:li rdf:resource="urn:miriam:refseq:NM_000397" />
</rdf:Bag>
</bqbiol:isDescribedBy>
<bqbiol:isDescribedBy>
<rdf:Bag>
<rdf:li rdf:resource="urn:miriam:uniprot:P04839" />
</rdf:Bag>
</bqbiol:isDescribedBy>
<bqbiol:isDescribedBy>
<rdf:Bag>
<rdf:li rdf:resource="urn:miriam:ncbigene:1536" />
</rdf:Bag>
</bqbiol:isDescribedBy>
<bqbiol:isDescribedBy>
<rdf:Bag>
<rdf:li rdf:resource="urn:miriam:pubmed:12905466" />
</rdf:Bag>
</bqbiol:isDescribedBy>
<bqbiol:isDescribedBy>
<rdf:Bag>
<rdf:li rdf:resource="urn:miriam:hgnc.symbol:CYBB" />
</rdf:Bag>
</bqbiol:isDescribedBy>
<bqbiol:isDescribedBy>
<rdf:Bag>
<rdf:li rdf:resource="urn:miriam:hgnc:2578" />
</rdf:Bag>
</bqbiol:isDescribedBy>
<bqbiol:isDescribedBy>
<rdf:Bag>
<rdf:li rdf:resource="urn:miriam:ncbigene:1535" />
</rdf:Bag>
</bqbiol:isDescribedBy>
<bqbiol:isDescribedBy>
<rdf:Bag>
<rdf:li rdf:resource="urn:miriam:refseq:NM_000101" />
</rdf:Bag>
</bqbiol:isDescribedBy>
<bqbiol:isDescribedBy>
<rdf:Bag>
<rdf:li rdf:resource="urn:miriam:ensembl:ENSG00000051523" />
</rdf:Bag>
</bqbiol:isDescribedBy>
<bqbiol:isDescribedBy>
<rdf:Bag>
<rdf:li rdf:resource="urn:miriam:uniprot:P13498" />
</rdf:Bag>
</bqbiol:isDescribedBy>
<bqbiol:isDescribedBy>
<rdf:Bag>
<rdf:li rdf:resource="urn:miriam:hgnc:2577" />
</rdf:Bag>
</bqbiol:isDescribedBy>
<bqbiol:isDescribedBy>
<rdf:Bag>
<rdf:li rdf:resource="urn:miriam:hgnc.symbol:CYBA" />
</rdf:Bag>
</bqbiol:isDescribedBy>
<bqbiol:isDescribedBy>
<rdf:Bag>
<rdf:li rdf:resource="urn:miriam:hgnc.symbol:NCF2" />
</rdf:Bag>
</bqbiol:isDescribedBy>
<bqbiol:isDescribedBy>
<rdf:Bag>
<rdf:li rdf:resource="urn:miriam:uniprot:P19878" />
</rdf:Bag>
</bqbiol:isDescribedBy>
<bqbiol:isDescribedBy>
<rdf:Bag>
<rdf:li rdf:resource="urn:miriam:ncbigene:4688" />
</rdf:Bag>
</bqbiol:isDescribedBy>
<bqbiol:isDescribedBy>
<rdf:Bag>
<rdf:li rdf:resource="urn:miriam:refseq:NM_000433" />
</rdf:Bag>
</bqbiol:isDescribedBy>
<bqbiol:isDescribedBy>
<rdf:Bag>
<rdf:li rdf:resource="urn:miriam:hgnc:7661" />
</rdf:Bag>
</bqbiol:isDescribedBy>
<bqbiol:isDescribedBy>
<rdf:Bag>
<rdf:li rdf:resource="urn:miriam:ensembl:ENSG00000116701" />
</rdf:Bag>
</bqbiol:isDescribedBy>
<bqbiol:isDescribedBy>
<rdf:Bag>
<rdf:li rdf:resource="urn:miriam:pubmed:19710928" />
</rdf:Bag>
</bqbiol:isDescribedBy>
<bqbiol:isDescribedBy>
<rdf:Bag>
<rdf:li rdf:resource="urn:miriam:pubmed:18250114" />
</rdf:Bag>
</bqbiol:isDescribedBy>
<bqbiol:isDescribedBy>
<rdf:Bag>
<rdf:li rdf:resource="urn:miriam:hgnc.symbol:NCF4" />
</rdf:Bag>
</bqbiol:isDescribedBy>
<bqbiol:isDescribedBy>
<rdf:Bag>
<rdf:li rdf:resource="urn:miriam:uniprot:Q15080" />
</rdf:Bag>
</bqbiol:isDescribedBy>
<bqbiol:isDescribedBy>
<rdf:Bag>
<rdf:li rdf:resource="urn:miriam:ensembl:ENSG00000100365" />
</rdf:Bag>
</bqbiol:isDescribedBy>
<bqbiol:isDescribedBy>
<rdf:Bag>
<rdf:li rdf:resource="urn:miriam:hgnc:7662" />
</rdf:Bag>
</bqbiol:isDescribedBy>
<bqbiol:isDescribedBy>
<rdf:Bag>
<rdf:li rdf:resource="urn:miriam:refseq:NM_000631" />
</rdf:Bag>
</bqbiol:isDescribedBy>
<bqbiol:isDescribedBy>
<rdf:Bag>
<rdf:li rdf:resource="urn:miriam:ncbigene:4689" />
</rdf:Bag>
</bqbiol:isDescribedBy>
<bqbiol:isDescribedBy>
<rdf:Bag>
<rdf:li rdf:resource="urn:miriam:hgnc.symbol:NCF1" />
</rdf:Bag>
</bqbiol:isDescribedBy>
<bqbiol:isDescribedBy>
<rdf:Bag>
<rdf:li rdf:resource="urn:miriam:refseq:NM_000265" />
</rdf:Bag>
</bqbiol:isDescribedBy>
<bqbiol:isDescribedBy>
<rdf:Bag>
<rdf:li rdf:resource="urn:miriam:ensembl:ENSG00000158517" />
</rdf:Bag>
</bqbiol:isDescribedBy>
<bqbiol:isDescribedBy>
<rdf:Bag>
<rdf:li rdf:resource="urn:miriam:pubmed:12905466" />
</rdf:Bag>
</bqbiol:isDescribedBy>
<bqbiol:isDescribedBy>
<rdf:Bag>
<rdf:li rdf:resource="urn:miriam:uniprot:P14598" />
</rdf:Bag>
</bqbiol:isDescribedBy>
<bqbiol:isDescribedBy>
<rdf:Bag>
<rdf:li rdf:resource="urn:miriam:ncbigene:653361" />
</rdf:Bag>
</bqbiol:isDescribedBy>
<bqbiol:isDescribedBy>
<rdf:Bag>
<rdf:li rdf:resource="urn:miriam:pubmed:17515956" />
</rdf:Bag>
</bqbiol:isDescribedBy>
<bqbiol:isDescribedBy>
<rdf:Bag>
<rdf:li rdf:resource="urn:miriam:hgnc:7660" />
</rdf:Bag>
</bqbiol:isDescribedBy>
<bqbiol:isDescribedBy><rdf:Bag><rdf:li rdf:resource="urn:casq:function:RAC1,2|Ca_super_2_plus__ion" /></rdf:Bag></bqbiol:isDescribedBy><bqbiol:isDescribedBy><rdf:Bag><rdf:li rdf:resource="urn:casq:cdid:s_id_csa57" /></rdf:Bag></bqbiol:isDescribedBy></rdf:Description>
</rdf:RDF>
</annotation></qual:qualitativeSpecies><qual:qualitativeSpecies qual:compartment="comp1" qual:constant="false" qual:id="csa53" qual:maxLevel="1" qual:name="DOCK2/CRKL_complex"><annotation><rdf:RDF>
<rdf:Description rdf:about="#">
<bqbiol:isDescribedBy>
<rdf:Bag>
<rdf:li rdf:resource="urn:miriam:pubmed:12905466" />
</rdf:Bag>
</bqbiol:isDescribedBy>
<bqbiol:isDescribedBy>
<rdf:Bag>
<rdf:li rdf:resource="urn:miriam:pubmed:19710928" />
</rdf:Bag>
</bqbiol:isDescribedBy>
<bqbiol:isDescribedBy>
<rdf:Bag>
<rdf:li rdf:resource="urn:miriam:hgnc:2363" />
</rdf:Bag>
</bqbiol:isDescribedBy>
<bqbiol:isDescribedBy>
<rdf:Bag>
<rdf:li rdf:resource="urn:miriam:uniprot:P46109" />
</rdf:Bag>
</bqbiol:isDescribedBy>
<bqbiol:isDescribedBy>
<rdf:Bag>
<rdf:li rdf:resource="urn:miriam:hgnc.symbol:CRKL" />
</rdf:Bag>
</bqbiol:isDescribedBy>
<bqbiol:isDescribedBy>
<rdf:Bag>
<rdf:li rdf:resource="urn:miriam:ncbigene:1399" />
</rdf:Bag>
</bqbiol:isDescribedBy>
<bqbiol:isDescribedBy>
<rdf:Bag>
<rdf:li rdf:resource="urn:miriam:refseq:NM_005207" />
</rdf:Bag>
</bqbiol:isDescribedBy>
<bqbiol:isDescribedBy>
<rdf:Bag>
<rdf:li rdf:resource="urn:miriam:ensembl:ENSG00000099942" />
</rdf:Bag>
</bqbiol:isDescribedBy>
<bqbiol:isDescribedBy>
<rdf:Bag>
<rdf:li rdf:resource="urn:miriam:hgnc.symbol:DOCK2" />
</rdf:Bag>
</bqbiol:isDescribedBy>
<bqbiol:isDescribedBy>
<rdf:Bag>
<rdf:li rdf:resource="urn:miriam:ensembl:ENSG00000134516" />
</rdf:Bag>
</bqbiol:isDescribedBy>
<bqbiol:isDescribedBy>
<rdf:Bag>
<rdf:li rdf:resource="urn:miriam:pubmed:12905466" />
</rdf:Bag>
</bqbiol:isDescribedBy>
<bqbiol:isDescribedBy>
<rdf:Bag>
<rdf:li rdf:resource="urn:miriam:uniprot:Q92608" />
</rdf:Bag>
</bqbiol:isDescribedBy>
<bqbiol:isDescribedBy>
<rdf:Bag>
<rdf:li rdf:resource="urn:miriam:hgnc:2988" />
</rdf:Bag>
</bqbiol:isDescribedBy>
<bqbiol:isDescribedBy>
<rdf:Bag>
<rdf:li rdf:resource="urn:miriam:ncbigene:1794" />
</rdf:Bag>
</bqbiol:isDescribedBy>
<bqbiol:isDescribedBy>
<rdf:Bag>
<rdf:li rdf:resource="urn:miriam:refseq:NM_004946" />
</rdf:Bag>
</bqbiol:isDescribedBy>
<bqbiol:isDescribedBy>
<rdf:Bag>
<rdf:li rdf:resource="urn:miriam:hgnc.symbol:DOCK2" />
</rdf:Bag>
</bqbiol:isDescribedBy>
<bqbiol:isDescribedBy>
<rdf:Bag>
<rdf:li rdf:resource="urn:miriam:ensembl:ENSG00000134516" />
</rdf:Bag>
</bqbiol:isDescribedBy>
<bqbiol:isDescribedBy>
<rdf:Bag>
<rdf:li rdf:resource="urn:miriam:pubmed:12905466" />
</rdf:Bag>
</bqbiol:isDescribedBy>
<bqbiol:isDescribedBy>
<rdf:Bag>
<rdf:li rdf:resource="urn:miriam:uniprot:Q92608" />
</rdf:Bag>
</bqbiol:isDescribedBy>
<bqbiol:isDescribedBy>
<rdf:Bag>
<rdf:li rdf:resource="urn:miriam:hgnc:2988" />
</rdf:Bag>
</bqbiol:isDescribedBy>
<bqbiol:isDescribedBy>
<rdf:Bag>
<rdf:li rdf:resource="urn:miriam:ncbigene:1794" />
</rdf:Bag>
</bqbiol:isDescribedBy>
<bqbiol:isDescribedBy>
<rdf:Bag>
<rdf:li rdf:resource="urn:miriam:refseq:NM_004946" />
</rdf:Bag>
</bqbiol:isDescribedBy>
<bqbiol:isDescribedBy>
<rdf:Bag>
<rdf:li rdf:resource="urn:miriam:pubmed:19710928" />
</rdf:Bag>
</bqbiol:isDescribedBy>
<bqbiol:isDescribedBy>
<rdf:Bag>
<rdf:li rdf:resource="urn:miriam:hgnc:2363" />
</rdf:Bag>
</bqbiol:isDescribedBy>
<bqbiol:isDescribedBy>
<rdf:Bag>
<rdf:li rdf:resource="urn:miriam:uniprot:P46109" />
</rdf:Bag>
</bqbiol:isDescribedBy>
<bqbiol:isDescribedBy>
<rdf:Bag>
<rdf:li rdf:resource="urn:miriam:hgnc.symbol:CRKL" />
</rdf:Bag>
</bqbiol:isDescribedBy>
<bqbiol:isDescribedBy>
<rdf:Bag>
<rdf:li rdf:resource="urn:miriam:ncbigene:1399" />
</rdf:Bag>
</bqbiol:isDescribedBy>
<bqbiol:isDescribedBy>
<rdf:Bag>
<rdf:li rdf:resource="urn:miriam:refseq:NM_005207" />
</rdf:Bag>
</bqbiol:isDescribedBy>
<bqbiol:isDescribedBy>
<rdf:Bag>
<rdf:li rdf:resource="urn:miriam:ensembl:ENSG00000099942" />
</rdf:Bag>
</bqbiol:isDescribedBy>
<bqbiol:isDescribedBy><rdf:Bag><rdf:li rdf:resource="urn:casq:function:EGF_slash_EGFR_complex|GAB1&amp;CRKL" /></rdf:Bag></bqbiol:isDescribedBy><bqbiol:isDescribedBy><rdf:Bag><rdf:li rdf:resource="urn:casq:cdid:s_id_csa53" /></rdf:Bag></bqbiol:isDescribedBy></rdf:Description>
</rdf:RDF>
</annotation></qual:qualitativeSpecies><qual:qualitativeSpecies qual:compartment="comp1" qual:constant="false" qual:id="csa51" qual:maxLevel="1" qual:name="TGFB1/TGFBR1_complex"><annotation><rdf:RDF>
<rdf:Description rdf:about="#">
<bqbiol:isDescribedBy>
<rdf:Bag>
<rdf:li rdf:resource="urn:miriam:pubmed:17594488" />
</rdf:Bag>
</bqbiol:isDescribedBy>
<bqbiol:isDescribedBy>
<rdf:Bag>
<rdf:li rdf:resource="urn:miriam:pubmed:17135447" />
</rdf:Bag>
</bqbiol:isDescribedBy>
<bqbiol:isDescribedBy>
<rdf:Bag>
<rdf:li rdf:resource="urn:miriam:ensembl:ENSG00000106799" />
</rdf:Bag>
</bqbiol:isDescribedBy>
<bqbiol:isDescribedBy>
<rdf:Bag>
<rdf:li rdf:resource="urn:miriam:uniprot:P36897" />
</rdf:Bag>
</bqbiol:isDescribedBy>
<bqbiol:isDescribedBy>
<rdf:Bag>
<rdf:li rdf:resource="urn:miriam:ncbigene:7046" />
</rdf:Bag>
</bqbiol:isDescribedBy>
<bqbiol:isDescribedBy>
<rdf:Bag>
<rdf:li rdf:resource="urn:miriam:pubmed:17594488" />
</rdf:Bag>
</bqbiol:isDescribedBy>
<bqbiol:isDescribedBy>
<rdf:Bag>
<rdf:li rdf:resource="urn:miriam:hgnc:11772" />
</rdf:Bag>
</bqbiol:isDescribedBy>
<bqbiol:isDescribedBy>
<rdf:Bag>
<rdf:li rdf:resource="urn:miriam:pubmed:19290479" />
</rdf:Bag>
</bqbiol:isDescribedBy>
<bqbiol:isDescribedBy>
<rdf:Bag>
<rdf:li rdf:resource="urn:miriam:hgnc.symbol:TGFBR1" />
</rdf:Bag>
</bqbiol:isDescribedBy>
<bqbiol:isDescribedBy>
<rdf:Bag>
<rdf:li rdf:resource="urn:miriam:refseq:NM_001130916" />
</rdf:Bag>
</bqbiol:isDescribedBy>
<bqbiol:isDescribedBy>
<rdf:Bag>
<rdf:li rdf:resource="urn:miriam:refseq:NM_000660" />
</rdf:Bag>
</bqbiol:isDescribedBy>
<bqbiol:isDescribedBy>
<rdf:Bag>
<rdf:li rdf:resource="urn:miriam:ncbigene:7040" />
</rdf:Bag>
</bqbiol:isDescribedBy>
<bqbiol:isDescribedBy>
<rdf:Bag>
<rdf:li rdf:resource="urn:miriam:hgnc:11766" />
</rdf:Bag>
</bqbiol:isDescribedBy>
<bqbiol:isDescribedBy>
<rdf:Bag>
<rdf:li rdf:resource="urn:miriam:pubmed:17594488" />
</rdf:Bag>
</bqbiol:isDescribedBy>
<bqbiol:isDescribedBy>
<rdf:Bag>
<rdf:li rdf:resource="urn:miriam:hgnc.symbol:TGFB1" />
</rdf:Bag>
</bqbiol:isDescribedBy>
<bqbiol:isDescribedBy>
<rdf:Bag>
<rdf:li rdf:resource="urn:miriam:uniprot:P01137" />
</rdf:Bag>
</bqbiol:isDescribedBy>
<bqbiol:isDescribedBy>
<rdf:Bag>
<rdf:li rdf:resource="urn:miriam:pubmed:17515956" />
</rdf:Bag>
</bqbiol:isDescribedBy>
<bqbiol:isDescribedBy>
<rdf:Bag>
<rdf:li rdf:resource="urn:miriam:pubmed:19290479" />
</rdf:Bag>
</bqbiol:isDescribedBy>
<bqbiol:isDescribedBy>
<rdf:Bag>
<rdf:li rdf:resource="urn:miriam:ensembl:ENSG00000105329" />
</rdf:Bag>
</bqbiol:isDescribedBy>
<bqbiol:isDescribedBy>
<rdf:Bag>
<rdf:li rdf:resource="urn:miriam:ensembl:ENSG00000106799" />
</rdf:Bag>
</bqbiol:isDescribedBy>
<bqbiol:isDescribedBy>
<rdf:Bag>
<rdf:li rdf:resource="urn:miriam:uniprot:P36897" />
</rdf:Bag>
</bqbiol:isDescribedBy>
<bqbiol:isDescribedBy>
<rdf:Bag>
<rdf:li rdf:resource="urn:miriam:ncbigene:7046" />
</rdf:Bag>
</bqbiol:isDescribedBy>
<bqbiol:isDescribedBy>
<rdf:Bag>
<rdf:li rdf:resource="urn:miriam:pubmed:17594488" />
</rdf:Bag>
</bqbiol:isDescribedBy>
<bqbiol:isDescribedBy>
<rdf:Bag>
<rdf:li rdf:resource="urn:miriam:hgnc:11772" />
</rdf:Bag>
</bqbiol:isDescribedBy>
<bqbiol:isDescribedBy>
<rdf:Bag>
<rdf:li rdf:resource="urn:miriam:pubmed:19290479" />
</rdf:Bag>
</bqbiol:isDescribedBy>
<bqbiol:isDescribedBy>
<rdf:Bag>
<rdf:li rdf:resource="urn:miriam:hgnc.symbol:TGFBR1" />
</rdf:Bag>
</bqbiol:isDescribedBy>
<bqbiol:isDescribedBy>
<rdf:Bag>
<rdf:li rdf:resource="urn:miriam:refseq:NM_001130916" />
</rdf:Bag>
</bqbiol:isDescribedBy>
<bqbiol:isDescribedBy><rdf:Bag><rdf:li rdf:resource="urn:casq:function:TGFB1" /></rdf:Bag></bqbiol:isDescribedBy><bqbiol:isDescribedBy><rdf:Bag><rdf:li rdf:resource="urn:casq:cdid:s_id_csa51" /></rdf:Bag></bqbiol:isDescribedBy></rdf:Description>
</rdf:RDF>
</annotation></qual:qualitativeSpecies><qual:qualitativeSpecies qual:compartment="comp1" qual:constant="false" qual:id="csa87" qual:maxLevel="1" qual:name="TICAM1/TICAM2_complex"><annotation><rdf:RDF>
<rdf:Description rdf:about="#">
<bqbiol:isDescribedBy>
<rdf:Bag>
<rdf:li rdf:resource="urn:miriam:hgnc.symbol:TICAM1" />
</rdf:Bag>
</bqbiol:isDescribedBy>
<bqbiol:isDescribedBy>
<rdf:Bag>
<rdf:li rdf:resource="urn:miriam:uniprot:Q8IUC6" />
</rdf:Bag>
</bqbiol:isDescribedBy>
<bqbiol:isDescribedBy>
<rdf:Bag>
<rdf:li rdf:resource="urn:miriam:pubmed:18452992" />
</rdf:Bag>
</bqbiol:isDescribedBy>
<bqbiol:isDescribedBy>
<rdf:Bag>
<rdf:li rdf:resource="urn:miriam:ensembl:ENSG00000127666" />
</rdf:Bag>
</bqbiol:isDescribedBy>
<bqbiol:isDescribedBy>
<rdf:Bag>
<rdf:li rdf:resource="urn:miriam:hgnc:18348" />
</rdf:Bag>
</bqbiol:isDescribedBy>
<bqbiol:isDescribedBy>
<rdf:Bag>
<rdf:li rdf:resource="urn:miriam:refseq:NM_014261" />
</rdf:Bag>
</bqbiol:isDescribedBy>
<bqbiol:isDescribedBy>
<rdf:Bag>
<rdf:li rdf:resource="urn:miriam:ncbigene:148022" />
</rdf:Bag>
</bqbiol:isDescribedBy>
<bqbiol:isDescribedBy>
<rdf:Bag>
<rdf:li rdf:resource="urn:miriam:refseq:NM_021649" />
</rdf:Bag>
</bqbiol:isDescribedBy>
<bqbiol:isDescribedBy>
<rdf:Bag>
<rdf:li rdf:resource="urn:miriam:uniprot:Q86XR7" />
</rdf:Bag>
</bqbiol:isDescribedBy>
<bqbiol:isDescribedBy>
<rdf:Bag>
<rdf:li rdf:resource="urn:miriam:hgnc.symbol:TICAM2" />
</rdf:Bag>
</bqbiol:isDescribedBy>
<bqbiol:isDescribedBy>
<rdf:Bag>
<rdf:li rdf:resource="urn:miriam:hgnc:21354" />
</rdf:Bag>
</bqbiol:isDescribedBy>
<bqbiol:isDescribedBy>
<rdf:Bag>
<rdf:li rdf:resource="urn:miriam:ncbigene:353376" />
</rdf:Bag>
</bqbiol:isDescribedBy>
<bqbiol:isDescribedBy>
<rdf:Bag>
<rdf:li rdf:resource="urn:miriam:ensembl:ENSG00000243414" />
</rdf:Bag>
</bqbiol:isDescribedBy>
<bqbiol:isDescribedBy>
<rdf:Bag>
<rdf:li rdf:resource="urn:miriam:hgnc.symbol:TICAM1" />
</rdf:Bag>
</bqbiol:isDescribedBy>
<bqbiol:isDescribedBy>
<rdf:Bag>
<rdf:li rdf:resource="urn:miriam:uniprot:Q8IUC6" />
</rdf:Bag>
</bqbiol:isDescribedBy>
<bqbiol:isDescribedBy>
<rdf:Bag>
<rdf:li rdf:resource="urn:miriam:pubmed:18452992" />
</rdf:Bag>
</bqbiol:isDescribedBy>
<bqbiol:isDescribedBy>
<rdf:Bag>
<rdf:li rdf:resource="urn:miriam:ensembl:ENSG00000127666" />
</rdf:Bag>
</bqbiol:isDescribedBy>
<bqbiol:isDescribedBy>
<rdf:Bag>
<rdf:li rdf:resource="urn:miriam:hgnc:18348" />
</rdf:Bag>
</bqbiol:isDescribedBy>
<bqbiol:isDescribedBy>
<rdf:Bag>
<rdf:li rdf:resource="urn:miriam:refseq:NM_014261" />
</rdf:Bag>
</bqbiol:isDescribedBy>
<bqbiol:isDescribedBy>
<rdf:Bag>
<rdf:li rdf:resource="urn:miriam:ncbigene:148022" />
</rdf:Bag>
</bqbiol:isDescribedBy>
<bqbiol:isDescribedBy>
<rdf:Bag>
<rdf:li rdf:resource="urn:miriam:refseq:NM_021649" />
</rdf:Bag>
</bqbiol:isDescribedBy>
<bqbiol:isDescribedBy>
<rdf:Bag>
<rdf:li rdf:resource="urn:miriam:uniprot:Q86XR7" />
</rdf:Bag>
</bqbiol:isDescribedBy>
<bqbiol:isDescribedBy>
<rdf:Bag>
<rdf:li rdf:resource="urn:miriam:hgnc.symbol:TICAM2" />
</rdf:Bag>
</bqbiol:isDescribedBy>
<bqbiol:isDescribedBy>
<rdf:Bag>
<rdf:li rdf:resource="urn:miriam:hgnc:21354" />
</rdf:Bag>
</bqbiol:isDescribedBy>
<bqbiol:isDescribedBy>
<rdf:Bag>
<rdf:li rdf:resource="urn:miriam:ncbigene:353376" />
</rdf:Bag>
</bqbiol:isDescribedBy>
<bqbiol:isDescribedBy>
<rdf:Bag>
<rdf:li rdf:resource="urn:miriam:ensembl:ENSG00000243414" />
</rdf:Bag>
</bqbiol:isDescribedBy>
<bqbiol:isDescribedBy><rdf:Bag><rdf:li rdf:resource="urn:casq:function:LY96_slash_TLR2,4_complex" /></rdf:Bag></bqbiol:isDescribedBy><bqbiol:isDescribedBy><rdf:Bag><rdf:li rdf:resource="urn:casq:cdid:s_id_csa87" /></rdf:Bag></bqbiol:isDescribedBy></rdf:Description>
</rdf:RDF>
</annotation></qual:qualitativeSpecies><qual:qualitativeSpecies qual:compartment="comp1" qual:constant="true" qual:id="csa32" qual:maxLevel="1" qual:name="ICAM/ITGB2/ITGAL_complex"><annotation><rdf:RDF>
<rdf:Description rdf:about="#">
<bqbiol:isDescribedBy>
<rdf:Bag>
<rdf:li rdf:resource="urn:miriam:hgnc:6148" />
</rdf:Bag>
</bqbiol:isDescribedBy>
<bqbiol:isDescribedBy>
<rdf:Bag>
<rdf:li rdf:resource="urn:miriam:hgnc.symbol:ITGAL" />
</rdf:Bag>
</bqbiol:isDescribedBy>
<bqbiol:isDescribedBy>
<rdf:Bag>
<rdf:li rdf:resource="urn:miriam:refseq:NM_001114380" />
</rdf:Bag>
</bqbiol:isDescribedBy>
<bqbiol:isDescribedBy>
<rdf:Bag>
<rdf:li rdf:resource="urn:miriam:ncbigene:3683" />
</rdf:Bag>
</bqbiol:isDescribedBy>
<bqbiol:isDescribedBy>
<rdf:Bag>
<rdf:li rdf:resource="urn:miriam:ensembl:ENSG00000005844" />
</rdf:Bag>
</bqbiol:isDescribedBy>
<bqbiol:isDescribedBy>
<rdf:Bag>
<rdf:li rdf:resource="urn:miriam:uniprot:P20701" />
</rdf:Bag>
</bqbiol:isDescribedBy>
<bqbiol:isDescribedBy>
<rdf:Bag>
<rdf:li rdf:resource="urn:miriam:pubmed:18042642" />
</rdf:Bag>
</bqbiol:isDescribedBy>
<bqbiol:isDescribedBy>
<rdf:Bag>
<rdf:li rdf:resource="urn:miriam:ncbigene:3689" />
</rdf:Bag>
</bqbiol:isDescribedBy>
<bqbiol:isDescribedBy>
<rdf:Bag>
<rdf:li rdf:resource="urn:miriam:refseq:NM_000211" />
</rdf:Bag>
</bqbiol:isDescribedBy>
<bqbiol:isDescribedBy>
<rdf:Bag>
<rdf:li rdf:resource="urn:miriam:pubmed:12905466" />
</rdf:Bag>
</bqbiol:isDescribedBy>
<bqbiol:isDescribedBy>
<rdf:Bag>
<rdf:li rdf:resource="urn:miriam:ensembl:ENSG00000160255" />
</rdf:Bag>
</bqbiol:isDescribedBy>
<bqbiol:isDescribedBy>
<rdf:Bag>
<rdf:li rdf:resource="urn:miriam:pubmed:17515956" />
</rdf:Bag>
</bqbiol:isDescribedBy>
<bqbiol:isDescribedBy>
<rdf:Bag>
<rdf:li rdf:resource="urn:miriam:uniprot:P05107" />
</rdf:Bag>
</bqbiol:isDescribedBy>
<bqbiol:isDescribedBy>
<rdf:Bag>
<rdf:li rdf:resource="urn:miriam:hgnc.symbol:ITGB2" />
</rdf:Bag>
</bqbiol:isDescribedBy>
<bqbiol:isDescribedBy>
<rdf:Bag>
<rdf:li rdf:resource="urn:miriam:pubmed:17134501" />
</rdf:Bag>
</bqbiol:isDescribedBy>
<bqbiol:isDescribedBy>
<rdf:Bag>
<rdf:li rdf:resource="urn:miriam:hgnc:6155" />
</rdf:Bag>
</bqbiol:isDescribedBy>
<bqbiol:isDescribedBy>
<rdf:Bag>
<rdf:li rdf:resource="urn:miriam:pubmed:17134501" />
</rdf:Bag>
</bqbiol:isDescribedBy>
<bqbiol:isDescribedBy>
<rdf:Bag>
<rdf:li rdf:resource="urn:miriam:hgnc:5344" />
</rdf:Bag>
</bqbiol:isDescribedBy>
<bqbiol:isDescribedBy>
<rdf:Bag>
<rdf:li rdf:resource="urn:miriam:uniprot:P05362" />
</rdf:Bag>
</bqbiol:isDescribedBy>
<bqbiol:isDescribedBy>
<rdf:Bag>
<rdf:li rdf:resource="urn:miriam:refseq:NM_000201" />
</rdf:Bag>
</bqbiol:isDescribedBy>
<bqbiol:isDescribedBy>
<rdf:Bag>
<rdf:li rdf:resource="urn:miriam:ensembl:ENSG00000090339" />
</rdf:Bag>
</bqbiol:isDescribedBy>
<bqbiol:isDescribedBy>
<rdf:Bag>
<rdf:li rdf:resource="urn:miriam:pubmed:17568789" />
</rdf:Bag>
</bqbiol:isDescribedBy>
<bqbiol:isDescribedBy>
<rdf:Bag>
<rdf:li rdf:resource="urn:miriam:hgnc.symbol:ICAM1" />
</rdf:Bag>
</bqbiol:isDescribedBy>
<bqbiol:isDescribedBy>
<rdf:Bag>
<rdf:li rdf:resource="urn:miriam:ncbigene:3383" />
</rdf:Bag>
</bqbiol:isDescribedBy>
<bqbiol:isDescribedBy>
<rdf:Bag>
<rdf:li rdf:resource="urn:miriam:pubmed:18454843" />
</rdf:Bag>
</bqbiol:isDescribedBy>
<bqbiol:isDescribedBy>
<rdf:Bag>
<rdf:li rdf:resource="urn:miriam:hgnc:6148" />
</rdf:Bag>
</bqbiol:isDescribedBy>
<bqbiol:isDescribedBy>
<rdf:Bag>
<rdf:li rdf:resource="urn:miriam:hgnc.symbol:ITGAL" />
</rdf:Bag>
</bqbiol:isDescribedBy>
<bqbiol:isDescribedBy>
<rdf:Bag>
<rdf:li rdf:resource="urn:miriam:refseq:NM_001114380" />
</rdf:Bag>
</bqbiol:isDescribedBy>
<bqbiol:isDescribedBy>
<rdf:Bag>
<rdf:li rdf:resource="urn:miriam:ncbigene:3683" />
</rdf:Bag>
</bqbiol:isDescribedBy>
<bqbiol:isDescribedBy>
<rdf:Bag>
<rdf:li rdf:resource="urn:miriam:ensembl:ENSG00000005844" />
</rdf:Bag>
</bqbiol:isDescribedBy>
<bqbiol:isDescribedBy>
<rdf:Bag>
<rdf:li rdf:resource="urn:miriam:uniprot:P20701" />
</rdf:Bag>
</bqbiol:isDescribedBy>
<bqbiol:isDescribedBy>
<rdf:Bag>
<rdf:li rdf:resource="urn:miriam:pubmed:18042642" />
</rdf:Bag>
</bqbiol:isDescribedBy>
<bqbiol:isDescribedBy>
<rdf:Bag>
<rdf:li rdf:resource="urn:miriam:ncbigene:3689" />
</rdf:Bag>
</bqbiol:isDescribedBy>
<bqbiol:isDescribedBy>
<rdf:Bag>
<rdf:li rdf:resource="urn:miriam:refseq:NM_000211" />
</rdf:Bag>
</bqbiol:isDescribedBy>
<bqbiol:isDescribedBy>
<rdf:Bag>
<rdf:li rdf:resource="urn:miriam:pubmed:12905466" />
</rdf:Bag>
</bqbiol:isDescribedBy>
<bqbiol:isDescribedBy>
<rdf:Bag>
<rdf:li rdf:resource="urn:miriam:ensembl:ENSG00000160255" />
</rdf:Bag>
</bqbiol:isDescribedBy>
<bqbiol:isDescribedBy>
<rdf:Bag>
<rdf:li rdf:resource="urn:miriam:pubmed:17515956" />
</rdf:Bag>
</bqbiol:isDescribedBy>
<bqbiol:isDescribedBy>
<rdf:Bag>
<rdf:li rdf:resource="urn:miriam:uniprot:P05107" />
</rdf:Bag>
</bqbiol:isDescribedBy>
<bqbiol:isDescribedBy>
<rdf:Bag>
<rdf:li rdf:resource="urn:miriam:hgnc.symbol:ITGB2" />
</rdf:Bag>
</bqbiol:isDescribedBy>
<bqbiol:isDescribedBy>
<rdf:Bag>
<rdf:li rdf:resource="urn:miriam:pubmed:17134501" />
</rdf:Bag>
</bqbiol:isDescribedBy>
<bqbiol:isDescribedBy>
<rdf:Bag>
<rdf:li rdf:resource="urn:miriam:hgnc:6155" />
</rdf:Bag>
</bqbiol:isDescribedBy>
<bqbiol:isDescribedBy>
<rdf:Bag>
<rdf:li rdf:resource="urn:miriam:pubmed:12905466" />
</rdf:Bag>
</bqbiol:isDescribedBy>
<bqbiol:isDescribedBy>
<rdf:Bag>
<rdf:li rdf:resource="urn:miriam:pubmed:17515956" />
</rdf:Bag>
</bqbiol:isDescribedBy>
<bqbiol:isDescribedBy>
<rdf:Bag>
<rdf:li rdf:resource="urn:miriam:pubmed:17134501" />
</rdf:Bag>
</bqbiol:isDescribedBy>
<bqbiol:isDescribedBy>
<rdf:Bag>
<rdf:li rdf:resource="urn:miriam:hgnc:5344" />
</rdf:Bag>
</bqbiol:isDescribedBy>
<bqbiol:isDescribedBy>
<rdf:Bag>
<rdf:li rdf:resource="urn:miriam:uniprot:P05362" />
</rdf:Bag>
</bqbiol:isDescribedBy>
<bqbiol:isDescribedBy>
<rdf:Bag>
<rdf:li rdf:resource="urn:miriam:refseq:NM_000201" />
</rdf:Bag>
</bqbiol:isDescribedBy>
<bqbiol:isDescribedBy>
<rdf:Bag>
<rdf:li rdf:resource="urn:miriam:ensembl:ENSG00000090339" />
</rdf:Bag>
</bqbiol:isDescribedBy>
<bqbiol:isDescribedBy>
<rdf:Bag>
<rdf:li rdf:resource="urn:miriam:pubmed:17568789" />
</rdf:Bag>
</bqbiol:isDescribedBy>
<bqbiol:isDescribedBy>
<rdf:Bag>
<rdf:li rdf:resource="urn:miriam:hgnc.symbol:ICAM1" />
</rdf:Bag>
</bqbiol:isDescribedBy>
<bqbiol:isDescribedBy>
<rdf:Bag>
<rdf:li rdf:resource="urn:miriam:ncbigene:3383" />
</rdf:Bag>
</bqbiol:isDescribedBy>
<bqbiol:isDescribedBy>
<rdf:Bag>
<rdf:li rdf:resource="urn:miriam:pubmed:18281366" />
</rdf:Bag>
</bqbiol:isDescribedBy>
<bqbiol:isDescribedBy>
<rdf:Bag>
<rdf:li rdf:resource="urn:miriam:pubmed:18454843" />
</rdf:Bag>
</bqbiol:isDescribedBy>
<bqbiol:isDescribedBy>
<rdf:Bag>
<rdf:li rdf:resource="urn:miriam:ncbigene:3689" />
</rdf:Bag>
</bqbiol:isDescribedBy>
<bqbiol:isDescribedBy>
<rdf:Bag>
<rdf:li rdf:resource="urn:miriam:refseq:NM_000211" />
</rdf:Bag>
</bqbiol:isDescribedBy>
<bqbiol:isDescribedBy>
<rdf:Bag>
<rdf:li rdf:resource="urn:miriam:pubmed:12905466" />
</rdf:Bag>
</bqbiol:isDescribedBy>
<bqbiol:isDescribedBy>
<rdf:Bag>
<rdf:li rdf:resource="urn:miriam:ensembl:ENSG00000160255" />
</rdf:Bag>
</bqbiol:isDescribedBy>
<bqbiol:isDescribedBy>
<rdf:Bag>
<rdf:li rdf:resource="urn:miriam:pubmed:17515956" />
</rdf:Bag>
</bqbiol:isDescribedBy>
<bqbiol:isDescribedBy>
<rdf:Bag>
<rdf:li rdf:resource="urn:miriam:uniprot:P05107" />
</rdf:Bag>
</bqbiol:isDescribedBy>
<bqbiol:isDescribedBy>
<rdf:Bag>
<rdf:li rdf:resource="urn:miriam:hgnc.symbol:ITGB2" />
</rdf:Bag>
</bqbiol:isDescribedBy>
<bqbiol:isDescribedBy>
<rdf:Bag>
<rdf:li rdf:resource="urn:miriam:pubmed:17134501" />
</rdf:Bag>
</bqbiol:isDescribedBy>
<bqbiol:isDescribedBy>
<rdf:Bag>
<rdf:li rdf:resource="urn:miriam:hgnc:6155" />
</rdf:Bag>
</bqbiol:isDescribedBy>
<bqbiol:isDescribedBy>
<rdf:Bag>
<rdf:li rdf:resource="urn:miriam:hgnc:6148" />
</rdf:Bag>
</bqbiol:isDescribedBy>
<bqbiol:isDescribedBy>
<rdf:Bag>
<rdf:li rdf:resource="urn:miriam:hgnc.symbol:ITGAL" />
</rdf:Bag>
</bqbiol:isDescribedBy>
<bqbiol:isDescribedBy>
<rdf:Bag>
<rdf:li rdf:resource="urn:miriam:refseq:NM_001114380" />
</rdf:Bag>
</bqbiol:isDescribedBy>
<bqbiol:isDescribedBy>
<rdf:Bag>
<rdf:li rdf:resource="urn:miriam:ncbigene:3683" />
</rdf:Bag>
</bqbiol:isDescribedBy>
<bqbiol:isDescribedBy>
<rdf:Bag>
<rdf:li rdf:resource="urn:miriam:ensembl:ENSG00000005844" />
</rdf:Bag>
</bqbiol:isDescribedBy>
<bqbiol:isDescribedBy>
<rdf:Bag>
<rdf:li rdf:resource="urn:miriam:uniprot:P20701" />
</rdf:Bag>
</bqbiol:isDescribedBy>
<bqbiol:isDescribedBy>
<rdf:Bag>
<rdf:li rdf:resource="urn:miriam:pubmed:18042642" />
</rdf:Bag>
</bqbiol:isDescribedBy>
<bqbiol:isDescribedBy>
<rdf:Bag>
<rdf:li rdf:resource="urn:miriam:pubmed:12905466" />
</rdf:Bag>
</bqbiol:isDescribedBy>
<bqbiol:isDescribedBy>
<rdf:Bag>
<rdf:li rdf:resource="urn:miriam:pubmed:17515956" />
</rdf:Bag>
</bqbiol:isDescribedBy>
<bqbiol:isDescribedBy>
<rdf:Bag>
<rdf:li rdf:resource="urn:miriam:pubmed:17134501" />
</rdf:Bag>
</bqbiol:isDescribedBy>
<bqbiol:isDescribedBy><rdf:Bag><rdf:li rdf:resource="urn:casq:function:ICAM_slash_ITGB2_slash_ITGAL_complex" /></rdf:Bag></bqbiol:isDescribedBy><bqbiol:isDescribedBy><rdf:Bag><rdf:li rdf:resource="urn:casq:cdid:s_id_csa32" /></rdf:Bag></bqbiol:isDescribedBy></rdf:Description>
</rdf:RDF>
</annotation></qual:qualitativeSpecies><qual:qualitativeSpecies qual:compartment="comp1" qual:constant="false" qual:id="csa43" qual:maxLevel="1" qual:name="LBP/CD14_complex"><annotation><rdf:RDF>
<rdf:Description rdf:about="#">
<bqbiol:isDescribedBy>
<rdf:Bag>
<rdf:li rdf:resource="urn:miriam:refseq:NM_004139" />
</rdf:Bag>
</bqbiol:isDescribedBy>
<bqbiol:isDescribedBy>
<rdf:Bag>
<rdf:li rdf:resource="urn:miriam:pubmed:19563633" />
</rdf:Bag>
</bqbiol:isDescribedBy>
<bqbiol:isDescribedBy>
<rdf:Bag>
<rdf:li rdf:resource="urn:miriam:ncbigene:3929" />
</rdf:Bag>
</bqbiol:isDescribedBy>
<bqbiol:isDescribedBy>
<rdf:Bag>
<rdf:li rdf:resource="urn:miriam:uniprot:P18428" />
</rdf:Bag>
</bqbiol:isDescribedBy>
<bqbiol:isDescribedBy>
<rdf:Bag>
<rdf:li rdf:resource="urn:miriam:hgnc:6517" />
</rdf:Bag>
</bqbiol:isDescribedBy>
<bqbiol:isDescribedBy>
<rdf:Bag>
<rdf:li rdf:resource="urn:miriam:ensembl:ENSG00000129988" />
</rdf:Bag>
</bqbiol:isDescribedBy>
<bqbiol:isDescribedBy>
<rdf:Bag>
<rdf:li rdf:resource="urn:miriam:pubmed:17134501" />
</rdf:Bag>
</bqbiol:isDescribedBy>
<bqbiol:isDescribedBy>
<rdf:Bag>
<rdf:li rdf:resource="urn:miriam:hgnc.symbol:LBP" />
</rdf:Bag>
</bqbiol:isDescribedBy>
<bqbiol:isDescribedBy>
<rdf:Bag>
<rdf:li rdf:resource="urn:miriam:ensembl:ENSG00000170458" />
</rdf:Bag>
</bqbiol:isDescribedBy>
<bqbiol:isDescribedBy>
<rdf:Bag>
<rdf:li rdf:resource="urn:miriam:pubmed:18452992" />
</rdf:Bag>
</bqbiol:isDescribedBy>
<bqbiol:isDescribedBy>
<rdf:Bag>
<rdf:li rdf:resource="urn:miriam:refseq:NM_000591" />
</rdf:Bag>
</bqbiol:isDescribedBy>
<bqbiol:isDescribedBy>
<rdf:Bag>
<rdf:li rdf:resource="urn:miriam:ncbigene:929" />
</rdf:Bag>
</bqbiol:isDescribedBy>
<bqbiol:isDescribedBy>
<rdf:Bag>
<rdf:li rdf:resource="urn:miriam:hgnc.symbol:CD14" />
</rdf:Bag>
</bqbiol:isDescribedBy>
<bqbiol:isDescribedBy>
<rdf:Bag>
<rdf:li rdf:resource="urn:miriam:uniprot:P08571" />
</rdf:Bag>
</bqbiol:isDescribedBy>
<bqbiol:isDescribedBy>
<rdf:Bag>
<rdf:li rdf:resource="urn:miriam:hgnc:1628" />
</rdf:Bag>
</bqbiol:isDescribedBy>
<bqbiol:isDescribedBy>
<rdf:Bag>
<rdf:li rdf:resource="urn:miriam:ensembl:ENSG00000170458" />
</rdf:Bag>
</bqbiol:isDescribedBy>
<bqbiol:isDescribedBy>
<rdf:Bag>
<rdf:li rdf:resource="urn:miriam:pubmed:18452992" />
</rdf:Bag>
</bqbiol:isDescribedBy>
<bqbiol:isDescribedBy>
<rdf:Bag>
<rdf:li rdf:resource="urn:miriam:pubmed:12905466" />
</rdf:Bag>
</bqbiol:isDescribedBy>
<bqbiol:isDescribedBy>
<rdf:Bag>
<rdf:li rdf:resource="urn:miriam:refseq:NM_000591" />
</rdf:Bag>
</bqbiol:isDescribedBy>
<bqbiol:isDescribedBy>
<rdf:Bag>
<rdf:li rdf:resource="urn:miriam:ncbigene:929" />
</rdf:Bag>
</bqbiol:isDescribedBy>
<bqbiol:isDescribedBy>
<rdf:Bag>
<rdf:li rdf:resource="urn:miriam:hgnc.symbol:CD14" />
</rdf:Bag>
</bqbiol:isDescribedBy>
<bqbiol:isDescribedBy>
<rdf:Bag>
<rdf:li rdf:resource="urn:miriam:uniprot:P08571" />
</rdf:Bag>
</bqbiol:isDescribedBy>
<bqbiol:isDescribedBy>
<rdf:Bag>
<rdf:li rdf:resource="urn:miriam:hgnc:1628" />
</rdf:Bag>
</bqbiol:isDescribedBy>
<bqbiol:isDescribedBy><rdf:Bag><rdf:li rdf:resource="urn:casq:function:LBP" /></rdf:Bag></bqbiol:isDescribedBy><bqbiol:isDescribedBy><rdf:Bag><rdf:li rdf:resource="urn:casq:cdid:s_id_csa43" /></rdf:Bag></bqbiol:isDescribedBy></rdf:Description>
</rdf:RDF>
</annotation></qual:qualitativeSpecies><qual:qualitativeSpecies qual:compartment="comp1" qual:constant="true" qual:id="csa76" qual:maxLevel="1" qual:name="FAS/FASL_complex"><annotation><rdf:RDF>
<rdf:Description rdf:about="#">
<bqbiol:isDescribedBy>
<rdf:Bag>
<rdf:li rdf:resource="urn:miriam:hgnc.symbol:FASLG" />
</rdf:Bag>
</bqbiol:isDescribedBy>
<bqbiol:isDescribedBy>
<rdf:Bag>
<rdf:li rdf:resource="urn:miriam:ncbigene:356" />
</rdf:Bag>
</bqbiol:isDescribedBy>
<bqbiol:isDescribedBy>
<rdf:Bag>
<rdf:li rdf:resource="urn:miriam:refseq:NM_000639" />
</rdf:Bag>
</bqbiol:isDescribedBy>
<bqbiol:isDescribedBy>
<rdf:Bag>
<rdf:li rdf:resource="urn:miriam:ensembl:ENSG00000117560" />
</rdf:Bag>
</bqbiol:isDescribedBy>
<bqbiol:isDescribedBy>
<rdf:Bag>
<rdf:li rdf:resource="urn:miriam:uniprot:P48023" />
</rdf:Bag>
</bqbiol:isDescribedBy>
<bqbiol:isDescribedBy>
<rdf:Bag>
<rdf:li rdf:resource="urn:miriam:hgnc:11936" />
</rdf:Bag>
</bqbiol:isDescribedBy>
<bqbiol:isDescribedBy>
<rdf:Bag>
<rdf:li rdf:resource="urn:miriam:hgnc:11920" />
</rdf:Bag>
</bqbiol:isDescribedBy>
<bqbiol:isDescribedBy>
<rdf:Bag>
<rdf:li rdf:resource="urn:miriam:uniprot:P25445" />
</rdf:Bag>
</bqbiol:isDescribedBy>
<bqbiol:isDescribedBy>
<rdf:Bag>
<rdf:li rdf:resource="urn:miriam:refseq:NM_000043" />
</rdf:Bag>
</bqbiol:isDescribedBy>
<bqbiol:isDescribedBy>
<rdf:Bag>
<rdf:li rdf:resource="urn:miriam:ensembl:ENSG00000026103" />
</rdf:Bag>
</bqbiol:isDescribedBy>
<bqbiol:isDescribedBy>
<rdf:Bag>
<rdf:li rdf:resource="urn:miriam:ncbigene:355" />
</rdf:Bag>
</bqbiol:isDescribedBy>
<bqbiol:isDescribedBy>
<rdf:Bag>
<rdf:li rdf:resource="urn:miriam:hgnc.symbol:FAS" />
</rdf:Bag>
</bqbiol:isDescribedBy>
<bqbiol:isDescribedBy><rdf:Bag><rdf:li rdf:resource="urn:casq:function:FAS_slash_FASL_complex" /></rdf:Bag></bqbiol:isDescribedBy><bqbiol:isDescribedBy><rdf:Bag><rdf:li rdf:resource="urn:casq:cdid:s_id_csa76" /></rdf:Bag></bqbiol:isDescribedBy></rdf:Description>
</rdf:RDF>
</annotation></qual:qualitativeSpecies><qual:qualitativeSpecies qual:compartment="comp1" qual:constant="false" qual:id="csa44" qual:maxLevel="1" qual:name="LY96/TLR2,4_complex"><annotation><rdf:RDF>
<rdf:Description rdf:about="#">
<bqbiol:isDescribedBy>
<rdf:Bag>
<rdf:li rdf:resource="urn:miriam:pubmed:19710928" />
</rdf:Bag>
</bqbiol:isDescribedBy>
<bqbiol:isDescribedBy>
<rdf:Bag>
<rdf:li rdf:resource="urn:miriam:pubmed:17652167" />
</rdf:Bag>
</bqbiol:isDescribedBy>
<bqbiol:isDescribedBy>
<rdf:Bag>
<rdf:li rdf:resource="urn:miriam:pubmed:18452992" />
</rdf:Bag>
</bqbiol:isDescribedBy>
<bqbiol:isDescribedBy>
<rdf:Bag>
<rdf:li rdf:resource="urn:miriam:pubmed:19842941" />
</rdf:Bag>
</bqbiol:isDescribedBy>
<bqbiol:isDescribedBy>
<rdf:Bag>
<rdf:li rdf:resource="urn:miriam:pubmed:18205922" />
</rdf:Bag>
</bqbiol:isDescribedBy>
<bqbiol:isDescribedBy>
<rdf:Bag>
<rdf:li rdf:resource="urn:miriam:pubmed:19710928" />
</rdf:Bag>
</bqbiol:isDescribedBy>
<bqbiol:isDescribedBy>
<rdf:Bag>
<rdf:li rdf:resource="urn:miriam:hgnc:17156" />
</rdf:Bag>
</bqbiol:isDescribedBy>
<bqbiol:isDescribedBy>
<rdf:Bag>
<rdf:li rdf:resource="urn:miriam:refseq:NM_015364" />
</rdf:Bag>
</bqbiol:isDescribedBy>
<bqbiol:isDescribedBy>
<rdf:Bag>
<rdf:li rdf:resource="urn:miriam:ensembl:ENSG00000154589" />
</rdf:Bag>
</bqbiol:isDescribedBy>
<bqbiol:isDescribedBy>
<rdf:Bag>
<rdf:li rdf:resource="urn:miriam:uniprot:Q9Y6Y9" />
</rdf:Bag>
</bqbiol:isDescribedBy>
<bqbiol:isDescribedBy>
<rdf:Bag>
<rdf:li rdf:resource="urn:miriam:ncbigene:23643" />
</rdf:Bag>
</bqbiol:isDescribedBy>
<bqbiol:isDescribedBy>
<rdf:Bag>
<rdf:li rdf:resource="urn:miriam:pubmed:26352601" />
</rdf:Bag>
</bqbiol:isDescribedBy>
<bqbiol:isDescribedBy>
<rdf:Bag>
<rdf:li rdf:resource="urn:miriam:hgnc.symbol:LY96" />
</rdf:Bag>
</bqbiol:isDescribedBy>
<bqbiol:isDescribedBy>
<rdf:Bag>
<rdf:li rdf:resource="urn:miriam:pubmed:17652167" />
</rdf:Bag>
</bqbiol:isDescribedBy>
<bqbiol:isDescribedBy>
<rdf:Bag>
<rdf:li rdf:resource="urn:miriam:pubmed:18452992" />
</rdf:Bag>
</bqbiol:isDescribedBy>
<bqbiol:isDescribedBy>
<rdf:Bag>
<rdf:li rdf:resource="urn:miriam:pubmed:19842941" />
</rdf:Bag>
</bqbiol:isDescribedBy>
<bqbiol:isDescribedBy>
<rdf:Bag>
<rdf:li rdf:resource="urn:miriam:pubmed:18205922" />
</rdf:Bag>
</bqbiol:isDescribedBy>
<bqbiol:isDescribedBy><rdf:Bag><rdf:li rdf:resource="urn:casq:function:LY96&amp;LBP_slash_CD14_complex" /></rdf:Bag></bqbiol:isDescribedBy><bqbiol:isDescribedBy><rdf:Bag><rdf:li rdf:resource="urn:casq:cdid:s_id_csa44" /></rdf:Bag></bqbiol:isDescribedBy></rdf:Description>
</rdf:RDF>
</annotation></qual:qualitativeSpecies><qual:qualitativeSpecies qual:compartment="comp1" qual:constant="false" qual:id="csa81" qual:maxLevel="1" qual:name="IRAK1/IRAK4_complex"><annotation><rdf:RDF>
<rdf:Description rdf:about="#">
<bqbiol:isDescribedBy>
<rdf:Bag>
<rdf:li rdf:resource="urn:miriam:hgnc:6112" />
</rdf:Bag>
</bqbiol:isDescribedBy>
<bqbiol:isDescribedBy>
<rdf:Bag>
<rdf:li rdf:resource="urn:miriam:uniprot:P51617" />
</rdf:Bag>
</bqbiol:isDescribedBy>
<bqbiol:isDescribedBy>
<rdf:Bag>
<rdf:li rdf:resource="urn:miriam:pubmed:18452992" />
</rdf:Bag>
</bqbiol:isDescribedBy>
<bqbiol:isDescribedBy>
<rdf:Bag>
<rdf:li rdf:resource="urn:miriam:ensembl:ENSG00000184216" />
</rdf:Bag>
</bqbiol:isDescribedBy>
<bqbiol:isDescribedBy>
<rdf:Bag>
<rdf:li rdf:resource="urn:miriam:pubmed:17515956" />
</rdf:Bag>
</bqbiol:isDescribedBy>
<bqbiol:isDescribedBy>
<rdf:Bag>
<rdf:li rdf:resource="urn:miriam:refseq:NM_001025242" />
</rdf:Bag>
</bqbiol:isDescribedBy>
<bqbiol:isDescribedBy>
<rdf:Bag>
<rdf:li rdf:resource="urn:miriam:hgnc.symbol:IRAK1" />
</rdf:Bag>
</bqbiol:isDescribedBy>
<bqbiol:isDescribedBy>
<rdf:Bag>
<rdf:li rdf:resource="urn:miriam:ncbigene:3654" />
</rdf:Bag>
</bqbiol:isDescribedBy>
<bqbiol:isDescribedBy>
<rdf:Bag>
<rdf:li rdf:resource="urn:miriam:uniprot:Q9NWZ3" />
</rdf:Bag>
</bqbiol:isDescribedBy>
<bqbiol:isDescribedBy>
<rdf:Bag>
<rdf:li rdf:resource="urn:miriam:pubmed:18452992" />
</rdf:Bag>
</bqbiol:isDescribedBy>
<bqbiol:isDescribedBy>
<rdf:Bag>
<rdf:li rdf:resource="urn:miriam:refseq:NM_001114182" />
</rdf:Bag>
</bqbiol:isDescribedBy>
<bqbiol:isDescribedBy>
<rdf:Bag>
<rdf:li rdf:resource="urn:miriam:pubmed:19563633" />
</rdf:Bag>
</bqbiol:isDescribedBy>
<bqbiol:isDescribedBy>
<rdf:Bag>
<rdf:li rdf:resource="urn:miriam:ncbigene:51135" />
</rdf:Bag>
</bqbiol:isDescribedBy>
<bqbiol:isDescribedBy>
<rdf:Bag>
<rdf:li rdf:resource="urn:miriam:pubmed:26821827" />
</rdf:Bag>
</bqbiol:isDescribedBy>
<bqbiol:isDescribedBy>
<rdf:Bag>
<rdf:li rdf:resource="urn:miriam:hgnc:17967" />
</rdf:Bag>
</bqbiol:isDescribedBy>
<bqbiol:isDescribedBy>
<rdf:Bag>
<rdf:li rdf:resource="urn:miriam:hgnc.symbol:IRAK4" />
</rdf:Bag>
</bqbiol:isDescribedBy>
<bqbiol:isDescribedBy>
<rdf:Bag>
<rdf:li rdf:resource="urn:miriam:ensembl:ENSG00000198001" />
</rdf:Bag>
</bqbiol:isDescribedBy>
<bqbiol:isDescribedBy>
<rdf:Bag>
<rdf:li rdf:resource="urn:miriam:hgnc:6112" />
</rdf:Bag>
</bqbiol:isDescribedBy>
<bqbiol:isDescribedBy>
<rdf:Bag>
<rdf:li rdf:resource="urn:miriam:uniprot:P51617" />
</rdf:Bag>
</bqbiol:isDescribedBy>
<bqbiol:isDescribedBy>
<rdf:Bag>
<rdf:li rdf:resource="urn:miriam:pubmed:18452992" />
</rdf:Bag>
</bqbiol:isDescribedBy>
<bqbiol:isDescribedBy>
<rdf:Bag>
<rdf:li rdf:resource="urn:miriam:ensembl:ENSG00000184216" />
</rdf:Bag>
</bqbiol:isDescribedBy>
<bqbiol:isDescribedBy>
<rdf:Bag>
<rdf:li rdf:resource="urn:miriam:pubmed:17515956" />
</rdf:Bag>
</bqbiol:isDescribedBy>
<bqbiol:isDescribedBy>
<rdf:Bag>
<rdf:li rdf:resource="urn:miriam:refseq:NM_001025242" />
</rdf:Bag>
</bqbiol:isDescribedBy>
<bqbiol:isDescribedBy>
<rdf:Bag>
<rdf:li rdf:resource="urn:miriam:hgnc.symbol:IRAK1" />
</rdf:Bag>
</bqbiol:isDescribedBy>
<bqbiol:isDescribedBy>
<rdf:Bag>
<rdf:li rdf:resource="urn:miriam:ncbigene:3654" />
</rdf:Bag>
</bqbiol:isDescribedBy>
<bqbiol:isDescribedBy>
<rdf:Bag>
<rdf:li rdf:resource="urn:miriam:uniprot:Q9NWZ3" />
</rdf:Bag>
</bqbiol:isDescribedBy>
<bqbiol:isDescribedBy>
<rdf:Bag>
<rdf:li rdf:resource="urn:miriam:pubmed:18452992" />
</rdf:Bag>
</bqbiol:isDescribedBy>
<bqbiol:isDescribedBy>
<rdf:Bag>
<rdf:li rdf:resource="urn:miriam:refseq:NM_001114182" />
</rdf:Bag>
</bqbiol:isDescribedBy>
<bqbiol:isDescribedBy>
<rdf:Bag>
<rdf:li rdf:resource="urn:miriam:pubmed:19563633" />
</rdf:Bag>
</bqbiol:isDescribedBy>
<bqbiol:isDescribedBy>
<rdf:Bag>
<rdf:li rdf:resource="urn:miriam:ncbigene:51135" />
</rdf:Bag>
</bqbiol:isDescribedBy>
<bqbiol:isDescribedBy>
<rdf:Bag>
<rdf:li rdf:resource="urn:miriam:pubmed:26821827" />
</rdf:Bag>
</bqbiol:isDescribedBy>
<bqbiol:isDescribedBy>
<rdf:Bag>
<rdf:li rdf:resource="urn:miriam:hgnc:17967" />
</rdf:Bag>
</bqbiol:isDescribedBy>
<bqbiol:isDescribedBy>
<rdf:Bag>
<rdf:li rdf:resource="urn:miriam:hgnc.symbol:IRAK4" />
</rdf:Bag>
</bqbiol:isDescribedBy>
<bqbiol:isDescribedBy>
<rdf:Bag>
<rdf:li rdf:resource="urn:miriam:ensembl:ENSG00000198001" />
</rdf:Bag>
</bqbiol:isDescribedBy>
<bqbiol:isDescribedBy><rdf:Bag><rdf:li rdf:resource="urn:casq:function:TIRAP_slash_MYD88_complex" /></rdf:Bag></bqbiol:isDescribedBy><bqbiol:isDescribedBy><rdf:Bag><rdf:li rdf:resource="urn:casq:cdid:s_id_csa81" /></rdf:Bag></bqbiol:isDescribedBy></rdf:Description>
</rdf:RDF>
</annotation></qual:qualitativeSpecies><qual:qualitativeSpecies qual:compartment="comp1" qual:constant="false" qual:id="csa16" qual:maxLevel="1" qual:name="IKK_complex"><annotation><rdf:RDF>
<rdf:Description rdf:about="#">
<bqbiol:isDescribedBy>
<rdf:Bag>
<rdf:li rdf:resource="urn:miriam:hgnc.symbol:CHUK" />
</rdf:Bag>
</bqbiol:isDescribedBy>
<bqbiol:isDescribedBy>
<rdf:Bag>
<rdf:li rdf:resource="urn:miriam:pubmed:18452992" />
</rdf:Bag>
</bqbiol:isDescribedBy>
<bqbiol:isDescribedBy>
<rdf:Bag>
<rdf:li rdf:resource="urn:miriam:refseq:NM_001278" />
</rdf:Bag>
</bqbiol:isDescribedBy>
<bqbiol:isDescribedBy>
<rdf:Bag>
<rdf:li rdf:resource="urn:miriam:ensembl:ENSG00000213341" />
</rdf:Bag>
</bqbiol:isDescribedBy>
<bqbiol:isDescribedBy>
<rdf:Bag>
<rdf:li rdf:resource="urn:miriam:hgnc:1974" />
</rdf:Bag>
</bqbiol:isDescribedBy>
<bqbiol:isDescribedBy>
<rdf:Bag>
<rdf:li rdf:resource="urn:miriam:pubmed:19290479" />
</rdf:Bag>
</bqbiol:isDescribedBy>
<bqbiol:isDescribedBy>
<rdf:Bag>
<rdf:li rdf:resource="urn:miriam:uniprot:O15111" />
</rdf:Bag>
</bqbiol:isDescribedBy>
<bqbiol:isDescribedBy>
<rdf:Bag>
<rdf:li rdf:resource="urn:miriam:ncbigene:1147" />
</rdf:Bag>
</bqbiol:isDescribedBy>
<bqbiol:isDescribedBy>
<rdf:Bag>
<rdf:li rdf:resource="urn:miriam:hgnc:5961" />
</rdf:Bag>
</bqbiol:isDescribedBy>
<bqbiol:isDescribedBy>
<rdf:Bag>
<rdf:li rdf:resource="urn:miriam:ensembl:ENSG00000269335" />
</rdf:Bag>
</bqbiol:isDescribedBy>
<bqbiol:isDescribedBy>
<rdf:Bag>
<rdf:li rdf:resource="urn:miriam:hgnc.symbol:IKBKG" />
</rdf:Bag>
</bqbiol:isDescribedBy>
<bqbiol:isDescribedBy>
<rdf:Bag>
<rdf:li rdf:resource="urn:miriam:refseq:NM_003639" />
</rdf:Bag>
</bqbiol:isDescribedBy>
<bqbiol:isDescribedBy>
<rdf:Bag>
<rdf:li rdf:resource="urn:miriam:ncbigene:8517" />
</rdf:Bag>
</bqbiol:isDescribedBy>
<bqbiol:isDescribedBy>
<rdf:Bag>
<rdf:li rdf:resource="urn:miriam:uniprot:Q9Y6K9" />
</rdf:Bag>
</bqbiol:isDescribedBy>
<bqbiol:isDescribedBy>
<rdf:Bag>
<rdf:li rdf:resource="urn:miriam:hgnc:5960" />
</rdf:Bag>
</bqbiol:isDescribedBy>
<bqbiol:isDescribedBy>
<rdf:Bag>
<rdf:li rdf:resource="urn:miriam:ensembl:ENSG00000104365" />
</rdf:Bag>
</bqbiol:isDescribedBy>
<bqbiol:isDescribedBy>
<rdf:Bag>
<rdf:li rdf:resource="urn:miriam:pubmed:18452992" />
</rdf:Bag>
</bqbiol:isDescribedBy>
<bqbiol:isDescribedBy>
<rdf:Bag>
<rdf:li rdf:resource="urn:miriam:hgnc.symbol:IKBKB" />
</rdf:Bag>
</bqbiol:isDescribedBy>
<bqbiol:isDescribedBy>
<rdf:Bag>
<rdf:li rdf:resource="urn:miriam:uniprot:O14920" />
</rdf:Bag>
</bqbiol:isDescribedBy>
<bqbiol:isDescribedBy>
<rdf:Bag>
<rdf:li rdf:resource="urn:miriam:ncbigene:3551" />
</rdf:Bag>
</bqbiol:isDescribedBy>
<bqbiol:isDescribedBy>
<rdf:Bag>
<rdf:li rdf:resource="urn:miriam:pubmed:19290479" />
</rdf:Bag>
</bqbiol:isDescribedBy>
<bqbiol:isDescribedBy>
<rdf:Bag>
<rdf:li rdf:resource="urn:miriam:refseq:NM_001190720" />
</rdf:Bag>
</bqbiol:isDescribedBy>
<bqbiol:isDescribedBy>
<rdf:Bag>
<rdf:li rdf:resource="urn:miriam:hgnc.symbol:CHUK" />
</rdf:Bag>
</bqbiol:isDescribedBy>
<bqbiol:isDescribedBy>
<rdf:Bag>
<rdf:li rdf:resource="urn:miriam:pubmed:18452992" />
</rdf:Bag>
</bqbiol:isDescribedBy>
<bqbiol:isDescribedBy>
<rdf:Bag>
<rdf:li rdf:resource="urn:miriam:refseq:NM_001278" />
</rdf:Bag>
</bqbiol:isDescribedBy>
<bqbiol:isDescribedBy>
<rdf:Bag>
<rdf:li rdf:resource="urn:miriam:ensembl:ENSG00000213341" />
</rdf:Bag>
</bqbiol:isDescribedBy>
<bqbiol:isDescribedBy>
<rdf:Bag>
<rdf:li rdf:resource="urn:miriam:hgnc:1974" />
</rdf:Bag>
</bqbiol:isDescribedBy>
<bqbiol:isDescribedBy>
<rdf:Bag>
<rdf:li rdf:resource="urn:miriam:pubmed:19290479" />
</rdf:Bag>
</bqbiol:isDescribedBy>
<bqbiol:isDescribedBy>
<rdf:Bag>
<rdf:li rdf:resource="urn:miriam:uniprot:O15111" />
</rdf:Bag>
</bqbiol:isDescribedBy>
<bqbiol:isDescribedBy>
<rdf:Bag>
<rdf:li rdf:resource="urn:miriam:ncbigene:1147" />
</rdf:Bag>
</bqbiol:isDescribedBy>
<bqbiol:isDescribedBy>
<rdf:Bag>
<rdf:li rdf:resource="urn:miriam:hgnc:5960" />
</rdf:Bag>
</bqbiol:isDescribedBy>
<bqbiol:isDescribedBy>
<rdf:Bag>
<rdf:li rdf:resource="urn:miriam:ensembl:ENSG00000104365" />
</rdf:Bag>
</bqbiol:isDescribedBy>
<bqbiol:isDescribedBy>
<rdf:Bag>
<rdf:li rdf:resource="urn:miriam:pubmed:18452992" />
</rdf:Bag>
</bqbiol:isDescribedBy>
<bqbiol:isDescribedBy>
<rdf:Bag>
<rdf:li rdf:resource="urn:miriam:hgnc.symbol:IKBKB" />
</rdf:Bag>
</bqbiol:isDescribedBy>
<bqbiol:isDescribedBy>
<rdf:Bag>
<rdf:li rdf:resource="urn:miriam:uniprot:O14920" />
</rdf:Bag>
</bqbiol:isDescribedBy>
<bqbiol:isDescribedBy>
<rdf:Bag>
<rdf:li rdf:resource="urn:miriam:ncbigene:3551" />
</rdf:Bag>
</bqbiol:isDescribedBy>
<bqbiol:isDescribedBy>
<rdf:Bag>
<rdf:li rdf:resource="urn:miriam:pubmed:19290479" />
</rdf:Bag>
</bqbiol:isDescribedBy>
<bqbiol:isDescribedBy>
<rdf:Bag>
<rdf:li rdf:resource="urn:miriam:refseq:NM_001190720" />
</rdf:Bag>
</bqbiol:isDescribedBy>
<bqbiol:isDescribedBy>
<rdf:Bag>
<rdf:li rdf:resource="urn:miriam:hgnc:5961" />
</rdf:Bag>
</bqbiol:isDescribedBy>
<bqbiol:isDescribedBy>
<rdf:Bag>
<rdf:li rdf:resource="urn:miriam:ensembl:ENSG00000269335" />
</rdf:Bag>
</bqbiol:isDescribedBy>
<bqbiol:isDescribedBy>
<rdf:Bag>
<rdf:li rdf:resource="urn:miriam:hgnc.symbol:IKBKG" />
</rdf:Bag>
</bqbiol:isDescribedBy>
<bqbiol:isDescribedBy>
<rdf:Bag>
<rdf:li rdf:resource="urn:miriam:refseq:NM_003639" />
</rdf:Bag>
</bqbiol:isDescribedBy>
<bqbiol:isDescribedBy>
<rdf:Bag>
<rdf:li rdf:resource="urn:miriam:ncbigene:8517" />
</rdf:Bag>
</bqbiol:isDescribedBy>
<bqbiol:isDescribedBy>
<rdf:Bag>
<rdf:li rdf:resource="urn:miriam:uniprot:Q9Y6K9" />
</rdf:Bag>
</bqbiol:isDescribedBy>
<bqbiol:isDescribedBy><rdf:Bag><rdf:li rdf:resource="urn:casq:function:TAB1_slash_TAB2_slash_TAK1_complex|MAP3K14_phosphorylated|AKT2_phosphorylated|MAP4K4_phosphorylated|PRRT2|MAP3K7_phosphorylated&amp;!TRAF3IP2_phosphorylated" /></rdf:Bag></bqbiol:isDescribedBy><bqbiol:isDescribedBy><rdf:Bag><rdf:li rdf:resource="urn:casq:cdid:s_id_csa16" /></rdf:Bag></bqbiol:isDescribedBy></rdf:Description>
</rdf:RDF>
</annotation></qual:qualitativeSpecies><qual:qualitativeSpecies qual:compartment="comp1" qual:constant="false" qual:id="csa49" qual:maxLevel="1" qual:name="EGF/EGFR_complex"><annotation><rdf:RDF>
<rdf:Description rdf:about="#">
<bqbiol:isDescribedBy>
<rdf:Bag>
<rdf:li rdf:resource="urn:miriam:ensembl:ENSG00000146648" />
</rdf:Bag>
</bqbiol:isDescribedBy>
<bqbiol:isDescribedBy>
<rdf:Bag>
<rdf:li rdf:resource="urn:miriam:refseq:NM_005228" />
</rdf:Bag>
</bqbiol:isDescribedBy>
<bqbiol:isDescribedBy>
<rdf:Bag>
<rdf:li rdf:resource="urn:miriam:uniprot:P00533" />
</rdf:Bag>
</bqbiol:isDescribedBy>
<bqbiol:isDescribedBy>
<rdf:Bag>
<rdf:li rdf:resource="urn:miriam:pubmed:19563633" />
</rdf:Bag>
</bqbiol:isDescribedBy>
<bqbiol:isDescribedBy>
<rdf:Bag>
<rdf:li rdf:resource="urn:miriam:pubmed:22393153" />
</rdf:Bag>
</bqbiol:isDescribedBy>
<bqbiol:isDescribedBy>
<rdf:Bag>
<rdf:li rdf:resource="urn:miriam:ncbigene:1956" />
</rdf:Bag>
</bqbiol:isDescribedBy>
<bqbiol:isDescribedBy>
<rdf:Bag>
<rdf:li rdf:resource="urn:miriam:pubmed:23179003" />
</rdf:Bag>
</bqbiol:isDescribedBy>
<bqbiol:isDescribedBy>
<rdf:Bag>
<rdf:li rdf:resource="urn:miriam:hgnc:3236" />
</rdf:Bag>
</bqbiol:isDescribedBy>
<bqbiol:isDescribedBy>
<rdf:Bag>
<rdf:li rdf:resource="urn:miriam:pubmed:17134501" />
</rdf:Bag>
</bqbiol:isDescribedBy>
<bqbiol:isDescribedBy>
<rdf:Bag>
<rdf:li rdf:resource="urn:miriam:hgnc.symbol:EGFR" />
</rdf:Bag>
</bqbiol:isDescribedBy>
<bqbiol:isDescribedBy>
<rdf:Bag>
<rdf:li rdf:resource="urn:miriam:ensembl:ENSG00000138798" />
</rdf:Bag>
</bqbiol:isDescribedBy>
<bqbiol:isDescribedBy>
<rdf:Bag>
<rdf:li rdf:resource="urn:miriam:refseq:NM_001178130" />
</rdf:Bag>
</bqbiol:isDescribedBy>
<bqbiol:isDescribedBy>
<rdf:Bag>
<rdf:li rdf:resource="urn:miriam:hgnc.symbol:EGF" />
</rdf:Bag>
</bqbiol:isDescribedBy>
<bqbiol:isDescribedBy>
<rdf:Bag>
<rdf:li rdf:resource="urn:miriam:uniprot:P01133" />
</rdf:Bag>
</bqbiol:isDescribedBy>
<bqbiol:isDescribedBy>
<rdf:Bag>
<rdf:li rdf:resource="urn:miriam:hgnc:3229" />
</rdf:Bag>
</bqbiol:isDescribedBy>
<bqbiol:isDescribedBy>
<rdf:Bag>
<rdf:li rdf:resource="urn:miriam:pubmed:17134501" />
</rdf:Bag>
</bqbiol:isDescribedBy>
<bqbiol:isDescribedBy>
<rdf:Bag>
<rdf:li rdf:resource="urn:miriam:ncbigene:1950" />
</rdf:Bag>
</bqbiol:isDescribedBy>
<bqbiol:isDescribedBy>
<rdf:Bag>
<rdf:li rdf:resource="urn:miriam:ensembl:ENSG00000146648" />
</rdf:Bag>
</bqbiol:isDescribedBy>
<bqbiol:isDescribedBy>
<rdf:Bag>
<rdf:li rdf:resource="urn:miriam:refseq:NM_005228" />
</rdf:Bag>
</bqbiol:isDescribedBy>
<bqbiol:isDescribedBy>
<rdf:Bag>
<rdf:li rdf:resource="urn:miriam:uniprot:P00533" />
</rdf:Bag>
</bqbiol:isDescribedBy>
<bqbiol:isDescribedBy>
<rdf:Bag>
<rdf:li rdf:resource="urn:miriam:pubmed:19563633" />
</rdf:Bag>
</bqbiol:isDescribedBy>
<bqbiol:isDescribedBy>
<rdf:Bag>
<rdf:li rdf:resource="urn:miriam:pubmed:22393153" />
</rdf:Bag>
</bqbiol:isDescribedBy>
<bqbiol:isDescribedBy>
<rdf:Bag>
<rdf:li rdf:resource="urn:miriam:ncbigene:1956" />
</rdf:Bag>
</bqbiol:isDescribedBy>
<bqbiol:isDescribedBy>
<rdf:Bag>
<rdf:li rdf:resource="urn:miriam:pubmed:23179003" />
</rdf:Bag>
</bqbiol:isDescribedBy>
<bqbiol:isDescribedBy>
<rdf:Bag>
<rdf:li rdf:resource="urn:miriam:hgnc:3236" />
</rdf:Bag>
</bqbiol:isDescribedBy>
<bqbiol:isDescribedBy>
<rdf:Bag>
<rdf:li rdf:resource="urn:miriam:pubmed:17134501" />
</rdf:Bag>
</bqbiol:isDescribedBy>
<bqbiol:isDescribedBy>
<rdf:Bag>
<rdf:li rdf:resource="urn:miriam:hgnc.symbol:EGFR" />
</rdf:Bag>
</bqbiol:isDescribedBy>
<bqbiol:isDescribedBy><rdf:Bag><rdf:li rdf:resource="urn:casq:function:EGF" /></rdf:Bag></bqbiol:isDescribedBy><bqbiol:isDescribedBy><rdf:Bag><rdf:li rdf:resource="urn:casq:cdid:s_id_csa49" /></rdf:Bag></bqbiol:isDescribedBy></rdf:Description>
</rdf:RDF>
</annotation></qual:qualitativeSpecies><qual:qualitativeSpecies qual:compartment="comp1" qual:constant="false" qual:id="csa73" qual:maxLevel="1" qual:name="FRIZZLED/LRP1,5,6/WNT_complex"><annotation><rdf:RDF>
<rdf:Description rdf:about="#">
<bqbiol:isDescribedBy>
<rdf:Bag>
<rdf:li rdf:resource="urn:miriam:pubmed:15705634" />
</rdf:Bag>
</bqbiol:isDescribedBy>
<bqbiol:isDescribedBy>
<rdf:Bag>
<rdf:li rdf:resource="urn:miriam:pubmed:19683077" />
</rdf:Bag>
</bqbiol:isDescribedBy>
<bqbiol:isDescribedBy>
<rdf:Bag>
<rdf:li rdf:resource="urn:miriam:pubmed:23602936" />
</rdf:Bag>
</bqbiol:isDescribedBy>
<bqbiol:isDescribedBy>
<rdf:Bag>
<rdf:li rdf:resource="urn:miriam:pubmed:10688908" />
</rdf:Bag>
</bqbiol:isDescribedBy>
<bqbiol:isDescribedBy>
<rdf:Bag>
<rdf:li rdf:resource="urn:miriam:refseq:NM_003468" />
</rdf:Bag>
</bqbiol:isDescribedBy>
<bqbiol:isDescribedBy>
<rdf:Bag>
<rdf:li rdf:resource="urn:miriam:pubmed:15705634" />
</rdf:Bag>
</bqbiol:isDescribedBy>
<bqbiol:isDescribedBy>
<rdf:Bag>
<rdf:li rdf:resource="urn:miriam:hgnc.symbol:FZD5" />
</rdf:Bag>
</bqbiol:isDescribedBy>
<bqbiol:isDescribedBy>
<rdf:Bag>
<rdf:li rdf:resource="urn:miriam:uniprot:Q13467" />
</rdf:Bag>
</bqbiol:isDescribedBy>
<bqbiol:isDescribedBy>
<rdf:Bag>
<rdf:li rdf:resource="urn:miriam:pubmed:23602936" />
</rdf:Bag>
</bqbiol:isDescribedBy>
<bqbiol:isDescribedBy>
<rdf:Bag>
<rdf:li rdf:resource="urn:miriam:hgnc:4043" />
</rdf:Bag>
</bqbiol:isDescribedBy>
<bqbiol:isDescribedBy>
<rdf:Bag>
<rdf:li rdf:resource="urn:miriam:ncbigene:7855" />
</rdf:Bag>
</bqbiol:isDescribedBy>
<bqbiol:isDescribedBy>
<rdf:Bag>
<rdf:li rdf:resource="urn:miriam:ensembl:ENSG00000163251" />
</rdf:Bag>
</bqbiol:isDescribedBy>
<bqbiol:isDescribedBy>
<rdf:Bag>
<rdf:li rdf:resource="urn:miriam:pubmed:15705634" />
</rdf:Bag>
</bqbiol:isDescribedBy>
<bqbiol:isDescribedBy>
<rdf:Bag>
<rdf:li rdf:resource="urn:miriam:pubmed:19683077" />
</rdf:Bag>
</bqbiol:isDescribedBy>
<bqbiol:isDescribedBy>
<rdf:Bag>
<rdf:li rdf:resource="urn:miriam:pubmed:23602936" />
</rdf:Bag>
</bqbiol:isDescribedBy>
<bqbiol:isDescribedBy>
<rdf:Bag>
<rdf:li rdf:resource="urn:miriam:pubmed:10688908" />
</rdf:Bag>
</bqbiol:isDescribedBy>
<bqbiol:isDescribedBy>
<rdf:Bag>
<rdf:li rdf:resource="urn:miriam:refseq:NM_003468" />
</rdf:Bag>
</bqbiol:isDescribedBy>
<bqbiol:isDescribedBy>
<rdf:Bag>
<rdf:li rdf:resource="urn:miriam:pubmed:15705634" />
</rdf:Bag>
</bqbiol:isDescribedBy>
<bqbiol:isDescribedBy>
<rdf:Bag>
<rdf:li rdf:resource="urn:miriam:hgnc.symbol:FZD5" />
</rdf:Bag>
</bqbiol:isDescribedBy>
<bqbiol:isDescribedBy>
<rdf:Bag>
<rdf:li rdf:resource="urn:miriam:uniprot:Q13467" />
</rdf:Bag>
</bqbiol:isDescribedBy>
<bqbiol:isDescribedBy>
<rdf:Bag>
<rdf:li rdf:resource="urn:miriam:pubmed:23602936" />
</rdf:Bag>
</bqbiol:isDescribedBy>
<bqbiol:isDescribedBy>
<rdf:Bag>
<rdf:li rdf:resource="urn:miriam:hgnc:4043" />
</rdf:Bag>
</bqbiol:isDescribedBy>
<bqbiol:isDescribedBy>
<rdf:Bag>
<rdf:li rdf:resource="urn:miriam:ncbigene:7855" />
</rdf:Bag>
</bqbiol:isDescribedBy>
<bqbiol:isDescribedBy>
<rdf:Bag>
<rdf:li rdf:resource="urn:miriam:ensembl:ENSG00000163251" />
</rdf:Bag>
</bqbiol:isDescribedBy>
<bqbiol:isDescribedBy><rdf:Bag><rdf:li rdf:resource="urn:casq:function:!SFRP5" /></rdf:Bag></bqbiol:isDescribedBy><bqbiol:isDescribedBy><rdf:Bag><rdf:li rdf:resource="urn:casq:cdid:s_id_csa73" /></rdf:Bag></bqbiol:isDescribedBy></rdf:Description>
</rdf:RDF>
</annotation></qual:qualitativeSpecies><qual:qualitativeSpecies qual:compartment="comp1" qual:constant="false" qual:id="csa5" qual:maxLevel="1" qual:name="TAB1/TAB2/TAK1_complex"><annotation><rdf:RDF>
<rdf:Description rdf:about="#">
<bqbiol:isDescribedBy>
<rdf:Bag>
<rdf:li rdf:resource="urn:miriam:hgnc:18157" />
</rdf:Bag>
</bqbiol:isDescribedBy>
<bqbiol:isDescribedBy>
<rdf:Bag>
<rdf:li rdf:resource="urn:miriam:pubmed:18452992" />
</rdf:Bag>
</bqbiol:isDescribedBy>
<bqbiol:isDescribedBy>
<rdf:Bag>
<rdf:li rdf:resource="urn:miriam:refseq:NM_153497" />
</rdf:Bag>
</bqbiol:isDescribedBy>
<bqbiol:isDescribedBy>
<rdf:Bag>
<rdf:li rdf:resource="urn:miriam:uniprot:Q15750" />
</rdf:Bag>
</bqbiol:isDescribedBy>
<bqbiol:isDescribedBy>
<rdf:Bag>
<rdf:li rdf:resource="urn:miriam:ensembl:ENSG00000100324" />
</rdf:Bag>
</bqbiol:isDescribedBy>
<bqbiol:isDescribedBy>
<rdf:Bag>
<rdf:li rdf:resource="urn:miriam:hgnc.symbol:TAB1" />
</rdf:Bag>
</bqbiol:isDescribedBy>
<bqbiol:isDescribedBy>
<rdf:Bag>
<rdf:li rdf:resource="urn:miriam:ncbigene:10454" />
</rdf:Bag>
</bqbiol:isDescribedBy>
<bqbiol:isDescribedBy>
<rdf:Bag>
<rdf:li rdf:resource="urn:miriam:pubmed:17134501" />
</rdf:Bag>
</bqbiol:isDescribedBy>
<bqbiol:isDescribedBy>
<rdf:Bag>
<rdf:li rdf:resource="urn:miriam:pubmed:18452992" />
</rdf:Bag>
</bqbiol:isDescribedBy>
<bqbiol:isDescribedBy>
<rdf:Bag>
<rdf:li rdf:resource="urn:miriam:hgnc.symbol:TAB2" />
</rdf:Bag>
</bqbiol:isDescribedBy>
<bqbiol:isDescribedBy>
<rdf:Bag>
<rdf:li rdf:resource="urn:miriam:ensembl:ENSG00000055208" />
</rdf:Bag>
</bqbiol:isDescribedBy>
<bqbiol:isDescribedBy>
<rdf:Bag>
<rdf:li rdf:resource="urn:miriam:uniprot:Q9NYJ8" />
</rdf:Bag>
</bqbiol:isDescribedBy>
<bqbiol:isDescribedBy>
<rdf:Bag>
<rdf:li rdf:resource="urn:miriam:hgnc:17075" />
</rdf:Bag>
</bqbiol:isDescribedBy>
<bqbiol:isDescribedBy>
<rdf:Bag>
<rdf:li rdf:resource="urn:miriam:ncbigene:23118" />
</rdf:Bag>
</bqbiol:isDescribedBy>
<bqbiol:isDescribedBy>
<rdf:Bag>
<rdf:li rdf:resource="urn:miriam:refseq:NM_001292034" />
</rdf:Bag>
</bqbiol:isDescribedBy>
<bqbiol:isDescribedBy>
<rdf:Bag>
<rdf:li rdf:resource="urn:miriam:uniprot:O43318" />
</rdf:Bag>
</bqbiol:isDescribedBy>
<bqbiol:isDescribedBy>
<rdf:Bag>
<rdf:li rdf:resource="urn:miriam:pubmed:18452992" />
</rdf:Bag>
</bqbiol:isDescribedBy>
<bqbiol:isDescribedBy>
<rdf:Bag>
<rdf:li rdf:resource="urn:miriam:ensembl:ENSG00000135341" />
</rdf:Bag>
</bqbiol:isDescribedBy>
<bqbiol:isDescribedBy>
<rdf:Bag>
<rdf:li rdf:resource="urn:miriam:refseq:NM_145331" />
</rdf:Bag>
</bqbiol:isDescribedBy>
<bqbiol:isDescribedBy>
<rdf:Bag>
<rdf:li rdf:resource="urn:miriam:hgnc:6859" />
</rdf:Bag>
</bqbiol:isDescribedBy>
<bqbiol:isDescribedBy>
<rdf:Bag>
<rdf:li rdf:resource="urn:miriam:ncbigene:6885" />
</rdf:Bag>
</bqbiol:isDescribedBy>
<bqbiol:isDescribedBy>
<rdf:Bag>
<rdf:li rdf:resource="urn:miriam:hgnc.symbol:MAP3K7" />
</rdf:Bag>
</bqbiol:isDescribedBy>
<bqbiol:isDescribedBy>
<rdf:Bag>
<rdf:li rdf:resource="urn:miriam:uniprot:O43318" />
</rdf:Bag>
</bqbiol:isDescribedBy>
<bqbiol:isDescribedBy>
<rdf:Bag>
<rdf:li rdf:resource="urn:miriam:pubmed:18452992" />
</rdf:Bag>
</bqbiol:isDescribedBy>
<bqbiol:isDescribedBy>
<rdf:Bag>
<rdf:li rdf:resource="urn:miriam:ensembl:ENSG00000135341" />
</rdf:Bag>
</bqbiol:isDescribedBy>
<bqbiol:isDescribedBy>
<rdf:Bag>
<rdf:li rdf:resource="urn:miriam:refseq:NM_145331" />
</rdf:Bag>
</bqbiol:isDescribedBy>
<bqbiol:isDescribedBy>
<rdf:Bag>
<rdf:li rdf:resource="urn:miriam:hgnc:6859" />
</rdf:Bag>
</bqbiol:isDescribedBy>
<bqbiol:isDescribedBy>
<rdf:Bag>
<rdf:li rdf:resource="urn:miriam:ncbigene:6885" />
</rdf:Bag>
</bqbiol:isDescribedBy>
<bqbiol:isDescribedBy>
<rdf:Bag>
<rdf:li rdf:resource="urn:miriam:hgnc.symbol:MAP3K7" />
</rdf:Bag>
</bqbiol:isDescribedBy>
<bqbiol:isDescribedBy>
<rdf:Bag>
<rdf:li rdf:resource="urn:miriam:hgnc:18157" />
</rdf:Bag>
</bqbiol:isDescribedBy>
<bqbiol:isDescribedBy>
<rdf:Bag>
<rdf:li rdf:resource="urn:miriam:pubmed:18452992" />
</rdf:Bag>
</bqbiol:isDescribedBy>
<bqbiol:isDescribedBy>
<rdf:Bag>
<rdf:li rdf:resource="urn:miriam:refseq:NM_153497" />
</rdf:Bag>
</bqbiol:isDescribedBy>
<bqbiol:isDescribedBy>
<rdf:Bag>
<rdf:li rdf:resource="urn:miriam:uniprot:Q15750" />
</rdf:Bag>
</bqbiol:isDescribedBy>
<bqbiol:isDescribedBy>
<rdf:Bag>
<rdf:li rdf:resource="urn:miriam:ensembl:ENSG00000100324" />
</rdf:Bag>
</bqbiol:isDescribedBy>
<bqbiol:isDescribedBy>
<rdf:Bag>
<rdf:li rdf:resource="urn:miriam:hgnc.symbol:TAB1" />
</rdf:Bag>
</bqbiol:isDescribedBy>
<bqbiol:isDescribedBy>
<rdf:Bag>
<rdf:li rdf:resource="urn:miriam:ncbigene:10454" />
</rdf:Bag>
</bqbiol:isDescribedBy>
<bqbiol:isDescribedBy>
<rdf:Bag>
<rdf:li rdf:resource="urn:miriam:pubmed:17134501" />
</rdf:Bag>
</bqbiol:isDescribedBy>
<bqbiol:isDescribedBy>
<rdf:Bag>
<rdf:li rdf:resource="urn:miriam:pubmed:18452992" />
</rdf:Bag>
</bqbiol:isDescribedBy>
<bqbiol:isDescribedBy>
<rdf:Bag>
<rdf:li rdf:resource="urn:miriam:hgnc.symbol:TAB2" />
</rdf:Bag>
</bqbiol:isDescribedBy>
<bqbiol:isDescribedBy>
<rdf:Bag>
<rdf:li rdf:resource="urn:miriam:ensembl:ENSG00000055208" />
</rdf:Bag>
</bqbiol:isDescribedBy>
<bqbiol:isDescribedBy>
<rdf:Bag>
<rdf:li rdf:resource="urn:miriam:uniprot:Q9NYJ8" />
</rdf:Bag>
</bqbiol:isDescribedBy>
<bqbiol:isDescribedBy>
<rdf:Bag>
<rdf:li rdf:resource="urn:miriam:hgnc:17075" />
</rdf:Bag>
</bqbiol:isDescribedBy>
<bqbiol:isDescribedBy>
<rdf:Bag>
<rdf:li rdf:resource="urn:miriam:ncbigene:23118" />
</rdf:Bag>
</bqbiol:isDescribedBy>
<bqbiol:isDescribedBy>
<rdf:Bag>
<rdf:li rdf:resource="urn:miriam:refseq:NM_001292034" />
</rdf:Bag>
</bqbiol:isDescribedBy>
<bqbiol:isDescribedBy><rdf:Bag><rdf:li rdf:resource="urn:casq:function:RIPK1_slash_TRAF6_complex|MAP4K1|TRAF2_slash_TRAF5_complex|TRAF6_phosphorylated" /></rdf:Bag></bqbiol:isDescribedBy><bqbiol:isDescribedBy><rdf:Bag><rdf:li rdf:resource="urn:casq:cdid:s_id_csa5" /></rdf:Bag></bqbiol:isDescribedBy></rdf:Description>
</rdf:RDF>
</annotation></qual:qualitativeSpecies><qual:qualitativeSpecies qual:compartment="comp1" qual:constant="false" qual:id="csa42" qual:maxLevel="1" qual:name="PDGFA/PDGFRA_complex"><annotation><rdf:RDF>
<rdf:Description rdf:about="#">
<bqbiol:isDescribedBy>
<rdf:Bag>
<rdf:li rdf:resource="urn:miriam:refseq:NM_006206" />
</rdf:Bag>
</bqbiol:isDescribedBy>
<bqbiol:isDescribedBy>
<rdf:Bag>
<rdf:li rdf:resource="urn:miriam:hgnc:8803" />
</rdf:Bag>
</bqbiol:isDescribedBy>
<bqbiol:isDescribedBy>
<rdf:Bag>
<rdf:li rdf:resource="urn:miriam:ensembl:ENSG00000134853" />
</rdf:Bag>
</bqbiol:isDescribedBy>
<bqbiol:isDescribedBy>
<rdf:Bag>
<rdf:li rdf:resource="urn:miriam:hgnc.symbol:PDGFRA" />
</rdf:Bag>
</bqbiol:isDescribedBy>
<bqbiol:isDescribedBy>
<rdf:Bag>
<rdf:li rdf:resource="urn:miriam:pubmed:15496955" />
</rdf:Bag>
</bqbiol:isDescribedBy>
<bqbiol:isDescribedBy>
<rdf:Bag>
<rdf:li rdf:resource="urn:miriam:pubmed:26976956" />
</rdf:Bag>
</bqbiol:isDescribedBy>
<bqbiol:isDescribedBy>
<rdf:Bag>
<rdf:li rdf:resource="urn:miriam:uniprot:P16234" />
</rdf:Bag>
</bqbiol:isDescribedBy>
<bqbiol:isDescribedBy>
<rdf:Bag>
<rdf:li rdf:resource="urn:miriam:ncbigene:5156" />
</rdf:Bag>
</bqbiol:isDescribedBy>
<bqbiol:isDescribedBy>
<rdf:Bag>
<rdf:li rdf:resource="urn:miriam:hgnc:8799" />
</rdf:Bag>
</bqbiol:isDescribedBy>
<bqbiol:isDescribedBy>
<rdf:Bag>
<rdf:li rdf:resource="urn:miriam:uniprot:P04085" />
</rdf:Bag>
</bqbiol:isDescribedBy>
<bqbiol:isDescribedBy>
<rdf:Bag>
<rdf:li rdf:resource="urn:miriam:pubmed:20380722" />
</rdf:Bag>
</bqbiol:isDescribedBy>
<bqbiol:isDescribedBy>
<rdf:Bag>
<rdf:li rdf:resource="urn:miriam:ensembl:ENSG00000197461" />
</rdf:Bag>
</bqbiol:isDescribedBy>
<bqbiol:isDescribedBy>
<rdf:Bag>
<rdf:li rdf:resource="urn:miriam:ncbigene:5154" />
</rdf:Bag>
</bqbiol:isDescribedBy>
<bqbiol:isDescribedBy>
<rdf:Bag>
<rdf:li rdf:resource="urn:miriam:refseq:NM_002607" />
</rdf:Bag>
</bqbiol:isDescribedBy>
<bqbiol:isDescribedBy>
<rdf:Bag>
<rdf:li rdf:resource="urn:miriam:hgnc.symbol:PDGFA" />
</rdf:Bag>
</bqbiol:isDescribedBy>
<bqbiol:isDescribedBy>
<rdf:Bag>
<rdf:li rdf:resource="urn:miriam:refseq:NM_006206" />
</rdf:Bag>
</bqbiol:isDescribedBy>
<bqbiol:isDescribedBy>
<rdf:Bag>
<rdf:li rdf:resource="urn:miriam:hgnc:8803" />
</rdf:Bag>
</bqbiol:isDescribedBy>
<bqbiol:isDescribedBy>
<rdf:Bag>
<rdf:li rdf:resource="urn:miriam:ensembl:ENSG00000134853" />
</rdf:Bag>
</bqbiol:isDescribedBy>
<bqbiol:isDescribedBy>
<rdf:Bag>
<rdf:li rdf:resource="urn:miriam:hgnc.symbol:PDGFRA" />
</rdf:Bag>
</bqbiol:isDescribedBy>
<bqbiol:isDescribedBy>
<rdf:Bag>
<rdf:li rdf:resource="urn:miriam:pubmed:15496955" />
</rdf:Bag>
</bqbiol:isDescribedBy>
<bqbiol:isDescribedBy>
<rdf:Bag>
<rdf:li rdf:resource="urn:miriam:pubmed:26976956" />
</rdf:Bag>
</bqbiol:isDescribedBy>
<bqbiol:isDescribedBy>
<rdf:Bag>
<rdf:li rdf:resource="urn:miriam:uniprot:P16234" />
</rdf:Bag>
</bqbiol:isDescribedBy>
<bqbiol:isDescribedBy>
<rdf:Bag>
<rdf:li rdf:resource="urn:miriam:ncbigene:5156" />
</rdf:Bag>
</bqbiol:isDescribedBy>
<bqbiol:isDescribedBy><rdf:Bag><rdf:li rdf:resource="urn:casq:function:PDGFA" /></rdf:Bag></bqbiol:isDescribedBy><bqbiol:isDescribedBy><rdf:Bag><rdf:li rdf:resource="urn:casq:cdid:s_id_csa42" /></rdf:Bag></bqbiol:isDescribedBy></rdf:Description>
</rdf:RDF>
</annotation></qual:qualitativeSpecies><qual:qualitativeSpecies qual:compartment="comp1" qual:constant="false" qual:id="csa80" qual:maxLevel="1" qual:name="NFKB/N_complex"><annotation><rdf:RDF>
<rdf:Description rdf:about="#">
<bqbiol:isDescribedBy>
<rdf:Bag>
<rdf:li rdf:resource="urn:miriam:pubmed:19503088" />
</rdf:Bag>
</bqbiol:isDescribedBy>
<bqbiol:isDescribedBy>
<rdf:Bag>
<rdf:li rdf:resource="urn:miriam:hgnc:9955" />
</rdf:Bag>
</bqbiol:isDescribedBy>
<bqbiol:isDescribedBy>
<rdf:Bag>
<rdf:li rdf:resource="urn:miriam:ensembl:ENSG00000173039" />
</rdf:Bag>
</bqbiol:isDescribedBy>
<bqbiol:isDescribedBy>
<rdf:Bag>
<rdf:li rdf:resource="urn:miriam:ncbigene:5970" />
</rdf:Bag>
</bqbiol:isDescribedBy>
<bqbiol:isDescribedBy>
<rdf:Bag>
<rdf:li rdf:resource="urn:miriam:refseq:NM_021975" />
</rdf:Bag>
</bqbiol:isDescribedBy>
<bqbiol:isDescribedBy>
<rdf:Bag>
<rdf:li rdf:resource="urn:miriam:hgnc.symbol:RELA" />
</rdf:Bag>
</bqbiol:isDescribedBy>
<bqbiol:isDescribedBy>
<rdf:Bag>
<rdf:li rdf:resource="urn:miriam:uniprot:Q04206" />
</rdf:Bag>
</bqbiol:isDescribedBy>
<bqbiol:isDescribedBy>
<rdf:Bag>
<rdf:li rdf:resource="urn:miriam:pubmed:18452992" />
</rdf:Bag>
</bqbiol:isDescribedBy>
<bqbiol:isDescribedBy>
<rdf:Bag>
<rdf:li rdf:resource="urn:miriam:ncbigene:4790" />
</rdf:Bag>
</bqbiol:isDescribedBy>
<bqbiol:isDescribedBy>
<rdf:Bag>
<rdf:li rdf:resource="urn:miriam:ensembl:ENSG00000109320" />
</rdf:Bag>
</bqbiol:isDescribedBy>
<bqbiol:isDescribedBy>
<rdf:Bag>
<rdf:li rdf:resource="urn:miriam:hgnc.symbol:NFKB1" />
</rdf:Bag>
</bqbiol:isDescribedBy>
<bqbiol:isDescribedBy>
<rdf:Bag>
<rdf:li rdf:resource="urn:miriam:pubmed:19290479" />
</rdf:Bag>
</bqbiol:isDescribedBy>
<bqbiol:isDescribedBy>
<rdf:Bag>
<rdf:li rdf:resource="urn:miriam:hgnc:7794" />
</rdf:Bag>
</bqbiol:isDescribedBy>
<bqbiol:isDescribedBy>
<rdf:Bag>
<rdf:li rdf:resource="urn:miriam:uniprot:P19838" />
</rdf:Bag>
</bqbiol:isDescribedBy>
<bqbiol:isDescribedBy>
<rdf:Bag>
<rdf:li rdf:resource="urn:miriam:pubmed:18205922" />
</rdf:Bag>
</bqbiol:isDescribedBy>
<bqbiol:isDescribedBy>
<rdf:Bag>
<rdf:li rdf:resource="urn:miriam:refseq:NM_003998" />
</rdf:Bag>
</bqbiol:isDescribedBy>
<bqbiol:isDescribedBy><rdf:Bag><rdf:li rdf:resource="urn:casq:function:NFKB_complex" /></rdf:Bag></bqbiol:isDescribedBy><bqbiol:isDescribedBy><rdf:Bag><rdf:li rdf:resource="urn:casq:cdid:s_id_csa80" /></rdf:Bag></bqbiol:isDescribedBy></rdf:Description>
</rdf:RDF>
</annotation></qual:qualitativeSpecies><qual:qualitativeSpecies qual:compartment="comp1" qual:constant="false" qual:id="csa38" qual:maxLevel="1" qual:name="FYN/CD3E_complex"><annotation><rdf:RDF>
<rdf:Description rdf:about="#">
<bqbiol:isDescribedBy>
<rdf:Bag>
<rdf:li rdf:resource="urn:miriam:hgnc.symbol:FYN" />
</rdf:Bag>
</bqbiol:isDescribedBy>
<bqbiol:isDescribedBy>
<rdf:Bag>
<rdf:li rdf:resource="urn:miriam:ncbigene:2534" />
</rdf:Bag>
</bqbiol:isDescribedBy>
<bqbiol:isDescribedBy>
<rdf:Bag>
<rdf:li rdf:resource="urn:miriam:uniprot:P06241" />
</rdf:Bag>
</bqbiol:isDescribedBy>
<bqbiol:isDescribedBy>
<rdf:Bag>
<rdf:li rdf:resource="urn:miriam:refseq:NM_002037" />
</rdf:Bag>
</bqbiol:isDescribedBy>
<bqbiol:isDescribedBy>
<rdf:Bag>
<rdf:li rdf:resource="urn:miriam:ensembl:ENSG00000010810" />
</rdf:Bag>
</bqbiol:isDescribedBy>
<bqbiol:isDescribedBy>
<rdf:Bag>
<rdf:li rdf:resource="urn:miriam:hgnc:4037" />
</rdf:Bag>
</bqbiol:isDescribedBy>
<bqbiol:isDescribedBy>
<rdf:Bag>
<rdf:li rdf:resource="urn:miriam:pubmed:17134501" />
</rdf:Bag>
</bqbiol:isDescribedBy>
<bqbiol:isDescribedBy>
<rdf:Bag>
<rdf:li rdf:resource="urn:miriam:pubmed:12905466" />
</rdf:Bag>
</bqbiol:isDescribedBy>
<bqbiol:isDescribedBy>
<rdf:Bag>
<rdf:li rdf:resource="urn:miriam:hgnc:1674" />
</rdf:Bag>
</bqbiol:isDescribedBy>
<bqbiol:isDescribedBy>
<rdf:Bag>
<rdf:li rdf:resource="urn:miriam:uniprot:P07766" />
</rdf:Bag>
</bqbiol:isDescribedBy>
<bqbiol:isDescribedBy>
<rdf:Bag>
<rdf:li rdf:resource="urn:miriam:hgnc.symbol:CD3E" />
</rdf:Bag>
</bqbiol:isDescribedBy>
<bqbiol:isDescribedBy>
<rdf:Bag>
<rdf:li rdf:resource="urn:miriam:pubmed:17515956" />
</rdf:Bag>
</bqbiol:isDescribedBy>
<bqbiol:isDescribedBy>
<rdf:Bag>
<rdf:li rdf:resource="urn:miriam:ensembl:ENSG00000198851" />
</rdf:Bag>
</bqbiol:isDescribedBy>
<bqbiol:isDescribedBy>
<rdf:Bag>
<rdf:li rdf:resource="urn:miriam:ncbigene:916" />
</rdf:Bag>
</bqbiol:isDescribedBy>
<bqbiol:isDescribedBy>
<rdf:Bag>
<rdf:li rdf:resource="urn:miriam:refseq:NM_000733" />
</rdf:Bag>
</bqbiol:isDescribedBy>
<bqbiol:isDescribedBy>
<rdf:Bag>
<rdf:li rdf:resource="urn:miriam:pubmed:12905466" />
</rdf:Bag>
</bqbiol:isDescribedBy>
<bqbiol:isDescribedBy>
<rdf:Bag>
<rdf:li rdf:resource="urn:miriam:hgnc:1674" />
</rdf:Bag>
</bqbiol:isDescribedBy>
<bqbiol:isDescribedBy>
<rdf:Bag>
<rdf:li rdf:resource="urn:miriam:uniprot:P07766" />
</rdf:Bag>
</bqbiol:isDescribedBy>
<bqbiol:isDescribedBy>
<rdf:Bag>
<rdf:li rdf:resource="urn:miriam:hgnc.symbol:CD3E" />
</rdf:Bag>
</bqbiol:isDescribedBy>
<bqbiol:isDescribedBy>
<rdf:Bag>
<rdf:li rdf:resource="urn:miriam:pubmed:17515956" />
</rdf:Bag>
</bqbiol:isDescribedBy>
<bqbiol:isDescribedBy>
<rdf:Bag>
<rdf:li rdf:resource="urn:miriam:ensembl:ENSG00000198851" />
</rdf:Bag>
</bqbiol:isDescribedBy>
<bqbiol:isDescribedBy>
<rdf:Bag>
<rdf:li rdf:resource="urn:miriam:ncbigene:916" />
</rdf:Bag>
</bqbiol:isDescribedBy>
<bqbiol:isDescribedBy>
<rdf:Bag>
<rdf:li rdf:resource="urn:miriam:refseq:NM_000733" />
</rdf:Bag>
</bqbiol:isDescribedBy>
<bqbiol:isDescribedBy><rdf:Bag><rdf:li rdf:resource="urn:casq:function:FYN&amp;SH2D1A" /></rdf:Bag></bqbiol:isDescribedBy><bqbiol:isDescribedBy><rdf:Bag><rdf:li rdf:resource="urn:casq:cdid:s_id_csa38" /></rdf:Bag></bqbiol:isDescribedBy></rdf:Description>
</rdf:RDF>
</annotation></qual:qualitativeSpecies><qual:qualitativeSpecies qual:compartment="comp1" qual:constant="true" qual:id="csa52" qual:maxLevel="1" qual:name="PVRL1,3/PTPRC_complex"><annotation><rdf:RDF>
<rdf:Description rdf:about="#">
<bqbiol:isDescribedBy>
<rdf:Bag>
<rdf:li rdf:resource="urn:miriam:pubmed:12905466" />
</rdf:Bag>
</bqbiol:isDescribedBy>
<bqbiol:isDescribedBy>
<rdf:Bag>
<rdf:li rdf:resource="urn:miriam:ncbigene:5818" />
</rdf:Bag>
</bqbiol:isDescribedBy>
<bqbiol:isDescribedBy>
<rdf:Bag>
<rdf:li rdf:resource="urn:miriam:pubmed:19563633" />
</rdf:Bag>
</bqbiol:isDescribedBy>
<bqbiol:isDescribedBy>
<rdf:Bag>
<rdf:li rdf:resource="urn:miriam:uniprot:Q15223" />
</rdf:Bag>
</bqbiol:isDescribedBy>
<bqbiol:isDescribedBy>
<rdf:Bag>
<rdf:li rdf:resource="urn:miriam:ensembl:ENSG00000110400" />
</rdf:Bag>
</bqbiol:isDescribedBy>
<bqbiol:isDescribedBy>
<rdf:Bag>
<rdf:li rdf:resource="urn:miriam:hgnc:9706" />
</rdf:Bag>
</bqbiol:isDescribedBy>
<bqbiol:isDescribedBy>
<rdf:Bag>
<rdf:li rdf:resource="urn:miriam:hgnc.symbol:NECTIN1" />
</rdf:Bag>
</bqbiol:isDescribedBy>
<bqbiol:isDescribedBy>
<rdf:Bag>
<rdf:li rdf:resource="urn:miriam:pubmed:17134501" />
</rdf:Bag>
</bqbiol:isDescribedBy>
<bqbiol:isDescribedBy>
<rdf:Bag>
<rdf:li rdf:resource="urn:miriam:refseq:NM_002855" />
</rdf:Bag>
</bqbiol:isDescribedBy>
<bqbiol:isDescribedBy>
<rdf:Bag>
<rdf:li rdf:resource="urn:miriam:uniprot:P08575" />
</rdf:Bag>
</bqbiol:isDescribedBy>
<bqbiol:isDescribedBy>
<rdf:Bag>
<rdf:li rdf:resource="urn:miriam:hgnc:9666" />
</rdf:Bag>
</bqbiol:isDescribedBy>
<bqbiol:isDescribedBy>
<rdf:Bag>
<rdf:li rdf:resource="urn:miriam:pubmed:25896535" />
</rdf:Bag>
</bqbiol:isDescribedBy>
<bqbiol:isDescribedBy>
<rdf:Bag>
<rdf:li rdf:resource="urn:miriam:refseq:NM_002838" />
</rdf:Bag>
</bqbiol:isDescribedBy>
<bqbiol:isDescribedBy>
<rdf:Bag>
<rdf:li rdf:resource="urn:miriam:ensembl:ENSG00000081237" />
</rdf:Bag>
</bqbiol:isDescribedBy>
<bqbiol:isDescribedBy>
<rdf:Bag>
<rdf:li rdf:resource="urn:miriam:ncbigene:5788" />
</rdf:Bag>
</bqbiol:isDescribedBy>
<bqbiol:isDescribedBy>
<rdf:Bag>
<rdf:li rdf:resource="urn:miriam:hgnc.symbol:PTPRC" />
</rdf:Bag>
</bqbiol:isDescribedBy>
<bqbiol:isDescribedBy>
<rdf:Bag>
<rdf:li rdf:resource="urn:miriam:pubmed:17134501" />
</rdf:Bag>
</bqbiol:isDescribedBy>
<bqbiol:isDescribedBy><rdf:Bag><rdf:li rdf:resource="urn:casq:function:PVRL1,3_slash_PTPRC_complex" /></rdf:Bag></bqbiol:isDescribedBy><bqbiol:isDescribedBy><rdf:Bag><rdf:li rdf:resource="urn:casq:cdid:s_id_csa52" /></rdf:Bag></bqbiol:isDescribedBy></rdf:Description>
</rdf:RDF>
</annotation></qual:qualitativeSpecies><qual:qualitativeSpecies qual:compartment="comp1" qual:constant="false" qual:id="csa79" qual:maxLevel="1" qual:name="NFKB_complex"><annotation><rdf:RDF>
<rdf:Description rdf:about="#">
<bqbiol:isDescribedBy>
<rdf:Bag>
<rdf:li rdf:resource="urn:miriam:pubmed:18452992" />
</rdf:Bag>
</bqbiol:isDescribedBy>
<bqbiol:isDescribedBy>
<rdf:Bag>
<rdf:li rdf:resource="urn:miriam:ncbigene:4790" />
</rdf:Bag>
</bqbiol:isDescribedBy>
<bqbiol:isDescribedBy>
<rdf:Bag>
<rdf:li rdf:resource="urn:miriam:ensembl:ENSG00000109320" />
</rdf:Bag>
</bqbiol:isDescribedBy>
<bqbiol:isDescribedBy>
<rdf:Bag>
<rdf:li rdf:resource="urn:miriam:hgnc.symbol:NFKB1" />
</rdf:Bag>
</bqbiol:isDescribedBy>
<bqbiol:isDescribedBy>
<rdf:Bag>
<rdf:li rdf:resource="urn:miriam:pubmed:19290479" />
</rdf:Bag>
</bqbiol:isDescribedBy>
<bqbiol:isDescribedBy>
<rdf:Bag>
<rdf:li rdf:resource="urn:miriam:hgnc:7794" />
</rdf:Bag>
</bqbiol:isDescribedBy>
<bqbiol:isDescribedBy>
<rdf:Bag>
<rdf:li rdf:resource="urn:miriam:uniprot:P19838" />
</rdf:Bag>
</bqbiol:isDescribedBy>
<bqbiol:isDescribedBy>
<rdf:Bag>
<rdf:li rdf:resource="urn:miriam:pubmed:18205922" />
</rdf:Bag>
</bqbiol:isDescribedBy>
<bqbiol:isDescribedBy>
<rdf:Bag>
<rdf:li rdf:resource="urn:miriam:refseq:NM_003998" />
</rdf:Bag>
</bqbiol:isDescribedBy>
<bqbiol:isDescribedBy>
<rdf:Bag>
<rdf:li rdf:resource="urn:miriam:pubmed:19503088" />
</rdf:Bag>
</bqbiol:isDescribedBy>
<bqbiol:isDescribedBy>
<rdf:Bag>
<rdf:li rdf:resource="urn:miriam:hgnc:9955" />
</rdf:Bag>
</bqbiol:isDescribedBy>
<bqbiol:isDescribedBy>
<rdf:Bag>
<rdf:li rdf:resource="urn:miriam:ensembl:ENSG00000173039" />
</rdf:Bag>
</bqbiol:isDescribedBy>
<bqbiol:isDescribedBy>
<rdf:Bag>
<rdf:li rdf:resource="urn:miriam:ncbigene:5970" />
</rdf:Bag>
</bqbiol:isDescribedBy>
<bqbiol:isDescribedBy>
<rdf:Bag>
<rdf:li rdf:resource="urn:miriam:refseq:NM_021975" />
</rdf:Bag>
</bqbiol:isDescribedBy>
<bqbiol:isDescribedBy>
<rdf:Bag>
<rdf:li rdf:resource="urn:miriam:hgnc.symbol:RELA" />
</rdf:Bag>
</bqbiol:isDescribedBy>
<bqbiol:isDescribedBy>
<rdf:Bag>
<rdf:li rdf:resource="urn:miriam:uniprot:Q04206" />
</rdf:Bag>
</bqbiol:isDescribedBy>
<bqbiol:isDescribedBy><rdf:Bag><rdf:li rdf:resource="urn:casq:function:IKBA_slash_NFKB1_slash_RELA_complex&amp;IKK_complex&amp;!COMMD1" /></rdf:Bag></bqbiol:isDescribedBy><bqbiol:isDescribedBy><rdf:Bag><rdf:li rdf:resource="urn:casq:cdid:s_id_csa79" /></rdf:Bag></bqbiol:isDescribedBy></rdf:Description>
</rdf:RDF>
</annotation></qual:qualitativeSpecies><qual:qualitativeSpecies qual:compartment="comp1" qual:constant="false" qual:id="csa66" qual:maxLevel="1" qual:name="IL6/IL6ST_complex"><annotation><rdf:RDF>
<rdf:Description rdf:about="#">
<bqbiol:isDescribedBy>
<rdf:Bag>
<rdf:li rdf:resource="urn:miriam:hgnc.symbol:IL6ST" />
</rdf:Bag>
</bqbiol:isDescribedBy>
<bqbiol:isDescribedBy>
<rdf:Bag>
<rdf:li rdf:resource="urn:miriam:pubmed:9716487" />
</rdf:Bag>
</bqbiol:isDescribedBy>
<bqbiol:isDescribedBy>
<rdf:Bag>
<rdf:li rdf:resource="urn:miriam:ncbigene:3572" />
</rdf:Bag>
</bqbiol:isDescribedBy>
<bqbiol:isDescribedBy>
<rdf:Bag>
<rdf:li rdf:resource="urn:miriam:pubmed:11673558" />
</rdf:Bag>
</bqbiol:isDescribedBy>
<bqbiol:isDescribedBy>
<rdf:Bag>
<rdf:li rdf:resource="urn:miriam:refseq:NM_002184" />
</rdf:Bag>
</bqbiol:isDescribedBy>
<bqbiol:isDescribedBy>
<rdf:Bag>
<rdf:li rdf:resource="urn:miriam:ensembl:ENSG00000134352" />
</rdf:Bag>
</bqbiol:isDescribedBy>
<bqbiol:isDescribedBy>
<rdf:Bag>
<rdf:li rdf:resource="urn:miriam:uniprot:P40189" />
</rdf:Bag>
</bqbiol:isDescribedBy>
<bqbiol:isDescribedBy>
<rdf:Bag>
<rdf:li rdf:resource="urn:miriam:pubmed:24524085" />
</rdf:Bag>
</bqbiol:isDescribedBy>
<bqbiol:isDescribedBy>
<rdf:Bag>
<rdf:li rdf:resource="urn:miriam:hgnc:6021" />
</rdf:Bag>
</bqbiol:isDescribedBy>
<bqbiol:isDescribedBy>
<rdf:Bag>
<rdf:li rdf:resource="urn:miriam:pubmed:10688908" />
</rdf:Bag>
</bqbiol:isDescribedBy>
<bqbiol:isDescribedBy>
<rdf:Bag>
<rdf:li rdf:resource="urn:miriam:pubmed:8770701" />
</rdf:Bag>
</bqbiol:isDescribedBy>
<bqbiol:isDescribedBy>
<rdf:Bag>
<rdf:li rdf:resource="urn:miriam:hgnc:6018" />
</rdf:Bag>
</bqbiol:isDescribedBy>
<bqbiol:isDescribedBy>
<rdf:Bag>
<rdf:li rdf:resource="urn:miriam:pubmed:2462501" />
</rdf:Bag>
</bqbiol:isDescribedBy>
<bqbiol:isDescribedBy>
<rdf:Bag>
<rdf:li rdf:resource="urn:miriam:pubmed:18281366" />
</rdf:Bag>
</bqbiol:isDescribedBy>
<bqbiol:isDescribedBy>
<rdf:Bag>
<rdf:li rdf:resource="urn:miriam:pubmed:18454843" />
</rdf:Bag>
</bqbiol:isDescribedBy>
<bqbiol:isDescribedBy>
<rdf:Bag>
<rdf:li rdf:resource="urn:miriam:pubmed:24524085" />
</rdf:Bag>
</bqbiol:isDescribedBy>
<bqbiol:isDescribedBy>
<rdf:Bag>
<rdf:li rdf:resource="urn:miriam:pubmed:22870451" />
</rdf:Bag>
</bqbiol:isDescribedBy>
<bqbiol:isDescribedBy>
<rdf:Bag>
<rdf:li rdf:resource="urn:miriam:ncbigene:3569" />
</rdf:Bag>
</bqbiol:isDescribedBy>
<bqbiol:isDescribedBy>
<rdf:Bag>
<rdf:li rdf:resource="urn:miriam:pubmed:8484679" />
</rdf:Bag>
</bqbiol:isDescribedBy>
<bqbiol:isDescribedBy>
<rdf:Bag>
<rdf:li rdf:resource="urn:miriam:uniprot:P05231" />
</rdf:Bag>
</bqbiol:isDescribedBy>
<bqbiol:isDescribedBy>
<rdf:Bag>
<rdf:li rdf:resource="urn:miriam:pubmed:12905466" />
</rdf:Bag>
</bqbiol:isDescribedBy>
<bqbiol:isDescribedBy>
<rdf:Bag>
<rdf:li rdf:resource="urn:miriam:pubmed:28494214" />
</rdf:Bag>
</bqbiol:isDescribedBy>
<bqbiol:isDescribedBy>
<rdf:Bag>
<rdf:li rdf:resource="urn:miriam:ensembl:ENSG00000136244" />
</rdf:Bag>
</bqbiol:isDescribedBy>
<bqbiol:isDescribedBy>
<rdf:Bag>
<rdf:li rdf:resource="urn:miriam:hgnc.symbol:IL6" />
</rdf:Bag>
</bqbiol:isDescribedBy>
<bqbiol:isDescribedBy>
<rdf:Bag>
<rdf:li rdf:resource="urn:miriam:pubmed:11673558" />
</rdf:Bag>
</bqbiol:isDescribedBy>
<bqbiol:isDescribedBy>
<rdf:Bag>
<rdf:li rdf:resource="urn:miriam:pubmed:18205922" />
</rdf:Bag>
</bqbiol:isDescribedBy>
<bqbiol:isDescribedBy>
<rdf:Bag>
<rdf:li rdf:resource="urn:miriam:pubmed:1556695" />
</rdf:Bag>
</bqbiol:isDescribedBy>
<bqbiol:isDescribedBy>
<rdf:Bag>
<rdf:li rdf:resource="urn:miriam:refseq:NM_000600" />
</rdf:Bag>
</bqbiol:isDescribedBy>
<bqbiol:isDescribedBy>
<rdf:Bag>
<rdf:li rdf:resource="urn:miriam:pubmed:19209259" />
</rdf:Bag>
</bqbiol:isDescribedBy>
<bqbiol:isDescribedBy>
<rdf:Bag>
<rdf:li rdf:resource="urn:miriam:hgnc.symbol:IL6ST" />
</rdf:Bag>
</bqbiol:isDescribedBy>
<bqbiol:isDescribedBy>
<rdf:Bag>
<rdf:li rdf:resource="urn:miriam:pubmed:9716487" />
</rdf:Bag>
</bqbiol:isDescribedBy>
<bqbiol:isDescribedBy>
<rdf:Bag>
<rdf:li rdf:resource="urn:miriam:ncbigene:3572" />
</rdf:Bag>
</bqbiol:isDescribedBy>
<bqbiol:isDescribedBy>
<rdf:Bag>
<rdf:li rdf:resource="urn:miriam:pubmed:11673558" />
</rdf:Bag>
</bqbiol:isDescribedBy>
<bqbiol:isDescribedBy>
<rdf:Bag>
<rdf:li rdf:resource="urn:miriam:refseq:NM_002184" />
</rdf:Bag>
</bqbiol:isDescribedBy>
<bqbiol:isDescribedBy>
<rdf:Bag>
<rdf:li rdf:resource="urn:miriam:ensembl:ENSG00000134352" />
</rdf:Bag>
</bqbiol:isDescribedBy>
<bqbiol:isDescribedBy>
<rdf:Bag>
<rdf:li rdf:resource="urn:miriam:uniprot:P40189" />
</rdf:Bag>
</bqbiol:isDescribedBy>
<bqbiol:isDescribedBy>
<rdf:Bag>
<rdf:li rdf:resource="urn:miriam:pubmed:24524085" />
</rdf:Bag>
</bqbiol:isDescribedBy>
<bqbiol:isDescribedBy>
<rdf:Bag>
<rdf:li rdf:resource="urn:miriam:hgnc:6021" />
</rdf:Bag>
</bqbiol:isDescribedBy>
<bqbiol:isDescribedBy><rdf:Bag><rdf:li rdf:resource="urn:casq:function:IL6" /></rdf:Bag></bqbiol:isDescribedBy><bqbiol:isDescribedBy><rdf:Bag><rdf:li rdf:resource="urn:casq:cdid:s_id_csa66" /></rdf:Bag></bqbiol:isDescribedBy></rdf:Description>
</rdf:RDF>
</annotation></qual:qualitativeSpecies><qual:qualitativeSpecies qual:compartment="comp1" qual:constant="false" qual:id="csa67" qual:maxLevel="1" qual:name="IL6/IL6R_complex"><annotation><rdf:RDF>
<rdf:Description rdf:about="#">
<bqbiol:isDescribedBy>
<rdf:Bag>
<rdf:li rdf:resource="urn:miriam:pubmed:8770701" />
</rdf:Bag>
</bqbiol:isDescribedBy>
<bqbiol:isDescribedBy>
<rdf:Bag>
<rdf:li rdf:resource="urn:miriam:hgnc.symbol:IL6R" />
</rdf:Bag>
</bqbiol:isDescribedBy>
<bqbiol:isDescribedBy>
<rdf:Bag>
<rdf:li rdf:resource="urn:miriam:hgnc:6019" />
</rdf:Bag>
</bqbiol:isDescribedBy>
<bqbiol:isDescribedBy>
<rdf:Bag>
<rdf:li rdf:resource="urn:miriam:uniprot:P08887" />
</rdf:Bag>
</bqbiol:isDescribedBy>
<bqbiol:isDescribedBy>
<rdf:Bag>
<rdf:li rdf:resource="urn:miriam:ncbigene:3570" />
</rdf:Bag>
</bqbiol:isDescribedBy>
<bqbiol:isDescribedBy>
<rdf:Bag>
<rdf:li rdf:resource="urn:miriam:pubmed:11673558" />
</rdf:Bag>
</bqbiol:isDescribedBy>
<bqbiol:isDescribedBy>
<rdf:Bag>
<rdf:li rdf:resource="urn:miriam:refseq:NM_000565" />
</rdf:Bag>
</bqbiol:isDescribedBy>
<bqbiol:isDescribedBy>
<rdf:Bag>
<rdf:li rdf:resource="urn:miriam:ensembl:ENSG00000160712" />
</rdf:Bag>
</bqbiol:isDescribedBy>
<bqbiol:isDescribedBy>
<rdf:Bag>
<rdf:li rdf:resource="urn:miriam:pubmed:24524085" />
</rdf:Bag>
</bqbiol:isDescribedBy>
<bqbiol:isDescribedBy>
<rdf:Bag>
<rdf:li rdf:resource="urn:miriam:pubmed:10688908" />
</rdf:Bag>
</bqbiol:isDescribedBy>
<bqbiol:isDescribedBy>
<rdf:Bag>
<rdf:li rdf:resource="urn:miriam:pubmed:8770701" />
</rdf:Bag>
</bqbiol:isDescribedBy>
<bqbiol:isDescribedBy>
<rdf:Bag>
<rdf:li rdf:resource="urn:miriam:hgnc:6018" />
</rdf:Bag>
</bqbiol:isDescribedBy>
<bqbiol:isDescribedBy>
<rdf:Bag>
<rdf:li rdf:resource="urn:miriam:pubmed:2462501" />
</rdf:Bag>
</bqbiol:isDescribedBy>
<bqbiol:isDescribedBy>
<rdf:Bag>
<rdf:li rdf:resource="urn:miriam:pubmed:18281366" />
</rdf:Bag>
</bqbiol:isDescribedBy>
<bqbiol:isDescribedBy>
<rdf:Bag>
<rdf:li rdf:resource="urn:miriam:pubmed:18454843" />
</rdf:Bag>
</bqbiol:isDescribedBy>
<bqbiol:isDescribedBy>
<rdf:Bag>
<rdf:li rdf:resource="urn:miriam:pubmed:24524085" />
</rdf:Bag>
</bqbiol:isDescribedBy>
<bqbiol:isDescribedBy>
<rdf:Bag>
<rdf:li rdf:resource="urn:miriam:pubmed:22870451" />
</rdf:Bag>
</bqbiol:isDescribedBy>
<bqbiol:isDescribedBy>
<rdf:Bag>
<rdf:li rdf:resource="urn:miriam:ncbigene:3569" />
</rdf:Bag>
</bqbiol:isDescribedBy>
<bqbiol:isDescribedBy>
<rdf:Bag>
<rdf:li rdf:resource="urn:miriam:pubmed:8484679" />
</rdf:Bag>
</bqbiol:isDescribedBy>
<bqbiol:isDescribedBy>
<rdf:Bag>
<rdf:li rdf:resource="urn:miriam:uniprot:P05231" />
</rdf:Bag>
</bqbiol:isDescribedBy>
<bqbiol:isDescribedBy>
<rdf:Bag>
<rdf:li rdf:resource="urn:miriam:pubmed:12905466" />
</rdf:Bag>
</bqbiol:isDescribedBy>
<bqbiol:isDescribedBy>
<rdf:Bag>
<rdf:li rdf:resource="urn:miriam:pubmed:28494214" />
</rdf:Bag>
</bqbiol:isDescribedBy>
<bqbiol:isDescribedBy>
<rdf:Bag>
<rdf:li rdf:resource="urn:miriam:ensembl:ENSG00000136244" />
</rdf:Bag>
</bqbiol:isDescribedBy>
<bqbiol:isDescribedBy>
<rdf:Bag>
<rdf:li rdf:resource="urn:miriam:hgnc.symbol:IL6" />
</rdf:Bag>
</bqbiol:isDescribedBy>
<bqbiol:isDescribedBy>
<rdf:Bag>
<rdf:li rdf:resource="urn:miriam:pubmed:11673558" />
</rdf:Bag>
</bqbiol:isDescribedBy>
<bqbiol:isDescribedBy>
<rdf:Bag>
<rdf:li rdf:resource="urn:miriam:pubmed:18205922" />
</rdf:Bag>
</bqbiol:isDescribedBy>
<bqbiol:isDescribedBy>
<rdf:Bag>
<rdf:li rdf:resource="urn:miriam:pubmed:1556695" />
</rdf:Bag>
</bqbiol:isDescribedBy>
<bqbiol:isDescribedBy>
<rdf:Bag>
<rdf:li rdf:resource="urn:miriam:refseq:NM_000600" />
</rdf:Bag>
</bqbiol:isDescribedBy>
<bqbiol:isDescribedBy>
<rdf:Bag>
<rdf:li rdf:resource="urn:miriam:pubmed:19209259" />
</rdf:Bag>
</bqbiol:isDescribedBy>
<bqbiol:isDescribedBy>
<rdf:Bag>
<rdf:li rdf:resource="urn:miriam:pubmed:8770701" />
</rdf:Bag>
</bqbiol:isDescribedBy>
<bqbiol:isDescribedBy>
<rdf:Bag>
<rdf:li rdf:resource="urn:miriam:hgnc.symbol:IL6R" />
</rdf:Bag>
</bqbiol:isDescribedBy>
<bqbiol:isDescribedBy>
<rdf:Bag>
<rdf:li rdf:resource="urn:miriam:hgnc:6019" />
</rdf:Bag>
</bqbiol:isDescribedBy>
<bqbiol:isDescribedBy>
<rdf:Bag>
<rdf:li rdf:resource="urn:miriam:uniprot:P08887" />
</rdf:Bag>
</bqbiol:isDescribedBy>
<bqbiol:isDescribedBy>
<rdf:Bag>
<rdf:li rdf:resource="urn:miriam:ncbigene:3570" />
</rdf:Bag>
</bqbiol:isDescribedBy>
<bqbiol:isDescribedBy>
<rdf:Bag>
<rdf:li rdf:resource="urn:miriam:pubmed:11673558" />
</rdf:Bag>
</bqbiol:isDescribedBy>
<bqbiol:isDescribedBy>
<rdf:Bag>
<rdf:li rdf:resource="urn:miriam:refseq:NM_000565" />
</rdf:Bag>
</bqbiol:isDescribedBy>
<bqbiol:isDescribedBy>
<rdf:Bag>
<rdf:li rdf:resource="urn:miriam:ensembl:ENSG00000160712" />
</rdf:Bag>
</bqbiol:isDescribedBy>
<bqbiol:isDescribedBy>
<rdf:Bag>
<rdf:li rdf:resource="urn:miriam:pubmed:24524085" />
</rdf:Bag>
</bqbiol:isDescribedBy>
<bqbiol:isDescribedBy><rdf:Bag><rdf:li rdf:resource="urn:casq:function:IL6" /></rdf:Bag></bqbiol:isDescribedBy><bqbiol:isDescribedBy><rdf:Bag><rdf:li rdf:resource="urn:casq:cdid:s_id_csa67" /></rdf:Bag></bqbiol:isDescribedBy></rdf:Description>
</rdf:RDF>
</annotation></qual:qualitativeSpecies><qual:qualitativeSpecies qual:compartment="comp1" qual:constant="false" qual:id="csa45" qual:maxLevel="1" qual:name="IL1A/IL1R1_complex"><annotation><rdf:RDF>
<rdf:Description rdf:about="#">
<bqbiol:isDescribedBy>
<rdf:Bag>
<rdf:li rdf:resource="urn:miriam:pubmed:19290479" />
</rdf:Bag>
</bqbiol:isDescribedBy>
<bqbiol:isDescribedBy>
<rdf:Bag>
<rdf:li rdf:resource="urn:miriam:hgnc:5993" />
</rdf:Bag>
</bqbiol:isDescribedBy>
<bqbiol:isDescribedBy>
<rdf:Bag>
<rdf:li rdf:resource="urn:miriam:uniprot:P14778" />
</rdf:Bag>
</bqbiol:isDescribedBy>
<bqbiol:isDescribedBy>
<rdf:Bag>
<rdf:li rdf:resource="urn:miriam:pubmed:19563633" />
</rdf:Bag>
</bqbiol:isDescribedBy>
<bqbiol:isDescribedBy>
<rdf:Bag>
<rdf:li rdf:resource="urn:miriam:ensembl:ENSG00000115594" />
</rdf:Bag>
</bqbiol:isDescribedBy>
<bqbiol:isDescribedBy>
<rdf:Bag>
<rdf:li rdf:resource="urn:miriam:refseq:NM_000877" />
</rdf:Bag>
</bqbiol:isDescribedBy>
<bqbiol:isDescribedBy>
<rdf:Bag>
<rdf:li rdf:resource="urn:miriam:hgnc.symbol:IL1R1" />
</rdf:Bag>
</bqbiol:isDescribedBy>
<bqbiol:isDescribedBy>
<rdf:Bag>
<rdf:li rdf:resource="urn:miriam:ncbigene:3554" />
</rdf:Bag>
</bqbiol:isDescribedBy>
<bqbiol:isDescribedBy>
<rdf:Bag>
<rdf:li rdf:resource="urn:miriam:hgnc:5991" />
</rdf:Bag>
</bqbiol:isDescribedBy>
<bqbiol:isDescribedBy>
<rdf:Bag>
<rdf:li rdf:resource="urn:miriam:refseq:NM_000575" />
</rdf:Bag>
</bqbiol:isDescribedBy>
<bqbiol:isDescribedBy>
<rdf:Bag>
<rdf:li rdf:resource="urn:miriam:pubmed:18629129" />
</rdf:Bag>
</bqbiol:isDescribedBy>
<bqbiol:isDescribedBy>
<rdf:Bag>
<rdf:li rdf:resource="urn:miriam:hgnc.symbol:IL1A" />
</rdf:Bag>
</bqbiol:isDescribedBy>
<bqbiol:isDescribedBy>
<rdf:Bag>
<rdf:li rdf:resource="urn:miriam:uniprot:P01583" />
</rdf:Bag>
</bqbiol:isDescribedBy>
<bqbiol:isDescribedBy>
<rdf:Bag>
<rdf:li rdf:resource="urn:miriam:ensembl:ENSG00000115008" />
</rdf:Bag>
</bqbiol:isDescribedBy>
<bqbiol:isDescribedBy>
<rdf:Bag>
<rdf:li rdf:resource="urn:miriam:ncbigene:3552" />
</rdf:Bag>
</bqbiol:isDescribedBy>
<bqbiol:isDescribedBy>
<rdf:Bag>
<rdf:li rdf:resource="urn:miriam:pubmed:18383392" />
</rdf:Bag>
</bqbiol:isDescribedBy>
<bqbiol:isDescribedBy>
<rdf:Bag>
<rdf:li rdf:resource="urn:miriam:hgnc:5993" />
</rdf:Bag>
</bqbiol:isDescribedBy>
<bqbiol:isDescribedBy>
<rdf:Bag>
<rdf:li rdf:resource="urn:miriam:uniprot:P14778" />
</rdf:Bag>
</bqbiol:isDescribedBy>
<bqbiol:isDescribedBy>
<rdf:Bag>
<rdf:li rdf:resource="urn:miriam:pubmed:19563633" />
</rdf:Bag>
</bqbiol:isDescribedBy>
<bqbiol:isDescribedBy>
<rdf:Bag>
<rdf:li rdf:resource="urn:miriam:ensembl:ENSG00000115594" />
</rdf:Bag>
</bqbiol:isDescribedBy>
<bqbiol:isDescribedBy>
<rdf:Bag>
<rdf:li rdf:resource="urn:miriam:refseq:NM_000877" />
</rdf:Bag>
</bqbiol:isDescribedBy>
<bqbiol:isDescribedBy>
<rdf:Bag>
<rdf:li rdf:resource="urn:miriam:hgnc.symbol:IL1R1" />
</rdf:Bag>
</bqbiol:isDescribedBy>
<bqbiol:isDescribedBy>
<rdf:Bag>
<rdf:li rdf:resource="urn:miriam:ncbigene:3554" />
</rdf:Bag>
</bqbiol:isDescribedBy>
<bqbiol:isDescribedBy><rdf:Bag><rdf:li rdf:resource="urn:casq:function:IL1A" /></rdf:Bag></bqbiol:isDescribedBy><bqbiol:isDescribedBy><rdf:Bag><rdf:li rdf:resource="urn:casq:cdid:s_id_csa45" /></rdf:Bag></bqbiol:isDescribedBy></rdf:Description>
</rdf:RDF>
</annotation></qual:qualitativeSpecies><qual:qualitativeSpecies qual:compartment="comp1" qual:constant="false" qual:id="csa71" qual:maxLevel="1" qual:name="IL17/IL17R_complex"><annotation><rdf:RDF>
<rdf:Description rdf:about="#">
<bqbiol:isDescribedBy>
<rdf:Bag>
<rdf:li rdf:resource="urn:miriam:pubmed:23858337" />
</rdf:Bag>
</bqbiol:isDescribedBy>
<bqbiol:isDescribedBy>
<rdf:Bag>
<rdf:li rdf:resource="urn:miriam:pubmed:9647250" />
</rdf:Bag>
</bqbiol:isDescribedBy>
<bqbiol:isDescribedBy>
<rdf:Bag>
<rdf:li rdf:resource="urn:miriam:pubmed:10225978" />
</rdf:Bag>
</bqbiol:isDescribedBy>
<bqbiol:isDescribedBy>
<rdf:Bag>
<rdf:li rdf:resource="urn:miriam:hgnc:5981" />
</rdf:Bag>
</bqbiol:isDescribedBy>
<bqbiol:isDescribedBy>
<rdf:Bag>
<rdf:li rdf:resource="urn:miriam:pubmed:10323452" />
</rdf:Bag>
</bqbiol:isDescribedBy>
<bqbiol:isDescribedBy>
<rdf:Bag>
<rdf:li rdf:resource="urn:miriam:pubmed:19772832" />
</rdf:Bag>
</bqbiol:isDescribedBy>
<bqbiol:isDescribedBy>
<rdf:Bag>
<rdf:li rdf:resource="urn:miriam:pubmed:22150039" />
</rdf:Bag>
</bqbiol:isDescribedBy>
<bqbiol:isDescribedBy>
<rdf:Bag>
<rdf:li rdf:resource="urn:miriam:pubmed:19234208" />
</rdf:Bag>
</bqbiol:isDescribedBy>
<bqbiol:isDescribedBy>
<rdf:Bag>
<rdf:li rdf:resource="urn:miriam:pubmed:19627579" />
</rdf:Bag>
</bqbiol:isDescribedBy>
<bqbiol:isDescribedBy>
<rdf:Bag>
<rdf:li rdf:resource="urn:miriam:pubmed:20510238" />
</rdf:Bag>
</bqbiol:isDescribedBy>
<bqbiol:isDescribedBy>
<rdf:Bag>
<rdf:li rdf:resource="urn:miriam:refseq:NM_002190" />
</rdf:Bag>
</bqbiol:isDescribedBy>
<bqbiol:isDescribedBy>
<rdf:Bag>
<rdf:li rdf:resource="urn:miriam:hgnc.symbol:IL17A" />
</rdf:Bag>
</bqbiol:isDescribedBy>
<bqbiol:isDescribedBy>
<rdf:Bag>
<rdf:li rdf:resource="urn:miriam:ncbigene:3605" />
</rdf:Bag>
</bqbiol:isDescribedBy>
<bqbiol:isDescribedBy>
<rdf:Bag>
<rdf:li rdf:resource="urn:miriam:uniprot:Q16552" />
</rdf:Bag>
</bqbiol:isDescribedBy>
<bqbiol:isDescribedBy>
<rdf:Bag>
<rdf:li rdf:resource="urn:miriam:ensembl:ENSG00000112115" />
</rdf:Bag>
</bqbiol:isDescribedBy>
<bqbiol:isDescribedBy>
<rdf:Bag>
<rdf:li rdf:resource="urn:miriam:pubmed:19265168" />
</rdf:Bag>
</bqbiol:isDescribedBy>
<bqbiol:isDescribedBy>
<rdf:Bag>
<rdf:li rdf:resource="urn:miriam:pubmed:20200272" />
</rdf:Bag>
</bqbiol:isDescribedBy>
<bqbiol:isDescribedBy>
<rdf:Bag>
<rdf:li rdf:resource="urn:miriam:pubmed:15879699" />
</rdf:Bag>
</bqbiol:isDescribedBy>
<bqbiol:isDescribedBy>
<rdf:Bag>
<rdf:li rdf:resource="urn:miriam:pubmed:21345813" />
</rdf:Bag>
</bqbiol:isDescribedBy>
<bqbiol:isDescribedBy>
<rdf:Bag>
<rdf:li rdf:resource="urn:miriam:ensembl:ENSG00000177663" />
</rdf:Bag>
</bqbiol:isDescribedBy>
<bqbiol:isDescribedBy>
<rdf:Bag>
<rdf:li rdf:resource="urn:miriam:pubmed:18097068" />
</rdf:Bag>
</bqbiol:isDescribedBy>
<bqbiol:isDescribedBy>
<rdf:Bag>
<rdf:li rdf:resource="urn:miriam:uniprot:Q96F46" />
</rdf:Bag>
</bqbiol:isDescribedBy>
<bqbiol:isDescribedBy>
<rdf:Bag>
<rdf:li rdf:resource="urn:miriam:hgnc:5985" />
</rdf:Bag>
</bqbiol:isDescribedBy>
<bqbiol:isDescribedBy>
<rdf:Bag>
<rdf:li rdf:resource="urn:miriam:pubmed:11966773" />
</rdf:Bag>
</bqbiol:isDescribedBy>
<bqbiol:isDescribedBy>
<rdf:Bag>
<rdf:li rdf:resource="urn:miriam:pubmed:15879699" />
</rdf:Bag>
</bqbiol:isDescribedBy>
<bqbiol:isDescribedBy>
<rdf:Bag>
<rdf:li rdf:resource="urn:miriam:ncbigene:23765" />
</rdf:Bag>
</bqbiol:isDescribedBy>
<bqbiol:isDescribedBy>
<rdf:Bag>
<rdf:li rdf:resource="urn:miriam:hgnc.symbol:IL17RA" />
</rdf:Bag>
</bqbiol:isDescribedBy>
<bqbiol:isDescribedBy>
<rdf:Bag>
<rdf:li rdf:resource="urn:miriam:refseq:NM_014339" />
</rdf:Bag>
</bqbiol:isDescribedBy>
<bqbiol:isDescribedBy>
<rdf:Bag>
<rdf:li rdf:resource="urn:miriam:ensembl:ENSG00000177663" />
</rdf:Bag>
</bqbiol:isDescribedBy>
<bqbiol:isDescribedBy>
<rdf:Bag>
<rdf:li rdf:resource="urn:miriam:pubmed:18097068" />
</rdf:Bag>
</bqbiol:isDescribedBy>
<bqbiol:isDescribedBy>
<rdf:Bag>
<rdf:li rdf:resource="urn:miriam:uniprot:Q96F46" />
</rdf:Bag>
</bqbiol:isDescribedBy>
<bqbiol:isDescribedBy>
<rdf:Bag>
<rdf:li rdf:resource="urn:miriam:hgnc:5985" />
</rdf:Bag>
</bqbiol:isDescribedBy>
<bqbiol:isDescribedBy>
<rdf:Bag>
<rdf:li rdf:resource="urn:miriam:pubmed:11966773" />
</rdf:Bag>
</bqbiol:isDescribedBy>
<bqbiol:isDescribedBy>
<rdf:Bag>
<rdf:li rdf:resource="urn:miriam:pubmed:15879699" />
</rdf:Bag>
</bqbiol:isDescribedBy>
<bqbiol:isDescribedBy>
<rdf:Bag>
<rdf:li rdf:resource="urn:miriam:ncbigene:23765" />
</rdf:Bag>
</bqbiol:isDescribedBy>
<bqbiol:isDescribedBy>
<rdf:Bag>
<rdf:li rdf:resource="urn:miriam:hgnc.symbol:IL17RA" />
</rdf:Bag>
</bqbiol:isDescribedBy>
<bqbiol:isDescribedBy>
<rdf:Bag>
<rdf:li rdf:resource="urn:miriam:refseq:NM_014339" />
</rdf:Bag>
</bqbiol:isDescribedBy>
<bqbiol:isDescribedBy><rdf:Bag><rdf:li rdf:resource="urn:casq:function:IL17A" /></rdf:Bag></bqbiol:isDescribedBy><bqbiol:isDescribedBy><rdf:Bag><rdf:li rdf:resource="urn:casq:cdid:s_id_csa71" /></rdf:Bag></bqbiol:isDescribedBy></rdf:Description>
</rdf:RDF>
</annotation></qual:qualitativeSpecies><qual:qualitativeSpecies qual:compartment="comp1" qual:constant="false" qual:id="csa101" qual:maxLevel="1" qual:name="SHP2/GRB2_complex"><annotation><rdf:RDF>
<rdf:Description rdf:about="#">
<bqbiol:isDescribedBy>
<rdf:Bag>
<rdf:li rdf:resource="urn:miriam:ensembl:ENSG00000177885" />
</rdf:Bag>
</bqbiol:isDescribedBy>
<bqbiol:isDescribedBy>
<rdf:Bag>
<rdf:li rdf:resource="urn:miriam:hgnc:4566" />
</rdf:Bag>
</bqbiol:isDescribedBy>
<bqbiol:isDescribedBy>
<rdf:Bag>
<rdf:li rdf:resource="urn:miriam:refseq:NM_002086" />
</rdf:Bag>
</bqbiol:isDescribedBy>
<bqbiol:isDescribedBy>
<rdf:Bag>
<rdf:li rdf:resource="urn:miriam:pubmed:19290479" />
</rdf:Bag>
</bqbiol:isDescribedBy>
<bqbiol:isDescribedBy>
<rdf:Bag>
<rdf:li rdf:resource="urn:miriam:uniprot:P62993" />
</rdf:Bag>
</bqbiol:isDescribedBy>
<bqbiol:isDescribedBy>
<rdf:Bag>
<rdf:li rdf:resource="urn:miriam:hgnc.symbol:GRB2" />
</rdf:Bag>
</bqbiol:isDescribedBy>
<bqbiol:isDescribedBy>
<rdf:Bag>
<rdf:li rdf:resource="urn:miriam:ncbigene:2885" />
</rdf:Bag>
</bqbiol:isDescribedBy>
<bqbiol:isDescribedBy>
<rdf:Bag>
<rdf:li rdf:resource="urn:miriam:hgnc:9644" />
</rdf:Bag>
</bqbiol:isDescribedBy>
<bqbiol:isDescribedBy>
<rdf:Bag>
<rdf:li rdf:resource="urn:miriam:hgnc.symbol:PTPN11" />
</rdf:Bag>
</bqbiol:isDescribedBy>
<bqbiol:isDescribedBy>
<rdf:Bag>
<rdf:li rdf:resource="urn:miriam:ncbigene:5781" />
</rdf:Bag>
</bqbiol:isDescribedBy>
<bqbiol:isDescribedBy>
<rdf:Bag>
<rdf:li rdf:resource="urn:miriam:uniprot:Q06124" />
</rdf:Bag>
</bqbiol:isDescribedBy>
<bqbiol:isDescribedBy>
<rdf:Bag>
<rdf:li rdf:resource="urn:miriam:ensembl:ENSG00000179295" />
</rdf:Bag>
</bqbiol:isDescribedBy>
<bqbiol:isDescribedBy>
<rdf:Bag>
<rdf:li rdf:resource="urn:miriam:pubmed:23335101" />
</rdf:Bag>
</bqbiol:isDescribedBy>
<bqbiol:isDescribedBy>
<rdf:Bag>
<rdf:li rdf:resource="urn:miriam:pubmed:19290479" />
</rdf:Bag>
</bqbiol:isDescribedBy>
<bqbiol:isDescribedBy>
<rdf:Bag>
<rdf:li rdf:resource="urn:miriam:refseq:NM_001330437" />
</rdf:Bag>
</bqbiol:isDescribedBy>
<bqbiol:isDescribedBy><rdf:Bag><rdf:li rdf:resource="urn:casq:function:PTPN11_phosphorylated&amp;GRB2" /></rdf:Bag></bqbiol:isDescribedBy><bqbiol:isDescribedBy><rdf:Bag><rdf:li rdf:resource="urn:casq:cdid:s_id_csa101" /></rdf:Bag></bqbiol:isDescribedBy></rdf:Description>
</rdf:RDF>
</annotation></qual:qualitativeSpecies><qual:qualitativeSpecies qual:compartment="comp1" qual:constant="false" qual:id="csa91" qual:maxLevel="1" qual:name="KLRK1/HCST/MICB_complex"><annotation><rdf:RDF>
<rdf:Description rdf:about="#">
<bqbiol:isDescribedBy>
<rdf:Bag>
<rdf:li rdf:resource="urn:miriam:refseq:NM_005931" />
</rdf:Bag>
</bqbiol:isDescribedBy>
<bqbiol:isDescribedBy>
<rdf:Bag>
<rdf:li rdf:resource="urn:miriam:ensembl:ENSG00000204516" />
</rdf:Bag>
</bqbiol:isDescribedBy>
<bqbiol:isDescribedBy>
<rdf:Bag>
<rdf:li rdf:resource="urn:miriam:uniprot:Q29980" />
</rdf:Bag>
</bqbiol:isDescribedBy>
<bqbiol:isDescribedBy>
<rdf:Bag>
<rdf:li rdf:resource="urn:miriam:hgnc:7091" />
</rdf:Bag>
</bqbiol:isDescribedBy>
<bqbiol:isDescribedBy>
<rdf:Bag>
<rdf:li rdf:resource="urn:miriam:ncbigene:4277" />
</rdf:Bag>
</bqbiol:isDescribedBy>
<bqbiol:isDescribedBy>
<rdf:Bag>
<rdf:li rdf:resource="urn:miriam:pubmed:17515956" />
</rdf:Bag>
</bqbiol:isDescribedBy>
<bqbiol:isDescribedBy>
<rdf:Bag>
<rdf:li rdf:resource="urn:miriam:hgnc.symbol:MICB" />
</rdf:Bag>
</bqbiol:isDescribedBy>
<bqbiol:isDescribedBy>
<rdf:Bag>
<rdf:li rdf:resource="urn:miriam:ncbigene:22914" />
</rdf:Bag>
</bqbiol:isDescribedBy>
<bqbiol:isDescribedBy>
<rdf:Bag>
<rdf:li rdf:resource="urn:miriam:hgnc:18788" />
</rdf:Bag>
</bqbiol:isDescribedBy>
<bqbiol:isDescribedBy>
<rdf:Bag>
<rdf:li rdf:resource="urn:miriam:hgnc.symbol:KLRK1" />
</rdf:Bag>
</bqbiol:isDescribedBy>
<bqbiol:isDescribedBy>
<rdf:Bag>
<rdf:li rdf:resource="urn:miriam:ensembl:ENSG00000213809" />
</rdf:Bag>
</bqbiol:isDescribedBy>
<bqbiol:isDescribedBy>
<rdf:Bag>
<rdf:li rdf:resource="urn:miriam:uniprot:P26718" />
</rdf:Bag>
</bqbiol:isDescribedBy>
<bqbiol:isDescribedBy>
<rdf:Bag>
<rdf:li rdf:resource="urn:miriam:refseq:NM_007360" />
</rdf:Bag>
</bqbiol:isDescribedBy>
<bqbiol:isDescribedBy>
<rdf:Bag>
<rdf:li rdf:resource="urn:miriam:ensembl:ENSG00000126264" />
</rdf:Bag>
</bqbiol:isDescribedBy>
<bqbiol:isDescribedBy>
<rdf:Bag>
<rdf:li rdf:resource="urn:miriam:ncbigene:10870" />
</rdf:Bag>
</bqbiol:isDescribedBy>
<bqbiol:isDescribedBy>
<rdf:Bag>
<rdf:li rdf:resource="urn:miriam:uniprot:Q9UBK5" />
</rdf:Bag>
</bqbiol:isDescribedBy>
<bqbiol:isDescribedBy>
<rdf:Bag>
<rdf:li rdf:resource="urn:miriam:refseq:NM_014266" />
</rdf:Bag>
</bqbiol:isDescribedBy>
<bqbiol:isDescribedBy>
<rdf:Bag>
<rdf:li rdf:resource="urn:miriam:hgnc:16977" />
</rdf:Bag>
</bqbiol:isDescribedBy>
<bqbiol:isDescribedBy>
<rdf:Bag>
<rdf:li rdf:resource="urn:miriam:pubmed:17134501" />
</rdf:Bag>
</bqbiol:isDescribedBy>
<bqbiol:isDescribedBy>
<rdf:Bag>
<rdf:li rdf:resource="urn:miriam:hgnc.symbol:HCST" />
</rdf:Bag>
</bqbiol:isDescribedBy>
<bqbiol:isDescribedBy>
<rdf:Bag>
<rdf:li rdf:resource="urn:miriam:pubmed:17515956" />
</rdf:Bag>
</bqbiol:isDescribedBy>
<bqbiol:isDescribedBy>
<rdf:Bag>
<rdf:li rdf:resource="urn:miriam:ncbigene:22914" />
</rdf:Bag>
</bqbiol:isDescribedBy>
<bqbiol:isDescribedBy>
<rdf:Bag>
<rdf:li rdf:resource="urn:miriam:hgnc:18788" />
</rdf:Bag>
</bqbiol:isDescribedBy>
<bqbiol:isDescribedBy>
<rdf:Bag>
<rdf:li rdf:resource="urn:miriam:hgnc.symbol:KLRK1" />
</rdf:Bag>
</bqbiol:isDescribedBy>
<bqbiol:isDescribedBy>
<rdf:Bag>
<rdf:li rdf:resource="urn:miriam:ensembl:ENSG00000213809" />
</rdf:Bag>
</bqbiol:isDescribedBy>
<bqbiol:isDescribedBy>
<rdf:Bag>
<rdf:li rdf:resource="urn:miriam:uniprot:P26718" />
</rdf:Bag>
</bqbiol:isDescribedBy>
<bqbiol:isDescribedBy>
<rdf:Bag>
<rdf:li rdf:resource="urn:miriam:refseq:NM_007360" />
</rdf:Bag>
</bqbiol:isDescribedBy>
<bqbiol:isDescribedBy>
<rdf:Bag>
<rdf:li rdf:resource="urn:miriam:ensembl:ENSG00000126264" />
</rdf:Bag>
</bqbiol:isDescribedBy>
<bqbiol:isDescribedBy>
<rdf:Bag>
<rdf:li rdf:resource="urn:miriam:ncbigene:10870" />
</rdf:Bag>
</bqbiol:isDescribedBy>
<bqbiol:isDescribedBy>
<rdf:Bag>
<rdf:li rdf:resource="urn:miriam:uniprot:Q9UBK5" />
</rdf:Bag>
</bqbiol:isDescribedBy>
<bqbiol:isDescribedBy>
<rdf:Bag>
<rdf:li rdf:resource="urn:miriam:refseq:NM_014266" />
</rdf:Bag>
</bqbiol:isDescribedBy>
<bqbiol:isDescribedBy>
<rdf:Bag>
<rdf:li rdf:resource="urn:miriam:hgnc:16977" />
</rdf:Bag>
</bqbiol:isDescribedBy>
<bqbiol:isDescribedBy>
<rdf:Bag>
<rdf:li rdf:resource="urn:miriam:pubmed:17134501" />
</rdf:Bag>
</bqbiol:isDescribedBy>
<bqbiol:isDescribedBy>
<rdf:Bag>
<rdf:li rdf:resource="urn:miriam:hgnc.symbol:HCST" />
</rdf:Bag>
</bqbiol:isDescribedBy>
<bqbiol:isDescribedBy>
<rdf:Bag>
<rdf:li rdf:resource="urn:miriam:refseq:NM_005931" />
</rdf:Bag>
</bqbiol:isDescribedBy>
<bqbiol:isDescribedBy>
<rdf:Bag>
<rdf:li rdf:resource="urn:miriam:ensembl:ENSG00000204516" />
</rdf:Bag>
</bqbiol:isDescribedBy>
<bqbiol:isDescribedBy>
<rdf:Bag>
<rdf:li rdf:resource="urn:miriam:uniprot:Q29980" />
</rdf:Bag>
</bqbiol:isDescribedBy>
<bqbiol:isDescribedBy>
<rdf:Bag>
<rdf:li rdf:resource="urn:miriam:hgnc:7091" />
</rdf:Bag>
</bqbiol:isDescribedBy>
<bqbiol:isDescribedBy>
<rdf:Bag>
<rdf:li rdf:resource="urn:miriam:ncbigene:4277" />
</rdf:Bag>
</bqbiol:isDescribedBy>
<bqbiol:isDescribedBy>
<rdf:Bag>
<rdf:li rdf:resource="urn:miriam:pubmed:17515956" />
</rdf:Bag>
</bqbiol:isDescribedBy>
<bqbiol:isDescribedBy>
<rdf:Bag>
<rdf:li rdf:resource="urn:miriam:hgnc.symbol:MICB" />
</rdf:Bag>
</bqbiol:isDescribedBy>
<bqbiol:isDescribedBy>
<rdf:Bag>
<rdf:li rdf:resource="urn:miriam:ncbigene:22914" />
</rdf:Bag>
</bqbiol:isDescribedBy>
<bqbiol:isDescribedBy>
<rdf:Bag>
<rdf:li rdf:resource="urn:miriam:hgnc:18788" />
</rdf:Bag>
</bqbiol:isDescribedBy>
<bqbiol:isDescribedBy>
<rdf:Bag>
<rdf:li rdf:resource="urn:miriam:hgnc.symbol:KLRK1" />
</rdf:Bag>
</bqbiol:isDescribedBy>
<bqbiol:isDescribedBy>
<rdf:Bag>
<rdf:li rdf:resource="urn:miriam:ensembl:ENSG00000213809" />
</rdf:Bag>
</bqbiol:isDescribedBy>
<bqbiol:isDescribedBy>
<rdf:Bag>
<rdf:li rdf:resource="urn:miriam:uniprot:P26718" />
</rdf:Bag>
</bqbiol:isDescribedBy>
<bqbiol:isDescribedBy>
<rdf:Bag>
<rdf:li rdf:resource="urn:miriam:refseq:NM_007360" />
</rdf:Bag>
</bqbiol:isDescribedBy>
<bqbiol:isDescribedBy><rdf:Bag><rdf:li rdf:resource="urn:casq:function:HCST" /></rdf:Bag></bqbiol:isDescribedBy><bqbiol:isDescribedBy><rdf:Bag><rdf:li rdf:resource="urn:casq:cdid:s_id_csa91" /></rdf:Bag></bqbiol:isDescribedBy></rdf:Description>
</rdf:RDF>
</annotation></qual:qualitativeSpecies><qual:qualitativeSpecies qual:compartment="comp1" qual:constant="false" qual:id="csa54" qual:maxLevel="1" qual:name="CXCR6/ARRB1_complex"><annotation><rdf:RDF>
<rdf:Description rdf:about="#">
<bqbiol:isDescribedBy>
<rdf:Bag>
<rdf:li rdf:resource="urn:miriam:pubmed:28816285" />
</rdf:Bag>
</bqbiol:isDescribedBy>
<bqbiol:isDescribedBy>
<rdf:Bag>
<rdf:li rdf:resource="urn:miriam:uniprot:O00574" />
</rdf:Bag>
</bqbiol:isDescribedBy>
<bqbiol:isDescribedBy>
<rdf:Bag>
<rdf:li rdf:resource="urn:miriam:refseq:NM_006564" />
</rdf:Bag>
</bqbiol:isDescribedBy>
<bqbiol:isDescribedBy>
<rdf:Bag>
<rdf:li rdf:resource="urn:miriam:ensembl:ENSG00000172215" />
</rdf:Bag>
</bqbiol:isDescribedBy>
<bqbiol:isDescribedBy>
<rdf:Bag>
<rdf:li rdf:resource="urn:miriam:hgnc:16647" />
</rdf:Bag>
</bqbiol:isDescribedBy>
<bqbiol:isDescribedBy>
<rdf:Bag>
<rdf:li rdf:resource="urn:miriam:pubmed:17875202" />
</rdf:Bag>
</bqbiol:isDescribedBy>
<bqbiol:isDescribedBy>
<rdf:Bag>
<rdf:li rdf:resource="urn:miriam:ncbigene:10663" />
</rdf:Bag>
</bqbiol:isDescribedBy>
<bqbiol:isDescribedBy>
<rdf:Bag>
<rdf:li rdf:resource="urn:miriam:pubmed:17134501" />
</rdf:Bag>
</bqbiol:isDescribedBy>
<bqbiol:isDescribedBy>
<rdf:Bag>
<rdf:li rdf:resource="urn:miriam:hgnc.symbol:CXCR6" />
</rdf:Bag>
</bqbiol:isDescribedBy>
<bqbiol:isDescribedBy>
<rdf:Bag>
<rdf:li rdf:resource="urn:miriam:hgnc:16642" />
</rdf:Bag>
</bqbiol:isDescribedBy>
<bqbiol:isDescribedBy>
<rdf:Bag>
<rdf:li rdf:resource="urn:miriam:uniprot:Q9H2A7" />
</rdf:Bag>
</bqbiol:isDescribedBy>
<bqbiol:isDescribedBy>
<rdf:Bag>
<rdf:li rdf:resource="urn:miriam:pubmed:16508941" />
</rdf:Bag>
</bqbiol:isDescribedBy>
<bqbiol:isDescribedBy>
<rdf:Bag>
<rdf:li rdf:resource="urn:miriam:pubmed:28816285" />
</rdf:Bag>
</bqbiol:isDescribedBy>
<bqbiol:isDescribedBy>
<rdf:Bag>
<rdf:li rdf:resource="urn:miriam:pubmed:16200580" />
</rdf:Bag>
</bqbiol:isDescribedBy>
<bqbiol:isDescribedBy>
<rdf:Bag>
<rdf:li rdf:resource="urn:miriam:refseq:NM_022059" />
</rdf:Bag>
</bqbiol:isDescribedBy>
<bqbiol:isDescribedBy>
<rdf:Bag>
<rdf:li rdf:resource="urn:miriam:ncbigene:58191" />
</rdf:Bag>
</bqbiol:isDescribedBy>
<bqbiol:isDescribedBy>
<rdf:Bag>
<rdf:li rdf:resource="urn:miriam:ensembl:ENSG00000161921" />
</rdf:Bag>
</bqbiol:isDescribedBy>
<bqbiol:isDescribedBy>
<rdf:Bag>
<rdf:li rdf:resource="urn:miriam:pubmed:18628285" />
</rdf:Bag>
</bqbiol:isDescribedBy>
<bqbiol:isDescribedBy>
<rdf:Bag>
<rdf:li rdf:resource="urn:miriam:hgnc.symbol:CXCL16" />
</rdf:Bag>
</bqbiol:isDescribedBy>
<bqbiol:isDescribedBy>
<rdf:Bag>
<rdf:li rdf:resource="urn:miriam:uniprot:O00574" />
</rdf:Bag>
</bqbiol:isDescribedBy>
<bqbiol:isDescribedBy>
<rdf:Bag>
<rdf:li rdf:resource="urn:miriam:pubmed:28816285" />
</rdf:Bag>
</bqbiol:isDescribedBy>
<bqbiol:isDescribedBy>
<rdf:Bag>
<rdf:li rdf:resource="urn:miriam:refseq:NM_006564" />
</rdf:Bag>
</bqbiol:isDescribedBy>
<bqbiol:isDescribedBy>
<rdf:Bag>
<rdf:li rdf:resource="urn:miriam:ensembl:ENSG00000172215" />
</rdf:Bag>
</bqbiol:isDescribedBy>
<bqbiol:isDescribedBy>
<rdf:Bag>
<rdf:li rdf:resource="urn:miriam:pubmed:16200580" />
</rdf:Bag>
</bqbiol:isDescribedBy>
<bqbiol:isDescribedBy>
<rdf:Bag>
<rdf:li rdf:resource="urn:miriam:hgnc:16647" />
</rdf:Bag>
</bqbiol:isDescribedBy>
<bqbiol:isDescribedBy>
<rdf:Bag>
<rdf:li rdf:resource="urn:miriam:pubmed:17875202" />
</rdf:Bag>
</bqbiol:isDescribedBy>
<bqbiol:isDescribedBy>
<rdf:Bag>
<rdf:li rdf:resource="urn:miriam:ncbigene:10663" />
</rdf:Bag>
</bqbiol:isDescribedBy>
<bqbiol:isDescribedBy>
<rdf:Bag>
<rdf:li rdf:resource="urn:miriam:pubmed:17134501" />
</rdf:Bag>
</bqbiol:isDescribedBy>
<bqbiol:isDescribedBy>
<rdf:Bag>
<rdf:li rdf:resource="urn:miriam:hgnc.symbol:CXCR6" />
</rdf:Bag>
</bqbiol:isDescribedBy>
<bqbiol:isDescribedBy><rdf:Bag><rdf:li rdf:resource="urn:casq:function:CXCL16" /></rdf:Bag></bqbiol:isDescribedBy><bqbiol:isDescribedBy><rdf:Bag><rdf:li rdf:resource="urn:casq:cdid:s_id_csa54" /></rdf:Bag></bqbiol:isDescribedBy></rdf:Description>
</rdf:RDF>
</annotation></qual:qualitativeSpecies><qual:qualitativeSpecies qual:compartment="comp1" qual:constant="false" qual:id="csa102" qual:maxLevel="1" qual:name="IFNA1/IFNB1/IFNAR1/IFNAR2_complex"><annotation><rdf:RDF>
<rdf:Description rdf:about="#">
<bqbiol:isDescribedBy>
<rdf:Bag>
<rdf:li rdf:resource="urn:miriam:pubmed:25630235" />
</rdf:Bag>
</bqbiol:isDescribedBy>
<bqbiol:isDescribedBy>
<rdf:Bag>
<rdf:li rdf:resource="urn:miriam:pubmed:24362405" />
</rdf:Bag>
</bqbiol:isDescribedBy>
<bqbiol:isDescribedBy>
<rdf:Bag>
<rdf:li rdf:resource="urn:miriam:pubmed:25630235" />
</rdf:Bag>
</bqbiol:isDescribedBy>
<bqbiol:isDescribedBy>
<rdf:Bag>
<rdf:li rdf:resource="urn:miriam:pubmed:24362405" />
</rdf:Bag>
</bqbiol:isDescribedBy>
<bqbiol:isDescribedBy>
<rdf:Bag>
<rdf:li rdf:resource="urn:miriam:pubmed:25630235" />
</rdf:Bag>
</bqbiol:isDescribedBy>
<bqbiol:isDescribedBy>
<rdf:Bag>
<rdf:li rdf:resource="urn:miriam:pubmed:24362405" />
</rdf:Bag>
</bqbiol:isDescribedBy>
<bqbiol:isDescribedBy><rdf:Bag><rdf:li rdf:resource="urn:casq:function:IFNA1_slash_IFNB1" /></rdf:Bag></bqbiol:isDescribedBy><bqbiol:isDescribedBy><rdf:Bag><rdf:li rdf:resource="urn:casq:cdid:s_id_csa102" /></rdf:Bag></bqbiol:isDescribedBy></rdf:Description>
</rdf:RDF>
</annotation></qual:qualitativeSpecies><qual:qualitativeSpecies qual:compartment="comp1" qual:constant="false" qual:id="csa55" qual:maxLevel="1" qual:name="IGF1/IGF1R_complex"><annotation><rdf:RDF>
<rdf:Description rdf:about="#">
<bqbiol:isDescribedBy>
<rdf:Bag>
<rdf:li rdf:resource="urn:miriam:pubmed:17911418" />
</rdf:Bag>
</bqbiol:isDescribedBy>
<bqbiol:isDescribedBy>
<rdf:Bag>
<rdf:li rdf:resource="urn:miriam:pubmed:21739426," />
</rdf:Bag>
</bqbiol:isDescribedBy>
<bqbiol:isDescribedBy>
<rdf:Bag>
<rdf:li rdf:resource="urn:miriam:pubmed:11934980" />
</rdf:Bag>
</bqbiol:isDescribedBy>
<bqbiol:isDescribedBy>
<rdf:Bag>
<rdf:li rdf:resource="urn:miriam:hgnc:5464" />
</rdf:Bag>
</bqbiol:isDescribedBy>
<bqbiol:isDescribedBy>
<rdf:Bag>
<rdf:li rdf:resource="urn:miriam:refseq:NM_000618" />
</rdf:Bag>
</bqbiol:isDescribedBy>
<bqbiol:isDescribedBy>
<rdf:Bag>
<rdf:li rdf:resource="urn:miriam:ensembl:ENSG00000017427" />
</rdf:Bag>
</bqbiol:isDescribedBy>
<bqbiol:isDescribedBy>
<rdf:Bag>
<rdf:li rdf:resource="urn:miriam:uniprot:P05019" />
</rdf:Bag>
</bqbiol:isDescribedBy>
<bqbiol:isDescribedBy>
<rdf:Bag>
<rdf:li rdf:resource="urn:miriam:hgnc.symbol:IGF1" />
</rdf:Bag>
</bqbiol:isDescribedBy>
<bqbiol:isDescribedBy>
<rdf:Bag>
<rdf:li rdf:resource="urn:miriam:ncbigene:3479" />
</rdf:Bag>
</bqbiol:isDescribedBy>
<bqbiol:isDescribedBy>
<rdf:Bag>
<rdf:li rdf:resource="urn:miriam:hgnc:5465" />
</rdf:Bag>
</bqbiol:isDescribedBy>
<bqbiol:isDescribedBy>
<rdf:Bag>
<rdf:li rdf:resource="urn:miriam:uniprot:P08069" />
</rdf:Bag>
</bqbiol:isDescribedBy>
<bqbiol:isDescribedBy>
<rdf:Bag>
<rdf:li rdf:resource="urn:miriam:ensembl:ENSG00000140443" />
</rdf:Bag>
</bqbiol:isDescribedBy>
<bqbiol:isDescribedBy>
<rdf:Bag>
<rdf:li rdf:resource="urn:miriam:ncbigene:3480" />
</rdf:Bag>
</bqbiol:isDescribedBy>
<bqbiol:isDescribedBy>
<rdf:Bag>
<rdf:li rdf:resource="urn:miriam:hgnc.symbol:IGF1R" />
</rdf:Bag>
</bqbiol:isDescribedBy>
<bqbiol:isDescribedBy>
<rdf:Bag>
<rdf:li rdf:resource="urn:miriam:pubmed:18274751" />
</rdf:Bag>
</bqbiol:isDescribedBy>
<bqbiol:isDescribedBy>
<rdf:Bag>
<rdf:li rdf:resource="urn:miriam:refseq:NM_000875" />
</rdf:Bag>
</bqbiol:isDescribedBy>
<bqbiol:isDescribedBy>
<rdf:Bag>
<rdf:li rdf:resource="urn:miriam:hgnc:5465" />
</rdf:Bag>
</bqbiol:isDescribedBy>
<bqbiol:isDescribedBy>
<rdf:Bag>
<rdf:li rdf:resource="urn:miriam:uniprot:P08069" />
</rdf:Bag>
</bqbiol:isDescribedBy>
<bqbiol:isDescribedBy>
<rdf:Bag>
<rdf:li rdf:resource="urn:miriam:ensembl:ENSG00000140443" />
</rdf:Bag>
</bqbiol:isDescribedBy>
<bqbiol:isDescribedBy>
<rdf:Bag>
<rdf:li rdf:resource="urn:miriam:ncbigene:3480" />
</rdf:Bag>
</bqbiol:isDescribedBy>
<bqbiol:isDescribedBy>
<rdf:Bag>
<rdf:li rdf:resource="urn:miriam:pubmed:21739426" />
</rdf:Bag>
</bqbiol:isDescribedBy>
<bqbiol:isDescribedBy>
<rdf:Bag>
<rdf:li rdf:resource="urn:miriam:hgnc.symbol:IGF1R" />
</rdf:Bag>
</bqbiol:isDescribedBy>
<bqbiol:isDescribedBy>
<rdf:Bag>
<rdf:li rdf:resource="urn:miriam:pubmed:28583713" />
</rdf:Bag>
</bqbiol:isDescribedBy>
<bqbiol:isDescribedBy>
<rdf:Bag>
<rdf:li rdf:resource="urn:miriam:pubmed:8550744" />
</rdf:Bag>
</bqbiol:isDescribedBy>
<bqbiol:isDescribedBy>
<rdf:Bag>
<rdf:li rdf:resource="urn:miriam:refseq:NM_000875" />
</rdf:Bag>
</bqbiol:isDescribedBy>
<bqbiol:isDescribedBy><rdf:Bag><rdf:li rdf:resource="urn:casq:function:IGF1" /></rdf:Bag></bqbiol:isDescribedBy><bqbiol:isDescribedBy><rdf:Bag><rdf:li rdf:resource="urn:casq:cdid:s_id_csa55" /></rdf:Bag></bqbiol:isDescribedBy></rdf:Description>
</rdf:RDF>
</annotation></qual:qualitativeSpecies><qual:qualitativeSpecies qual:compartment="comp1" qual:constant="false" qual:id="csa47" qual:maxLevel="1" qual:name="FN1/ITGAV_complex"><annotation><rdf:RDF>
<rdf:Description rdf:about="#">
<bqbiol:isDescribedBy>
<rdf:Bag>
<rdf:li rdf:resource="urn:miriam:pubmed:17911418" />
</rdf:Bag>
</bqbiol:isDescribedBy>
<bqbiol:isDescribedBy>
<rdf:Bag>
<rdf:li rdf:resource="urn:miriam:pubmed:25150077" />
</rdf:Bag>
</bqbiol:isDescribedBy>
<bqbiol:isDescribedBy>
<rdf:Bag>
<rdf:li rdf:resource="urn:miriam:refseq:NM_002210" />
</rdf:Bag>
</bqbiol:isDescribedBy>
<bqbiol:isDescribedBy>
<rdf:Bag>
<rdf:li rdf:resource="urn:miriam:hgnc:6150" />
</rdf:Bag>
</bqbiol:isDescribedBy>
<bqbiol:isDescribedBy>
<rdf:Bag>
<rdf:li rdf:resource="urn:miriam:ensembl:ENSG00000138448" />
</rdf:Bag>
</bqbiol:isDescribedBy>
<bqbiol:isDescribedBy>
<rdf:Bag>
<rdf:li rdf:resource="urn:miriam:uniprot:P06756" />
</rdf:Bag>
</bqbiol:isDescribedBy>
<bqbiol:isDescribedBy>
<rdf:Bag>
<rdf:li rdf:resource="urn:miriam:hgnc.symbol:ITGAV" />
</rdf:Bag>
</bqbiol:isDescribedBy>
<bqbiol:isDescribedBy>
<rdf:Bag>
<rdf:li rdf:resource="urn:miriam:pubmed:17134501" />
</rdf:Bag>
</bqbiol:isDescribedBy>
<bqbiol:isDescribedBy>
<rdf:Bag>
<rdf:li rdf:resource="urn:miriam:ncbigene:3685" />
</rdf:Bag>
</bqbiol:isDescribedBy>
<bqbiol:isDescribedBy>
<rdf:Bag>
<rdf:li rdf:resource="urn:miriam:uniprot:P02751" />
</rdf:Bag>
</bqbiol:isDescribedBy>
<bqbiol:isDescribedBy>
<rdf:Bag>
<rdf:li rdf:resource="urn:miriam:hgnc:3778" />
</rdf:Bag>
</bqbiol:isDescribedBy>
<bqbiol:isDescribedBy>
<rdf:Bag>
<rdf:li rdf:resource="urn:miriam:refseq:NM_212476" />
</rdf:Bag>
</bqbiol:isDescribedBy>
<bqbiol:isDescribedBy>
<rdf:Bag>
<rdf:li rdf:resource="urn:miriam:pubmed:17134501" />
</rdf:Bag>
</bqbiol:isDescribedBy>
<bqbiol:isDescribedBy>
<rdf:Bag>
<rdf:li rdf:resource="urn:miriam:ensembl:ENSG00000115414" />
</rdf:Bag>
</bqbiol:isDescribedBy>
<bqbiol:isDescribedBy>
<rdf:Bag>
<rdf:li rdf:resource="urn:miriam:hgnc.symbol:FN1" />
</rdf:Bag>
</bqbiol:isDescribedBy>
<bqbiol:isDescribedBy>
<rdf:Bag>
<rdf:li rdf:resource="urn:miriam:ncbigene:2335" />
</rdf:Bag>
</bqbiol:isDescribedBy>
<bqbiol:isDescribedBy>
<rdf:Bag>
<rdf:li rdf:resource="urn:miriam:pubmed:25150077" />
</rdf:Bag>
</bqbiol:isDescribedBy>
<bqbiol:isDescribedBy>
<rdf:Bag>
<rdf:li rdf:resource="urn:miriam:refseq:NM_002210" />
</rdf:Bag>
</bqbiol:isDescribedBy>
<bqbiol:isDescribedBy>
<rdf:Bag>
<rdf:li rdf:resource="urn:miriam:hgnc:6150" />
</rdf:Bag>
</bqbiol:isDescribedBy>
<bqbiol:isDescribedBy>
<rdf:Bag>
<rdf:li rdf:resource="urn:miriam:ensembl:ENSG00000138448" />
</rdf:Bag>
</bqbiol:isDescribedBy>
<bqbiol:isDescribedBy>
<rdf:Bag>
<rdf:li rdf:resource="urn:miriam:uniprot:P06756" />
</rdf:Bag>
</bqbiol:isDescribedBy>
<bqbiol:isDescribedBy>
<rdf:Bag>
<rdf:li rdf:resource="urn:miriam:hgnc.symbol:ITGAV" />
</rdf:Bag>
</bqbiol:isDescribedBy>
<bqbiol:isDescribedBy>
<rdf:Bag>
<rdf:li rdf:resource="urn:miriam:pubmed:17134501" />
</rdf:Bag>
</bqbiol:isDescribedBy>
<bqbiol:isDescribedBy>
<rdf:Bag>
<rdf:li rdf:resource="urn:miriam:ncbigene:3685" />
</rdf:Bag>
</bqbiol:isDescribedBy>
<bqbiol:isDescribedBy><rdf:Bag><rdf:li rdf:resource="urn:casq:function:FN1" /></rdf:Bag></bqbiol:isDescribedBy><bqbiol:isDescribedBy><rdf:Bag><rdf:li rdf:resource="urn:casq:cdid:s_id_csa47" /></rdf:Bag></bqbiol:isDescribedBy></rdf:Description>
</rdf:RDF>
</annotation></qual:qualitativeSpecies><qual:qualitativeSpecies qual:compartment="comp1" qual:constant="false" qual:id="csa11" qual:maxLevel="1" qual:name="TBK1/IKBKE_complex"><annotation><rdf:RDF>
<rdf:Description rdf:about="#">
<bqbiol:isDescribedBy>
<rdf:Bag>
<rdf:li rdf:resource="urn:miriam:hgnc.symbol:TBK1" />
</rdf:Bag>
</bqbiol:isDescribedBy>
<bqbiol:isDescribedBy>
<rdf:Bag>
<rdf:li rdf:resource="urn:miriam:ensembl:ENSG00000183735" />
</rdf:Bag>
</bqbiol:isDescribedBy>
<bqbiol:isDescribedBy>
<rdf:Bag>
<rdf:li rdf:resource="urn:miriam:pubmed:18452992" />
</rdf:Bag>
</bqbiol:isDescribedBy>
<bqbiol:isDescribedBy>
<rdf:Bag>
<rdf:li rdf:resource="urn:miriam:uniprot:Q9UHD2" />
</rdf:Bag>
</bqbiol:isDescribedBy>
<bqbiol:isDescribedBy>
<rdf:Bag>
<rdf:li rdf:resource="urn:miriam:refseq:NM_013254" />
</rdf:Bag>
</bqbiol:isDescribedBy>
<bqbiol:isDescribedBy>
<rdf:Bag>
<rdf:li rdf:resource="urn:miriam:hgnc:11584" />
</rdf:Bag>
</bqbiol:isDescribedBy>
<bqbiol:isDescribedBy>
<rdf:Bag>
<rdf:li rdf:resource="urn:miriam:ncbigene:29110" />
</rdf:Bag>
</bqbiol:isDescribedBy>
<bqbiol:isDescribedBy>
<rdf:Bag>
<rdf:li rdf:resource="urn:miriam:uniprot:Q14164" />
</rdf:Bag>
</bqbiol:isDescribedBy>
<bqbiol:isDescribedBy>
<rdf:Bag>
<rdf:li rdf:resource="urn:miriam:ncbigene:9641" />
</rdf:Bag>
</bqbiol:isDescribedBy>
<bqbiol:isDescribedBy>
<rdf:Bag>
<rdf:li rdf:resource="urn:miriam:pubmed:18452992" />
</rdf:Bag>
</bqbiol:isDescribedBy>
<bqbiol:isDescribedBy>
<rdf:Bag>
<rdf:li rdf:resource="urn:miriam:hgnc:14552" />
</rdf:Bag>
</bqbiol:isDescribedBy>
<bqbiol:isDescribedBy>
<rdf:Bag>
<rdf:li rdf:resource="urn:miriam:hgnc.symbol:IKBKE" />
</rdf:Bag>
</bqbiol:isDescribedBy>
<bqbiol:isDescribedBy>
<rdf:Bag>
<rdf:li rdf:resource="urn:miriam:refseq:NM_001193321" />
</rdf:Bag>
</bqbiol:isDescribedBy>
<bqbiol:isDescribedBy>
<rdf:Bag>
<rdf:li rdf:resource="urn:miriam:ensembl:ENSG00000263528" />
</rdf:Bag>
</bqbiol:isDescribedBy>
<bqbiol:isDescribedBy>
<rdf:Bag>
<rdf:li rdf:resource="urn:miriam:hgnc.symbol:TBK1" />
</rdf:Bag>
</bqbiol:isDescribedBy>
<bqbiol:isDescribedBy>
<rdf:Bag>
<rdf:li rdf:resource="urn:miriam:ensembl:ENSG00000183735" />
</rdf:Bag>
</bqbiol:isDescribedBy>
<bqbiol:isDescribedBy>
<rdf:Bag>
<rdf:li rdf:resource="urn:miriam:pubmed:18452992" />
</rdf:Bag>
</bqbiol:isDescribedBy>
<bqbiol:isDescribedBy>
<rdf:Bag>
<rdf:li rdf:resource="urn:miriam:uniprot:Q9UHD2" />
</rdf:Bag>
</bqbiol:isDescribedBy>
<bqbiol:isDescribedBy>
<rdf:Bag>
<rdf:li rdf:resource="urn:miriam:refseq:NM_013254" />
</rdf:Bag>
</bqbiol:isDescribedBy>
<bqbiol:isDescribedBy>
<rdf:Bag>
<rdf:li rdf:resource="urn:miriam:hgnc:11584" />
</rdf:Bag>
</bqbiol:isDescribedBy>
<bqbiol:isDescribedBy>
<rdf:Bag>
<rdf:li rdf:resource="urn:miriam:ncbigene:29110" />
</rdf:Bag>
</bqbiol:isDescribedBy>
<bqbiol:isDescribedBy>
<rdf:Bag>
<rdf:li rdf:resource="urn:miriam:uniprot:Q14164" />
</rdf:Bag>
</bqbiol:isDescribedBy>
<bqbiol:isDescribedBy>
<rdf:Bag>
<rdf:li rdf:resource="urn:miriam:ncbigene:9641" />
</rdf:Bag>
</bqbiol:isDescribedBy>
<bqbiol:isDescribedBy>
<rdf:Bag>
<rdf:li rdf:resource="urn:miriam:pubmed:18452992" />
</rdf:Bag>
</bqbiol:isDescribedBy>
<bqbiol:isDescribedBy>
<rdf:Bag>
<rdf:li rdf:resource="urn:miriam:hgnc:14552" />
</rdf:Bag>
</bqbiol:isDescribedBy>
<bqbiol:isDescribedBy>
<rdf:Bag>
<rdf:li rdf:resource="urn:miriam:hgnc.symbol:IKBKE" />
</rdf:Bag>
</bqbiol:isDescribedBy>
<bqbiol:isDescribedBy>
<rdf:Bag>
<rdf:li rdf:resource="urn:miriam:pubmed:17515956" />
</rdf:Bag>
</bqbiol:isDescribedBy>
<bqbiol:isDescribedBy>
<rdf:Bag>
<rdf:li rdf:resource="urn:miriam:refseq:NM_001193321" />
</rdf:Bag>
</bqbiol:isDescribedBy>
<bqbiol:isDescribedBy>
<rdf:Bag>
<rdf:li rdf:resource="urn:miriam:ensembl:ENSG00000263528" />
</rdf:Bag>
</bqbiol:isDescribedBy>
<bqbiol:isDescribedBy><rdf:Bag><rdf:li rdf:resource="urn:casq:function:TRAF3" /></rdf:Bag></bqbiol:isDescribedBy><bqbiol:isDescribedBy><rdf:Bag><rdf:li rdf:resource="urn:casq:cdid:s_id_csa11" /></rdf:Bag></bqbiol:isDescribedBy></rdf:Description>
</rdf:RDF>
</annotation></qual:qualitativeSpecies><qual:qualitativeSpecies qual:compartment="comp1" qual:constant="false" qual:id="csa10" qual:maxLevel="1" qual:name="RIPK1/TRAF6_complex"><annotation><rdf:RDF>
<rdf:Description rdf:about="#">
<bqbiol:isDescribedBy>
<rdf:Bag>
<rdf:li rdf:resource="urn:miriam:pubmed:19191904" />
</rdf:Bag>
</bqbiol:isDescribedBy>
<bqbiol:isDescribedBy>
<rdf:Bag>
<rdf:li rdf:resource="urn:miriam:hgnc:10019" />
</rdf:Bag>
</bqbiol:isDescribedBy>
<bqbiol:isDescribedBy>
<rdf:Bag>
<rdf:li rdf:resource="urn:miriam:hgnc.symbol:RIPK1" />
</rdf:Bag>
</bqbiol:isDescribedBy>
<bqbiol:isDescribedBy>
<rdf:Bag>
<rdf:li rdf:resource="urn:miriam:ensembl:ENSG00000137275" />
</rdf:Bag>
</bqbiol:isDescribedBy>
<bqbiol:isDescribedBy>
<rdf:Bag>
<rdf:li rdf:resource="urn:miriam:uniprot:Q13546" />
</rdf:Bag>
</bqbiol:isDescribedBy>
<bqbiol:isDescribedBy>
<rdf:Bag>
<rdf:li rdf:resource="urn:miriam:refseq:NM_003804" />
</rdf:Bag>
</bqbiol:isDescribedBy>
<bqbiol:isDescribedBy>
<rdf:Bag>
<rdf:li rdf:resource="urn:miriam:ncbigene:8737" />
</rdf:Bag>
</bqbiol:isDescribedBy>
<bqbiol:isDescribedBy>
<rdf:Bag>
<rdf:li rdf:resource="urn:miriam:pubmed:19191904" />
</rdf:Bag>
</bqbiol:isDescribedBy>
<bqbiol:isDescribedBy>
<rdf:Bag>
<rdf:li rdf:resource="urn:miriam:pubmed:18452992" />
</rdf:Bag>
</bqbiol:isDescribedBy>
<bqbiol:isDescribedBy>
<rdf:Bag>
<rdf:li rdf:resource="urn:miriam:ncbigene:7189" />
</rdf:Bag>
</bqbiol:isDescribedBy>
<bqbiol:isDescribedBy>
<rdf:Bag>
<rdf:li rdf:resource="urn:miriam:ensembl:ENSG00000175104" />
</rdf:Bag>
</bqbiol:isDescribedBy>
<bqbiol:isDescribedBy>
<rdf:Bag>
<rdf:li rdf:resource="urn:miriam:uniprot:Q9Y4K3" />
</rdf:Bag>
</bqbiol:isDescribedBy>
<bqbiol:isDescribedBy>
<rdf:Bag>
<rdf:li rdf:resource="urn:miriam:hgnc:12036" />
</rdf:Bag>
</bqbiol:isDescribedBy>
<bqbiol:isDescribedBy>
<rdf:Bag>
<rdf:li rdf:resource="urn:miriam:refseq:NM_145803" />
</rdf:Bag>
</bqbiol:isDescribedBy>
<bqbiol:isDescribedBy>
<rdf:Bag>
<rdf:li rdf:resource="urn:miriam:hgnc.symbol:TRAF6" />
</rdf:Bag>
</bqbiol:isDescribedBy>
<bqbiol:isDescribedBy><rdf:Bag><rdf:li rdf:resource="urn:casq:function:RIPK1&amp;TRAF6&amp;TICAM1_slash_TICAM2_complex" /></rdf:Bag></bqbiol:isDescribedBy><bqbiol:isDescribedBy><rdf:Bag><rdf:li rdf:resource="urn:casq:cdid:s_id_csa10" /></rdf:Bag></bqbiol:isDescribedBy></rdf:Description>
</rdf:RDF>
</annotation></qual:qualitativeSpecies><qual:qualitativeSpecies qual:compartment="comp1" qual:constant="true" qual:id="csa77" qual:maxLevel="1" qual:name="IKBA/NFKB1/RELA_complex"><annotation><rdf:RDF>
<rdf:Description rdf:about="#">
<bqbiol:isDescribedBy>
<rdf:Bag>
<rdf:li rdf:resource="urn:miriam:pubmed:18452992" />
</rdf:Bag>
</bqbiol:isDescribedBy>
<bqbiol:isDescribedBy>
<rdf:Bag>
<rdf:li rdf:resource="urn:miriam:ncbigene:4790" />
</rdf:Bag>
</bqbiol:isDescribedBy>
<bqbiol:isDescribedBy>
<rdf:Bag>
<rdf:li rdf:resource="urn:miriam:ensembl:ENSG00000109320" />
</rdf:Bag>
</bqbiol:isDescribedBy>
<bqbiol:isDescribedBy>
<rdf:Bag>
<rdf:li rdf:resource="urn:miriam:hgnc.symbol:NFKB1" />
</rdf:Bag>
</bqbiol:isDescribedBy>
<bqbiol:isDescribedBy>
<rdf:Bag>
<rdf:li rdf:resource="urn:miriam:pubmed:19290479" />
</rdf:Bag>
</bqbiol:isDescribedBy>
<bqbiol:isDescribedBy>
<rdf:Bag>
<rdf:li rdf:resource="urn:miriam:hgnc:7794" />
</rdf:Bag>
</bqbiol:isDescribedBy>
<bqbiol:isDescribedBy>
<rdf:Bag>
<rdf:li rdf:resource="urn:miriam:uniprot:P19838" />
</rdf:Bag>
</bqbiol:isDescribedBy>
<bqbiol:isDescribedBy>
<rdf:Bag>
<rdf:li rdf:resource="urn:miriam:pubmed:18205922" />
</rdf:Bag>
</bqbiol:isDescribedBy>
<bqbiol:isDescribedBy>
<rdf:Bag>
<rdf:li rdf:resource="urn:miriam:refseq:NM_003998" />
</rdf:Bag>
</bqbiol:isDescribedBy>
<bqbiol:isDescribedBy>
<rdf:Bag>
<rdf:li rdf:resource="urn:miriam:pubmed:19503088" />
</rdf:Bag>
</bqbiol:isDescribedBy>
<bqbiol:isDescribedBy>
<rdf:Bag>
<rdf:li rdf:resource="urn:miriam:hgnc:9955" />
</rdf:Bag>
</bqbiol:isDescribedBy>
<bqbiol:isDescribedBy>
<rdf:Bag>
<rdf:li rdf:resource="urn:miriam:ensembl:ENSG00000173039" />
</rdf:Bag>
</bqbiol:isDescribedBy>
<bqbiol:isDescribedBy>
<rdf:Bag>
<rdf:li rdf:resource="urn:miriam:ncbigene:5970" />
</rdf:Bag>
</bqbiol:isDescribedBy>
<bqbiol:isDescribedBy>
<rdf:Bag>
<rdf:li rdf:resource="urn:miriam:refseq:NM_021975" />
</rdf:Bag>
</bqbiol:isDescribedBy>
<bqbiol:isDescribedBy>
<rdf:Bag>
<rdf:li rdf:resource="urn:miriam:hgnc.symbol:RELA" />
</rdf:Bag>
</bqbiol:isDescribedBy>
<bqbiol:isDescribedBy>
<rdf:Bag>
<rdf:li rdf:resource="urn:miriam:uniprot:Q04206" />
</rdf:Bag>
</bqbiol:isDescribedBy>
<bqbiol:isDescribedBy>
<rdf:Bag>
<rdf:li rdf:resource="urn:miriam:hgnc:7797" />
</rdf:Bag>
</bqbiol:isDescribedBy>
<bqbiol:isDescribedBy>
<rdf:Bag>
<rdf:li rdf:resource="urn:miriam:refseq:NM_020529" />
</rdf:Bag>
</bqbiol:isDescribedBy>
<bqbiol:isDescribedBy>
<rdf:Bag>
<rdf:li rdf:resource="urn:miriam:ensembl:ENSG00000100906" />
</rdf:Bag>
</bqbiol:isDescribedBy>
<bqbiol:isDescribedBy>
<rdf:Bag>
<rdf:li rdf:resource="urn:miriam:uniprot:P25963" />
</rdf:Bag>
</bqbiol:isDescribedBy>
<bqbiol:isDescribedBy>
<rdf:Bag>
<rdf:li rdf:resource="urn:miriam:ncbigene:4792" />
</rdf:Bag>
</bqbiol:isDescribedBy>
<bqbiol:isDescribedBy>
<rdf:Bag>
<rdf:li rdf:resource="urn:miriam:hgnc.symbol:NFKBIA" />
</rdf:Bag>
</bqbiol:isDescribedBy>
<bqbiol:isDescribedBy>
<rdf:Bag>
<rdf:li rdf:resource="urn:miriam:pubmed:18454843" />
</rdf:Bag>
</bqbiol:isDescribedBy>
<bqbiol:isDescribedBy><rdf:Bag><rdf:li rdf:resource="urn:casq:function:IKBA_slash_NFKB1_slash_RELA_complex" /></rdf:Bag></bqbiol:isDescribedBy><bqbiol:isDescribedBy><rdf:Bag><rdf:li rdf:resource="urn:casq:cdid:s_id_csa77" /></rdf:Bag></bqbiol:isDescribedBy></rdf:Description>
</rdf:RDF>
</annotation></qual:qualitativeSpecies><qual:qualitativeSpecies qual:compartment="comp1" qual:constant="false" qual:id="csa69" qual:maxLevel="1" qual:name="IL18R/IL18_complex"><annotation><rdf:RDF>
<rdf:Description rdf:about="#">
<bqbiol:isDescribedBy>
<rdf:Bag>
<rdf:li rdf:resource="urn:miriam:pubmed:17530707" />
</rdf:Bag>
</bqbiol:isDescribedBy>
<bqbiol:isDescribedBy>
<rdf:Bag>
<rdf:li rdf:resource="urn:miriam:pubmed:19225717" />
</rdf:Bag>
</bqbiol:isDescribedBy>
<bqbiol:isDescribedBy>
<rdf:Bag>
<rdf:li rdf:resource="urn:miriam:refseq:NM_001562" />
</rdf:Bag>
</bqbiol:isDescribedBy>
<bqbiol:isDescribedBy>
<rdf:Bag>
<rdf:li rdf:resource="urn:miriam:pubmed:10562301" />
</rdf:Bag>
</bqbiol:isDescribedBy>
<bqbiol:isDescribedBy>
<rdf:Bag>
<rdf:li rdf:resource="urn:miriam:hgnc:5986" />
</rdf:Bag>
</bqbiol:isDescribedBy>
<bqbiol:isDescribedBy>
<rdf:Bag>
<rdf:li rdf:resource="urn:miriam:ncbigene:3606" />
</rdf:Bag>
</bqbiol:isDescribedBy>
<bqbiol:isDescribedBy>
<rdf:Bag>
<rdf:li rdf:resource="urn:miriam:ensembl:ENSG00000150782" />
</rdf:Bag>
</bqbiol:isDescribedBy>
<bqbiol:isDescribedBy>
<rdf:Bag>
<rdf:li rdf:resource="urn:miriam:uniprot:Q14116" />
</rdf:Bag>
</bqbiol:isDescribedBy>
<bqbiol:isDescribedBy>
<rdf:Bag>
<rdf:li rdf:resource="urn:miriam:hgnc.symbol:IL18" />
</rdf:Bag>
</bqbiol:isDescribedBy>
<bqbiol:isDescribedBy>
<rdf:Bag>
<rdf:li rdf:resource="urn:miriam:pubmed:10562294" />
</rdf:Bag>
</bqbiol:isDescribedBy>
<bqbiol:isDescribedBy>
<rdf:Bag>
<rdf:li rdf:resource="urn:miriam:pubmed:17530707" />
</rdf:Bag>
</bqbiol:isDescribedBy>
<bqbiol:isDescribedBy>
<rdf:Bag>
<rdf:li rdf:resource="urn:miriam:pubmed:19225717" />
</rdf:Bag>
</bqbiol:isDescribedBy>
<bqbiol:isDescribedBy><rdf:Bag><rdf:li rdf:resource="urn:casq:function:IL18" /></rdf:Bag></bqbiol:isDescribedBy><bqbiol:isDescribedBy><rdf:Bag><rdf:li rdf:resource="urn:casq:cdid:s_id_csa69" /></rdf:Bag></bqbiol:isDescribedBy></rdf:Description>
</rdf:RDF>
</annotation></qual:qualitativeSpecies><qual:qualitativeSpecies qual:compartment="comp1" qual:constant="false" qual:id="csa99" qual:maxLevel="1" qual:name="TRAF2/TRAF5_complex"><annotation><rdf:RDF>
<rdf:Description rdf:about="#">
<bqbiol:isDescribedBy>
<rdf:Bag>
<rdf:li rdf:resource="urn:miriam:hgnc.symbol:TRAF2" />
</rdf:Bag>
</bqbiol:isDescribedBy>
<bqbiol:isDescribedBy>
<rdf:Bag>
<rdf:li rdf:resource="urn:miriam:pubmed:23628802" />
</rdf:Bag>
</bqbiol:isDescribedBy>
<bqbiol:isDescribedBy>
<rdf:Bag>
<rdf:li rdf:resource="urn:miriam:ncbigene:7186" />
</rdf:Bag>
</bqbiol:isDescribedBy>
<bqbiol:isDescribedBy>
<rdf:Bag>
<rdf:li rdf:resource="urn:miriam:ensembl:ENSG00000127191" />
</rdf:Bag>
</bqbiol:isDescribedBy>
<bqbiol:isDescribedBy>
<rdf:Bag>
<rdf:li rdf:resource="urn:miriam:refseq:NM_021138" />
</rdf:Bag>
</bqbiol:isDescribedBy>
<bqbiol:isDescribedBy>
<rdf:Bag>
<rdf:li rdf:resource="urn:miriam:pubmed:19290479" />
</rdf:Bag>
</bqbiol:isDescribedBy>
<bqbiol:isDescribedBy>
<rdf:Bag>
<rdf:li rdf:resource="urn:miriam:pubmed:27534557" />
</rdf:Bag>
</bqbiol:isDescribedBy>
<bqbiol:isDescribedBy>
<rdf:Bag>
<rdf:li rdf:resource="urn:miriam:uniprot:Q12933" />
</rdf:Bag>
</bqbiol:isDescribedBy>
<bqbiol:isDescribedBy>
<rdf:Bag>
<rdf:li rdf:resource="urn:miriam:hgnc:12032" />
</rdf:Bag>
</bqbiol:isDescribedBy>
<bqbiol:isDescribedBy>
<rdf:Bag>
<rdf:li rdf:resource="urn:miriam:hgnc.symbol:TRAF5" />
</rdf:Bag>
</bqbiol:isDescribedBy>
<bqbiol:isDescribedBy>
<rdf:Bag>
<rdf:li rdf:resource="urn:miriam:uniprot:O00463" />
</rdf:Bag>
</bqbiol:isDescribedBy>
<bqbiol:isDescribedBy>
<rdf:Bag>
<rdf:li rdf:resource="urn:miriam:ensembl:ENSG00000082512" />
</rdf:Bag>
</bqbiol:isDescribedBy>
<bqbiol:isDescribedBy>
<rdf:Bag>
<rdf:li rdf:resource="urn:miriam:ncbigene:7188" />
</rdf:Bag>
</bqbiol:isDescribedBy>
<bqbiol:isDescribedBy>
<rdf:Bag>
<rdf:li rdf:resource="urn:miriam:refseq:NM_004619" />
</rdf:Bag>
</bqbiol:isDescribedBy>
<bqbiol:isDescribedBy>
<rdf:Bag>
<rdf:li rdf:resource="urn:miriam:hgnc:12035" />
</rdf:Bag>
</bqbiol:isDescribedBy>
<bqbiol:isDescribedBy>
<rdf:Bag>
<rdf:li rdf:resource="urn:miriam:hgnc.symbol:TRAF2" />
</rdf:Bag>
</bqbiol:isDescribedBy>
<bqbiol:isDescribedBy>
<rdf:Bag>
<rdf:li rdf:resource="urn:miriam:pubmed:23628802" />
</rdf:Bag>
</bqbiol:isDescribedBy>
<bqbiol:isDescribedBy>
<rdf:Bag>
<rdf:li rdf:resource="urn:miriam:ncbigene:7186" />
</rdf:Bag>
</bqbiol:isDescribedBy>
<bqbiol:isDescribedBy>
<rdf:Bag>
<rdf:li rdf:resource="urn:miriam:ensembl:ENSG00000127191" />
</rdf:Bag>
</bqbiol:isDescribedBy>
<bqbiol:isDescribedBy>
<rdf:Bag>
<rdf:li rdf:resource="urn:miriam:refseq:NM_021138" />
</rdf:Bag>
</bqbiol:isDescribedBy>
<bqbiol:isDescribedBy>
<rdf:Bag>
<rdf:li rdf:resource="urn:miriam:pubmed:19290479" />
</rdf:Bag>
</bqbiol:isDescribedBy>
<bqbiol:isDescribedBy>
<rdf:Bag>
<rdf:li rdf:resource="urn:miriam:pubmed:27534557" />
</rdf:Bag>
</bqbiol:isDescribedBy>
<bqbiol:isDescribedBy>
<rdf:Bag>
<rdf:li rdf:resource="urn:miriam:uniprot:Q12933" />
</rdf:Bag>
</bqbiol:isDescribedBy>
<bqbiol:isDescribedBy>
<rdf:Bag>
<rdf:li rdf:resource="urn:miriam:hgnc:12032" />
</rdf:Bag>
</bqbiol:isDescribedBy>
<bqbiol:isDescribedBy>
<rdf:Bag>
<rdf:li rdf:resource="urn:miriam:hgnc.symbol:TRAF5" />
</rdf:Bag>
</bqbiol:isDescribedBy>
<bqbiol:isDescribedBy>
<rdf:Bag>
<rdf:li rdf:resource="urn:miriam:uniprot:O00463" />
</rdf:Bag>
</bqbiol:isDescribedBy>
<bqbiol:isDescribedBy>
<rdf:Bag>
<rdf:li rdf:resource="urn:miriam:ensembl:ENSG00000082512" />
</rdf:Bag>
</bqbiol:isDescribedBy>
<bqbiol:isDescribedBy>
<rdf:Bag>
<rdf:li rdf:resource="urn:miriam:ncbigene:7188" />
</rdf:Bag>
</bqbiol:isDescribedBy>
<bqbiol:isDescribedBy>
<rdf:Bag>
<rdf:li rdf:resource="urn:miriam:refseq:NM_004619" />
</rdf:Bag>
</bqbiol:isDescribedBy>
<bqbiol:isDescribedBy>
<rdf:Bag>
<rdf:li rdf:resource="urn:miriam:hgnc:12035" />
</rdf:Bag>
</bqbiol:isDescribedBy>
<bqbiol:isDescribedBy><rdf:Bag><rdf:li rdf:resource="urn:casq:function:TRADD_phosphorylated" /></rdf:Bag></bqbiol:isDescribedBy><bqbiol:isDescribedBy><rdf:Bag><rdf:li rdf:resource="urn:casq:cdid:s_id_csa99" /></rdf:Bag></bqbiol:isDescribedBy></rdf:Description>
</rdf:RDF>
</annotation></qual:qualitativeSpecies><qual:qualitativeSpecies qual:compartment="comp1" qual:constant="true" qual:id="csa70" qual:maxLevel="1" qual:name="IL1B/IL1R1_complex"><annotation><rdf:RDF>
<rdf:Description rdf:about="#">
<bqbiol:isDescribedBy>
<rdf:Bag>
<rdf:li rdf:resource="urn:miriam:pubmed:19166877" />
</rdf:Bag>
</bqbiol:isDescribedBy>
<bqbiol:isDescribedBy>
<rdf:Bag>
<rdf:li rdf:resource="urn:miriam:hgnc:5992" />
</rdf:Bag>
</bqbiol:isDescribedBy>
<bqbiol:isDescribedBy>
<rdf:Bag>
<rdf:li rdf:resource="urn:miriam:pubmed:25484525" />
</rdf:Bag>
</bqbiol:isDescribedBy>
<bqbiol:isDescribedBy>
<rdf:Bag>
<rdf:li rdf:resource="urn:miriam:hgnc.symbol:IL1B" />
</rdf:Bag>
</bqbiol:isDescribedBy>
<bqbiol:isDescribedBy>
<rdf:Bag>
<rdf:li rdf:resource="urn:miriam:pubmed:22150039" />
</rdf:Bag>
</bqbiol:isDescribedBy>
<bqbiol:isDescribedBy>
<rdf:Bag>
<rdf:li rdf:resource="urn:miriam:uniprot:P01584" />
</rdf:Bag>
</bqbiol:isDescribedBy>
<bqbiol:isDescribedBy>
<rdf:Bag>
<rdf:li rdf:resource="urn:miriam:refseq:NM_000576" />
</rdf:Bag>
</bqbiol:isDescribedBy>
<bqbiol:isDescribedBy>
<rdf:Bag>
<rdf:li rdf:resource="urn:miriam:ncbigene:3553" />
</rdf:Bag>
</bqbiol:isDescribedBy>
<bqbiol:isDescribedBy>
<rdf:Bag>
<rdf:li rdf:resource="urn:miriam:pubmed:18383392" />
</rdf:Bag>
</bqbiol:isDescribedBy>
<bqbiol:isDescribedBy>
<rdf:Bag>
<rdf:li rdf:resource="urn:miriam:pubmed:18454843" />
</rdf:Bag>
</bqbiol:isDescribedBy>
<bqbiol:isDescribedBy>
<rdf:Bag>
<rdf:li rdf:resource="urn:miriam:ensembl:ENSG00000125538" />
</rdf:Bag>
</bqbiol:isDescribedBy>
<bqbiol:isDescribedBy>
<rdf:Bag>
<rdf:li rdf:resource="urn:miriam:hgnc:5993" />
</rdf:Bag>
</bqbiol:isDescribedBy>
<bqbiol:isDescribedBy>
<rdf:Bag>
<rdf:li rdf:resource="urn:miriam:uniprot:P14778" />
</rdf:Bag>
</bqbiol:isDescribedBy>
<bqbiol:isDescribedBy>
<rdf:Bag>
<rdf:li rdf:resource="urn:miriam:pubmed:19563633" />
</rdf:Bag>
</bqbiol:isDescribedBy>
<bqbiol:isDescribedBy>
<rdf:Bag>
<rdf:li rdf:resource="urn:miriam:ensembl:ENSG00000115594" />
</rdf:Bag>
</bqbiol:isDescribedBy>
<bqbiol:isDescribedBy>
<rdf:Bag>
<rdf:li rdf:resource="urn:miriam:refseq:NM_000877" />
</rdf:Bag>
</bqbiol:isDescribedBy>
<bqbiol:isDescribedBy>
<rdf:Bag>
<rdf:li rdf:resource="urn:miriam:hgnc.symbol:IL1R1" />
</rdf:Bag>
</bqbiol:isDescribedBy>
<bqbiol:isDescribedBy>
<rdf:Bag>
<rdf:li rdf:resource="urn:miriam:ncbigene:3554" />
</rdf:Bag>
</bqbiol:isDescribedBy>
<bqbiol:isDescribedBy><rdf:Bag><rdf:li rdf:resource="urn:casq:function:IL1B_slash_IL1R1_complex" /></rdf:Bag></bqbiol:isDescribedBy><bqbiol:isDescribedBy><rdf:Bag><rdf:li rdf:resource="urn:casq:cdid:s_id_csa70" /></rdf:Bag></bqbiol:isDescribedBy></rdf:Description>
</rdf:RDF>
</annotation></qual:qualitativeSpecies><qual:qualitativeSpecies qual:compartment="comp1" qual:constant="false" qual:id="csa1" qual:maxLevel="1" qual:name="TIRAP/MYD88_complex"><annotation><rdf:RDF>
<rdf:Description rdf:about="#">
<bqbiol:isDescribedBy>
<rdf:Bag>
<rdf:li rdf:resource="urn:miriam:pubmed:17255320" />
</rdf:Bag>
</bqbiol:isDescribedBy>
<bqbiol:isDescribedBy>
<rdf:Bag>
<rdf:li rdf:resource="urn:miriam:pubmed:19772831" />
</rdf:Bag>
</bqbiol:isDescribedBy>
<bqbiol:isDescribedBy>
<rdf:Bag>
<rdf:li rdf:resource="urn:miriam:ncbigene:4615" />
</rdf:Bag>
</bqbiol:isDescribedBy>
<bqbiol:isDescribedBy>
<rdf:Bag>
<rdf:li rdf:resource="urn:miriam:ensembl:ENSG00000172936" />
</rdf:Bag>
</bqbiol:isDescribedBy>
<bqbiol:isDescribedBy>
<rdf:Bag>
<rdf:li rdf:resource="urn:miriam:pubmed:18452992" />
</rdf:Bag>
</bqbiol:isDescribedBy>
<bqbiol:isDescribedBy>
<rdf:Bag>
<rdf:li rdf:resource="urn:miriam:uniprot:Q99836" />
</rdf:Bag>
</bqbiol:isDescribedBy>
<bqbiol:isDescribedBy>
<rdf:Bag>
<rdf:li rdf:resource="urn:miriam:hgnc.symbol:MYD88" />
</rdf:Bag>
</bqbiol:isDescribedBy>
<bqbiol:isDescribedBy>
<rdf:Bag>
<rdf:li rdf:resource="urn:miriam:pubmed:17134501" />
</rdf:Bag>
</bqbiol:isDescribedBy>
<bqbiol:isDescribedBy>
<rdf:Bag>
<rdf:li rdf:resource="urn:miriam:hgnc:7562" />
</rdf:Bag>
</bqbiol:isDescribedBy>
<bqbiol:isDescribedBy>
<rdf:Bag>
<rdf:li rdf:resource="urn:miriam:refseq:NM_002468" />
</rdf:Bag>
</bqbiol:isDescribedBy>
<bqbiol:isDescribedBy>
<rdf:Bag>
<rdf:li rdf:resource="urn:miriam:uniprot:P58753" />
</rdf:Bag>
</bqbiol:isDescribedBy>
<bqbiol:isDescribedBy>
<rdf:Bag>
<rdf:li rdf:resource="urn:miriam:hgnc.symbol:TIRAP" />
</rdf:Bag>
</bqbiol:isDescribedBy>
<bqbiol:isDescribedBy>
<rdf:Bag>
<rdf:li rdf:resource="urn:miriam:refseq:NM_148910" />
</rdf:Bag>
</bqbiol:isDescribedBy>
<bqbiol:isDescribedBy>
<rdf:Bag>
<rdf:li rdf:resource="urn:miriam:pubmed:18452992" />
</rdf:Bag>
</bqbiol:isDescribedBy>
<bqbiol:isDescribedBy>
<rdf:Bag>
<rdf:li rdf:resource="urn:miriam:ensembl:ENSG00000150455" />
</rdf:Bag>
</bqbiol:isDescribedBy>
<bqbiol:isDescribedBy>
<rdf:Bag>
<rdf:li rdf:resource="urn:miriam:ncbigene:114609" />
</rdf:Bag>
</bqbiol:isDescribedBy>
<bqbiol:isDescribedBy>
<rdf:Bag>
<rdf:li rdf:resource="urn:miriam:hgnc:17192" />
</rdf:Bag>
</bqbiol:isDescribedBy>
<bqbiol:isDescribedBy>
<rdf:Bag>
<rdf:li rdf:resource="urn:miriam:ncbigene:4615" />
</rdf:Bag>
</bqbiol:isDescribedBy>
<bqbiol:isDescribedBy>
<rdf:Bag>
<rdf:li rdf:resource="urn:miriam:ensembl:ENSG00000172936" />
</rdf:Bag>
</bqbiol:isDescribedBy>
<bqbiol:isDescribedBy>
<rdf:Bag>
<rdf:li rdf:resource="urn:miriam:pubmed:18452992" />
</rdf:Bag>
</bqbiol:isDescribedBy>
<bqbiol:isDescribedBy>
<rdf:Bag>
<rdf:li rdf:resource="urn:miriam:uniprot:Q99836" />
</rdf:Bag>
</bqbiol:isDescribedBy>
<bqbiol:isDescribedBy>
<rdf:Bag>
<rdf:li rdf:resource="urn:miriam:hgnc.symbol:MYD88" />
</rdf:Bag>
</bqbiol:isDescribedBy>
<bqbiol:isDescribedBy>
<rdf:Bag>
<rdf:li rdf:resource="urn:miriam:pubmed:17134501" />
</rdf:Bag>
</bqbiol:isDescribedBy>
<bqbiol:isDescribedBy>
<rdf:Bag>
<rdf:li rdf:resource="urn:miriam:hgnc:7562" />
</rdf:Bag>
</bqbiol:isDescribedBy>
<bqbiol:isDescribedBy>
<rdf:Bag>
<rdf:li rdf:resource="urn:miriam:refseq:NM_002468" />
</rdf:Bag>
</bqbiol:isDescribedBy>
<bqbiol:isDescribedBy>
<rdf:Bag>
<rdf:li rdf:resource="urn:miriam:uniprot:P58753" />
</rdf:Bag>
</bqbiol:isDescribedBy>
<bqbiol:isDescribedBy>
<rdf:Bag>
<rdf:li rdf:resource="urn:miriam:hgnc.symbol:TIRAP" />
</rdf:Bag>
</bqbiol:isDescribedBy>
<bqbiol:isDescribedBy>
<rdf:Bag>
<rdf:li rdf:resource="urn:miriam:refseq:NM_148910" />
</rdf:Bag>
</bqbiol:isDescribedBy>
<bqbiol:isDescribedBy>
<rdf:Bag>
<rdf:li rdf:resource="urn:miriam:pubmed:18452992" />
</rdf:Bag>
</bqbiol:isDescribedBy>
<bqbiol:isDescribedBy>
<rdf:Bag>
<rdf:li rdf:resource="urn:miriam:ensembl:ENSG00000150455" />
</rdf:Bag>
</bqbiol:isDescribedBy>
<bqbiol:isDescribedBy>
<rdf:Bag>
<rdf:li rdf:resource="urn:miriam:ncbigene:114609" />
</rdf:Bag>
</bqbiol:isDescribedBy>
<bqbiol:isDescribedBy>
<rdf:Bag>
<rdf:li rdf:resource="urn:miriam:hgnc:17192" />
</rdf:Bag>
</bqbiol:isDescribedBy>
<bqbiol:isDescribedBy><rdf:Bag><rdf:li rdf:resource="urn:casq:function:LY96_slash_TLR2,4_complex|TLR5|IL1A_slash_IL1R1_complex|IL1B_slash_IL1R1_complex&amp;MYD88" /></rdf:Bag></bqbiol:isDescribedBy><bqbiol:isDescribedBy><rdf:Bag><rdf:li rdf:resource="urn:casq:cdid:s_id_csa1" /></rdf:Bag></bqbiol:isDescribedBy></rdf:Description>
</rdf:RDF>
</annotation></qual:qualitativeSpecies><qual:qualitativeSpecies qual:compartment="comp1" qual:constant="false" qual:id="csa72" qual:maxLevel="1" qual:name="WNT/FRIZZLED_complex"><annotation><rdf:RDF>
<rdf:Description rdf:about="#">
<bqbiol:isDescribedBy>
<rdf:Bag>
<rdf:li rdf:resource="urn:miriam:pubmed:10688908" />
</rdf:Bag>
</bqbiol:isDescribedBy>
<bqbiol:isDescribedBy>
<rdf:Bag>
<rdf:li rdf:resource="urn:miriam:hgnc.symbol:WNT5A" />
</rdf:Bag>
</bqbiol:isDescribedBy>
<bqbiol:isDescribedBy>
<rdf:Bag>
<rdf:li rdf:resource="urn:miriam:ensembl:ENSG00000114251" />
</rdf:Bag>
</bqbiol:isDescribedBy>
<bqbiol:isDescribedBy>
<rdf:Bag>
<rdf:li rdf:resource="urn:miriam:ncbigene:7474" />
</rdf:Bag>
</bqbiol:isDescribedBy>
<bqbiol:isDescribedBy>
<rdf:Bag>
<rdf:li rdf:resource="urn:miriam:pubmed:19683077" />
</rdf:Bag>
</bqbiol:isDescribedBy>
<bqbiol:isDescribedBy>
<rdf:Bag>
<rdf:li rdf:resource="urn:miriam:hgnc:12784" />
</rdf:Bag>
</bqbiol:isDescribedBy>
<bqbiol:isDescribedBy>
<rdf:Bag>
<rdf:li rdf:resource="urn:miriam:refseq:NM_003392" />
</rdf:Bag>
</bqbiol:isDescribedBy>
<bqbiol:isDescribedBy>
<rdf:Bag>
<rdf:li rdf:resource="urn:miriam:uniprot:P41221" />
</rdf:Bag>
</bqbiol:isDescribedBy>
<bqbiol:isDescribedBy>
<rdf:Bag>
<rdf:li rdf:resource="urn:miriam:pubmed:23602936" />
</rdf:Bag>
</bqbiol:isDescribedBy>
<bqbiol:isDescribedBy>
<rdf:Bag>
<rdf:li rdf:resource="urn:miriam:pubmed:10688908" />
</rdf:Bag>
</bqbiol:isDescribedBy>
<bqbiol:isDescribedBy>
<rdf:Bag>
<rdf:li rdf:resource="urn:miriam:refseq:NM_003468" />
</rdf:Bag>
</bqbiol:isDescribedBy>
<bqbiol:isDescribedBy>
<rdf:Bag>
<rdf:li rdf:resource="urn:miriam:pubmed:15705634" />
</rdf:Bag>
</bqbiol:isDescribedBy>
<bqbiol:isDescribedBy>
<rdf:Bag>
<rdf:li rdf:resource="urn:miriam:hgnc.symbol:FZD5" />
</rdf:Bag>
</bqbiol:isDescribedBy>
<bqbiol:isDescribedBy>
<rdf:Bag>
<rdf:li rdf:resource="urn:miriam:uniprot:Q13467" />
</rdf:Bag>
</bqbiol:isDescribedBy>
<bqbiol:isDescribedBy>
<rdf:Bag>
<rdf:li rdf:resource="urn:miriam:pubmed:23602936" />
</rdf:Bag>
</bqbiol:isDescribedBy>
<bqbiol:isDescribedBy>
<rdf:Bag>
<rdf:li rdf:resource="urn:miriam:hgnc:4043" />
</rdf:Bag>
</bqbiol:isDescribedBy>
<bqbiol:isDescribedBy>
<rdf:Bag>
<rdf:li rdf:resource="urn:miriam:ncbigene:7855" />
</rdf:Bag>
</bqbiol:isDescribedBy>
<bqbiol:isDescribedBy>
<rdf:Bag>
<rdf:li rdf:resource="urn:miriam:ensembl:ENSG00000163251" />
</rdf:Bag>
</bqbiol:isDescribedBy>
<bqbiol:isDescribedBy>
<rdf:Bag>
<rdf:li rdf:resource="urn:miriam:pubmed:10688908" />
</rdf:Bag>
</bqbiol:isDescribedBy>
<bqbiol:isDescribedBy>
<rdf:Bag>
<rdf:li rdf:resource="urn:miriam:refseq:NM_003468" />
</rdf:Bag>
</bqbiol:isDescribedBy>
<bqbiol:isDescribedBy>
<rdf:Bag>
<rdf:li rdf:resource="urn:miriam:pubmed:15705634" />
</rdf:Bag>
</bqbiol:isDescribedBy>
<bqbiol:isDescribedBy>
<rdf:Bag>
<rdf:li rdf:resource="urn:miriam:hgnc.symbol:FZD5" />
</rdf:Bag>
</bqbiol:isDescribedBy>
<bqbiol:isDescribedBy>
<rdf:Bag>
<rdf:li rdf:resource="urn:miriam:uniprot:Q13467" />
</rdf:Bag>
</bqbiol:isDescribedBy>
<bqbiol:isDescribedBy>
<rdf:Bag>
<rdf:li rdf:resource="urn:miriam:pubmed:23602936" />
</rdf:Bag>
</bqbiol:isDescribedBy>
<bqbiol:isDescribedBy>
<rdf:Bag>
<rdf:li rdf:resource="urn:miriam:hgnc:4043" />
</rdf:Bag>
</bqbiol:isDescribedBy>
<bqbiol:isDescribedBy>
<rdf:Bag>
<rdf:li rdf:resource="urn:miriam:ncbigene:7855" />
</rdf:Bag>
</bqbiol:isDescribedBy>
<bqbiol:isDescribedBy>
<rdf:Bag>
<rdf:li rdf:resource="urn:miriam:ensembl:ENSG00000163251" />
</rdf:Bag>
</bqbiol:isDescribedBy>
<bqbiol:isDescribedBy><rdf:Bag><rdf:li rdf:resource="urn:casq:function:WNT5A" /></rdf:Bag></bqbiol:isDescribedBy><bqbiol:isDescribedBy><rdf:Bag><rdf:li rdf:resource="urn:casq:cdid:s_id_csa72" /></rdf:Bag></bqbiol:isDescribedBy></rdf:Description>
</rdf:RDF>
</annotation></qual:qualitativeSpecies><qual:qualitativeSpecies qual:compartment="comp1" qual:constant="false" qual:id="csa39" qual:maxLevel="1" qual:name="FGF1/FGFR1_complex"><annotation><rdf:RDF>
<rdf:Description rdf:about="#">
<bqbiol:isDescribedBy>
<rdf:Bag>
<rdf:li rdf:resource="urn:miriam:refseq:NM_001174063" />
</rdf:Bag>
</bqbiol:isDescribedBy>
<bqbiol:isDescribedBy>
<rdf:Bag>
<rdf:li rdf:resource="urn:miriam:hgnc.symbol:FGFR1" />
</rdf:Bag>
</bqbiol:isDescribedBy>
<bqbiol:isDescribedBy>
<rdf:Bag>
<rdf:li rdf:resource="urn:miriam:hgnc:3688" />
</rdf:Bag>
</bqbiol:isDescribedBy>
<bqbiol:isDescribedBy>
<rdf:Bag>
<rdf:li rdf:resource="urn:miriam:ncbigene:2260" />
</rdf:Bag>
</bqbiol:isDescribedBy>
<bqbiol:isDescribedBy>
<rdf:Bag>
<rdf:li rdf:resource="urn:miriam:uniprot:P11362" />
</rdf:Bag>
</bqbiol:isDescribedBy>
<bqbiol:isDescribedBy>
<rdf:Bag>
<rdf:li rdf:resource="urn:miriam:ensembl:ENSG00000077782" />
</rdf:Bag>
</bqbiol:isDescribedBy>
<bqbiol:isDescribedBy>
<rdf:Bag>
<rdf:li rdf:resource="urn:miriam:pubmed:17134501" />
</rdf:Bag>
</bqbiol:isDescribedBy>
<bqbiol:isDescribedBy>
<rdf:Bag>
<rdf:li rdf:resource="urn:miriam:uniprot:P05230" />
</rdf:Bag>
</bqbiol:isDescribedBy>
<bqbiol:isDescribedBy>
<rdf:Bag>
<rdf:li rdf:resource="urn:miriam:hgnc:3665" />
</rdf:Bag>
</bqbiol:isDescribedBy>
<bqbiol:isDescribedBy>
<rdf:Bag>
<rdf:li rdf:resource="urn:miriam:refseq:NM_000800" />
</rdf:Bag>
</bqbiol:isDescribedBy>
<bqbiol:isDescribedBy>
<rdf:Bag>
<rdf:li rdf:resource="urn:miriam:ensembl:ENSG00000113578" />
</rdf:Bag>
</bqbiol:isDescribedBy>
<bqbiol:isDescribedBy>
<rdf:Bag>
<rdf:li rdf:resource="urn:miriam:pubmed:18205922" />
</rdf:Bag>
</bqbiol:isDescribedBy>
<bqbiol:isDescribedBy>
<rdf:Bag>
<rdf:li rdf:resource="urn:miriam:hgnc.symbol:FGF1" />
</rdf:Bag>
</bqbiol:isDescribedBy>
<bqbiol:isDescribedBy>
<rdf:Bag>
<rdf:li rdf:resource="urn:miriam:ncbigene:2246" />
</rdf:Bag>
</bqbiol:isDescribedBy>
<bqbiol:isDescribedBy>
<rdf:Bag>
<rdf:li rdf:resource="urn:miriam:refseq:NM_001174063" />
</rdf:Bag>
</bqbiol:isDescribedBy>
<bqbiol:isDescribedBy>
<rdf:Bag>
<rdf:li rdf:resource="urn:miriam:hgnc.symbol:FGFR1" />
</rdf:Bag>
</bqbiol:isDescribedBy>
<bqbiol:isDescribedBy>
<rdf:Bag>
<rdf:li rdf:resource="urn:miriam:hgnc:3688" />
</rdf:Bag>
</bqbiol:isDescribedBy>
<bqbiol:isDescribedBy>
<rdf:Bag>
<rdf:li rdf:resource="urn:miriam:ncbigene:2260" />
</rdf:Bag>
</bqbiol:isDescribedBy>
<bqbiol:isDescribedBy>
<rdf:Bag>
<rdf:li rdf:resource="urn:miriam:uniprot:P11362" />
</rdf:Bag>
</bqbiol:isDescribedBy>
<bqbiol:isDescribedBy>
<rdf:Bag>
<rdf:li rdf:resource="urn:miriam:ensembl:ENSG00000077782" />
</rdf:Bag>
</bqbiol:isDescribedBy>
<bqbiol:isDescribedBy>
<rdf:Bag>
<rdf:li rdf:resource="urn:miriam:pubmed:8651984" />
</rdf:Bag>
</bqbiol:isDescribedBy>
<bqbiol:isDescribedBy>
<rdf:Bag>
<rdf:li rdf:resource="urn:miriam:pubmed:16893535" />
</rdf:Bag>
</bqbiol:isDescribedBy>
<bqbiol:isDescribedBy><rdf:Bag><rdf:li rdf:resource="urn:casq:function:FGF1" /></rdf:Bag></bqbiol:isDescribedBy><bqbiol:isDescribedBy><rdf:Bag><rdf:li rdf:resource="urn:casq:cdid:s_id_csa39" /></rdf:Bag></bqbiol:isDescribedBy></rdf:Description>
</rdf:RDF>
</annotation></qual:qualitativeSpecies><qual:qualitativeSpecies qual:compartment="comp1" qual:constant="false" qual:id="csa63" qual:maxLevel="1" qual:name="CXCR4/CXCL12_complex"><annotation><rdf:RDF>
<rdf:Description rdf:about="#">
<bqbiol:isDescribedBy>
<rdf:Bag>
<rdf:li rdf:resource="urn:miriam:pubmed:19884985" />
</rdf:Bag>
</bqbiol:isDescribedBy>
<bqbiol:isDescribedBy>
<rdf:Bag>
<rdf:li rdf:resource="urn:miriam:uniprot:P48061" />
</rdf:Bag>
</bqbiol:isDescribedBy>
<bqbiol:isDescribedBy>
<rdf:Bag>
<rdf:li rdf:resource="urn:miriam:ensembl:ENSG00000107562" />
</rdf:Bag>
</bqbiol:isDescribedBy>
<bqbiol:isDescribedBy>
<rdf:Bag>
<rdf:li rdf:resource="urn:miriam:refseq:NM_000609" />
</rdf:Bag>
</bqbiol:isDescribedBy>
<bqbiol:isDescribedBy>
<rdf:Bag>
<rdf:li rdf:resource="urn:miriam:hgnc:10672" />
</rdf:Bag>
</bqbiol:isDescribedBy>
<bqbiol:isDescribedBy>
<rdf:Bag>
<rdf:li rdf:resource="urn:miriam:ncbigene:6387" />
</rdf:Bag>
</bqbiol:isDescribedBy>
<bqbiol:isDescribedBy>
<rdf:Bag>
<rdf:li rdf:resource="urn:miriam:hgnc.symbol:CXCL12" />
</rdf:Bag>
</bqbiol:isDescribedBy>
<bqbiol:isDescribedBy>
<rdf:Bag>
<rdf:li rdf:resource="urn:miriam:pubmed:19884985" />
</rdf:Bag>
</bqbiol:isDescribedBy>
<bqbiol:isDescribedBy>
<rdf:Bag>
<rdf:li rdf:resource="urn:miriam:refseq:NM_001008540" />
</rdf:Bag>
</bqbiol:isDescribedBy>
<bqbiol:isDescribedBy>
<rdf:Bag>
<rdf:li rdf:resource="urn:miriam:ensembl:ENSG00000121966" />
</rdf:Bag>
</bqbiol:isDescribedBy>
<bqbiol:isDescribedBy>
<rdf:Bag>
<rdf:li rdf:resource="urn:miriam:hgnc:2561" />
</rdf:Bag>
</bqbiol:isDescribedBy>
<bqbiol:isDescribedBy>
<rdf:Bag>
<rdf:li rdf:resource="urn:miriam:ncbigene:7852" />
</rdf:Bag>
</bqbiol:isDescribedBy>
<bqbiol:isDescribedBy>
<rdf:Bag>
<rdf:li rdf:resource="urn:miriam:uniprot:P61073" />
</rdf:Bag>
</bqbiol:isDescribedBy>
<bqbiol:isDescribedBy>
<rdf:Bag>
<rdf:li rdf:resource="urn:miriam:hgnc.symbol:CXCR4" />
</rdf:Bag>
</bqbiol:isDescribedBy>
<bqbiol:isDescribedBy>
<rdf:Bag>
<rdf:li rdf:resource="urn:miriam:pubmed:19884985" />
</rdf:Bag>
</bqbiol:isDescribedBy>
<bqbiol:isDescribedBy>
<rdf:Bag>
<rdf:li rdf:resource="urn:miriam:refseq:NM_001008540" />
</rdf:Bag>
</bqbiol:isDescribedBy>
<bqbiol:isDescribedBy>
<rdf:Bag>
<rdf:li rdf:resource="urn:miriam:ensembl:ENSG00000121966" />
</rdf:Bag>
</bqbiol:isDescribedBy>
<bqbiol:isDescribedBy>
<rdf:Bag>
<rdf:li rdf:resource="urn:miriam:hgnc:2561" />
</rdf:Bag>
</bqbiol:isDescribedBy>
<bqbiol:isDescribedBy>
<rdf:Bag>
<rdf:li rdf:resource="urn:miriam:pubmed:12905466" />
</rdf:Bag>
</bqbiol:isDescribedBy>
<bqbiol:isDescribedBy>
<rdf:Bag>
<rdf:li rdf:resource="urn:miriam:ncbigene:7852" />
</rdf:Bag>
</bqbiol:isDescribedBy>
<bqbiol:isDescribedBy>
<rdf:Bag>
<rdf:li rdf:resource="urn:miriam:pubmed:19877080" />
</rdf:Bag>
</bqbiol:isDescribedBy>
<bqbiol:isDescribedBy>
<rdf:Bag>
<rdf:li rdf:resource="urn:miriam:uniprot:P61073" />
</rdf:Bag>
</bqbiol:isDescribedBy>
<bqbiol:isDescribedBy>
<rdf:Bag>
<rdf:li rdf:resource="urn:miriam:hgnc.symbol:CXCR4" />
</rdf:Bag>
</bqbiol:isDescribedBy>
<bqbiol:isDescribedBy><rdf:Bag><rdf:li rdf:resource="urn:casq:function:CXCL12" /></rdf:Bag></bqbiol:isDescribedBy><bqbiol:isDescribedBy><rdf:Bag><rdf:li rdf:resource="urn:casq:cdid:s_id_csa63" /></rdf:Bag></bqbiol:isDescribedBy></rdf:Description>
</rdf:RDF>
</annotation></qual:qualitativeSpecies><qual:qualitativeSpecies qual:compartment="comp1" qual:constant="false" qual:id="csa100" qual:maxLevel="1" qual:name="RANK/RANKL_complex"><annotation><rdf:RDF>
<rdf:Description rdf:about="#">
<bqbiol:isDescribedBy>
<rdf:Bag>
<rdf:li rdf:resource="urn:miriam:pubmed:16356770" />
</rdf:Bag>
</bqbiol:isDescribedBy>
<bqbiol:isDescribedBy>
<rdf:Bag>
<rdf:li rdf:resource="urn:miriam:pubmed:25368616" />
</rdf:Bag>
</bqbiol:isDescribedBy>
<bqbiol:isDescribedBy>
<rdf:Bag>
<rdf:li rdf:resource="urn:miriam:pubmed:16356770" />
</rdf:Bag>
</bqbiol:isDescribedBy>
<bqbiol:isDescribedBy>
<rdf:Bag>
<rdf:li rdf:resource="urn:miriam:pubmed:25368616" />
</rdf:Bag>
</bqbiol:isDescribedBy>
<bqbiol:isDescribedBy>
<rdf:Bag>
<rdf:li rdf:resource="urn:miriam:pubmed:22034096" />
</rdf:Bag>
</bqbiol:isDescribedBy>
<bqbiol:isDescribedBy>
<rdf:Bag>
<rdf:li rdf:resource="urn:miriam:pubmed:16356770" />
</rdf:Bag>
</bqbiol:isDescribedBy>
<bqbiol:isDescribedBy>
<rdf:Bag>
<rdf:li rdf:resource="urn:miriam:pubmed:25368616" />
</rdf:Bag>
</bqbiol:isDescribedBy>
<bqbiol:isDescribedBy>
<rdf:Bag>
<rdf:li rdf:resource="urn:miriam:pubmed:22034096" />
</rdf:Bag>
</bqbiol:isDescribedBy>
<bqbiol:isDescribedBy><rdf:Bag><rdf:li rdf:resource="urn:casq:function:RANK" /></rdf:Bag></bqbiol:isDescribedBy><bqbiol:isDescribedBy><rdf:Bag><rdf:li rdf:resource="urn:casq:cdid:s_id_csa100" /></rdf:Bag></bqbiol:isDescribedBy></rdf:Description>
</rdf:RDF>
</annotation></qual:qualitativeSpecies><qual:qualitativeSpecies qual:compartment="comp1" qual:constant="false" qual:id="csa64" qual:maxLevel="1" qual:name="CD72/PTPN6_complex"><annotation><rdf:RDF>
<rdf:Description rdf:about="#">
<bqbiol:isDescribedBy>
<rdf:Bag>
<rdf:li rdf:resource="urn:miriam:uniprot:P29350" />
</rdf:Bag>
</bqbiol:isDescribedBy>
<bqbiol:isDescribedBy>
<rdf:Bag>
<rdf:li rdf:resource="urn:miriam:pubmed:17665400" />
</rdf:Bag>
</bqbiol:isDescribedBy>
<bqbiol:isDescribedBy>
<rdf:Bag>
<rdf:li rdf:resource="urn:miriam:pubmed:12905466" />
</rdf:Bag>
</bqbiol:isDescribedBy>
<bqbiol:isDescribedBy>
<rdf:Bag>
<rdf:li rdf:resource="urn:miriam:hgnc.symbol:PTPN6" />
</rdf:Bag>
</bqbiol:isDescribedBy>
<bqbiol:isDescribedBy>
<rdf:Bag>
<rdf:li rdf:resource="urn:miriam:hgnc:9658" />
</rdf:Bag>
</bqbiol:isDescribedBy>
<bqbiol:isDescribedBy>
<rdf:Bag>
<rdf:li rdf:resource="urn:miriam:ncbigene:5777" />
</rdf:Bag>
</bqbiol:isDescribedBy>
<bqbiol:isDescribedBy>
<rdf:Bag>
<rdf:li rdf:resource="urn:miriam:ensembl:ENSG00000111679" />
</rdf:Bag>
</bqbiol:isDescribedBy>
<bqbiol:isDescribedBy>
<rdf:Bag>
<rdf:li rdf:resource="urn:miriam:refseq:NM_002831" />
</rdf:Bag>
</bqbiol:isDescribedBy>
<bqbiol:isDescribedBy>
<rdf:Bag>
<rdf:li rdf:resource="urn:miriam:pubmed:19884985" />
</rdf:Bag>
</bqbiol:isDescribedBy>
<bqbiol:isDescribedBy>
<rdf:Bag>
<rdf:li rdf:resource="urn:miriam:hgnc.symbol:CD72" />
</rdf:Bag>
</bqbiol:isDescribedBy>
<bqbiol:isDescribedBy>
<rdf:Bag>
<rdf:li rdf:resource="urn:miriam:refseq:NM_001782" />
</rdf:Bag>
</bqbiol:isDescribedBy>
<bqbiol:isDescribedBy>
<rdf:Bag>
<rdf:li rdf:resource="urn:miriam:uniprot:P21854" />
</rdf:Bag>
</bqbiol:isDescribedBy>
<bqbiol:isDescribedBy>
<rdf:Bag>
<rdf:li rdf:resource="urn:miriam:ensembl:ENSG00000137101" />
</rdf:Bag>
</bqbiol:isDescribedBy>
<bqbiol:isDescribedBy>
<rdf:Bag>
<rdf:li rdf:resource="urn:miriam:hgnc:1696" />
</rdf:Bag>
</bqbiol:isDescribedBy>
<bqbiol:isDescribedBy>
<rdf:Bag>
<rdf:li rdf:resource="urn:miriam:ncbigene:971" />
</rdf:Bag>
</bqbiol:isDescribedBy>
<bqbiol:isDescribedBy>
<rdf:Bag>
<rdf:li rdf:resource="urn:miriam:pubmed:7683586" />
</rdf:Bag>
</bqbiol:isDescribedBy>
<bqbiol:isDescribedBy>
<rdf:Bag>
<rdf:li rdf:resource="urn:miriam:pubmed:19884985" />
</rdf:Bag>
</bqbiol:isDescribedBy>
<bqbiol:isDescribedBy>
<rdf:Bag>
<rdf:li rdf:resource="urn:miriam:hgnc.symbol:CD72" />
</rdf:Bag>
</bqbiol:isDescribedBy>
<bqbiol:isDescribedBy>
<rdf:Bag>
<rdf:li rdf:resource="urn:miriam:refseq:NM_001782" />
</rdf:Bag>
</bqbiol:isDescribedBy>
<bqbiol:isDescribedBy>
<rdf:Bag>
<rdf:li rdf:resource="urn:miriam:uniprot:P21854" />
</rdf:Bag>
</bqbiol:isDescribedBy>
<bqbiol:isDescribedBy>
<rdf:Bag>
<rdf:li rdf:resource="urn:miriam:ensembl:ENSG00000137101" />
</rdf:Bag>
</bqbiol:isDescribedBy>
<bqbiol:isDescribedBy>
<rdf:Bag>
<rdf:li rdf:resource="urn:miriam:hgnc:1696" />
</rdf:Bag>
</bqbiol:isDescribedBy>
<bqbiol:isDescribedBy>
<rdf:Bag>
<rdf:li rdf:resource="urn:miriam:ncbigene:971" />
</rdf:Bag>
</bqbiol:isDescribedBy>
<bqbiol:isDescribedBy>
<rdf:Bag>
<rdf:li rdf:resource="urn:miriam:pubmed:7683586" />
</rdf:Bag>
</bqbiol:isDescribedBy>
<bqbiol:isDescribedBy><rdf:Bag><rdf:li rdf:resource="urn:casq:function:PTPN6" /></rdf:Bag></bqbiol:isDescribedBy><bqbiol:isDescribedBy><rdf:Bag><rdf:li rdf:resource="urn:casq:cdid:s_id_csa64" /></rdf:Bag></bqbiol:isDescribedBy></rdf:Description>
</rdf:RDF>
</annotation></qual:qualitativeSpecies><qual:qualitativeSpecies qual:compartment="comp1" qual:constant="false" qual:id="csa50" qual:maxLevel="1" qual:name="TNF/TNFRSF1A,B_complex"><annotation><rdf:RDF>
<rdf:Description rdf:about="#">
<bqbiol:isDescribedBy>
<rdf:Bag>
<rdf:li rdf:resource="urn:miriam:pubmed:19290479" />
</rdf:Bag>
</bqbiol:isDescribedBy>
<bqbiol:isDescribedBy>
<rdf:Bag>
<rdf:li rdf:resource="urn:miriam:pubmed:19290479" />
</rdf:Bag>
</bqbiol:isDescribedBy>
<bqbiol:isDescribedBy>
<rdf:Bag>
<rdf:li rdf:resource="urn:miriam:pubmed:17134501" />
</rdf:Bag>
</bqbiol:isDescribedBy>
<bqbiol:isDescribedBy>
<rdf:Bag>
<rdf:li rdf:resource="urn:miriam:pubmed:18205922" />
</rdf:Bag>
</bqbiol:isDescribedBy>
<bqbiol:isDescribedBy>
<rdf:Bag>
<rdf:li rdf:resource="urn:miriam:refseq:NM_000594" />
</rdf:Bag>
</bqbiol:isDescribedBy>
<bqbiol:isDescribedBy>
<rdf:Bag>
<rdf:li rdf:resource="urn:miriam:hgnc.symbol:TNF" />
</rdf:Bag>
</bqbiol:isDescribedBy>
<bqbiol:isDescribedBy>
<rdf:Bag>
<rdf:li rdf:resource="urn:miriam:uniprot:P01375" />
</rdf:Bag>
</bqbiol:isDescribedBy>
<bqbiol:isDescribedBy>
<rdf:Bag>
<rdf:li rdf:resource="urn:miriam:pubmed:18281366" />
</rdf:Bag>
</bqbiol:isDescribedBy>
<bqbiol:isDescribedBy>
<rdf:Bag>
<rdf:li rdf:resource="urn:miriam:hgnc:11892" />
</rdf:Bag>
</bqbiol:isDescribedBy>
<bqbiol:isDescribedBy>
<rdf:Bag>
<rdf:li rdf:resource="urn:miriam:ncbigene:7124" />
</rdf:Bag>
</bqbiol:isDescribedBy>
<bqbiol:isDescribedBy>
<rdf:Bag>
<rdf:li rdf:resource="urn:miriam:pubmed:19290479" />
</rdf:Bag>
</bqbiol:isDescribedBy>
<bqbiol:isDescribedBy>
<rdf:Bag>
<rdf:li rdf:resource="urn:miriam:pubmed:17134501" />
</rdf:Bag>
</bqbiol:isDescribedBy>
<bqbiol:isDescribedBy>
<rdf:Bag>
<rdf:li rdf:resource="urn:miriam:pubmed:18383392" />
</rdf:Bag>
</bqbiol:isDescribedBy>
<bqbiol:isDescribedBy>
<rdf:Bag>
<rdf:li rdf:resource="urn:miriam:ensembl:ENSG00000232810" />
</rdf:Bag>
</bqbiol:isDescribedBy>
<bqbiol:isDescribedBy>
<rdf:Bag>
<rdf:li rdf:resource="urn:miriam:pubmed:18454843" />
</rdf:Bag>
</bqbiol:isDescribedBy>
<bqbiol:isDescribedBy>
<rdf:Bag>
<rdf:li rdf:resource="urn:miriam:ncbigene:7133" />
</rdf:Bag>
</bqbiol:isDescribedBy>
<bqbiol:isDescribedBy>
<rdf:Bag>
<rdf:li rdf:resource="urn:miriam:refseq:NM_001066" />
</rdf:Bag>
</bqbiol:isDescribedBy>
<bqbiol:isDescribedBy>
<rdf:Bag>
<rdf:li rdf:resource="urn:miriam:uniprot:P20333" />
</rdf:Bag>
</bqbiol:isDescribedBy>
<bqbiol:isDescribedBy>
<rdf:Bag>
<rdf:li rdf:resource="urn:miriam:ensembl:ENSG00000028137" />
</rdf:Bag>
</bqbiol:isDescribedBy>
<bqbiol:isDescribedBy>
<rdf:Bag>
<rdf:li rdf:resource="urn:miriam:hgnc.symbol:TNFRSF1B" />
</rdf:Bag>
</bqbiol:isDescribedBy>
<bqbiol:isDescribedBy>
<rdf:Bag>
<rdf:li rdf:resource="urn:miriam:hgnc:11917" />
</rdf:Bag>
</bqbiol:isDescribedBy>
<bqbiol:isDescribedBy>
<rdf:Bag>
<rdf:li rdf:resource="urn:miriam:pubmed:28150360" />
</rdf:Bag>
</bqbiol:isDescribedBy>
<bqbiol:isDescribedBy>
<rdf:Bag>
<rdf:li rdf:resource="urn:miriam:pubmed:22457216" />
</rdf:Bag>
</bqbiol:isDescribedBy>
<bqbiol:isDescribedBy>
<rdf:Bag>
<rdf:li rdf:resource="urn:miriam:pubmed:20173389" />
</rdf:Bag>
</bqbiol:isDescribedBy>
<bqbiol:isDescribedBy>
<rdf:Bag>
<rdf:li rdf:resource="urn:miriam:pubmed:26008591" />
</rdf:Bag>
</bqbiol:isDescribedBy>
<bqbiol:isDescribedBy>
<rdf:Bag>
<rdf:li rdf:resource="urn:miriam:pubmed:19290479" />
</rdf:Bag>
</bqbiol:isDescribedBy>
<bqbiol:isDescribedBy>
<rdf:Bag>
<rdf:li rdf:resource="urn:miriam:pubmed:17134501" />
</rdf:Bag>
</bqbiol:isDescribedBy>
<bqbiol:isDescribedBy>
<rdf:Bag>
<rdf:li rdf:resource="urn:miriam:pubmed:18205922" />
</rdf:Bag>
</bqbiol:isDescribedBy>
<bqbiol:isDescribedBy>
<rdf:Bag>
<rdf:li rdf:resource="urn:miriam:pubmed:20489699" />
</rdf:Bag>
</bqbiol:isDescribedBy>
<bqbiol:isDescribedBy><rdf:Bag><rdf:li rdf:resource="urn:casq:function:TNF" /></rdf:Bag></bqbiol:isDescribedBy><bqbiol:isDescribedBy><rdf:Bag><rdf:li rdf:resource="urn:casq:cdid:s_id_csa50" /></rdf:Bag></bqbiol:isDescribedBy></rdf:Description>
</rdf:RDF>
</annotation></qual:qualitativeSpecies><qual:qualitativeSpecies qual:compartment="comp1" qual:constant="true" qual:id="sa1370" qual:maxLevel="1" qual:name="TP73_phosphorylated"><annotation><rdf:RDF>
<rdf:Description rdf:about="#">
<bqbiol:isDescribedBy>
<rdf:Bag>
<rdf:li rdf:resource="urn:miriam:ncbigene:7161" />
</rdf:Bag>
</bqbiol:isDescribedBy>
<bqbiol:isDescribedBy>
<rdf:Bag>
<rdf:li rdf:resource="urn:miriam:hgnc:12003" />
</rdf:Bag>
</bqbiol:isDescribedBy>
<bqbiol:isDescribedBy>
<rdf:Bag>
<rdf:li rdf:resource="urn:miriam:pubmed:24619558" />
</rdf:Bag>
</bqbiol:isDescribedBy>
<bqbiol:isDescribedBy>
<rdf:Bag>
<rdf:li rdf:resource="urn:miriam:ensembl:ENSG00000078900" />
</rdf:Bag>
</bqbiol:isDescribedBy>
<bqbiol:isDescribedBy>
<rdf:Bag>
<rdf:li rdf:resource="urn:miriam:uniprot:O15350" />
</rdf:Bag>
</bqbiol:isDescribedBy>
<bqbiol:isDescribedBy>
<rdf:Bag>
<rdf:li rdf:resource="urn:miriam:pubmed:19290479" />
</rdf:Bag>
</bqbiol:isDescribedBy>
<bqbiol:isDescribedBy>
<rdf:Bag>
<rdf:li rdf:resource="urn:miriam:hgnc.symbol:TP73" />
</rdf:Bag>
</bqbiol:isDescribedBy>
<bqbiol:isDescribedBy>
<rdf:Bag>
<rdf:li rdf:resource="urn:miriam:refseq:NM_005427" />
</rdf:Bag>
</bqbiol:isDescribedBy>
<bqbiol:isDescribedBy>
<rdf:Bag>
<rdf:li rdf:resource="urn:miriam:ncbigene:7161" />
</rdf:Bag>
</bqbiol:isDescribedBy>
<bqbiol:isDescribedBy>
<rdf:Bag>
<rdf:li rdf:resource="urn:miriam:hgnc:12003" />
</rdf:Bag>
</bqbiol:isDescribedBy>
<bqbiol:isDescribedBy>
<rdf:Bag>
<rdf:li rdf:resource="urn:miriam:pubmed:24619558" />
</rdf:Bag>
</bqbiol:isDescribedBy>
<bqbiol:isDescribedBy>
<rdf:Bag>
<rdf:li rdf:resource="urn:miriam:ensembl:ENSG00000078900" />
</rdf:Bag>
</bqbiol:isDescribedBy>
<bqbiol:isDescribedBy>
<rdf:Bag>
<rdf:li rdf:resource="urn:miriam:uniprot:O15350" />
</rdf:Bag>
</bqbiol:isDescribedBy>
<bqbiol:isDescribedBy>
<rdf:Bag>
<rdf:li rdf:resource="urn:miriam:pubmed:19290479" />
</rdf:Bag>
</bqbiol:isDescribedBy>
<bqbiol:isDescribedBy>
<rdf:Bag>
<rdf:li rdf:resource="urn:miriam:hgnc.symbol:TP73" />
</rdf:Bag>
</bqbiol:isDescribedBy>
<bqbiol:isDescribedBy>
<rdf:Bag>
<rdf:li rdf:resource="urn:miriam:refseq:NM_005427" />
</rdf:Bag>
</bqbiol:isDescribedBy>
<bqbiol:isDescribedBy>
<rdf:Bag>
<rdf:li rdf:resource="urn:miriam:ncbigene:7161" />
</rdf:Bag>
</bqbiol:isDescribedBy>
<bqbiol:isDescribedBy>
<rdf:Bag>
<rdf:li rdf:resource="urn:miriam:hgnc:12003" />
</rdf:Bag>
</bqbiol:isDescribedBy>
<bqbiol:isDescribedBy>
<rdf:Bag>
<rdf:li rdf:resource="urn:miriam:pubmed:24619558" />
</rdf:Bag>
</bqbiol:isDescribedBy>
<bqbiol:isDescribedBy>
<rdf:Bag>
<rdf:li rdf:resource="urn:miriam:ensembl:ENSG00000078900" />
</rdf:Bag>
</bqbiol:isDescribedBy>
<bqbiol:isDescribedBy>
<rdf:Bag>
<rdf:li rdf:resource="urn:miriam:uniprot:O15350" />
</rdf:Bag>
</bqbiol:isDescribedBy>
<bqbiol:isDescribedBy>
<rdf:Bag>
<rdf:li rdf:resource="urn:miriam:pubmed:19290479" />
</rdf:Bag>
</bqbiol:isDescribedBy>
<bqbiol:isDescribedBy>
<rdf:Bag>
<rdf:li rdf:resource="urn:miriam:hgnc.symbol:TP73" />
</rdf:Bag>
</bqbiol:isDescribedBy>
<bqbiol:isDescribedBy>
<rdf:Bag>
<rdf:li rdf:resource="urn:miriam:refseq:NM_005427" />
</rdf:Bag>
</bqbiol:isDescribedBy>
<bqbiol:isDescribedBy><rdf:Bag><rdf:li rdf:resource="urn:casq:function:TP73_phosphorylated" /></rdf:Bag></bqbiol:isDescribedBy><bqbiol:isDescribedBy><rdf:Bag><rdf:li rdf:resource="urn:casq:cdid:s_id_sa1370" /></rdf:Bag></bqbiol:isDescribedBy></rdf:Description>
</rdf:RDF>
</annotation></qual:qualitativeSpecies><qual:qualitativeSpecies qual:compartment="comp1" qual:constant="true" qual:id="sa1694" qual:maxLevel="1" qual:name="RANK"><annotation><rdf:RDF>
<rdf:Description rdf:about="#">
<bqbiol:isDescribedBy>
<rdf:Bag>
<rdf:li rdf:resource="urn:miriam:pubmed:16356770" />
</rdf:Bag>
</bqbiol:isDescribedBy>
<bqbiol:isDescribedBy>
<rdf:Bag>
<rdf:li rdf:resource="urn:miriam:pubmed:25368616" />
</rdf:Bag>
</bqbiol:isDescribedBy>
<bqbiol:isDescribedBy><rdf:Bag><rdf:li rdf:resource="urn:casq:function:RANK" /></rdf:Bag></bqbiol:isDescribedBy><bqbiol:isDescribedBy><rdf:Bag><rdf:li rdf:resource="urn:casq:cdid:s_id_sa1694" /></rdf:Bag></bqbiol:isDescribedBy></rdf:Description>
</rdf:RDF>
</annotation></qual:qualitativeSpecies><qual:qualitativeSpecies qual:compartment="comp1" qual:constant="true" qual:id="sa845" qual:maxLevel="1" qual:name="GNB1"><annotation><rdf:RDF>
<rdf:Description rdf:about="#">
<bqbiol:isDescribedBy>
<rdf:Bag>
<rdf:li rdf:resource="urn:miriam:pubmed:19710928" />
</rdf:Bag>
</bqbiol:isDescribedBy>
<bqbiol:isDescribedBy>
<rdf:Bag>
<rdf:li rdf:resource="urn:miriam:hgnc:4396" />
</rdf:Bag>
</bqbiol:isDescribedBy>
<bqbiol:isDescribedBy>
<rdf:Bag>
<rdf:li rdf:resource="urn:miriam:hgnc.symbol:GNB1" />
</rdf:Bag>
</bqbiol:isDescribedBy>
<bqbiol:isDescribedBy>
<rdf:Bag>
<rdf:li rdf:resource="urn:miriam:ensembl:ENSG00000078369" />
</rdf:Bag>
</bqbiol:isDescribedBy>
<bqbiol:isDescribedBy>
<rdf:Bag>
<rdf:li rdf:resource="urn:miriam:ncbigene:2782" />
</rdf:Bag>
</bqbiol:isDescribedBy>
<bqbiol:isDescribedBy>
<rdf:Bag>
<rdf:li rdf:resource="urn:miriam:refseq:NM_002074" />
</rdf:Bag>
</bqbiol:isDescribedBy>
<bqbiol:isDescribedBy>
<rdf:Bag>
<rdf:li rdf:resource="urn:miriam:uniprot:P62873" />
</rdf:Bag>
</bqbiol:isDescribedBy>
<bqbiol:isDescribedBy><rdf:Bag><rdf:li rdf:resource="urn:casq:function:GNB1" /></rdf:Bag></bqbiol:isDescribedBy><bqbiol:isDescribedBy><rdf:Bag><rdf:li rdf:resource="urn:casq:cdid:s_id_sa845" /></rdf:Bag></bqbiol:isDescribedBy></rdf:Description>
</rdf:RDF>
</annotation></qual:qualitativeSpecies><qual:qualitativeSpecies qual:compartment="comp1" qual:constant="true" qual:id="sa922" qual:maxLevel="1" qual:name="CD28"><annotation><rdf:RDF>
<rdf:Description rdf:about="#">
<bqbiol:isDescribedBy>
<rdf:Bag>
<rdf:li rdf:resource="urn:miriam:refseq:NM_006139" />
</rdf:Bag>
</bqbiol:isDescribedBy>
<bqbiol:isDescribedBy>
<rdf:Bag>
<rdf:li rdf:resource="urn:miriam:pubmed:7503950" />
</rdf:Bag>
</bqbiol:isDescribedBy>
<bqbiol:isDescribedBy>
<rdf:Bag>
<rdf:li rdf:resource="urn:miriam:hgnc.symbol:CD28" />
</rdf:Bag>
</bqbiol:isDescribedBy>
<bqbiol:isDescribedBy>
<rdf:Bag>
<rdf:li rdf:resource="urn:miriam:ncbigene:940" />
</rdf:Bag>
</bqbiol:isDescribedBy>
<bqbiol:isDescribedBy>
<rdf:Bag>
<rdf:li rdf:resource="urn:miriam:pubmed:18629129" />
</rdf:Bag>
</bqbiol:isDescribedBy>
<bqbiol:isDescribedBy>
<rdf:Bag>
<rdf:li rdf:resource="urn:miriam:hgnc:1653" />
</rdf:Bag>
</bqbiol:isDescribedBy>
<bqbiol:isDescribedBy>
<rdf:Bag>
<rdf:li rdf:resource="urn:miriam:uniprot:P10747" />
</rdf:Bag>
</bqbiol:isDescribedBy>
<bqbiol:isDescribedBy>
<rdf:Bag>
<rdf:li rdf:resource="urn:miriam:ensembl:ENSG00000178562" />
</rdf:Bag>
</bqbiol:isDescribedBy>
<bqbiol:isDescribedBy><rdf:Bag><rdf:li rdf:resource="urn:casq:function:CD28" /></rdf:Bag></bqbiol:isDescribedBy><bqbiol:isDescribedBy><rdf:Bag><rdf:li rdf:resource="urn:casq:cdid:s_id_sa922" /></rdf:Bag></bqbiol:isDescribedBy></rdf:Description>
</rdf:RDF>
</annotation></qual:qualitativeSpecies><qual:qualitativeSpecies qual:compartment="comp1" qual:constant="false" qual:id="sa1734" qual:maxLevel="1" qual:name="TYK2_phosphorylated"><annotation><rdf:RDF>
<rdf:Description rdf:about="#">
<bqbiol:isDescribedBy>
<rdf:Bag>
<rdf:li rdf:resource="urn:miriam:refseq:NM_003331" />
</rdf:Bag>
</bqbiol:isDescribedBy>
<bqbiol:isDescribedBy>
<rdf:Bag>
<rdf:li rdf:resource="urn:miriam:ncbigene:7297" />
</rdf:Bag>
</bqbiol:isDescribedBy>
<bqbiol:isDescribedBy>
<rdf:Bag>
<rdf:li rdf:resource="urn:miriam:ensembl:ENSG00000105397" />
</rdf:Bag>
</bqbiol:isDescribedBy>
<bqbiol:isDescribedBy>
<rdf:Bag>
<rdf:li rdf:resource="urn:miriam:hgnc.symbol:TYK2" />
</rdf:Bag>
</bqbiol:isDescribedBy>
<bqbiol:isDescribedBy>
<rdf:Bag>
<rdf:li rdf:resource="urn:miriam:pubmed:25849893" />
</rdf:Bag>
</bqbiol:isDescribedBy>
<bqbiol:isDescribedBy>
<rdf:Bag>
<rdf:li rdf:resource="urn:miriam:hgnc:12440" />
</rdf:Bag>
</bqbiol:isDescribedBy>
<bqbiol:isDescribedBy>
<rdf:Bag>
<rdf:li rdf:resource="urn:miriam:uniprot:P29597" />
</rdf:Bag>
</bqbiol:isDescribedBy>
<bqbiol:isDescribedBy>
<rdf:Bag>
<rdf:li rdf:resource="urn:miriam:refseq:NM_003331" />
</rdf:Bag>
</bqbiol:isDescribedBy>
<bqbiol:isDescribedBy>
<rdf:Bag>
<rdf:li rdf:resource="urn:miriam:ncbigene:7297" />
</rdf:Bag>
</bqbiol:isDescribedBy>
<bqbiol:isDescribedBy>
<rdf:Bag>
<rdf:li rdf:resource="urn:miriam:ensembl:ENSG00000105397" />
</rdf:Bag>
</bqbiol:isDescribedBy>
<bqbiol:isDescribedBy>
<rdf:Bag>
<rdf:li rdf:resource="urn:miriam:hgnc.symbol:TYK2" />
</rdf:Bag>
</bqbiol:isDescribedBy>
<bqbiol:isDescribedBy>
<rdf:Bag>
<rdf:li rdf:resource="urn:miriam:pubmed:25849893" />
</rdf:Bag>
</bqbiol:isDescribedBy>
<bqbiol:isDescribedBy>
<rdf:Bag>
<rdf:li rdf:resource="urn:miriam:hgnc:12440" />
</rdf:Bag>
</bqbiol:isDescribedBy>
<bqbiol:isDescribedBy>
<rdf:Bag>
<rdf:li rdf:resource="urn:miriam:uniprot:P29597" />
</rdf:Bag>
</bqbiol:isDescribedBy>
<bqbiol:isDescribedBy><rdf:Bag><rdf:li rdf:resource="urn:casq:function:IFNA1_slash_IFNB1_slash_IFNAR1_slash_IFNAR2_complex" /></rdf:Bag></bqbiol:isDescribedBy><bqbiol:isDescribedBy><rdf:Bag><rdf:li rdf:resource="urn:casq:cdid:s_id_sa1734" /></rdf:Bag></bqbiol:isDescribedBy></rdf:Description>
</rdf:RDF>
</annotation></qual:qualitativeSpecies><qual:qualitativeSpecies qual:compartment="comp1" qual:constant="true" qual:id="sa183" qual:maxLevel="1" qual:name="NRF1"><annotation><rdf:RDF>
<rdf:Description rdf:about="#">
<bqbiol:isDescribedBy>
<rdf:Bag>
<rdf:li rdf:resource="urn:miriam:hgnc:7996" />
</rdf:Bag>
</bqbiol:isDescribedBy>
<bqbiol:isDescribedBy>
<rdf:Bag>
<rdf:li rdf:resource="urn:miriam:hgnc.symbol:NRF1" />
</rdf:Bag>
</bqbiol:isDescribedBy>
<bqbiol:isDescribedBy>
<rdf:Bag>
<rdf:li rdf:resource="urn:miriam:ncbigene:4899" />
</rdf:Bag>
</bqbiol:isDescribedBy>
<bqbiol:isDescribedBy>
<rdf:Bag>
<rdf:li rdf:resource="urn:miriam:pubmed:18629129" />
</rdf:Bag>
</bqbiol:isDescribedBy>
<bqbiol:isDescribedBy>
<rdf:Bag>
<rdf:li rdf:resource="urn:miriam:refseq:NM_001040110" />
</rdf:Bag>
</bqbiol:isDescribedBy>
<bqbiol:isDescribedBy>
<rdf:Bag>
<rdf:li rdf:resource="urn:miriam:uniprot:Q16656" />
</rdf:Bag>
</bqbiol:isDescribedBy>
<bqbiol:isDescribedBy>
<rdf:Bag>
<rdf:li rdf:resource="urn:miriam:ensembl:ENSG00000106459" />
</rdf:Bag>
</bqbiol:isDescribedBy>
<bqbiol:isDescribedBy>
<rdf:Bag>
<rdf:li rdf:resource="urn:miriam:hgnc:7996" />
</rdf:Bag>
</bqbiol:isDescribedBy>
<bqbiol:isDescribedBy>
<rdf:Bag>
<rdf:li rdf:resource="urn:miriam:hgnc.symbol:NRF1" />
</rdf:Bag>
</bqbiol:isDescribedBy>
<bqbiol:isDescribedBy>
<rdf:Bag>
<rdf:li rdf:resource="urn:miriam:ncbigene:4899" />
</rdf:Bag>
</bqbiol:isDescribedBy>
<bqbiol:isDescribedBy>
<rdf:Bag>
<rdf:li rdf:resource="urn:miriam:pubmed:18629129" />
</rdf:Bag>
</bqbiol:isDescribedBy>
<bqbiol:isDescribedBy>
<rdf:Bag>
<rdf:li rdf:resource="urn:miriam:refseq:NM_001040110" />
</rdf:Bag>
</bqbiol:isDescribedBy>
<bqbiol:isDescribedBy>
<rdf:Bag>
<rdf:li rdf:resource="urn:miriam:uniprot:Q16656" />
</rdf:Bag>
</bqbiol:isDescribedBy>
<bqbiol:isDescribedBy>
<rdf:Bag>
<rdf:li rdf:resource="urn:miriam:ensembl:ENSG00000106459" />
</rdf:Bag>
</bqbiol:isDescribedBy>
<bqbiol:isDescribedBy><rdf:Bag><rdf:li rdf:resource="urn:casq:function:NRF1" /></rdf:Bag></bqbiol:isDescribedBy><bqbiol:isDescribedBy><rdf:Bag><rdf:li rdf:resource="urn:casq:cdid:s_id_sa183" /></rdf:Bag></bqbiol:isDescribedBy></rdf:Description>
</rdf:RDF>
</annotation></qual:qualitativeSpecies><qual:qualitativeSpecies qual:compartment="comp1" qual:constant="false" qual:id="sa1796" qual:maxLevel="1" qual:name="SYK"><annotation><rdf:RDF>
<rdf:Description rdf:about="#">
<bqbiol:isDescribedBy>
<rdf:Bag>
<rdf:li rdf:resource="urn:miriam:ensembl:ENSG00000165025" />
</rdf:Bag>
</bqbiol:isDescribedBy>
<bqbiol:isDescribedBy>
<rdf:Bag>
<rdf:li rdf:resource="urn:miriam:refseq:NM_001135052" />
</rdf:Bag>
</bqbiol:isDescribedBy>
<bqbiol:isDescribedBy>
<rdf:Bag>
<rdf:li rdf:resource="urn:miriam:pubmed:18447591" />
</rdf:Bag>
</bqbiol:isDescribedBy>
<bqbiol:isDescribedBy>
<rdf:Bag>
<rdf:li rdf:resource="urn:miriam:pubmed:23055694" />
</rdf:Bag>
</bqbiol:isDescribedBy>
<bqbiol:isDescribedBy>
<rdf:Bag>
<rdf:li rdf:resource="urn:miriam:uniprot:P43405" />
</rdf:Bag>
</bqbiol:isDescribedBy>
<bqbiol:isDescribedBy>
<rdf:Bag>
<rdf:li rdf:resource="urn:miriam:hgnc.symbol:SYK" />
</rdf:Bag>
</bqbiol:isDescribedBy>
<bqbiol:isDescribedBy>
<rdf:Bag>
<rdf:li rdf:resource="urn:miriam:ncbigene:6850" />
</rdf:Bag>
</bqbiol:isDescribedBy>
<bqbiol:isDescribedBy>
<rdf:Bag>
<rdf:li rdf:resource="urn:miriam:hgnc:11491" />
</rdf:Bag>
</bqbiol:isDescribedBy>
<bqbiol:isDescribedBy>
<rdf:Bag>
<rdf:li rdf:resource="urn:miriam:ensembl:ENSG00000165025" />
</rdf:Bag>
</bqbiol:isDescribedBy>
<bqbiol:isDescribedBy>
<rdf:Bag>
<rdf:li rdf:resource="urn:miriam:refseq:NM_001135052" />
</rdf:Bag>
</bqbiol:isDescribedBy>
<bqbiol:isDescribedBy>
<rdf:Bag>
<rdf:li rdf:resource="urn:miriam:pubmed:18447591" />
</rdf:Bag>
</bqbiol:isDescribedBy>
<bqbiol:isDescribedBy>
<rdf:Bag>
<rdf:li rdf:resource="urn:miriam:pubmed:23055694" />
</rdf:Bag>
</bqbiol:isDescribedBy>
<bqbiol:isDescribedBy>
<rdf:Bag>
<rdf:li rdf:resource="urn:miriam:uniprot:P43405" />
</rdf:Bag>
</bqbiol:isDescribedBy>
<bqbiol:isDescribedBy>
<rdf:Bag>
<rdf:li rdf:resource="urn:miriam:hgnc.symbol:SYK" />
</rdf:Bag>
</bqbiol:isDescribedBy>
<bqbiol:isDescribedBy>
<rdf:Bag>
<rdf:li rdf:resource="urn:miriam:ncbigene:6850" />
</rdf:Bag>
</bqbiol:isDescribedBy>
<bqbiol:isDescribedBy>
<rdf:Bag>
<rdf:li rdf:resource="urn:miriam:hgnc:11491" />
</rdf:Bag>
</bqbiol:isDescribedBy>
<bqbiol:isDescribedBy><rdf:Bag><rdf:li rdf:resource="urn:casq:function:ITAM" /></rdf:Bag></bqbiol:isDescribedBy><bqbiol:isDescribedBy><rdf:Bag><rdf:li rdf:resource="urn:casq:cdid:s_id_sa1796" /></rdf:Bag></bqbiol:isDescribedBy></rdf:Description>
</rdf:RDF>
</annotation></qual:qualitativeSpecies><qual:qualitativeSpecies qual:compartment="comp1" qual:constant="false" qual:id="sa874" qual:maxLevel="1" qual:name="LCP2"><annotation><rdf:RDF>
<rdf:Description rdf:about="#">
<bqbiol:isDescribedBy>
<rdf:Bag>
<rdf:li rdf:resource="urn:miriam:pubmed:19710928" />
</rdf:Bag>
</bqbiol:isDescribedBy>
<bqbiol:isDescribedBy>
<rdf:Bag>
<rdf:li rdf:resource="urn:miriam:ensembl:ENSG00000043462" />
</rdf:Bag>
</bqbiol:isDescribedBy>
<bqbiol:isDescribedBy>
<rdf:Bag>
<rdf:li rdf:resource="urn:miriam:refseq:NM_005565" />
</rdf:Bag>
</bqbiol:isDescribedBy>
<bqbiol:isDescribedBy>
<rdf:Bag>
<rdf:li rdf:resource="urn:miriam:ncbigene:3937" />
</rdf:Bag>
</bqbiol:isDescribedBy>
<bqbiol:isDescribedBy>
<rdf:Bag>
<rdf:li rdf:resource="urn:miriam:hgnc:6529" />
</rdf:Bag>
</bqbiol:isDescribedBy>
<bqbiol:isDescribedBy>
<rdf:Bag>
<rdf:li rdf:resource="urn:miriam:pubmed:17134501" />
</rdf:Bag>
</bqbiol:isDescribedBy>
<bqbiol:isDescribedBy>
<rdf:Bag>
<rdf:li rdf:resource="urn:miriam:uniprot:Q13094" />
</rdf:Bag>
</bqbiol:isDescribedBy>
<bqbiol:isDescribedBy>
<rdf:Bag>
<rdf:li rdf:resource="urn:miriam:hgnc.symbol:LCP2" />
</rdf:Bag>
</bqbiol:isDescribedBy>
<bqbiol:isDescribedBy><rdf:Bag><rdf:li rdf:resource="urn:casq:function:LCP2_phosphorylated&amp;!PTPN11_phosphorylated" /></rdf:Bag></bqbiol:isDescribedBy><bqbiol:isDescribedBy><rdf:Bag><rdf:li rdf:resource="urn:casq:cdid:s_id_sa874" /></rdf:Bag></bqbiol:isDescribedBy></rdf:Description>
</rdf:RDF>
</annotation></qual:qualitativeSpecies><qual:qualitativeSpecies qual:compartment="comp1" qual:constant="true" qual:id="sa734" qual:maxLevel="1" qual:name="LCK_phosphorylated"><annotation><rdf:RDF>
<rdf:Description rdf:about="#">
<bqbiol:isDescribedBy>
<rdf:Bag>
<rdf:li rdf:resource="urn:miriam:ncbigene:3932" />
</rdf:Bag>
</bqbiol:isDescribedBy>
<bqbiol:isDescribedBy>
<rdf:Bag>
<rdf:li rdf:resource="urn:miriam:ensembl:ENSG00000182866" />
</rdf:Bag>
</bqbiol:isDescribedBy>
<bqbiol:isDescribedBy>
<rdf:Bag>
<rdf:li rdf:resource="urn:miriam:pubmed:17665400" />
</rdf:Bag>
</bqbiol:isDescribedBy>
<bqbiol:isDescribedBy>
<rdf:Bag>
<rdf:li rdf:resource="urn:miriam:refseq:NM_005356" />
</rdf:Bag>
</bqbiol:isDescribedBy>
<bqbiol:isDescribedBy>
<rdf:Bag>
<rdf:li rdf:resource="urn:miriam:hgnc:6524" />
</rdf:Bag>
</bqbiol:isDescribedBy>
<bqbiol:isDescribedBy>
<rdf:Bag>
<rdf:li rdf:resource="urn:miriam:uniprot:P06239" />
</rdf:Bag>
</bqbiol:isDescribedBy>
<bqbiol:isDescribedBy>
<rdf:Bag>
<rdf:li rdf:resource="urn:miriam:hgnc.symbol:LCK" />
</rdf:Bag>
</bqbiol:isDescribedBy>
<bqbiol:isDescribedBy>
<rdf:Bag>
<rdf:li rdf:resource="urn:miriam:pubmed:17134501" />
</rdf:Bag>
</bqbiol:isDescribedBy>
<bqbiol:isDescribedBy><rdf:Bag><rdf:li rdf:resource="urn:casq:function:LCK_phosphorylated" /></rdf:Bag></bqbiol:isDescribedBy><bqbiol:isDescribedBy><rdf:Bag><rdf:li rdf:resource="urn:casq:cdid:s_id_sa734" /></rdf:Bag></bqbiol:isDescribedBy></rdf:Description>
</rdf:RDF>
</annotation></qual:qualitativeSpecies><qual:qualitativeSpecies qual:compartment="comp1" qual:constant="true" qual:id="sa731" qual:maxLevel="1" qual:name="CD19"><annotation><rdf:RDF>
<rdf:Description rdf:about="#">
<bqbiol:isDescribedBy>
<rdf:Bag>
<rdf:li rdf:resource="urn:miriam:uniprot:P15391" />
</rdf:Bag>
</bqbiol:isDescribedBy>
<bqbiol:isDescribedBy>
<rdf:Bag>
<rdf:li rdf:resource="urn:miriam:hgnc.symbol:CD19" />
</rdf:Bag>
</bqbiol:isDescribedBy>
<bqbiol:isDescribedBy>
<rdf:Bag>
<rdf:li rdf:resource="urn:miriam:ensembl:ENSG00000177455" />
</rdf:Bag>
</bqbiol:isDescribedBy>
<bqbiol:isDescribedBy>
<rdf:Bag>
<rdf:li rdf:resource="urn:miriam:refseq:NM_001178098" />
</rdf:Bag>
</bqbiol:isDescribedBy>
<bqbiol:isDescribedBy>
<rdf:Bag>
<rdf:li rdf:resource="urn:miriam:pubmed:19798033" />
</rdf:Bag>
</bqbiol:isDescribedBy>
<bqbiol:isDescribedBy>
<rdf:Bag>
<rdf:li rdf:resource="urn:miriam:ncbigene:930" />
</rdf:Bag>
</bqbiol:isDescribedBy>
<bqbiol:isDescribedBy>
<rdf:Bag>
<rdf:li rdf:resource="urn:miriam:hgnc:1633" />
</rdf:Bag>
</bqbiol:isDescribedBy>
<bqbiol:isDescribedBy>
<rdf:Bag>
<rdf:li rdf:resource="urn:miriam:pubmed:17515956" />
</rdf:Bag>
</bqbiol:isDescribedBy>
<bqbiol:isDescribedBy><rdf:Bag><rdf:li rdf:resource="urn:casq:function:CD19" /></rdf:Bag></bqbiol:isDescribedBy><bqbiol:isDescribedBy><rdf:Bag><rdf:li rdf:resource="urn:casq:cdid:s_id_sa731" /></rdf:Bag></bqbiol:isDescribedBy></rdf:Description>
</rdf:RDF>
</annotation></qual:qualitativeSpecies><qual:qualitativeSpecies qual:compartment="comp1" qual:constant="true" qual:id="sa963" qual:maxLevel="1" qual:name="FGF1"><annotation><rdf:RDF>
<rdf:Description rdf:about="#">
<bqbiol:isDescribedBy>
<rdf:Bag>
<rdf:li rdf:resource="urn:miriam:uniprot:P05230" />
</rdf:Bag>
</bqbiol:isDescribedBy>
<bqbiol:isDescribedBy>
<rdf:Bag>
<rdf:li rdf:resource="urn:miriam:hgnc:3665" />
</rdf:Bag>
</bqbiol:isDescribedBy>
<bqbiol:isDescribedBy>
<rdf:Bag>
<rdf:li rdf:resource="urn:miriam:refseq:NM_000800" />
</rdf:Bag>
</bqbiol:isDescribedBy>
<bqbiol:isDescribedBy>
<rdf:Bag>
<rdf:li rdf:resource="urn:miriam:ensembl:ENSG00000113578" />
</rdf:Bag>
</bqbiol:isDescribedBy>
<bqbiol:isDescribedBy>
<rdf:Bag>
<rdf:li rdf:resource="urn:miriam:pubmed:18205922" />
</rdf:Bag>
</bqbiol:isDescribedBy>
<bqbiol:isDescribedBy>
<rdf:Bag>
<rdf:li rdf:resource="urn:miriam:pubmed:8651984" />
</rdf:Bag>
</bqbiol:isDescribedBy>
<bqbiol:isDescribedBy>
<rdf:Bag>
<rdf:li rdf:resource="urn:miriam:pubmed:16893535" />
</rdf:Bag>
</bqbiol:isDescribedBy>
<bqbiol:isDescribedBy>
<rdf:Bag>
<rdf:li rdf:resource="urn:miriam:hgnc.symbol:FGF1" />
</rdf:Bag>
</bqbiol:isDescribedBy>
<bqbiol:isDescribedBy>
<rdf:Bag>
<rdf:li rdf:resource="urn:miriam:ncbigene:2246" />
</rdf:Bag>
</bqbiol:isDescribedBy>
<bqbiol:isDescribedBy><rdf:Bag><rdf:li rdf:resource="urn:casq:function:FGF1" /></rdf:Bag></bqbiol:isDescribedBy><bqbiol:isDescribedBy><rdf:Bag><rdf:li rdf:resource="urn:casq:cdid:s_id_sa963" /></rdf:Bag></bqbiol:isDescribedBy></rdf:Description>
</rdf:RDF>
</annotation></qual:qualitativeSpecies><qual:qualitativeSpecies qual:compartment="comp1" qual:constant="true" qual:id="sa1188" qual:maxLevel="1" qual:name="ZC3H12A_rna"><annotation><rdf:RDF>
<rdf:Description rdf:about="#">
<bqbiol:isDescribedBy>
<rdf:Bag>
<rdf:li rdf:resource="urn:miriam:refseq:NM_025079" />
</rdf:Bag>
</bqbiol:isDescribedBy>
<bqbiol:isDescribedBy>
<rdf:Bag>
<rdf:li rdf:resource="urn:miriam:pubmed:22771441" />
</rdf:Bag>
</bqbiol:isDescribedBy>
<bqbiol:isDescribedBy>
<rdf:Bag>
<rdf:li rdf:resource="urn:miriam:ncbigene:80149" />
</rdf:Bag>
</bqbiol:isDescribedBy>
<bqbiol:isDescribedBy>
<rdf:Bag>
<rdf:li rdf:resource="urn:miriam:ensembl:ENSG00000163874" />
</rdf:Bag>
</bqbiol:isDescribedBy>
<bqbiol:isDescribedBy>
<rdf:Bag>
<rdf:li rdf:resource="urn:miriam:hgnc:26259" />
</rdf:Bag>
</bqbiol:isDescribedBy>
<bqbiol:isDescribedBy>
<rdf:Bag>
<rdf:li rdf:resource="urn:miriam:uniprot:Q5D1E8" />
</rdf:Bag>
</bqbiol:isDescribedBy>
<bqbiol:isDescribedBy>
<rdf:Bag>
<rdf:li rdf:resource="urn:miriam:pubmed:22132693" />
</rdf:Bag>
</bqbiol:isDescribedBy>
<bqbiol:isDescribedBy>
<rdf:Bag>
<rdf:li rdf:resource="urn:miriam:hgnc.symbol:ZC3H12A" />
</rdf:Bag>
</bqbiol:isDescribedBy>
<bqbiol:isDescribedBy>
<rdf:Bag>
<rdf:li rdf:resource="urn:miriam:refseq:NM_025079" />
</rdf:Bag>
</bqbiol:isDescribedBy>
<bqbiol:isDescribedBy>
<rdf:Bag>
<rdf:li rdf:resource="urn:miriam:pubmed:22771441" />
</rdf:Bag>
</bqbiol:isDescribedBy>
<bqbiol:isDescribedBy>
<rdf:Bag>
<rdf:li rdf:resource="urn:miriam:ncbigene:80149" />
</rdf:Bag>
</bqbiol:isDescribedBy>
<bqbiol:isDescribedBy>
<rdf:Bag>
<rdf:li rdf:resource="urn:miriam:ensembl:ENSG00000163874" />
</rdf:Bag>
</bqbiol:isDescribedBy>
<bqbiol:isDescribedBy>
<rdf:Bag>
<rdf:li rdf:resource="urn:miriam:hgnc:26259" />
</rdf:Bag>
</bqbiol:isDescribedBy>
<bqbiol:isDescribedBy>
<rdf:Bag>
<rdf:li rdf:resource="urn:miriam:uniprot:Q5D1E8" />
</rdf:Bag>
</bqbiol:isDescribedBy>
<bqbiol:isDescribedBy>
<rdf:Bag>
<rdf:li rdf:resource="urn:miriam:pubmed:22132693" />
</rdf:Bag>
</bqbiol:isDescribedBy>
<bqbiol:isDescribedBy>
<rdf:Bag>
<rdf:li rdf:resource="urn:miriam:hgnc.symbol:ZC3H12A" />
</rdf:Bag>
</bqbiol:isDescribedBy>
<bqbiol:isDescribedBy><rdf:Bag><rdf:li rdf:resource="urn:casq:function:ZC3H12A_rna" /></rdf:Bag></bqbiol:isDescribedBy><bqbiol:isDescribedBy><rdf:Bag><rdf:li rdf:resource="urn:casq:cdid:s_id_sa1188" /></rdf:Bag></bqbiol:isDescribedBy></rdf:Description>
</rdf:RDF>
</annotation></qual:qualitativeSpecies><qual:qualitativeSpecies qual:compartment="comp1" qual:constant="false" qual:id="sa1099" qual:maxLevel="1" qual:name="IFNB1_rna"><annotation><rdf:RDF>
<rdf:Description rdf:about="#">
<bqbiol:isDescribedBy>
<rdf:Bag>
<rdf:li rdf:resource="urn:miriam:pubmed:15878901" />
</rdf:Bag>
</bqbiol:isDescribedBy>
<bqbiol:isDescribedBy>
<rdf:Bag>
<rdf:li rdf:resource="urn:miriam:ensembl:ENSG00000171855" />
</rdf:Bag>
</bqbiol:isDescribedBy>
<bqbiol:isDescribedBy>
<rdf:Bag>
<rdf:li rdf:resource="urn:miriam:hgnc.symbol:IFNB1" />
</rdf:Bag>
</bqbiol:isDescribedBy>
<bqbiol:isDescribedBy>
<rdf:Bag>
<rdf:li rdf:resource="urn:miriam:hgnc:5434" />
</rdf:Bag>
</bqbiol:isDescribedBy>
<bqbiol:isDescribedBy>
<rdf:Bag>
<rdf:li rdf:resource="urn:miriam:uniprot:P01574" />
</rdf:Bag>
</bqbiol:isDescribedBy>
<bqbiol:isDescribedBy>
<rdf:Bag>
<rdf:li rdf:resource="urn:miriam:refseq:NM_002176" />
</rdf:Bag>
</bqbiol:isDescribedBy>
<bqbiol:isDescribedBy>
<rdf:Bag>
<rdf:li rdf:resource="urn:miriam:pubmed:20166872" />
</rdf:Bag>
</bqbiol:isDescribedBy>
<bqbiol:isDescribedBy>
<rdf:Bag>
<rdf:li rdf:resource="urn:miriam:ncbigene:3456" />
</rdf:Bag>
</bqbiol:isDescribedBy>
<bqbiol:isDescribedBy>
<rdf:Bag>
<rdf:li rdf:resource="urn:miriam:pubmed:15878901" />
</rdf:Bag>
</bqbiol:isDescribedBy>
<bqbiol:isDescribedBy>
<rdf:Bag>
<rdf:li rdf:resource="urn:miriam:ensembl:ENSG00000171855" />
</rdf:Bag>
</bqbiol:isDescribedBy>
<bqbiol:isDescribedBy>
<rdf:Bag>
<rdf:li rdf:resource="urn:miriam:hgnc.symbol:IFNB1" />
</rdf:Bag>
</bqbiol:isDescribedBy>
<bqbiol:isDescribedBy>
<rdf:Bag>
<rdf:li rdf:resource="urn:miriam:hgnc:5434" />
</rdf:Bag>
</bqbiol:isDescribedBy>
<bqbiol:isDescribedBy>
<rdf:Bag>
<rdf:li rdf:resource="urn:miriam:uniprot:P01574" />
</rdf:Bag>
</bqbiol:isDescribedBy>
<bqbiol:isDescribedBy>
<rdf:Bag>
<rdf:li rdf:resource="urn:miriam:refseq:NM_002176" />
</rdf:Bag>
</bqbiol:isDescribedBy>
<bqbiol:isDescribedBy>
<rdf:Bag>
<rdf:li rdf:resource="urn:miriam:pubmed:20166872" />
</rdf:Bag>
</bqbiol:isDescribedBy>
<bqbiol:isDescribedBy>
<rdf:Bag>
<rdf:li rdf:resource="urn:miriam:ncbigene:3456" />
</rdf:Bag>
</bqbiol:isDescribedBy>
<bqbiol:isDescribedBy><rdf:Bag><rdf:li rdf:resource="urn:casq:function:IRF7_phosphorylated&amp;!NRF1" /></rdf:Bag></bqbiol:isDescribedBy><bqbiol:isDescribedBy><rdf:Bag><rdf:li rdf:resource="urn:casq:cdid:s_id_sa1099" /></rdf:Bag></bqbiol:isDescribedBy></rdf:Description>
</rdf:RDF>
</annotation></qual:qualitativeSpecies><qual:qualitativeSpecies qual:compartment="comp1" qual:constant="true" qual:id="sa315" qual:maxLevel="1" qual:name="CASP8AP2"><annotation><rdf:RDF>
<rdf:Description rdf:about="#">
<bqbiol:isDescribedBy>
<rdf:Bag>
<rdf:li rdf:resource="urn:miriam:hgnc.symbol:CASP8AP2" />
</rdf:Bag>
</bqbiol:isDescribedBy>
<bqbiol:isDescribedBy>
<rdf:Bag>
<rdf:li rdf:resource="urn:miriam:ensembl:ENSG00000118412" />
</rdf:Bag>
</bqbiol:isDescribedBy>
<bqbiol:isDescribedBy>
<rdf:Bag>
<rdf:li rdf:resource="urn:miriam:ncbigene:9994" />
</rdf:Bag>
</bqbiol:isDescribedBy>
<bqbiol:isDescribedBy>
<rdf:Bag>
<rdf:li rdf:resource="urn:miriam:hgnc:1510" />
</rdf:Bag>
</bqbiol:isDescribedBy>
<bqbiol:isDescribedBy>
<rdf:Bag>
<rdf:li rdf:resource="urn:miriam:refseq:NM_001137667" />
</rdf:Bag>
</bqbiol:isDescribedBy>
<bqbiol:isDescribedBy>
<rdf:Bag>
<rdf:li rdf:resource="urn:miriam:pubmed:19191904" />
</rdf:Bag>
</bqbiol:isDescribedBy>
<bqbiol:isDescribedBy>
<rdf:Bag>
<rdf:li rdf:resource="urn:miriam:uniprot:Q9UKL3" />
</rdf:Bag>
</bqbiol:isDescribedBy>
<bqbiol:isDescribedBy><rdf:Bag><rdf:li rdf:resource="urn:casq:function:CASP8AP2" /></rdf:Bag></bqbiol:isDescribedBy><bqbiol:isDescribedBy><rdf:Bag><rdf:li rdf:resource="urn:casq:cdid:s_id_sa315" /></rdf:Bag></bqbiol:isDescribedBy></rdf:Description>
</rdf:RDF>
</annotation></qual:qualitativeSpecies><qual:qualitativeSpecies qual:compartment="comp1" qual:constant="false" qual:id="sa824" qual:maxLevel="1" qual:name="CSK"><annotation><rdf:RDF>
<rdf:Description rdf:about="#">
<bqbiol:isDescribedBy>
<rdf:Bag>
<rdf:li rdf:resource="urn:miriam:hgnc.symbol:CSK" />
</rdf:Bag>
</bqbiol:isDescribedBy>
<bqbiol:isDescribedBy>
<rdf:Bag>
<rdf:li rdf:resource="urn:miriam:ncbigene:1445" />
</rdf:Bag>
</bqbiol:isDescribedBy>
<bqbiol:isDescribedBy>
<rdf:Bag>
<rdf:li rdf:resource="urn:miriam:ensembl:ENSG00000103653" />
</rdf:Bag>
</bqbiol:isDescribedBy>
<bqbiol:isDescribedBy>
<rdf:Bag>
<rdf:li rdf:resource="urn:miriam:hgnc:2444" />
</rdf:Bag>
</bqbiol:isDescribedBy>
<bqbiol:isDescribedBy>
<rdf:Bag>
<rdf:li rdf:resource="urn:miriam:refseq:NM_004383" />
</rdf:Bag>
</bqbiol:isDescribedBy>
<bqbiol:isDescribedBy>
<rdf:Bag>
<rdf:li rdf:resource="urn:miriam:pubmed:17515956" />
</rdf:Bag>
</bqbiol:isDescribedBy>
<bqbiol:isDescribedBy>
<rdf:Bag>
<rdf:li rdf:resource="urn:miriam:uniprot:P41240" />
</rdf:Bag>
</bqbiol:isDescribedBy>
<bqbiol:isDescribedBy>
<rdf:Bag>
<rdf:li rdf:resource="urn:miriam:hgnc.symbol:CSK" />
</rdf:Bag>
</bqbiol:isDescribedBy>
<bqbiol:isDescribedBy>
<rdf:Bag>
<rdf:li rdf:resource="urn:miriam:ncbigene:1445" />
</rdf:Bag>
</bqbiol:isDescribedBy>
<bqbiol:isDescribedBy>
<rdf:Bag>
<rdf:li rdf:resource="urn:miriam:ensembl:ENSG00000103653" />
</rdf:Bag>
</bqbiol:isDescribedBy>
<bqbiol:isDescribedBy>
<rdf:Bag>
<rdf:li rdf:resource="urn:miriam:hgnc:2444" />
</rdf:Bag>
</bqbiol:isDescribedBy>
<bqbiol:isDescribedBy>
<rdf:Bag>
<rdf:li rdf:resource="urn:miriam:refseq:NM_004383" />
</rdf:Bag>
</bqbiol:isDescribedBy>
<bqbiol:isDescribedBy>
<rdf:Bag>
<rdf:li rdf:resource="urn:miriam:pubmed:17515956" />
</rdf:Bag>
</bqbiol:isDescribedBy>
<bqbiol:isDescribedBy>
<rdf:Bag>
<rdf:li rdf:resource="urn:miriam:uniprot:P41240" />
</rdf:Bag>
</bqbiol:isDescribedBy>
<bqbiol:isDescribedBy><rdf:Bag><rdf:li rdf:resource="urn:casq:function:ICAM_slash_ITGB2_slash_ITGAL_complex|FN1_slash_ITGAV_complex" /></rdf:Bag></bqbiol:isDescribedBy><bqbiol:isDescribedBy><rdf:Bag><rdf:li rdf:resource="urn:casq:cdid:s_id_sa824" /></rdf:Bag></bqbiol:isDescribedBy></rdf:Description>
</rdf:RDF>
</annotation></qual:qualitativeSpecies><qual:qualitativeSpecies qual:compartment="comp1" qual:constant="true" qual:id="sa1534" qual:maxLevel="1" qual:name="PTEN"><annotation><rdf:RDF>
<rdf:Description rdf:about="#">
<bqbiol:isDescribedBy>
<rdf:Bag>
<rdf:li rdf:resource="urn:miriam:pubmed:28337018" />
</rdf:Bag>
</bqbiol:isDescribedBy>
<bqbiol:isDescribedBy>
<rdf:Bag>
<rdf:li rdf:resource="urn:miriam:hgnc:9588" />
</rdf:Bag>
</bqbiol:isDescribedBy>
<bqbiol:isDescribedBy>
<rdf:Bag>
<rdf:li rdf:resource="urn:miriam:hgnc.symbol:PTEN" />
</rdf:Bag>
</bqbiol:isDescribedBy>
<bqbiol:isDescribedBy>
<rdf:Bag>
<rdf:li rdf:resource="urn:miriam:ncbigene:5728" />
</rdf:Bag>
</bqbiol:isDescribedBy>
<bqbiol:isDescribedBy>
<rdf:Bag>
<rdf:li rdf:resource="urn:miriam:ensembl:ENSG00000171862" />
</rdf:Bag>
</bqbiol:isDescribedBy>
<bqbiol:isDescribedBy>
<rdf:Bag>
<rdf:li rdf:resource="urn:miriam:pubmed:27708408" />
</rdf:Bag>
</bqbiol:isDescribedBy>
<bqbiol:isDescribedBy>
<rdf:Bag>
<rdf:li rdf:resource="urn:miriam:refseq:NM_000314" />
</rdf:Bag>
</bqbiol:isDescribedBy>
<bqbiol:isDescribedBy>
<rdf:Bag>
<rdf:li rdf:resource="urn:miriam:uniprot:P60484" />
</rdf:Bag>
</bqbiol:isDescribedBy>
<bqbiol:isDescribedBy><rdf:Bag><rdf:li rdf:resource="urn:casq:function:PTEN" /></rdf:Bag></bqbiol:isDescribedBy><bqbiol:isDescribedBy><rdf:Bag><rdf:li rdf:resource="urn:casq:cdid:s_id_sa1534" /></rdf:Bag></bqbiol:isDescribedBy></rdf:Description>
</rdf:RDF>
</annotation></qual:qualitativeSpecies><qual:qualitativeSpecies qual:compartment="comp1" qual:constant="false" qual:id="sa781" qual:maxLevel="1" qual:name="FYN"><annotation><rdf:RDF>
<rdf:Description rdf:about="#">
<bqbiol:isDescribedBy>
<rdf:Bag>
<rdf:li rdf:resource="urn:miriam:hgnc.symbol:FYN" />
</rdf:Bag>
</bqbiol:isDescribedBy>
<bqbiol:isDescribedBy>
<rdf:Bag>
<rdf:li rdf:resource="urn:miriam:ncbigene:2534" />
</rdf:Bag>
</bqbiol:isDescribedBy>
<bqbiol:isDescribedBy>
<rdf:Bag>
<rdf:li rdf:resource="urn:miriam:uniprot:P06241" />
</rdf:Bag>
</bqbiol:isDescribedBy>
<bqbiol:isDescribedBy>
<rdf:Bag>
<rdf:li rdf:resource="urn:miriam:refseq:NM_002037" />
</rdf:Bag>
</bqbiol:isDescribedBy>
<bqbiol:isDescribedBy>
<rdf:Bag>
<rdf:li rdf:resource="urn:miriam:ensembl:ENSG00000010810" />
</rdf:Bag>
</bqbiol:isDescribedBy>
<bqbiol:isDescribedBy>
<rdf:Bag>
<rdf:li rdf:resource="urn:miriam:hgnc:4037" />
</rdf:Bag>
</bqbiol:isDescribedBy>
<bqbiol:isDescribedBy>
<rdf:Bag>
<rdf:li rdf:resource="urn:miriam:pubmed:17134501" />
</rdf:Bag>
</bqbiol:isDescribedBy>
<bqbiol:isDescribedBy><rdf:Bag><rdf:li rdf:resource="urn:casq:function:FYN_slash_CD3E_complex&amp;PVRL1,3_slash_PTPRC_complex" /></rdf:Bag></bqbiol:isDescribedBy><bqbiol:isDescribedBy><rdf:Bag><rdf:li rdf:resource="urn:casq:cdid:s_id_sa781" /></rdf:Bag></bqbiol:isDescribedBy></rdf:Description>
</rdf:RDF>
</annotation></qual:qualitativeSpecies><qual:qualitativeSpecies qual:compartment="comp1" qual:constant="false" qual:id="sa1712" qual:maxLevel="1" qual:name="SOCS3"><annotation><rdf:RDF>
<rdf:Description rdf:about="#">
<bqbiol:isDescribedBy>
<rdf:Bag>
<rdf:li rdf:resource="urn:miriam:uniprot:O14543" />
</rdf:Bag>
</bqbiol:isDescribedBy>
<bqbiol:isDescribedBy>
<rdf:Bag>
<rdf:li rdf:resource="urn:miriam:hgnc:19391" />
</rdf:Bag>
</bqbiol:isDescribedBy>
<bqbiol:isDescribedBy>
<rdf:Bag>
<rdf:li rdf:resource="urn:miriam:ncbigene:9021" />
</rdf:Bag>
</bqbiol:isDescribedBy>
<bqbiol:isDescribedBy>
<rdf:Bag>
<rdf:li rdf:resource="urn:miriam:ensembl:ENSG00000184557" />
</rdf:Bag>
</bqbiol:isDescribedBy>
<bqbiol:isDescribedBy>
<rdf:Bag>
<rdf:li rdf:resource="urn:miriam:pubmed:17726036" />
</rdf:Bag>
</bqbiol:isDescribedBy>
<bqbiol:isDescribedBy>
<rdf:Bag>
<rdf:li rdf:resource="urn:miriam:hgnc.symbol:SOCS3" />
</rdf:Bag>
</bqbiol:isDescribedBy>
<bqbiol:isDescribedBy>
<rdf:Bag>
<rdf:li rdf:resource="urn:miriam:refseq:NM_003955" />
</rdf:Bag>
</bqbiol:isDescribedBy>
<bqbiol:isDescribedBy><rdf:Bag><rdf:li rdf:resource="urn:casq:function:SOCS3_rna" /></rdf:Bag></bqbiol:isDescribedBy><bqbiol:isDescribedBy><rdf:Bag><rdf:li rdf:resource="urn:casq:cdid:s_id_sa1712" /></rdf:Bag></bqbiol:isDescribedBy></rdf:Description>
</rdf:RDF>
</annotation></qual:qualitativeSpecies><qual:qualitativeSpecies qual:compartment="comp1" qual:constant="false" qual:id="sa941" qual:maxLevel="1" qual:name="GAB2_phosphorylated"><annotation><rdf:RDF>
<rdf:Description rdf:about="#">
<bqbiol:isDescribedBy>
<rdf:Bag>
<rdf:li rdf:resource="urn:miriam:ensembl:ENSG00000033327" />
</rdf:Bag>
</bqbiol:isDescribedBy>
<bqbiol:isDescribedBy>
<rdf:Bag>
<rdf:li rdf:resource="urn:miriam:hgnc:14458" />
</rdf:Bag>
</bqbiol:isDescribedBy>
<bqbiol:isDescribedBy>
<rdf:Bag>
<rdf:li rdf:resource="urn:miriam:pubmed:15973463" />
</rdf:Bag>
</bqbiol:isDescribedBy>
<bqbiol:isDescribedBy>
<rdf:Bag>
<rdf:li rdf:resource="urn:miriam:ncbigene:9846" />
</rdf:Bag>
</bqbiol:isDescribedBy>
<bqbiol:isDescribedBy>
<rdf:Bag>
<rdf:li rdf:resource="urn:miriam:uniprot:Q9UQC2" />
</rdf:Bag>
</bqbiol:isDescribedBy>
<bqbiol:isDescribedBy>
<rdf:Bag>
<rdf:li rdf:resource="urn:miriam:hgnc.symbol:GAB2" />
</rdf:Bag>
</bqbiol:isDescribedBy>
<bqbiol:isDescribedBy>
<rdf:Bag>
<rdf:li rdf:resource="urn:miriam:refseq:NM_080491" />
</rdf:Bag>
</bqbiol:isDescribedBy>
<bqbiol:isDescribedBy>
<rdf:Bag>
<rdf:li rdf:resource="urn:miriam:ensembl:ENSG00000033327" />
</rdf:Bag>
</bqbiol:isDescribedBy>
<bqbiol:isDescribedBy>
<rdf:Bag>
<rdf:li rdf:resource="urn:miriam:hgnc:14458" />
</rdf:Bag>
</bqbiol:isDescribedBy>
<bqbiol:isDescribedBy>
<rdf:Bag>
<rdf:li rdf:resource="urn:miriam:pubmed:15973463" />
</rdf:Bag>
</bqbiol:isDescribedBy>
<bqbiol:isDescribedBy>
<rdf:Bag>
<rdf:li rdf:resource="urn:miriam:ncbigene:9846" />
</rdf:Bag>
</bqbiol:isDescribedBy>
<bqbiol:isDescribedBy>
<rdf:Bag>
<rdf:li rdf:resource="urn:miriam:uniprot:Q9UQC2" />
</rdf:Bag>
</bqbiol:isDescribedBy>
<bqbiol:isDescribedBy>
<rdf:Bag>
<rdf:li rdf:resource="urn:miriam:hgnc.symbol:GAB2" />
</rdf:Bag>
</bqbiol:isDescribedBy>
<bqbiol:isDescribedBy>
<rdf:Bag>
<rdf:li rdf:resource="urn:miriam:refseq:NM_080491" />
</rdf:Bag>
</bqbiol:isDescribedBy>
<bqbiol:isDescribedBy><rdf:Bag><rdf:li rdf:resource="urn:casq:function:FYN_slash_CD3E_complex|GRB2" /></rdf:Bag></bqbiol:isDescribedBy><bqbiol:isDescribedBy><rdf:Bag><rdf:li rdf:resource="urn:casq:cdid:s_id_sa941" /></rdf:Bag></bqbiol:isDescribedBy></rdf:Description>
</rdf:RDF>
</annotation></qual:qualitativeSpecies><qual:qualitativeSpecies qual:compartment="comp1" qual:constant="false" qual:id="sa697" qual:maxLevel="1" qual:name="BAX_rna"><annotation><rdf:RDF>
<rdf:Description rdf:about="#">
<bqbiol:isDescribedBy>
<rdf:Bag>
<rdf:li rdf:resource="urn:miriam:pubmed:25940298" />
</rdf:Bag>
</bqbiol:isDescribedBy>
<bqbiol:isDescribedBy>
<rdf:Bag>
<rdf:li rdf:resource="urn:miriam:refseq:NM_138763" />
</rdf:Bag>
</bqbiol:isDescribedBy>
<bqbiol:isDescribedBy>
<rdf:Bag>
<rdf:li rdf:resource="urn:miriam:pubmed:23421940" />
</rdf:Bag>
</bqbiol:isDescribedBy>
<bqbiol:isDescribedBy>
<rdf:Bag>
<rdf:li rdf:resource="urn:miriam:hgnc:959" />
</rdf:Bag>
</bqbiol:isDescribedBy>
<bqbiol:isDescribedBy>
<rdf:Bag>
<rdf:li rdf:resource="urn:miriam:ensembl:ENSG00000087088" />
</rdf:Bag>
</bqbiol:isDescribedBy>
<bqbiol:isDescribedBy>
<rdf:Bag>
<rdf:li rdf:resource="urn:miriam:pubmed:19290479" />
</rdf:Bag>
</bqbiol:isDescribedBy>
<bqbiol:isDescribedBy>
<rdf:Bag>
<rdf:li rdf:resource="urn:miriam:hgnc.symbol:BAX" />
</rdf:Bag>
</bqbiol:isDescribedBy>
<bqbiol:isDescribedBy>
<rdf:Bag>
<rdf:li rdf:resource="urn:miriam:ncbigene:581" />
</rdf:Bag>
</bqbiol:isDescribedBy>
<bqbiol:isDescribedBy>
<rdf:Bag>
<rdf:li rdf:resource="urn:miriam:uniprot:Q07812" />
</rdf:Bag>
</bqbiol:isDescribedBy>
<bqbiol:isDescribedBy>
<rdf:Bag>
<rdf:li rdf:resource="urn:miriam:pubmed:26955674" />
</rdf:Bag>
</bqbiol:isDescribedBy>
<bqbiol:isDescribedBy>
<rdf:Bag>
<rdf:li rdf:resource="urn:miriam:pubmed:25940298" />
</rdf:Bag>
</bqbiol:isDescribedBy>
<bqbiol:isDescribedBy>
<rdf:Bag>
<rdf:li rdf:resource="urn:miriam:refseq:NM_138763" />
</rdf:Bag>
</bqbiol:isDescribedBy>
<bqbiol:isDescribedBy>
<rdf:Bag>
<rdf:li rdf:resource="urn:miriam:pubmed:23421940" />
</rdf:Bag>
</bqbiol:isDescribedBy>
<bqbiol:isDescribedBy>
<rdf:Bag>
<rdf:li rdf:resource="urn:miriam:hgnc:959" />
</rdf:Bag>
</bqbiol:isDescribedBy>
<bqbiol:isDescribedBy>
<rdf:Bag>
<rdf:li rdf:resource="urn:miriam:ensembl:ENSG00000087088" />
</rdf:Bag>
</bqbiol:isDescribedBy>
<bqbiol:isDescribedBy>
<rdf:Bag>
<rdf:li rdf:resource="urn:miriam:pubmed:19290479" />
</rdf:Bag>
</bqbiol:isDescribedBy>
<bqbiol:isDescribedBy>
<rdf:Bag>
<rdf:li rdf:resource="urn:miriam:hgnc.symbol:BAX" />
</rdf:Bag>
</bqbiol:isDescribedBy>
<bqbiol:isDescribedBy>
<rdf:Bag>
<rdf:li rdf:resource="urn:miriam:ncbigene:581" />
</rdf:Bag>
</bqbiol:isDescribedBy>
<bqbiol:isDescribedBy>
<rdf:Bag>
<rdf:li rdf:resource="urn:miriam:uniprot:Q07812" />
</rdf:Bag>
</bqbiol:isDescribedBy>
<bqbiol:isDescribedBy>
<rdf:Bag>
<rdf:li rdf:resource="urn:miriam:pubmed:26955674" />
</rdf:Bag>
</bqbiol:isDescribedBy>
<bqbiol:isDescribedBy><rdf:Bag><rdf:li rdf:resource="urn:casq:function:TP53_phosphorylated&amp;TP73_phosphorylated" /></rdf:Bag></bqbiol:isDescribedBy><bqbiol:isDescribedBy><rdf:Bag><rdf:li rdf:resource="urn:casq:cdid:s_id_sa697" /></rdf:Bag></bqbiol:isDescribedBy></rdf:Description>
</rdf:RDF>
</annotation></qual:qualitativeSpecies><qual:qualitativeSpecies qual:compartment="comp1" qual:constant="false" qual:id="sa174" qual:maxLevel="1" qual:name="TNFAIP3_rna"><annotation><rdf:RDF>
<rdf:Description rdf:about="#">
<bqbiol:isDescribedBy>
<rdf:Bag>
<rdf:li rdf:resource="urn:miriam:refseq:NM_001270507" />
</rdf:Bag>
</bqbiol:isDescribedBy>
<bqbiol:isDescribedBy>
<rdf:Bag>
<rdf:li rdf:resource="urn:miriam:ensembl:ENSG00000118503" />
</rdf:Bag>
</bqbiol:isDescribedBy>
<bqbiol:isDescribedBy>
<rdf:Bag>
<rdf:li rdf:resource="urn:miriam:hgnc:11896" />
</rdf:Bag>
</bqbiol:isDescribedBy>
<bqbiol:isDescribedBy>
<rdf:Bag>
<rdf:li rdf:resource="urn:miriam:pubmed:20822710" />
</rdf:Bag>
</bqbiol:isDescribedBy>
<bqbiol:isDescribedBy>
<rdf:Bag>
<rdf:li rdf:resource="urn:miriam:hgnc.symbol:TNFAIP3" />
</rdf:Bag>
</bqbiol:isDescribedBy>
<bqbiol:isDescribedBy>
<rdf:Bag>
<rdf:li rdf:resource="urn:miriam:pubmed:17134501" />
</rdf:Bag>
</bqbiol:isDescribedBy>
<bqbiol:isDescribedBy>
<rdf:Bag>
<rdf:li rdf:resource="urn:miriam:uniprot:P21580" />
</rdf:Bag>
</bqbiol:isDescribedBy>
<bqbiol:isDescribedBy>
<rdf:Bag>
<rdf:li rdf:resource="urn:miriam:pubmed:18454843" />
</rdf:Bag>
</bqbiol:isDescribedBy>
<bqbiol:isDescribedBy>
<rdf:Bag>
<rdf:li rdf:resource="urn:miriam:ncbigene:7128" />
</rdf:Bag>
</bqbiol:isDescribedBy>
<bqbiol:isDescribedBy>
<rdf:Bag>
<rdf:li rdf:resource="urn:miriam:refseq:NM_001270507" />
</rdf:Bag>
</bqbiol:isDescribedBy>
<bqbiol:isDescribedBy>
<rdf:Bag>
<rdf:li rdf:resource="urn:miriam:ensembl:ENSG00000118503" />
</rdf:Bag>
</bqbiol:isDescribedBy>
<bqbiol:isDescribedBy>
<rdf:Bag>
<rdf:li rdf:resource="urn:miriam:hgnc:11896" />
</rdf:Bag>
</bqbiol:isDescribedBy>
<bqbiol:isDescribedBy>
<rdf:Bag>
<rdf:li rdf:resource="urn:miriam:pubmed:20822710" />
</rdf:Bag>
</bqbiol:isDescribedBy>
<bqbiol:isDescribedBy>
<rdf:Bag>
<rdf:li rdf:resource="urn:miriam:hgnc.symbol:TNFAIP3" />
</rdf:Bag>
</bqbiol:isDescribedBy>
<bqbiol:isDescribedBy>
<rdf:Bag>
<rdf:li rdf:resource="urn:miriam:pubmed:17134501" />
</rdf:Bag>
</bqbiol:isDescribedBy>
<bqbiol:isDescribedBy>
<rdf:Bag>
<rdf:li rdf:resource="urn:miriam:uniprot:P21580" />
</rdf:Bag>
</bqbiol:isDescribedBy>
<bqbiol:isDescribedBy>
<rdf:Bag>
<rdf:li rdf:resource="urn:miriam:pubmed:18454843" />
</rdf:Bag>
</bqbiol:isDescribedBy>
<bqbiol:isDescribedBy>
<rdf:Bag>
<rdf:li rdf:resource="urn:miriam:ncbigene:7128" />
</rdf:Bag>
</bqbiol:isDescribedBy>
<bqbiol:isDescribedBy><rdf:Bag><rdf:li rdf:resource="urn:casq:function:NFKB_slash_N_complex" /></rdf:Bag></bqbiol:isDescribedBy><bqbiol:isDescribedBy><rdf:Bag><rdf:li rdf:resource="urn:casq:cdid:s_id_sa174" /></rdf:Bag></bqbiol:isDescribedBy></rdf:Description>
</rdf:RDF>
</annotation></qual:qualitativeSpecies><qual:qualitativeSpecies qual:compartment="comp1" qual:constant="false" qual:id="sa1451" qual:maxLevel="1" qual:name="MAP3K7_phosphorylated"><annotation><rdf:RDF>
<rdf:Description rdf:about="#">
<bqbiol:isDescribedBy>
<rdf:Bag>
<rdf:li rdf:resource="urn:miriam:pubmed:29926596" />
</rdf:Bag>
</bqbiol:isDescribedBy>
<bqbiol:isDescribedBy>
<rdf:Bag>
<rdf:li rdf:resource="urn:miriam:uniprot:O43318" />
</rdf:Bag>
</bqbiol:isDescribedBy>
<bqbiol:isDescribedBy>
<rdf:Bag>
<rdf:li rdf:resource="urn:miriam:ensembl:ENSG00000135341" />
</rdf:Bag>
</bqbiol:isDescribedBy>
<bqbiol:isDescribedBy>
<rdf:Bag>
<rdf:li rdf:resource="urn:miriam:refseq:NM_145331" />
</rdf:Bag>
</bqbiol:isDescribedBy>
<bqbiol:isDescribedBy>
<rdf:Bag>
<rdf:li rdf:resource="urn:miriam:pubmed:26473505" />
</rdf:Bag>
</bqbiol:isDescribedBy>
<bqbiol:isDescribedBy>
<rdf:Bag>
<rdf:li rdf:resource="urn:miriam:hgnc:6859" />
</rdf:Bag>
</bqbiol:isDescribedBy>
<bqbiol:isDescribedBy>
<rdf:Bag>
<rdf:li rdf:resource="urn:miriam:ncbigene:6885" />
</rdf:Bag>
</bqbiol:isDescribedBy>
<bqbiol:isDescribedBy>
<rdf:Bag>
<rdf:li rdf:resource="urn:miriam:pubmed:17559674" />
</rdf:Bag>
</bqbiol:isDescribedBy>
<bqbiol:isDescribedBy>
<rdf:Bag>
<rdf:li rdf:resource="urn:miriam:pubmed:22795313" />
</rdf:Bag>
</bqbiol:isDescribedBy>
<bqbiol:isDescribedBy>
<rdf:Bag>
<rdf:li rdf:resource="urn:miriam:hgnc.symbol:MAP3K7" />
</rdf:Bag>
</bqbiol:isDescribedBy>
<bqbiol:isDescribedBy>
<rdf:Bag>
<rdf:li rdf:resource="urn:miriam:pubmed:29926596" />
</rdf:Bag>
</bqbiol:isDescribedBy>
<bqbiol:isDescribedBy>
<rdf:Bag>
<rdf:li rdf:resource="urn:miriam:uniprot:O43318" />
</rdf:Bag>
</bqbiol:isDescribedBy>
<bqbiol:isDescribedBy>
<rdf:Bag>
<rdf:li rdf:resource="urn:miriam:ensembl:ENSG00000135341" />
</rdf:Bag>
</bqbiol:isDescribedBy>
<bqbiol:isDescribedBy>
<rdf:Bag>
<rdf:li rdf:resource="urn:miriam:refseq:NM_145331" />
</rdf:Bag>
</bqbiol:isDescribedBy>
<bqbiol:isDescribedBy>
<rdf:Bag>
<rdf:li rdf:resource="urn:miriam:pubmed:26473505" />
</rdf:Bag>
</bqbiol:isDescribedBy>
<bqbiol:isDescribedBy>
<rdf:Bag>
<rdf:li rdf:resource="urn:miriam:hgnc:6859" />
</rdf:Bag>
</bqbiol:isDescribedBy>
<bqbiol:isDescribedBy>
<rdf:Bag>
<rdf:li rdf:resource="urn:miriam:ncbigene:6885" />
</rdf:Bag>
</bqbiol:isDescribedBy>
<bqbiol:isDescribedBy>
<rdf:Bag>
<rdf:li rdf:resource="urn:miriam:pubmed:17559674" />
</rdf:Bag>
</bqbiol:isDescribedBy>
<bqbiol:isDescribedBy>
<rdf:Bag>
<rdf:li rdf:resource="urn:miriam:pubmed:22795313" />
</rdf:Bag>
</bqbiol:isDescribedBy>
<bqbiol:isDescribedBy>
<rdf:Bag>
<rdf:li rdf:resource="urn:miriam:hgnc.symbol:MAP3K7" />
</rdf:Bag>
</bqbiol:isDescribedBy>
<bqbiol:isDescribedBy><rdf:Bag><rdf:li rdf:resource="urn:casq:function:CAMK2A" /></rdf:Bag></bqbiol:isDescribedBy><bqbiol:isDescribedBy><rdf:Bag><rdf:li rdf:resource="urn:casq:cdid:s_id_sa1451" /></rdf:Bag></bqbiol:isDescribedBy></rdf:Description>
</rdf:RDF>
</annotation></qual:qualitativeSpecies><qual:qualitativeSpecies qual:compartment="comp1" qual:constant="true" qual:id="sa1027" qual:maxLevel="1" qual:name="TXK"><annotation><rdf:RDF>
<rdf:Description rdf:about="#">
<bqbiol:isDescribedBy>
<rdf:Bag>
<rdf:li rdf:resource="urn:miriam:ensembl:ENSG00000074966" />
</rdf:Bag>
</bqbiol:isDescribedBy>
<bqbiol:isDescribedBy>
<rdf:Bag>
<rdf:li rdf:resource="urn:miriam:ncbigene:7294" />
</rdf:Bag>
</bqbiol:isDescribedBy>
<bqbiol:isDescribedBy>
<rdf:Bag>
<rdf:li rdf:resource="urn:miriam:pubmed:18250114" />
</rdf:Bag>
</bqbiol:isDescribedBy>
<bqbiol:isDescribedBy>
<rdf:Bag>
<rdf:li rdf:resource="urn:miriam:hgnc:12434" />
</rdf:Bag>
</bqbiol:isDescribedBy>
<bqbiol:isDescribedBy>
<rdf:Bag>
<rdf:li rdf:resource="urn:miriam:hgnc.symbol:TXK" />
</rdf:Bag>
</bqbiol:isDescribedBy>
<bqbiol:isDescribedBy>
<rdf:Bag>
<rdf:li rdf:resource="urn:miriam:refseq:NM_003328" />
</rdf:Bag>
</bqbiol:isDescribedBy>
<bqbiol:isDescribedBy>
<rdf:Bag>
<rdf:li rdf:resource="urn:miriam:uniprot:P42681" />
</rdf:Bag>
</bqbiol:isDescribedBy>
<bqbiol:isDescribedBy>
<rdf:Bag>
<rdf:li rdf:resource="urn:miriam:ensembl:ENSG00000074966" />
</rdf:Bag>
</bqbiol:isDescribedBy>
<bqbiol:isDescribedBy>
<rdf:Bag>
<rdf:li rdf:resource="urn:miriam:ncbigene:7294" />
</rdf:Bag>
</bqbiol:isDescribedBy>
<bqbiol:isDescribedBy>
<rdf:Bag>
<rdf:li rdf:resource="urn:miriam:pubmed:18250114" />
</rdf:Bag>
</bqbiol:isDescribedBy>
<bqbiol:isDescribedBy>
<rdf:Bag>
<rdf:li rdf:resource="urn:miriam:hgnc:12434" />
</rdf:Bag>
</bqbiol:isDescribedBy>
<bqbiol:isDescribedBy>
<rdf:Bag>
<rdf:li rdf:resource="urn:miriam:hgnc.symbol:TXK" />
</rdf:Bag>
</bqbiol:isDescribedBy>
<bqbiol:isDescribedBy>
<rdf:Bag>
<rdf:li rdf:resource="urn:miriam:refseq:NM_003328" />
</rdf:Bag>
</bqbiol:isDescribedBy>
<bqbiol:isDescribedBy>
<rdf:Bag>
<rdf:li rdf:resource="urn:miriam:uniprot:P42681" />
</rdf:Bag>
</bqbiol:isDescribedBy>
<bqbiol:isDescribedBy><rdf:Bag><rdf:li rdf:resource="urn:casq:function:TXK" /></rdf:Bag></bqbiol:isDescribedBy><bqbiol:isDescribedBy><rdf:Bag><rdf:li rdf:resource="urn:casq:cdid:s_id_sa1027" /></rdf:Bag></bqbiol:isDescribedBy></rdf:Description>
</rdf:RDF>
</annotation></qual:qualitativeSpecies><qual:qualitativeSpecies qual:compartment="comp1" qual:constant="false" qual:id="sa1467" qual:maxLevel="1" qual:name="MAP4K1"><annotation><rdf:RDF>
<rdf:Description rdf:about="#">
<bqbiol:isDescribedBy>
<rdf:Bag>
<rdf:li rdf:resource="urn:miriam:hgnc:6863" />
</rdf:Bag>
</bqbiol:isDescribedBy>
<bqbiol:isDescribedBy>
<rdf:Bag>
<rdf:li rdf:resource="urn:miriam:ncbigene:11184" />
</rdf:Bag>
</bqbiol:isDescribedBy>
<bqbiol:isDescribedBy>
<rdf:Bag>
<rdf:li rdf:resource="urn:miriam:ensembl:ENSG00000104814" />
</rdf:Bag>
</bqbiol:isDescribedBy>
<bqbiol:isDescribedBy>
<rdf:Bag>
<rdf:li rdf:resource="urn:miriam:refseq:NM_001042600" />
</rdf:Bag>
</bqbiol:isDescribedBy>
<bqbiol:isDescribedBy>
<rdf:Bag>
<rdf:li rdf:resource="urn:miriam:hgnc.symbol:MAP4K1" />
</rdf:Bag>
</bqbiol:isDescribedBy>
<bqbiol:isDescribedBy>
<rdf:Bag>
<rdf:li rdf:resource="urn:miriam:uniprot:Q92918" />
</rdf:Bag>
</bqbiol:isDescribedBy>
<bqbiol:isDescribedBy>
<rdf:Bag>
<rdf:li rdf:resource="urn:miriam:hgnc:6863" />
</rdf:Bag>
</bqbiol:isDescribedBy>
<bqbiol:isDescribedBy>
<rdf:Bag>
<rdf:li rdf:resource="urn:miriam:ncbigene:11184" />
</rdf:Bag>
</bqbiol:isDescribedBy>
<bqbiol:isDescribedBy>
<rdf:Bag>
<rdf:li rdf:resource="urn:miriam:ensembl:ENSG00000104814" />
</rdf:Bag>
</bqbiol:isDescribedBy>
<bqbiol:isDescribedBy>
<rdf:Bag>
<rdf:li rdf:resource="urn:miriam:refseq:NM_001042600" />
</rdf:Bag>
</bqbiol:isDescribedBy>
<bqbiol:isDescribedBy>
<rdf:Bag>
<rdf:li rdf:resource="urn:miriam:hgnc.symbol:MAP4K1" />
</rdf:Bag>
</bqbiol:isDescribedBy>
<bqbiol:isDescribedBy>
<rdf:Bag>
<rdf:li rdf:resource="urn:miriam:uniprot:Q92918" />
</rdf:Bag>
</bqbiol:isDescribedBy>
<bqbiol:isDescribedBy><rdf:Bag><rdf:li rdf:resource="urn:casq:function:TGFB1_slash_TGFBR1_complex" /></rdf:Bag></bqbiol:isDescribedBy><bqbiol:isDescribedBy><rdf:Bag><rdf:li rdf:resource="urn:casq:cdid:s_id_sa1467" /></rdf:Bag></bqbiol:isDescribedBy></rdf:Description>
</rdf:RDF>
</annotation></qual:qualitativeSpecies><qual:qualitativeSpecies qual:compartment="comp1" qual:constant="false" qual:id="sa1279" qual:maxLevel="1" qual:name="STAT3_phosphorylated"><annotation><rdf:RDF>
<rdf:Description rdf:about="#">
<bqbiol:isDescribedBy>
<rdf:Bag>
<rdf:li rdf:resource="urn:miriam:pubmed:25406356" />
</rdf:Bag>
</bqbiol:isDescribedBy>
<bqbiol:isDescribedBy>
<rdf:Bag>
<rdf:li rdf:resource="urn:miriam:ensembl:ENSG00000168610" />
</rdf:Bag>
</bqbiol:isDescribedBy>
<bqbiol:isDescribedBy>
<rdf:Bag>
<rdf:li rdf:resource="urn:miriam:ncbigene:6774" />
</rdf:Bag>
</bqbiol:isDescribedBy>
<bqbiol:isDescribedBy>
<rdf:Bag>
<rdf:li rdf:resource="urn:miriam:refseq:NM_139276" />
</rdf:Bag>
</bqbiol:isDescribedBy>
<bqbiol:isDescribedBy>
<rdf:Bag>
<rdf:li rdf:resource="urn:miriam:uniprot:P40763" />
</rdf:Bag>
</bqbiol:isDescribedBy>
<bqbiol:isDescribedBy>
<rdf:Bag>
<rdf:li rdf:resource="urn:miriam:pubmed:11673558" />
</rdf:Bag>
</bqbiol:isDescribedBy>
<bqbiol:isDescribedBy>
<rdf:Bag>
<rdf:li rdf:resource="urn:miriam:hgnc:11364" />
</rdf:Bag>
</bqbiol:isDescribedBy>
<bqbiol:isDescribedBy>
<rdf:Bag>
<rdf:li rdf:resource="urn:miriam:refseq:NM_003150" />
</rdf:Bag>
</bqbiol:isDescribedBy>
<bqbiol:isDescribedBy>
<rdf:Bag>
<rdf:li rdf:resource="urn:miriam:hgnc.symbol:STAT3" />
</rdf:Bag>
</bqbiol:isDescribedBy>
<bqbiol:isDescribedBy>
<rdf:Bag>
<rdf:li rdf:resource="urn:miriam:pubmed:24524085" />
</rdf:Bag>
</bqbiol:isDescribedBy>
<bqbiol:isDescribedBy>
<rdf:Bag>
<rdf:li rdf:resource="urn:miriam:pubmed:25406356" />
</rdf:Bag>
</bqbiol:isDescribedBy>
<bqbiol:isDescribedBy>
<rdf:Bag>
<rdf:li rdf:resource="urn:miriam:ensembl:ENSG00000168610" />
</rdf:Bag>
</bqbiol:isDescribedBy>
<bqbiol:isDescribedBy>
<rdf:Bag>
<rdf:li rdf:resource="urn:miriam:ncbigene:6774" />
</rdf:Bag>
</bqbiol:isDescribedBy>
<bqbiol:isDescribedBy>
<rdf:Bag>
<rdf:li rdf:resource="urn:miriam:refseq:NM_139276" />
</rdf:Bag>
</bqbiol:isDescribedBy>
<bqbiol:isDescribedBy>
<rdf:Bag>
<rdf:li rdf:resource="urn:miriam:uniprot:P40763" />
</rdf:Bag>
</bqbiol:isDescribedBy>
<bqbiol:isDescribedBy>
<rdf:Bag>
<rdf:li rdf:resource="urn:miriam:pubmed:11673558" />
</rdf:Bag>
</bqbiol:isDescribedBy>
<bqbiol:isDescribedBy>
<rdf:Bag>
<rdf:li rdf:resource="urn:miriam:hgnc:11364" />
</rdf:Bag>
</bqbiol:isDescribedBy>
<bqbiol:isDescribedBy>
<rdf:Bag>
<rdf:li rdf:resource="urn:miriam:refseq:NM_003150" />
</rdf:Bag>
</bqbiol:isDescribedBy>
<bqbiol:isDescribedBy>
<rdf:Bag>
<rdf:li rdf:resource="urn:miriam:hgnc.symbol:STAT3" />
</rdf:Bag>
</bqbiol:isDescribedBy>
<bqbiol:isDescribedBy>
<rdf:Bag>
<rdf:li rdf:resource="urn:miriam:pubmed:24524085" />
</rdf:Bag>
</bqbiol:isDescribedBy>
<bqbiol:isDescribedBy>
<rdf:Bag>
<rdf:li rdf:resource="urn:miriam:pubmed:25406356" />
</rdf:Bag>
</bqbiol:isDescribedBy>
<bqbiol:isDescribedBy>
<rdf:Bag>
<rdf:li rdf:resource="urn:miriam:ensembl:ENSG00000168610" />
</rdf:Bag>
</bqbiol:isDescribedBy>
<bqbiol:isDescribedBy>
<rdf:Bag>
<rdf:li rdf:resource="urn:miriam:ncbigene:6774" />
</rdf:Bag>
</bqbiol:isDescribedBy>
<bqbiol:isDescribedBy>
<rdf:Bag>
<rdf:li rdf:resource="urn:miriam:refseq:NM_139276" />
</rdf:Bag>
</bqbiol:isDescribedBy>
<bqbiol:isDescribedBy>
<rdf:Bag>
<rdf:li rdf:resource="urn:miriam:uniprot:P40763" />
</rdf:Bag>
</bqbiol:isDescribedBy>
<bqbiol:isDescribedBy>
<rdf:Bag>
<rdf:li rdf:resource="urn:miriam:pubmed:11673558" />
</rdf:Bag>
</bqbiol:isDescribedBy>
<bqbiol:isDescribedBy>
<rdf:Bag>
<rdf:li rdf:resource="urn:miriam:hgnc:11364" />
</rdf:Bag>
</bqbiol:isDescribedBy>
<bqbiol:isDescribedBy>
<rdf:Bag>
<rdf:li rdf:resource="urn:miriam:refseq:NM_003150" />
</rdf:Bag>
</bqbiol:isDescribedBy>
<bqbiol:isDescribedBy>
<rdf:Bag>
<rdf:li rdf:resource="urn:miriam:hgnc.symbol:STAT3" />
</rdf:Bag>
</bqbiol:isDescribedBy>
<bqbiol:isDescribedBy>
<rdf:Bag>
<rdf:li rdf:resource="urn:miriam:pubmed:24524085" />
</rdf:Bag>
</bqbiol:isDescribedBy>
<bqbiol:isDescribedBy><rdf:Bag><rdf:li rdf:resource="urn:casq:function:JAK1|TYK2_phosphorylated|AKT2_phosphorylated&amp;!ZC3H12A" /></rdf:Bag></bqbiol:isDescribedBy><bqbiol:isDescribedBy><rdf:Bag><rdf:li rdf:resource="urn:casq:cdid:s_id_sa1279" /></rdf:Bag></bqbiol:isDescribedBy></rdf:Description>
</rdf:RDF>
</annotation></qual:qualitativeSpecies><qual:qualitativeSpecies qual:compartment="comp1" qual:constant="false" qual:id="sa948" qual:maxLevel="1" qual:name="Apoptosis_phenotype"><annotation><rdf:RDF>
<rdf:Description rdf:about="#">
<bqbiol:isDescribedBy>
<rdf:Bag>
<rdf:li rdf:resource="urn:miriam:pubmed:23690674" />
</rdf:Bag>
</bqbiol:isDescribedBy>
<bqbiol:isDescribedBy>
<rdf:Bag>
<rdf:li rdf:resource="urn:miriam:pubmed:25940298" />
</rdf:Bag>
</bqbiol:isDescribedBy>
<bqbiol:isDescribedBy>
<rdf:Bag>
<rdf:li rdf:resource="urn:miriam:pubmed:12810199" />
</rdf:Bag>
</bqbiol:isDescribedBy>
<bqbiol:isDescribedBy>
<rdf:Bag>
<rdf:li rdf:resource="urn:miriam:pubmed:12094227" />
</rdf:Bag>
</bqbiol:isDescribedBy>
<bqbiol:isDescribedBy>
<rdf:Bag>
<rdf:li rdf:resource="urn:miriam:pubmed:12707581" />
</rdf:Bag>
</bqbiol:isDescribedBy>
<bqbiol:isDescribedBy>
<rdf:Bag>
<rdf:li rdf:resource="urn:miriam:pubmed:12847280" />
</rdf:Bag>
</bqbiol:isDescribedBy>
<bqbiol:isDescribedBy>
<rdf:Bag>
<rdf:li rdf:resource="urn:miriam:pubmed:7657832" />
</rdf:Bag>
</bqbiol:isDescribedBy>
<bqbiol:isDescribedBy>
<rdf:Bag>
<rdf:li rdf:resource="urn:miriam:pubmed:26955674" />
</rdf:Bag>
</bqbiol:isDescribedBy>
<bqbiol:isDescribedBy><rdf:Bag><rdf:li rdf:resource="urn:casq:function:TNFRSF10A_rna|CASP8|TNFRSF10B_rna|BCL2L11_rna|PMAIP1_rna|CASP3_phosphorylated|FASL_rna|FLIP_rna|BAX_rna" /></rdf:Bag></bqbiol:isDescribedBy><bqbiol:isDescribedBy><rdf:Bag><rdf:li rdf:resource="urn:casq:cdid:s_id_sa948" /></rdf:Bag></bqbiol:isDescribedBy></rdf:Description>
</rdf:RDF>
</annotation></qual:qualitativeSpecies><qual:qualitativeSpecies qual:compartment="comp1" qual:constant="false" qual:id="sa421" qual:maxLevel="1" qual:name="RHOA"><annotation><rdf:RDF>
<rdf:Description rdf:about="#">
<bqbiol:isDescribedBy>
<rdf:Bag>
<rdf:li rdf:resource="urn:miriam:hgnc:667" />
</rdf:Bag>
</bqbiol:isDescribedBy>
<bqbiol:isDescribedBy>
<rdf:Bag>
<rdf:li rdf:resource="urn:miriam:refseq:NM_001664" />
</rdf:Bag>
</bqbiol:isDescribedBy>
<bqbiol:isDescribedBy>
<rdf:Bag>
<rdf:li rdf:resource="urn:miriam:ensembl:ENSG00000067560" />
</rdf:Bag>
</bqbiol:isDescribedBy>
<bqbiol:isDescribedBy>
<rdf:Bag>
<rdf:li rdf:resource="urn:miriam:pubmed:19563633" />
</rdf:Bag>
</bqbiol:isDescribedBy>
<bqbiol:isDescribedBy>
<rdf:Bag>
<rdf:li rdf:resource="urn:miriam:pubmed:18629129" />
</rdf:Bag>
</bqbiol:isDescribedBy>
<bqbiol:isDescribedBy>
<rdf:Bag>
<rdf:li rdf:resource="urn:miriam:ncbigene:387" />
</rdf:Bag>
</bqbiol:isDescribedBy>
<bqbiol:isDescribedBy>
<rdf:Bag>
<rdf:li rdf:resource="urn:miriam:uniprot:P61586" />
</rdf:Bag>
</bqbiol:isDescribedBy>
<bqbiol:isDescribedBy>
<rdf:Bag>
<rdf:li rdf:resource="urn:miriam:hgnc.symbol:RHOA" />
</rdf:Bag>
</bqbiol:isDescribedBy>
<bqbiol:isDescribedBy>
<rdf:Bag>
<rdf:li rdf:resource="urn:miriam:hgnc:667" />
</rdf:Bag>
</bqbiol:isDescribedBy>
<bqbiol:isDescribedBy>
<rdf:Bag>
<rdf:li rdf:resource="urn:miriam:refseq:NM_001664" />
</rdf:Bag>
</bqbiol:isDescribedBy>
<bqbiol:isDescribedBy>
<rdf:Bag>
<rdf:li rdf:resource="urn:miriam:ensembl:ENSG00000067560" />
</rdf:Bag>
</bqbiol:isDescribedBy>
<bqbiol:isDescribedBy>
<rdf:Bag>
<rdf:li rdf:resource="urn:miriam:pubmed:19563633" />
</rdf:Bag>
</bqbiol:isDescribedBy>
<bqbiol:isDescribedBy>
<rdf:Bag>
<rdf:li rdf:resource="urn:miriam:pubmed:18629129" />
</rdf:Bag>
</bqbiol:isDescribedBy>
<bqbiol:isDescribedBy>
<rdf:Bag>
<rdf:li rdf:resource="urn:miriam:ncbigene:387" />
</rdf:Bag>
</bqbiol:isDescribedBy>
<bqbiol:isDescribedBy>
<rdf:Bag>
<rdf:li rdf:resource="urn:miriam:uniprot:P61586" />
</rdf:Bag>
</bqbiol:isDescribedBy>
<bqbiol:isDescribedBy>
<rdf:Bag>
<rdf:li rdf:resource="urn:miriam:hgnc.symbol:RHOA" />
</rdf:Bag>
</bqbiol:isDescribedBy>
<bqbiol:isDescribedBy><rdf:Bag><rdf:li rdf:resource="urn:casq:function:ARHGDIB|ARHGEF1|VAV1,2_phosphorylated|PRKCH|ARHGEF2&amp;!ARHGAP35_phosphorylated" /></rdf:Bag></bqbiol:isDescribedBy><bqbiol:isDescribedBy><rdf:Bag><rdf:li rdf:resource="urn:casq:cdid:s_id_sa421" /></rdf:Bag></bqbiol:isDescribedBy></rdf:Description>
</rdf:RDF>
</annotation></qual:qualitativeSpecies><qual:qualitativeSpecies qual:compartment="comp1" qual:constant="false" qual:id="sa705" qual:maxLevel="1" qual:name="TNFRSF10B_rna"><annotation><rdf:RDF>
<rdf:Description rdf:about="#">
<bqbiol:isDescribedBy>
<rdf:Bag>
<rdf:li rdf:resource="urn:miriam:hgnc.symbol:TNFRSF10B" />
</rdf:Bag>
</bqbiol:isDescribedBy>
<bqbiol:isDescribedBy>
<rdf:Bag>
<rdf:li rdf:resource="urn:miriam:uniprot:O14763" />
</rdf:Bag>
</bqbiol:isDescribedBy>
<bqbiol:isDescribedBy>
<rdf:Bag>
<rdf:li rdf:resource="urn:miriam:ncbigene:8795" />
</rdf:Bag>
</bqbiol:isDescribedBy>
<bqbiol:isDescribedBy>
<rdf:Bag>
<rdf:li rdf:resource="urn:miriam:refseq:NM_147187" />
</rdf:Bag>
</bqbiol:isDescribedBy>
<bqbiol:isDescribedBy>
<rdf:Bag>
<rdf:li rdf:resource="urn:miriam:pubmed:19290479" />
</rdf:Bag>
</bqbiol:isDescribedBy>
<bqbiol:isDescribedBy>
<rdf:Bag>
<rdf:li rdf:resource="urn:miriam:hgnc:11905" />
</rdf:Bag>
</bqbiol:isDescribedBy>
<bqbiol:isDescribedBy>
<rdf:Bag>
<rdf:li rdf:resource="urn:miriam:ensembl:ENSG00000120889" />
</rdf:Bag>
</bqbiol:isDescribedBy>
<bqbiol:isDescribedBy>
<rdf:Bag>
<rdf:li rdf:resource="urn:miriam:hgnc.symbol:TNFRSF10B" />
</rdf:Bag>
</bqbiol:isDescribedBy>
<bqbiol:isDescribedBy>
<rdf:Bag>
<rdf:li rdf:resource="urn:miriam:uniprot:O14763" />
</rdf:Bag>
</bqbiol:isDescribedBy>
<bqbiol:isDescribedBy>
<rdf:Bag>
<rdf:li rdf:resource="urn:miriam:ncbigene:8795" />
</rdf:Bag>
</bqbiol:isDescribedBy>
<bqbiol:isDescribedBy>
<rdf:Bag>
<rdf:li rdf:resource="urn:miriam:refseq:NM_147187" />
</rdf:Bag>
</bqbiol:isDescribedBy>
<bqbiol:isDescribedBy>
<rdf:Bag>
<rdf:li rdf:resource="urn:miriam:pubmed:19290479" />
</rdf:Bag>
</bqbiol:isDescribedBy>
<bqbiol:isDescribedBy>
<rdf:Bag>
<rdf:li rdf:resource="urn:miriam:hgnc:11905" />
</rdf:Bag>
</bqbiol:isDescribedBy>
<bqbiol:isDescribedBy>
<rdf:Bag>
<rdf:li rdf:resource="urn:miriam:ensembl:ENSG00000120889" />
</rdf:Bag>
</bqbiol:isDescribedBy>
<bqbiol:isDescribedBy><rdf:Bag><rdf:li rdf:resource="urn:casq:function:TP53_phosphorylated" /></rdf:Bag></bqbiol:isDescribedBy><bqbiol:isDescribedBy><rdf:Bag><rdf:li rdf:resource="urn:casq:cdid:s_id_sa705" /></rdf:Bag></bqbiol:isDescribedBy></rdf:Description>
</rdf:RDF>
</annotation></qual:qualitativeSpecies><qual:qualitativeSpecies qual:compartment="comp1" qual:constant="false" qual:id="sa1009" qual:maxLevel="1" qual:name="MDM2"><annotation><rdf:RDF>
<rdf:Description rdf:about="#">
<bqbiol:isDescribedBy>
<rdf:Bag>
<rdf:li rdf:resource="urn:miriam:hgnc:6973" />
</rdf:Bag>
</bqbiol:isDescribedBy>
<bqbiol:isDescribedBy>
<rdf:Bag>
<rdf:li rdf:resource="urn:miriam:ncbigene:4193" />
</rdf:Bag>
</bqbiol:isDescribedBy>
<bqbiol:isDescribedBy>
<rdf:Bag>
<rdf:li rdf:resource="urn:miriam:pubmed:19563633" />
</rdf:Bag>
</bqbiol:isDescribedBy>
<bqbiol:isDescribedBy>
<rdf:Bag>
<rdf:li rdf:resource="urn:miriam:refseq:NM_006880" />
</rdf:Bag>
</bqbiol:isDescribedBy>
<bqbiol:isDescribedBy>
<rdf:Bag>
<rdf:li rdf:resource="urn:miriam:hgnc.symbol:MDM2" />
</rdf:Bag>
</bqbiol:isDescribedBy>
<bqbiol:isDescribedBy>
<rdf:Bag>
<rdf:li rdf:resource="urn:miriam:ensembl:ENSG00000135679" />
</rdf:Bag>
</bqbiol:isDescribedBy>
<bqbiol:isDescribedBy>
<rdf:Bag>
<rdf:li rdf:resource="urn:miriam:uniprot:Q00987" />
</rdf:Bag>
</bqbiol:isDescribedBy>
<bqbiol:isDescribedBy><rdf:Bag><rdf:li rdf:resource="urn:casq:function:MDM2_rna" /></rdf:Bag></bqbiol:isDescribedBy><bqbiol:isDescribedBy><rdf:Bag><rdf:li rdf:resource="urn:casq:cdid:s_id_sa1009" /></rdf:Bag></bqbiol:isDescribedBy></rdf:Description>
</rdf:RDF>
</annotation></qual:qualitativeSpecies><qual:qualitativeSpecies qual:compartment="comp1" qual:constant="false" qual:id="sa1710" qual:maxLevel="1" qual:name="SOCS3_rna"><annotation><rdf:RDF>
<rdf:Description rdf:about="#">
<bqbiol:isDescribedBy>
<rdf:Bag>
<rdf:li rdf:resource="urn:miriam:uniprot:O14543" />
</rdf:Bag>
</bqbiol:isDescribedBy>
<bqbiol:isDescribedBy>
<rdf:Bag>
<rdf:li rdf:resource="urn:miriam:hgnc:19391" />
</rdf:Bag>
</bqbiol:isDescribedBy>
<bqbiol:isDescribedBy>
<rdf:Bag>
<rdf:li rdf:resource="urn:miriam:ncbigene:9021" />
</rdf:Bag>
</bqbiol:isDescribedBy>
<bqbiol:isDescribedBy>
<rdf:Bag>
<rdf:li rdf:resource="urn:miriam:ensembl:ENSG00000184557" />
</rdf:Bag>
</bqbiol:isDescribedBy>
<bqbiol:isDescribedBy>
<rdf:Bag>
<rdf:li rdf:resource="urn:miriam:pubmed:17726036" />
</rdf:Bag>
</bqbiol:isDescribedBy>
<bqbiol:isDescribedBy>
<rdf:Bag>
<rdf:li rdf:resource="urn:miriam:hgnc.symbol:SOCS3" />
</rdf:Bag>
</bqbiol:isDescribedBy>
<bqbiol:isDescribedBy>
<rdf:Bag>
<rdf:li rdf:resource="urn:miriam:refseq:NM_003955" />
</rdf:Bag>
</bqbiol:isDescribedBy>
<bqbiol:isDescribedBy>
<rdf:Bag>
<rdf:li rdf:resource="urn:miriam:uniprot:O14543" />
</rdf:Bag>
</bqbiol:isDescribedBy>
<bqbiol:isDescribedBy>
<rdf:Bag>
<rdf:li rdf:resource="urn:miriam:hgnc:19391" />
</rdf:Bag>
</bqbiol:isDescribedBy>
<bqbiol:isDescribedBy>
<rdf:Bag>
<rdf:li rdf:resource="urn:miriam:ncbigene:9021" />
</rdf:Bag>
</bqbiol:isDescribedBy>
<bqbiol:isDescribedBy>
<rdf:Bag>
<rdf:li rdf:resource="urn:miriam:ensembl:ENSG00000184557" />
</rdf:Bag>
</bqbiol:isDescribedBy>
<bqbiol:isDescribedBy>
<rdf:Bag>
<rdf:li rdf:resource="urn:miriam:pubmed:17726036" />
</rdf:Bag>
</bqbiol:isDescribedBy>
<bqbiol:isDescribedBy>
<rdf:Bag>
<rdf:li rdf:resource="urn:miriam:hgnc.symbol:SOCS3" />
</rdf:Bag>
</bqbiol:isDescribedBy>
<bqbiol:isDescribedBy>
<rdf:Bag>
<rdf:li rdf:resource="urn:miriam:refseq:NM_003955" />
</rdf:Bag>
</bqbiol:isDescribedBy>
<bqbiol:isDescribedBy><rdf:Bag><rdf:li rdf:resource="urn:casq:function:STAT3_phosphorylated" /></rdf:Bag></bqbiol:isDescribedBy><bqbiol:isDescribedBy><rdf:Bag><rdf:li rdf:resource="urn:casq:cdid:s_id_sa1710" /></rdf:Bag></bqbiol:isDescribedBy></rdf:Description>
</rdf:RDF>
</annotation></qual:qualitativeSpecies><qual:qualitativeSpecies qual:compartment="comp1" qual:constant="true" qual:id="sa1045" qual:maxLevel="1" qual:name="H__2__O__2_simple_molecule"><annotation><rdf:RDF>
<rdf:Description rdf:about="#">
<bqbiol:isDescribedBy><rdf:Bag><rdf:li rdf:resource="urn:casq:function:H__2__O__2_simple_molecule" /></rdf:Bag></bqbiol:isDescribedBy><bqbiol:isDescribedBy><rdf:Bag><rdf:li rdf:resource="urn:casq:cdid:s_id_sa1045" /></rdf:Bag></bqbiol:isDescribedBy></rdf:Description>
</rdf:RDF>
</annotation></qual:qualitativeSpecies><qual:qualitativeSpecies qual:compartment="comp1" qual:constant="false" qual:id="sa1386" qual:maxLevel="1" qual:name="AKT2_rna"><annotation><rdf:RDF>
<rdf:Description rdf:about="#">
<bqbiol:isDescribedBy>
<rdf:Bag>
<rdf:li rdf:resource="urn:miriam:ncbigene:208" />
</rdf:Bag>
</bqbiol:isDescribedBy>
<bqbiol:isDescribedBy>
<rdf:Bag>
<rdf:li rdf:resource="urn:miriam:uniprot:P31751" />
</rdf:Bag>
</bqbiol:isDescribedBy>
<bqbiol:isDescribedBy>
<rdf:Bag>
<rdf:li rdf:resource="urn:miriam:hgnc.symbol:AKT2" />
</rdf:Bag>
</bqbiol:isDescribedBy>
<bqbiol:isDescribedBy>
<rdf:Bag>
<rdf:li rdf:resource="urn:miriam:pubmed:28129626" />
</rdf:Bag>
</bqbiol:isDescribedBy>
<bqbiol:isDescribedBy>
<rdf:Bag>
<rdf:li rdf:resource="urn:miriam:ensembl:ENSG00000105221" />
</rdf:Bag>
</bqbiol:isDescribedBy>
<bqbiol:isDescribedBy>
<rdf:Bag>
<rdf:li rdf:resource="urn:miriam:refseq:NM_001626" />
</rdf:Bag>
</bqbiol:isDescribedBy>
<bqbiol:isDescribedBy>
<rdf:Bag>
<rdf:li rdf:resource="urn:miriam:hgnc:392" />
</rdf:Bag>
</bqbiol:isDescribedBy>
<bqbiol:isDescribedBy>
<rdf:Bag>
<rdf:li rdf:resource="urn:miriam:pubmed:19290479" />
</rdf:Bag>
</bqbiol:isDescribedBy>
<bqbiol:isDescribedBy>
<rdf:Bag>
<rdf:li rdf:resource="urn:miriam:ncbigene:208" />
</rdf:Bag>
</bqbiol:isDescribedBy>
<bqbiol:isDescribedBy>
<rdf:Bag>
<rdf:li rdf:resource="urn:miriam:uniprot:P31751" />
</rdf:Bag>
</bqbiol:isDescribedBy>
<bqbiol:isDescribedBy>
<rdf:Bag>
<rdf:li rdf:resource="urn:miriam:hgnc.symbol:AKT2" />
</rdf:Bag>
</bqbiol:isDescribedBy>
<bqbiol:isDescribedBy>
<rdf:Bag>
<rdf:li rdf:resource="urn:miriam:pubmed:28129626" />
</rdf:Bag>
</bqbiol:isDescribedBy>
<bqbiol:isDescribedBy>
<rdf:Bag>
<rdf:li rdf:resource="urn:miriam:ensembl:ENSG00000105221" />
</rdf:Bag>
</bqbiol:isDescribedBy>
<bqbiol:isDescribedBy>
<rdf:Bag>
<rdf:li rdf:resource="urn:miriam:refseq:NM_001626" />
</rdf:Bag>
</bqbiol:isDescribedBy>
<bqbiol:isDescribedBy>
<rdf:Bag>
<rdf:li rdf:resource="urn:miriam:hgnc:392" />
</rdf:Bag>
</bqbiol:isDescribedBy>
<bqbiol:isDescribedBy>
<rdf:Bag>
<rdf:li rdf:resource="urn:miriam:pubmed:19290479" />
</rdf:Bag>
</bqbiol:isDescribedBy>
<bqbiol:isDescribedBy><rdf:Bag><rdf:li rdf:resource="urn:casq:function:!MIR650_rna" /></rdf:Bag></bqbiol:isDescribedBy><bqbiol:isDescribedBy><rdf:Bag><rdf:li rdf:resource="urn:casq:cdid:s_id_sa1386" /></rdf:Bag></bqbiol:isDescribedBy></rdf:Description>
</rdf:RDF>
</annotation></qual:qualitativeSpecies><qual:qualitativeSpecies qual:compartment="comp1" qual:constant="false" qual:id="sa725" qual:maxLevel="1" qual:name="VAV1,2_phosphorylated"><annotation><rdf:RDF>
<rdf:Description rdf:about="#">
<bqbiol:isDescribedBy>
<rdf:Bag>
<rdf:li rdf:resource="urn:miriam:pubmed:18629129" />
</rdf:Bag>
</bqbiol:isDescribedBy>
<bqbiol:isDescribedBy>
<rdf:Bag>
<rdf:li rdf:resource="urn:miriam:pubmed:17134501" />
</rdf:Bag>
</bqbiol:isDescribedBy>
<bqbiol:isDescribedBy><rdf:Bag><rdf:li rdf:resource="urn:casq:function:LCP2_phosphorylated|ICAM_slash_ITGB2_slash_ITGAL_complex|CD19&amp;VAV1,2" /></rdf:Bag></bqbiol:isDescribedBy><bqbiol:isDescribedBy><rdf:Bag><rdf:li rdf:resource="urn:casq:cdid:s_id_sa725" /></rdf:Bag></bqbiol:isDescribedBy></rdf:Description>
</rdf:RDF>
</annotation></qual:qualitativeSpecies><qual:qualitativeSpecies qual:compartment="comp1" qual:constant="false" qual:id="sa331" qual:maxLevel="1" qual:name="NRAS"><annotation><rdf:RDF>
<rdf:Description rdf:about="#">
<bqbiol:isDescribedBy>
<rdf:Bag>
<rdf:li rdf:resource="urn:miriam:hgnc:7989" />
</rdf:Bag>
</bqbiol:isDescribedBy>
<bqbiol:isDescribedBy>
<rdf:Bag>
<rdf:li rdf:resource="urn:miriam:ncbigene:4893" />
</rdf:Bag>
</bqbiol:isDescribedBy>
<bqbiol:isDescribedBy>
<rdf:Bag>
<rdf:li rdf:resource="urn:miriam:ensembl:ENSG00000213281" />
</rdf:Bag>
</bqbiol:isDescribedBy>
<bqbiol:isDescribedBy>
<rdf:Bag>
<rdf:li rdf:resource="urn:miriam:uniprot:P01111" />
</rdf:Bag>
</bqbiol:isDescribedBy>
<bqbiol:isDescribedBy>
<rdf:Bag>
<rdf:li rdf:resource="urn:miriam:hgnc.symbol:NRAS" />
</rdf:Bag>
</bqbiol:isDescribedBy>
<bqbiol:isDescribedBy>
<rdf:Bag>
<rdf:li rdf:resource="urn:miriam:pubmed:19290479" />
</rdf:Bag>
</bqbiol:isDescribedBy>
<bqbiol:isDescribedBy>
<rdf:Bag>
<rdf:li rdf:resource="urn:miriam:refseq:NM_002524" />
</rdf:Bag>
</bqbiol:isDescribedBy>
<bqbiol:isDescribedBy>
<rdf:Bag>
<rdf:li rdf:resource="urn:miriam:hgnc:7989" />
</rdf:Bag>
</bqbiol:isDescribedBy>
<bqbiol:isDescribedBy>
<rdf:Bag>
<rdf:li rdf:resource="urn:miriam:ncbigene:4893" />
</rdf:Bag>
</bqbiol:isDescribedBy>
<bqbiol:isDescribedBy>
<rdf:Bag>
<rdf:li rdf:resource="urn:miriam:ensembl:ENSG00000213281" />
</rdf:Bag>
</bqbiol:isDescribedBy>
<bqbiol:isDescribedBy>
<rdf:Bag>
<rdf:li rdf:resource="urn:miriam:uniprot:P01111" />
</rdf:Bag>
</bqbiol:isDescribedBy>
<bqbiol:isDescribedBy>
<rdf:Bag>
<rdf:li rdf:resource="urn:miriam:hgnc.symbol:NRAS" />
</rdf:Bag>
</bqbiol:isDescribedBy>
<bqbiol:isDescribedBy>
<rdf:Bag>
<rdf:li rdf:resource="urn:miriam:pubmed:19290479" />
</rdf:Bag>
</bqbiol:isDescribedBy>
<bqbiol:isDescribedBy>
<rdf:Bag>
<rdf:li rdf:resource="urn:miriam:refseq:NM_002524" />
</rdf:Bag>
</bqbiol:isDescribedBy>
<bqbiol:isDescribedBy><rdf:Bag><rdf:li rdf:resource="urn:casq:function:SOS1|RASGRP3|GNAI3|SRC_phosphorylated" /></rdf:Bag></bqbiol:isDescribedBy><bqbiol:isDescribedBy><rdf:Bag><rdf:li rdf:resource="urn:casq:cdid:s_id_sa330" /></rdf:Bag></bqbiol:isDescribedBy></rdf:Description>
</rdf:RDF>
</annotation></qual:qualitativeSpecies><qual:qualitativeSpecies qual:compartment="comp1" qual:constant="true" qual:id="sa1242" qual:maxLevel="1" qual:name="IL6"><annotation><rdf:RDF>
<rdf:Description rdf:about="#">
<bqbiol:isDescribedBy>
<rdf:Bag>
<rdf:li rdf:resource="urn:miriam:pubmed:10688908" />
</rdf:Bag>
</bqbiol:isDescribedBy>
<bqbiol:isDescribedBy>
<rdf:Bag>
<rdf:li rdf:resource="urn:miriam:pubmed:8770701" />
</rdf:Bag>
</bqbiol:isDescribedBy>
<bqbiol:isDescribedBy>
<rdf:Bag>
<rdf:li rdf:resource="urn:miriam:hgnc:6018" />
</rdf:Bag>
</bqbiol:isDescribedBy>
<bqbiol:isDescribedBy>
<rdf:Bag>
<rdf:li rdf:resource="urn:miriam:pubmed:2462501" />
</rdf:Bag>
</bqbiol:isDescribedBy>
<bqbiol:isDescribedBy>
<rdf:Bag>
<rdf:li rdf:resource="urn:miriam:pubmed:18281366" />
</rdf:Bag>
</bqbiol:isDescribedBy>
<bqbiol:isDescribedBy>
<rdf:Bag>
<rdf:li rdf:resource="urn:miriam:pubmed:24524085" />
</rdf:Bag>
</bqbiol:isDescribedBy>
<bqbiol:isDescribedBy>
<rdf:Bag>
<rdf:li rdf:resource="urn:miriam:pubmed:18454843" />
</rdf:Bag>
</bqbiol:isDescribedBy>
<bqbiol:isDescribedBy>
<rdf:Bag>
<rdf:li rdf:resource="urn:miriam:pubmed:22870451" />
</rdf:Bag>
</bqbiol:isDescribedBy>
<bqbiol:isDescribedBy>
<rdf:Bag>
<rdf:li rdf:resource="urn:miriam:ncbigene:3569" />
</rdf:Bag>
</bqbiol:isDescribedBy>
<bqbiol:isDescribedBy>
<rdf:Bag>
<rdf:li rdf:resource="urn:miriam:pubmed:8484679" />
</rdf:Bag>
</bqbiol:isDescribedBy>
<bqbiol:isDescribedBy>
<rdf:Bag>
<rdf:li rdf:resource="urn:miriam:uniprot:P05231" />
</rdf:Bag>
</bqbiol:isDescribedBy>
<bqbiol:isDescribedBy>
<rdf:Bag>
<rdf:li rdf:resource="urn:miriam:pubmed:12905466" />
</rdf:Bag>
</bqbiol:isDescribedBy>
<bqbiol:isDescribedBy>
<rdf:Bag>
<rdf:li rdf:resource="urn:miriam:pubmed:28494214" />
</rdf:Bag>
</bqbiol:isDescribedBy>
<bqbiol:isDescribedBy>
<rdf:Bag>
<rdf:li rdf:resource="urn:miriam:ensembl:ENSG00000136244" />
</rdf:Bag>
</bqbiol:isDescribedBy>
<bqbiol:isDescribedBy>
<rdf:Bag>
<rdf:li rdf:resource="urn:miriam:hgnc.symbol:IL6" />
</rdf:Bag>
</bqbiol:isDescribedBy>
<bqbiol:isDescribedBy>
<rdf:Bag>
<rdf:li rdf:resource="urn:miriam:pubmed:11673558" />
</rdf:Bag>
</bqbiol:isDescribedBy>
<bqbiol:isDescribedBy>
<rdf:Bag>
<rdf:li rdf:resource="urn:miriam:pubmed:18205922" />
</rdf:Bag>
</bqbiol:isDescribedBy>
<bqbiol:isDescribedBy>
<rdf:Bag>
<rdf:li rdf:resource="urn:miriam:pubmed:1556695" />
</rdf:Bag>
</bqbiol:isDescribedBy>
<bqbiol:isDescribedBy>
<rdf:Bag>
<rdf:li rdf:resource="urn:miriam:refseq:NM_000600" />
</rdf:Bag>
</bqbiol:isDescribedBy>
<bqbiol:isDescribedBy>
<rdf:Bag>
<rdf:li rdf:resource="urn:miriam:pubmed:19209259" />
</rdf:Bag>
</bqbiol:isDescribedBy>
<bqbiol:isDescribedBy><rdf:Bag><rdf:li rdf:resource="urn:casq:function:IL6" /></rdf:Bag></bqbiol:isDescribedBy><bqbiol:isDescribedBy><rdf:Bag><rdf:li rdf:resource="urn:casq:cdid:s_id_sa1242" /></rdf:Bag></bqbiol:isDescribedBy></rdf:Description>
</rdf:RDF>
</annotation></qual:qualitativeSpecies><qual:qualitativeSpecies qual:compartment="comp1" qual:constant="true" qual:id="sa740" qual:maxLevel="1" qual:name="MYD88"><annotation><rdf:RDF>
<rdf:Description rdf:about="#">
<bqbiol:isDescribedBy>
<rdf:Bag>
<rdf:li rdf:resource="urn:miriam:ncbigene:4615" />
</rdf:Bag>
</bqbiol:isDescribedBy>
<bqbiol:isDescribedBy>
<rdf:Bag>
<rdf:li rdf:resource="urn:miriam:ensembl:ENSG00000172936" />
</rdf:Bag>
</bqbiol:isDescribedBy>
<bqbiol:isDescribedBy>
<rdf:Bag>
<rdf:li rdf:resource="urn:miriam:pubmed:18452992" />
</rdf:Bag>
</bqbiol:isDescribedBy>
<bqbiol:isDescribedBy>
<rdf:Bag>
<rdf:li rdf:resource="urn:miriam:uniprot:Q99836" />
</rdf:Bag>
</bqbiol:isDescribedBy>
<bqbiol:isDescribedBy>
<rdf:Bag>
<rdf:li rdf:resource="urn:miriam:hgnc.symbol:MYD88" />
</rdf:Bag>
</bqbiol:isDescribedBy>
<bqbiol:isDescribedBy>
<rdf:Bag>
<rdf:li rdf:resource="urn:miriam:pubmed:17134501" />
</rdf:Bag>
</bqbiol:isDescribedBy>
<bqbiol:isDescribedBy>
<rdf:Bag>
<rdf:li rdf:resource="urn:miriam:hgnc:7562" />
</rdf:Bag>
</bqbiol:isDescribedBy>
<bqbiol:isDescribedBy>
<rdf:Bag>
<rdf:li rdf:resource="urn:miriam:refseq:NM_002468" />
</rdf:Bag>
</bqbiol:isDescribedBy>
<bqbiol:isDescribedBy><rdf:Bag><rdf:li rdf:resource="urn:casq:function:MYD88" /></rdf:Bag></bqbiol:isDescribedBy><bqbiol:isDescribedBy><rdf:Bag><rdf:li rdf:resource="urn:casq:cdid:s_id_sa740" /></rdf:Bag></bqbiol:isDescribedBy></rdf:Description>
</rdf:RDF>
</annotation></qual:qualitativeSpecies><qual:qualitativeSpecies qual:compartment="comp1" qual:constant="false" qual:id="sa873" qual:maxLevel="1" qual:name="LCK"><annotation><rdf:RDF>
<rdf:Description rdf:about="#">
<bqbiol:isDescribedBy>
<rdf:Bag>
<rdf:li rdf:resource="urn:miriam:ncbigene:3932" />
</rdf:Bag>
</bqbiol:isDescribedBy>
<bqbiol:isDescribedBy>
<rdf:Bag>
<rdf:li rdf:resource="urn:miriam:ensembl:ENSG00000182866" />
</rdf:Bag>
</bqbiol:isDescribedBy>
<bqbiol:isDescribedBy>
<rdf:Bag>
<rdf:li rdf:resource="urn:miriam:pubmed:17665400" />
</rdf:Bag>
</bqbiol:isDescribedBy>
<bqbiol:isDescribedBy>
<rdf:Bag>
<rdf:li rdf:resource="urn:miriam:refseq:NM_005356" />
</rdf:Bag>
</bqbiol:isDescribedBy>
<bqbiol:isDescribedBy>
<rdf:Bag>
<rdf:li rdf:resource="urn:miriam:hgnc:6524" />
</rdf:Bag>
</bqbiol:isDescribedBy>
<bqbiol:isDescribedBy>
<rdf:Bag>
<rdf:li rdf:resource="urn:miriam:uniprot:P06239" />
</rdf:Bag>
</bqbiol:isDescribedBy>
<bqbiol:isDescribedBy>
<rdf:Bag>
<rdf:li rdf:resource="urn:miriam:hgnc.symbol:LCK" />
</rdf:Bag>
</bqbiol:isDescribedBy>
<bqbiol:isDescribedBy>
<rdf:Bag>
<rdf:li rdf:resource="urn:miriam:pubmed:17134501" />
</rdf:Bag>
</bqbiol:isDescribedBy>
<bqbiol:isDescribedBy><rdf:Bag><rdf:li rdf:resource="urn:casq:function:LCK_phosphorylated&amp;!PVRL1,3_slash_PTPRC_complex" /></rdf:Bag></bqbiol:isDescribedBy><bqbiol:isDescribedBy><rdf:Bag><rdf:li rdf:resource="urn:casq:cdid:s_id_sa873" /></rdf:Bag></bqbiol:isDescribedBy></rdf:Description>
</rdf:RDF>
</annotation></qual:qualitativeSpecies><qual:qualitativeSpecies qual:compartment="comp1" qual:constant="false" qual:id="sa826" qual:maxLevel="1" qual:name="PTK2B_phosphorylated"><annotation><rdf:RDF>
<rdf:Description rdf:about="#">
<bqbiol:isDescribedBy>
<rdf:Bag>
<rdf:li rdf:resource="urn:miriam:hgnc:9612" />
</rdf:Bag>
</bqbiol:isDescribedBy>
<bqbiol:isDescribedBy>
<rdf:Bag>
<rdf:li rdf:resource="urn:miriam:refseq:NM_004103" />
</rdf:Bag>
</bqbiol:isDescribedBy>
<bqbiol:isDescribedBy>
<rdf:Bag>
<rdf:li rdf:resource="urn:miriam:hgnc.symbol:PTK2B" />
</rdf:Bag>
</bqbiol:isDescribedBy>
<bqbiol:isDescribedBy>
<rdf:Bag>
<rdf:li rdf:resource="urn:miriam:uniprot:Q14289" />
</rdf:Bag>
</bqbiol:isDescribedBy>
<bqbiol:isDescribedBy>
<rdf:Bag>
<rdf:li rdf:resource="urn:miriam:ncbigene:2185" />
</rdf:Bag>
</bqbiol:isDescribedBy>
<bqbiol:isDescribedBy>
<rdf:Bag>
<rdf:li rdf:resource="urn:miriam:pubmed:17515956" />
</rdf:Bag>
</bqbiol:isDescribedBy>
<bqbiol:isDescribedBy>
<rdf:Bag>
<rdf:li rdf:resource="urn:miriam:ensembl:ENSG00000120899" />
</rdf:Bag>
</bqbiol:isDescribedBy>
<bqbiol:isDescribedBy>
<rdf:Bag>
<rdf:li rdf:resource="urn:miriam:hgnc:9612" />
</rdf:Bag>
</bqbiol:isDescribedBy>
<bqbiol:isDescribedBy>
<rdf:Bag>
<rdf:li rdf:resource="urn:miriam:refseq:NM_004103" />
</rdf:Bag>
</bqbiol:isDescribedBy>
<bqbiol:isDescribedBy>
<rdf:Bag>
<rdf:li rdf:resource="urn:miriam:hgnc.symbol:PTK2B" />
</rdf:Bag>
</bqbiol:isDescribedBy>
<bqbiol:isDescribedBy>
<rdf:Bag>
<rdf:li rdf:resource="urn:miriam:uniprot:Q14289" />
</rdf:Bag>
</bqbiol:isDescribedBy>
<bqbiol:isDescribedBy>
<rdf:Bag>
<rdf:li rdf:resource="urn:miriam:ncbigene:2185" />
</rdf:Bag>
</bqbiol:isDescribedBy>
<bqbiol:isDescribedBy>
<rdf:Bag>
<rdf:li rdf:resource="urn:miriam:pubmed:17515956" />
</rdf:Bag>
</bqbiol:isDescribedBy>
<bqbiol:isDescribedBy>
<rdf:Bag>
<rdf:li rdf:resource="urn:miriam:ensembl:ENSG00000120899" />
</rdf:Bag>
</bqbiol:isDescribedBy>
<bqbiol:isDescribedBy><rdf:Bag><rdf:li rdf:resource="urn:casq:function:CSK|ICAM_slash_ITGB2_slash_ITGAL_complex" /></rdf:Bag></bqbiol:isDescribedBy><bqbiol:isDescribedBy><rdf:Bag><rdf:li rdf:resource="urn:casq:cdid:s_id_sa826" /></rdf:Bag></bqbiol:isDescribedBy></rdf:Description>
</rdf:RDF>
</annotation></qual:qualitativeSpecies><qual:qualitativeSpecies qual:compartment="comp1" qual:constant="true" qual:id="sa780" qual:maxLevel="1" qual:name="SH2D1A"><annotation><rdf:RDF>
<rdf:Description rdf:about="#">
<bqbiol:isDescribedBy>
<rdf:Bag>
<rdf:li rdf:resource="urn:miriam:uniprot:O60880" />
</rdf:Bag>
</bqbiol:isDescribedBy>
<bqbiol:isDescribedBy>
<rdf:Bag>
<rdf:li rdf:resource="urn:miriam:pubmed:11282995" />
</rdf:Bag>
</bqbiol:isDescribedBy>
<bqbiol:isDescribedBy>
<rdf:Bag>
<rdf:li rdf:resource="urn:miriam:pubmed:18587224" />
</rdf:Bag>
</bqbiol:isDescribedBy>
<bqbiol:isDescribedBy>
<rdf:Bag>
<rdf:li rdf:resource="urn:miriam:refseq:NM_002351" />
</rdf:Bag>
</bqbiol:isDescribedBy>
<bqbiol:isDescribedBy>
<rdf:Bag>
<rdf:li rdf:resource="urn:miriam:hgnc:10820" />
</rdf:Bag>
</bqbiol:isDescribedBy>
<bqbiol:isDescribedBy>
<rdf:Bag>
<rdf:li rdf:resource="urn:miriam:hgnc.symbol:SH2D1A" />
</rdf:Bag>
</bqbiol:isDescribedBy>
<bqbiol:isDescribedBy>
<rdf:Bag>
<rdf:li rdf:resource="urn:miriam:ncbigene:4068" />
</rdf:Bag>
</bqbiol:isDescribedBy>
<bqbiol:isDescribedBy>
<rdf:Bag>
<rdf:li rdf:resource="urn:miriam:pubmed:17134501" />
</rdf:Bag>
</bqbiol:isDescribedBy>
<bqbiol:isDescribedBy>
<rdf:Bag>
<rdf:li rdf:resource="urn:miriam:ensembl:ENSG00000183918" />
</rdf:Bag>
</bqbiol:isDescribedBy>
<bqbiol:isDescribedBy><rdf:Bag><rdf:li rdf:resource="urn:casq:function:SH2D1A" /></rdf:Bag></bqbiol:isDescribedBy><bqbiol:isDescribedBy><rdf:Bag><rdf:li rdf:resource="urn:casq:cdid:s_id_sa780" /></rdf:Bag></bqbiol:isDescribedBy></rdf:Description>
</rdf:RDF>
</annotation></qual:qualitativeSpecies><qual:qualitativeSpecies qual:compartment="comp1" qual:constant="false" qual:id="sa746" qual:maxLevel="1" qual:name="TGFB1"><annotation><rdf:RDF>
<rdf:Description rdf:about="#">
<bqbiol:isDescribedBy>
<rdf:Bag>
<rdf:li rdf:resource="urn:miriam:refseq:NM_000660" />
</rdf:Bag>
</bqbiol:isDescribedBy>
<bqbiol:isDescribedBy>
<rdf:Bag>
<rdf:li rdf:resource="urn:miriam:pubmed:20380722" />
</rdf:Bag>
</bqbiol:isDescribedBy>
<bqbiol:isDescribedBy>
<rdf:Bag>
<rdf:li rdf:resource="urn:miriam:ncbigene:7040" />
</rdf:Bag>
</bqbiol:isDescribedBy>
<bqbiol:isDescribedBy>
<rdf:Bag>
<rdf:li rdf:resource="urn:miriam:hgnc:11766" />
</rdf:Bag>
</bqbiol:isDescribedBy>
<bqbiol:isDescribedBy>
<rdf:Bag>
<rdf:li rdf:resource="urn:miriam:pubmed:17594488" />
</rdf:Bag>
</bqbiol:isDescribedBy>
<bqbiol:isDescribedBy>
<rdf:Bag>
<rdf:li rdf:resource="urn:miriam:hgnc.symbol:TGFB1" />
</rdf:Bag>
</bqbiol:isDescribedBy>
<bqbiol:isDescribedBy>
<rdf:Bag>
<rdf:li rdf:resource="urn:miriam:uniprot:P01137" />
</rdf:Bag>
</bqbiol:isDescribedBy>
<bqbiol:isDescribedBy>
<rdf:Bag>
<rdf:li rdf:resource="urn:miriam:pubmed:17515956" />
</rdf:Bag>
</bqbiol:isDescribedBy>
<bqbiol:isDescribedBy>
<rdf:Bag>
<rdf:li rdf:resource="urn:miriam:pubmed:19290479" />
</rdf:Bag>
</bqbiol:isDescribedBy>
<bqbiol:isDescribedBy>
<rdf:Bag>
<rdf:li rdf:resource="urn:miriam:ensembl:ENSG00000105329" />
</rdf:Bag>
</bqbiol:isDescribedBy>
<bqbiol:isDescribedBy>
<rdf:Bag>
<rdf:li rdf:resource="urn:miriam:refseq:NM_000660" />
</rdf:Bag>
</bqbiol:isDescribedBy>
<bqbiol:isDescribedBy>
<rdf:Bag>
<rdf:li rdf:resource="urn:miriam:pubmed:20380722" />
</rdf:Bag>
</bqbiol:isDescribedBy>
<bqbiol:isDescribedBy>
<rdf:Bag>
<rdf:li rdf:resource="urn:miriam:ncbigene:7040" />
</rdf:Bag>
</bqbiol:isDescribedBy>
<bqbiol:isDescribedBy>
<rdf:Bag>
<rdf:li rdf:resource="urn:miriam:hgnc:11766" />
</rdf:Bag>
</bqbiol:isDescribedBy>
<bqbiol:isDescribedBy>
<rdf:Bag>
<rdf:li rdf:resource="urn:miriam:pubmed:17594488" />
</rdf:Bag>
</bqbiol:isDescribedBy>
<bqbiol:isDescribedBy>
<rdf:Bag>
<rdf:li rdf:resource="urn:miriam:hgnc.symbol:TGFB1" />
</rdf:Bag>
</bqbiol:isDescribedBy>
<bqbiol:isDescribedBy>
<rdf:Bag>
<rdf:li rdf:resource="urn:miriam:uniprot:P01137" />
</rdf:Bag>
</bqbiol:isDescribedBy>
<bqbiol:isDescribedBy>
<rdf:Bag>
<rdf:li rdf:resource="urn:miriam:pubmed:17515956" />
</rdf:Bag>
</bqbiol:isDescribedBy>
<bqbiol:isDescribedBy>
<rdf:Bag>
<rdf:li rdf:resource="urn:miriam:pubmed:19290479" />
</rdf:Bag>
</bqbiol:isDescribedBy>
<bqbiol:isDescribedBy>
<rdf:Bag>
<rdf:li rdf:resource="urn:miriam:ensembl:ENSG00000105329" />
</rdf:Bag>
</bqbiol:isDescribedBy>
<bqbiol:isDescribedBy><rdf:Bag><rdf:li rdf:resource="urn:casq:function:!LTBP1&amp;!LEFTY2" /></rdf:Bag></bqbiol:isDescribedBy><bqbiol:isDescribedBy><rdf:Bag><rdf:li rdf:resource="urn:casq:cdid:s_id_sa746" /></rdf:Bag></bqbiol:isDescribedBy></rdf:Description>
</rdf:RDF>
</annotation></qual:qualitativeSpecies><qual:qualitativeSpecies qual:compartment="comp1" qual:constant="false" qual:id="sa1447" qual:maxLevel="1" qual:name="CASP9"><annotation><rdf:RDF>
<rdf:Description rdf:about="#">
<bqbiol:isDescribedBy>
<rdf:Bag>
<rdf:li rdf:resource="urn:miriam:hgnc.symbol:CASP9" />
</rdf:Bag>
</bqbiol:isDescribedBy>
<bqbiol:isDescribedBy>
<rdf:Bag>
<rdf:li rdf:resource="urn:miriam:refseq:NM_032996" />
</rdf:Bag>
</bqbiol:isDescribedBy>
<bqbiol:isDescribedBy>
<rdf:Bag>
<rdf:li rdf:resource="urn:miriam:ncbigene:842" />
</rdf:Bag>
</bqbiol:isDescribedBy>
<bqbiol:isDescribedBy>
<rdf:Bag>
<rdf:li rdf:resource="urn:miriam:hgnc:1511" />
</rdf:Bag>
</bqbiol:isDescribedBy>
<bqbiol:isDescribedBy>
<rdf:Bag>
<rdf:li rdf:resource="urn:miriam:ensembl:ENSG00000132906" />
</rdf:Bag>
</bqbiol:isDescribedBy>
<bqbiol:isDescribedBy>
<rdf:Bag>
<rdf:li rdf:resource="urn:miriam:uniprot:P55211" />
</rdf:Bag>
</bqbiol:isDescribedBy>
<bqbiol:isDescribedBy>
<rdf:Bag>
<rdf:li rdf:resource="urn:miriam:hgnc.symbol:CASP9" />
</rdf:Bag>
</bqbiol:isDescribedBy>
<bqbiol:isDescribedBy>
<rdf:Bag>
<rdf:li rdf:resource="urn:miriam:refseq:NM_032996" />
</rdf:Bag>
</bqbiol:isDescribedBy>
<bqbiol:isDescribedBy>
<rdf:Bag>
<rdf:li rdf:resource="urn:miriam:ncbigene:842" />
</rdf:Bag>
</bqbiol:isDescribedBy>
<bqbiol:isDescribedBy>
<rdf:Bag>
<rdf:li rdf:resource="urn:miriam:hgnc:1511" />
</rdf:Bag>
</bqbiol:isDescribedBy>
<bqbiol:isDescribedBy>
<rdf:Bag>
<rdf:li rdf:resource="urn:miriam:ensembl:ENSG00000132906" />
</rdf:Bag>
</bqbiol:isDescribedBy>
<bqbiol:isDescribedBy>
<rdf:Bag>
<rdf:li rdf:resource="urn:miriam:uniprot:P55211" />
</rdf:Bag>
</bqbiol:isDescribedBy>
<bqbiol:isDescribedBy><rdf:Bag><rdf:li rdf:resource="urn:casq:function:BAX" /></rdf:Bag></bqbiol:isDescribedBy><bqbiol:isDescribedBy><rdf:Bag><rdf:li rdf:resource="urn:casq:cdid:s_id_sa1447" /></rdf:Bag></bqbiol:isDescribedBy></rdf:Description>
</rdf:RDF>
</annotation></qual:qualitativeSpecies><qual:qualitativeSpecies qual:compartment="comp1" qual:constant="true" qual:id="sa1674" qual:maxLevel="1" qual:name="CXCL16"><annotation><rdf:RDF>
<rdf:Description rdf:about="#">
<bqbiol:isDescribedBy>
<rdf:Bag>
<rdf:li rdf:resource="urn:miriam:hgnc:16642" />
</rdf:Bag>
</bqbiol:isDescribedBy>
<bqbiol:isDescribedBy>
<rdf:Bag>
<rdf:li rdf:resource="urn:miriam:uniprot:Q9H2A7" />
</rdf:Bag>
</bqbiol:isDescribedBy>
<bqbiol:isDescribedBy>
<rdf:Bag>
<rdf:li rdf:resource="urn:miriam:pubmed:16508941" />
</rdf:Bag>
</bqbiol:isDescribedBy>
<bqbiol:isDescribedBy>
<rdf:Bag>
<rdf:li rdf:resource="urn:miriam:pubmed:28816285" />
</rdf:Bag>
</bqbiol:isDescribedBy>
<bqbiol:isDescribedBy>
<rdf:Bag>
<rdf:li rdf:resource="urn:miriam:pubmed:16200580" />
</rdf:Bag>
</bqbiol:isDescribedBy>
<bqbiol:isDescribedBy>
<rdf:Bag>
<rdf:li rdf:resource="urn:miriam:refseq:NM_022059" />
</rdf:Bag>
</bqbiol:isDescribedBy>
<bqbiol:isDescribedBy>
<rdf:Bag>
<rdf:li rdf:resource="urn:miriam:ncbigene:58191" />
</rdf:Bag>
</bqbiol:isDescribedBy>
<bqbiol:isDescribedBy>
<rdf:Bag>
<rdf:li rdf:resource="urn:miriam:ensembl:ENSG00000161921" />
</rdf:Bag>
</bqbiol:isDescribedBy>
<bqbiol:isDescribedBy>
<rdf:Bag>
<rdf:li rdf:resource="urn:miriam:pubmed:18628285" />
</rdf:Bag>
</bqbiol:isDescribedBy>
<bqbiol:isDescribedBy>
<rdf:Bag>
<rdf:li rdf:resource="urn:miriam:hgnc.symbol:CXCL16" />
</rdf:Bag>
</bqbiol:isDescribedBy>
<bqbiol:isDescribedBy><rdf:Bag><rdf:li rdf:resource="urn:casq:function:CXCL16" /></rdf:Bag></bqbiol:isDescribedBy><bqbiol:isDescribedBy><rdf:Bag><rdf:li rdf:resource="urn:casq:cdid:s_id_sa1674" /></rdf:Bag></bqbiol:isDescribedBy></rdf:Description>
</rdf:RDF>
</annotation></qual:qualitativeSpecies><qual:qualitativeSpecies qual:compartment="comp1" qual:constant="true" qual:id="sa297" qual:maxLevel="1" qual:name="TNF"><annotation><rdf:RDF>
<rdf:Description rdf:about="#">
<bqbiol:isDescribedBy>
<rdf:Bag>
<rdf:li rdf:resource="urn:miriam:hgnc.symbol:TNF" />
</rdf:Bag>
</bqbiol:isDescribedBy>
<bqbiol:isDescribedBy>
<rdf:Bag>
<rdf:li rdf:resource="urn:miriam:pubmed:22457216" />
</rdf:Bag>
</bqbiol:isDescribedBy>
<bqbiol:isDescribedBy>
<rdf:Bag>
<rdf:li rdf:resource="urn:miriam:uniprot:P01375" />
</rdf:Bag>
</bqbiol:isDescribedBy>
<bqbiol:isDescribedBy>
<rdf:Bag>
<rdf:li rdf:resource="urn:miriam:pubmed:18281366" />
</rdf:Bag>
</bqbiol:isDescribedBy>
<bqbiol:isDescribedBy>
<rdf:Bag>
<rdf:li rdf:resource="urn:miriam:hgnc:11892" />
</rdf:Bag>
</bqbiol:isDescribedBy>
<bqbiol:isDescribedBy>
<rdf:Bag>
<rdf:li rdf:resource="urn:miriam:ncbigene:7124" />
</rdf:Bag>
</bqbiol:isDescribedBy>
<bqbiol:isDescribedBy>
<rdf:Bag>
<rdf:li rdf:resource="urn:miriam:pubmed:19290479" />
</rdf:Bag>
</bqbiol:isDescribedBy>
<bqbiol:isDescribedBy>
<rdf:Bag>
<rdf:li rdf:resource="urn:miriam:pubmed:17134501" />
</rdf:Bag>
</bqbiol:isDescribedBy>
<bqbiol:isDescribedBy>
<rdf:Bag>
<rdf:li rdf:resource="urn:miriam:ensembl:ENSG00000232810" />
</rdf:Bag>
</bqbiol:isDescribedBy>
<bqbiol:isDescribedBy>
<rdf:Bag>
<rdf:li rdf:resource="urn:miriam:pubmed:18454843" />
</rdf:Bag>
</bqbiol:isDescribedBy>
<bqbiol:isDescribedBy>
<rdf:Bag>
<rdf:li rdf:resource="urn:miriam:refseq:NM_000594" />
</rdf:Bag>
</bqbiol:isDescribedBy>
<bqbiol:isDescribedBy>
<rdf:Bag>
<rdf:li rdf:resource="urn:miriam:pubmed:20173389" />
</rdf:Bag>
</bqbiol:isDescribedBy>
<bqbiol:isDescribedBy>
<rdf:Bag>
<rdf:li rdf:resource="urn:miriam:pubmed:26656660" />
</rdf:Bag>
</bqbiol:isDescribedBy>
<bqbiol:isDescribedBy>
<rdf:Bag>
<rdf:li rdf:resource="urn:miriam:pubmed:26008591" />
</rdf:Bag>
</bqbiol:isDescribedBy>
<bqbiol:isDescribedBy>
<rdf:Bag>
<rdf:li rdf:resource="urn:miriam:pubmed:18383392" />
</rdf:Bag>
</bqbiol:isDescribedBy>
<bqbiol:isDescribedBy>
<rdf:Bag>
<rdf:li rdf:resource="urn:miriam:pubmed:20489699" />
</rdf:Bag>
</bqbiol:isDescribedBy>
<bqbiol:isDescribedBy><rdf:Bag><rdf:li rdf:resource="urn:casq:function:TNF" /></rdf:Bag></bqbiol:isDescribedBy><bqbiol:isDescribedBy><rdf:Bag><rdf:li rdf:resource="urn:casq:cdid:s_id_sa297" /></rdf:Bag></bqbiol:isDescribedBy></rdf:Description>
</rdf:RDF>
</annotation></qual:qualitativeSpecies><qual:qualitativeSpecies qual:compartment="comp1" qual:constant="true" qual:id="sa978" qual:maxLevel="1" qual:name="LBP"><annotation><rdf:RDF>
<rdf:Description rdf:about="#">
<bqbiol:isDescribedBy>
<rdf:Bag>
<rdf:li rdf:resource="urn:miriam:refseq:NM_004139" />
</rdf:Bag>
</bqbiol:isDescribedBy>
<bqbiol:isDescribedBy>
<rdf:Bag>
<rdf:li rdf:resource="urn:miriam:pubmed:28850019" />
</rdf:Bag>
</bqbiol:isDescribedBy>
<bqbiol:isDescribedBy>
<rdf:Bag>
<rdf:li rdf:resource="urn:miriam:pubmed:19563633" />
</rdf:Bag>
</bqbiol:isDescribedBy>
<bqbiol:isDescribedBy>
<rdf:Bag>
<rdf:li rdf:resource="urn:miriam:ncbigene:3929" />
</rdf:Bag>
</bqbiol:isDescribedBy>
<bqbiol:isDescribedBy>
<rdf:Bag>
<rdf:li rdf:resource="urn:miriam:uniprot:P18428" />
</rdf:Bag>
</bqbiol:isDescribedBy>
<bqbiol:isDescribedBy>
<rdf:Bag>
<rdf:li rdf:resource="urn:miriam:hgnc:6517" />
</rdf:Bag>
</bqbiol:isDescribedBy>
<bqbiol:isDescribedBy>
<rdf:Bag>
<rdf:li rdf:resource="urn:miriam:ensembl:ENSG00000129988" />
</rdf:Bag>
</bqbiol:isDescribedBy>
<bqbiol:isDescribedBy>
<rdf:Bag>
<rdf:li rdf:resource="urn:miriam:pubmed:17134501" />
</rdf:Bag>
</bqbiol:isDescribedBy>
<bqbiol:isDescribedBy>
<rdf:Bag>
<rdf:li rdf:resource="urn:miriam:hgnc.symbol:LBP" />
</rdf:Bag>
</bqbiol:isDescribedBy>
<bqbiol:isDescribedBy><rdf:Bag><rdf:li rdf:resource="urn:casq:function:LBP" /></rdf:Bag></bqbiol:isDescribedBy><bqbiol:isDescribedBy><rdf:Bag><rdf:li rdf:resource="urn:casq:cdid:s_id_sa978" /></rdf:Bag></bqbiol:isDescribedBy></rdf:Description>
</rdf:RDF>
</annotation></qual:qualitativeSpecies><qual:qualitativeSpecies qual:compartment="comp1" qual:constant="false" qual:id="sa1436" qual:maxLevel="1" qual:name="CASP3_phosphorylated"><annotation><rdf:RDF>
<rdf:Description rdf:about="#">
<bqbiol:isDescribedBy>
<rdf:Bag>
<rdf:li rdf:resource="urn:miriam:pubmed:25940298" />
</rdf:Bag>
</bqbiol:isDescribedBy>
<bqbiol:isDescribedBy>
<rdf:Bag>
<rdf:li rdf:resource="urn:miriam:ncbigene:836" />
</rdf:Bag>
</bqbiol:isDescribedBy>
<bqbiol:isDescribedBy>
<rdf:Bag>
<rdf:li rdf:resource="urn:miriam:refseq:NM_004346" />
</rdf:Bag>
</bqbiol:isDescribedBy>
<bqbiol:isDescribedBy>
<rdf:Bag>
<rdf:li rdf:resource="urn:miriam:ensembl:ENSG00000164305" />
</rdf:Bag>
</bqbiol:isDescribedBy>
<bqbiol:isDescribedBy>
<rdf:Bag>
<rdf:li rdf:resource="urn:miriam:pubmed:24348567" />
</rdf:Bag>
</bqbiol:isDescribedBy>
<bqbiol:isDescribedBy>
<rdf:Bag>
<rdf:li rdf:resource="urn:miriam:hgnc:1504" />
</rdf:Bag>
</bqbiol:isDescribedBy>
<bqbiol:isDescribedBy>
<rdf:Bag>
<rdf:li rdf:resource="urn:miriam:uniprot:P42574" />
</rdf:Bag>
</bqbiol:isDescribedBy>
<bqbiol:isDescribedBy>
<rdf:Bag>
<rdf:li rdf:resource="urn:miriam:pubmed:17134501" />
</rdf:Bag>
</bqbiol:isDescribedBy>
<bqbiol:isDescribedBy>
<rdf:Bag>
<rdf:li rdf:resource="urn:miriam:hgnc.symbol:CASP3" />
</rdf:Bag>
</bqbiol:isDescribedBy>
<bqbiol:isDescribedBy>
<rdf:Bag>
<rdf:li rdf:resource="urn:miriam:pubmed:25940298" />
</rdf:Bag>
</bqbiol:isDescribedBy>
<bqbiol:isDescribedBy>
<rdf:Bag>
<rdf:li rdf:resource="urn:miriam:ncbigene:836" />
</rdf:Bag>
</bqbiol:isDescribedBy>
<bqbiol:isDescribedBy>
<rdf:Bag>
<rdf:li rdf:resource="urn:miriam:refseq:NM_004346" />
</rdf:Bag>
</bqbiol:isDescribedBy>
<bqbiol:isDescribedBy>
<rdf:Bag>
<rdf:li rdf:resource="urn:miriam:ensembl:ENSG00000164305" />
</rdf:Bag>
</bqbiol:isDescribedBy>
<bqbiol:isDescribedBy>
<rdf:Bag>
<rdf:li rdf:resource="urn:miriam:pubmed:24348567" />
</rdf:Bag>
</bqbiol:isDescribedBy>
<bqbiol:isDescribedBy>
<rdf:Bag>
<rdf:li rdf:resource="urn:miriam:hgnc:1504" />
</rdf:Bag>
</bqbiol:isDescribedBy>
<bqbiol:isDescribedBy>
<rdf:Bag>
<rdf:li rdf:resource="urn:miriam:uniprot:P42574" />
</rdf:Bag>
</bqbiol:isDescribedBy>
<bqbiol:isDescribedBy>
<rdf:Bag>
<rdf:li rdf:resource="urn:miriam:pubmed:17134501" />
</rdf:Bag>
</bqbiol:isDescribedBy>
<bqbiol:isDescribedBy>
<rdf:Bag>
<rdf:li rdf:resource="urn:miriam:hgnc.symbol:CASP3" />
</rdf:Bag>
</bqbiol:isDescribedBy>
<bqbiol:isDescribedBy><rdf:Bag><rdf:li rdf:resource="urn:casq:function:CASP8|CASP9" /></rdf:Bag></bqbiol:isDescribedBy><bqbiol:isDescribedBy><rdf:Bag><rdf:li rdf:resource="urn:casq:cdid:s_id_sa1436" /></rdf:Bag></bqbiol:isDescribedBy></rdf:Description>
</rdf:RDF>
</annotation></qual:qualitativeSpecies><qual:qualitativeSpecies qual:compartment="comp1" qual:constant="false" qual:id="sa727" qual:maxLevel="1" qual:name="VAV1,2"><annotation><rdf:RDF>
<rdf:Description rdf:about="#">
<bqbiol:isDescribedBy>
<rdf:Bag>
<rdf:li rdf:resource="urn:miriam:pubmed:18629129" />
</rdf:Bag>
</bqbiol:isDescribedBy>
<bqbiol:isDescribedBy>
<rdf:Bag>
<rdf:li rdf:resource="urn:miriam:pubmed:17134501" />
</rdf:Bag>
</bqbiol:isDescribedBy>
<bqbiol:isDescribedBy><rdf:Bag><rdf:li rdf:resource="urn:casq:function:VAV1,2_phosphorylated&amp;TXK&amp;!CD72_slash_PTPN6_complex" /></rdf:Bag></bqbiol:isDescribedBy><bqbiol:isDescribedBy><rdf:Bag><rdf:li rdf:resource="urn:casq:cdid:s_id_sa727" /></rdf:Bag></bqbiol:isDescribedBy></rdf:Description>
</rdf:RDF>
</annotation></qual:qualitativeSpecies><qual:qualitativeSpecies qual:compartment="comp1" qual:constant="false" qual:id="sa94" qual:maxLevel="1" qual:name="FADD"><annotation><rdf:RDF>
<rdf:Description rdf:about="#">
<bqbiol:isDescribedBy>
<rdf:Bag>
<rdf:li rdf:resource="urn:miriam:pubmed:18452992" />
</rdf:Bag>
</bqbiol:isDescribedBy>
<bqbiol:isDescribedBy>
<rdf:Bag>
<rdf:li rdf:resource="urn:miriam:hgnc:3573" />
</rdf:Bag>
</bqbiol:isDescribedBy>
<bqbiol:isDescribedBy>
<rdf:Bag>
<rdf:li rdf:resource="urn:miriam:ncbigene:8772" />
</rdf:Bag>
</bqbiol:isDescribedBy>
<bqbiol:isDescribedBy>
<rdf:Bag>
<rdf:li rdf:resource="urn:miriam:uniprot:Q13158" />
</rdf:Bag>
</bqbiol:isDescribedBy>
<bqbiol:isDescribedBy>
<rdf:Bag>
<rdf:li rdf:resource="urn:miriam:ensembl:ENSG00000168040" />
</rdf:Bag>
</bqbiol:isDescribedBy>
<bqbiol:isDescribedBy>
<rdf:Bag>
<rdf:li rdf:resource="urn:miriam:pubmed:19290479" />
</rdf:Bag>
</bqbiol:isDescribedBy>
<bqbiol:isDescribedBy>
<rdf:Bag>
<rdf:li rdf:resource="urn:miriam:refseq:NM_003824" />
</rdf:Bag>
</bqbiol:isDescribedBy>
<bqbiol:isDescribedBy>
<rdf:Bag>
<rdf:li rdf:resource="urn:miriam:hgnc.symbol:FADD" />
</rdf:Bag>
</bqbiol:isDescribedBy>
<bqbiol:isDescribedBy>
<rdf:Bag>
<rdf:li rdf:resource="urn:miriam:pubmed:19191904" />
</rdf:Bag>
</bqbiol:isDescribedBy>
<bqbiol:isDescribedBy>
<rdf:Bag>
<rdf:li rdf:resource="urn:miriam:pubmed:18452992" />
</rdf:Bag>
</bqbiol:isDescribedBy>
<bqbiol:isDescribedBy>
<rdf:Bag>
<rdf:li rdf:resource="urn:miriam:hgnc:3573" />
</rdf:Bag>
</bqbiol:isDescribedBy>
<bqbiol:isDescribedBy>
<rdf:Bag>
<rdf:li rdf:resource="urn:miriam:ncbigene:8772" />
</rdf:Bag>
</bqbiol:isDescribedBy>
<bqbiol:isDescribedBy>
<rdf:Bag>
<rdf:li rdf:resource="urn:miriam:uniprot:Q13158" />
</rdf:Bag>
</bqbiol:isDescribedBy>
<bqbiol:isDescribedBy>
<rdf:Bag>
<rdf:li rdf:resource="urn:miriam:ensembl:ENSG00000168040" />
</rdf:Bag>
</bqbiol:isDescribedBy>
<bqbiol:isDescribedBy>
<rdf:Bag>
<rdf:li rdf:resource="urn:miriam:pubmed:19290479" />
</rdf:Bag>
</bqbiol:isDescribedBy>
<bqbiol:isDescribedBy>
<rdf:Bag>
<rdf:li rdf:resource="urn:miriam:refseq:NM_003824" />
</rdf:Bag>
</bqbiol:isDescribedBy>
<bqbiol:isDescribedBy>
<rdf:Bag>
<rdf:li rdf:resource="urn:miriam:hgnc.symbol:FADD" />
</rdf:Bag>
</bqbiol:isDescribedBy>
<bqbiol:isDescribedBy>
<rdf:Bag>
<rdf:li rdf:resource="urn:miriam:pubmed:19191904" />
</rdf:Bag>
</bqbiol:isDescribedBy>
<bqbiol:isDescribedBy><rdf:Bag><rdf:li rdf:resource="urn:casq:function:TIRAP_slash_MYD88_complex|CASP8AP2|FAS_slash_FASL_complex|TRAF2_slash_TRAF5_complex" /></rdf:Bag></bqbiol:isDescribedBy><bqbiol:isDescribedBy><rdf:Bag><rdf:li rdf:resource="urn:casq:cdid:s_id_sa94" /></rdf:Bag></bqbiol:isDescribedBy></rdf:Description>
</rdf:RDF>
</annotation></qual:qualitativeSpecies><qual:qualitativeSpecies qual:compartment="comp1" qual:constant="false" qual:id="sa1671" qual:maxLevel="1" qual:name="FOXO3"><annotation><rdf:RDF>
<rdf:Description rdf:about="#">
<bqbiol:isDescribedBy>
<rdf:Bag>
<rdf:li rdf:resource="urn:miriam:refseq:NM_001455" />
</rdf:Bag>
</bqbiol:isDescribedBy>
<bqbiol:isDescribedBy>
<rdf:Bag>
<rdf:li rdf:resource="urn:miriam:ensembl:ENSG00000118689" />
</rdf:Bag>
</bqbiol:isDescribedBy>
<bqbiol:isDescribedBy>
<rdf:Bag>
<rdf:li rdf:resource="urn:miriam:uniprot:O43524" />
</rdf:Bag>
</bqbiol:isDescribedBy>
<bqbiol:isDescribedBy>
<rdf:Bag>
<rdf:li rdf:resource="urn:miriam:pubmed:19563633" />
</rdf:Bag>
</bqbiol:isDescribedBy>
<bqbiol:isDescribedBy>
<rdf:Bag>
<rdf:li rdf:resource="urn:miriam:ncbigene:2309" />
</rdf:Bag>
</bqbiol:isDescribedBy>
<bqbiol:isDescribedBy>
<rdf:Bag>
<rdf:li rdf:resource="urn:miriam:hgnc.symbol:FOXO3" />
</rdf:Bag>
</bqbiol:isDescribedBy>
<bqbiol:isDescribedBy>
<rdf:Bag>
<rdf:li rdf:resource="urn:miriam:hgnc:3821" />
</rdf:Bag>
</bqbiol:isDescribedBy>
<bqbiol:isDescribedBy>
<rdf:Bag>
<rdf:li rdf:resource="urn:miriam:pubmed:19290479" />
</rdf:Bag>
</bqbiol:isDescribedBy>
<bqbiol:isDescribedBy>
<rdf:Bag>
<rdf:li rdf:resource="urn:miriam:pubmed:18454843" />
</rdf:Bag>
</bqbiol:isDescribedBy>
<bqbiol:isDescribedBy>
<rdf:Bag>
<rdf:li rdf:resource="urn:miriam:refseq:NM_001455" />
</rdf:Bag>
</bqbiol:isDescribedBy>
<bqbiol:isDescribedBy>
<rdf:Bag>
<rdf:li rdf:resource="urn:miriam:ensembl:ENSG00000118689" />
</rdf:Bag>
</bqbiol:isDescribedBy>
<bqbiol:isDescribedBy>
<rdf:Bag>
<rdf:li rdf:resource="urn:miriam:uniprot:O43524" />
</rdf:Bag>
</bqbiol:isDescribedBy>
<bqbiol:isDescribedBy>
<rdf:Bag>
<rdf:li rdf:resource="urn:miriam:pubmed:19563633" />
</rdf:Bag>
</bqbiol:isDescribedBy>
<bqbiol:isDescribedBy>
<rdf:Bag>
<rdf:li rdf:resource="urn:miriam:ncbigene:2309" />
</rdf:Bag>
</bqbiol:isDescribedBy>
<bqbiol:isDescribedBy>
<rdf:Bag>
<rdf:li rdf:resource="urn:miriam:hgnc.symbol:FOXO3" />
</rdf:Bag>
</bqbiol:isDescribedBy>
<bqbiol:isDescribedBy>
<rdf:Bag>
<rdf:li rdf:resource="urn:miriam:hgnc:3821" />
</rdf:Bag>
</bqbiol:isDescribedBy>
<bqbiol:isDescribedBy>
<rdf:Bag>
<rdf:li rdf:resource="urn:miriam:pubmed:19290479" />
</rdf:Bag>
</bqbiol:isDescribedBy>
<bqbiol:isDescribedBy>
<rdf:Bag>
<rdf:li rdf:resource="urn:miriam:pubmed:18454843" />
</rdf:Bag>
</bqbiol:isDescribedBy>
<bqbiol:isDescribedBy>
<rdf:Bag>
<rdf:li rdf:resource="urn:miriam:refseq:NM_001455" />
</rdf:Bag>
</bqbiol:isDescribedBy>
<bqbiol:isDescribedBy>
<rdf:Bag>
<rdf:li rdf:resource="urn:miriam:ensembl:ENSG00000118689" />
</rdf:Bag>
</bqbiol:isDescribedBy>
<bqbiol:isDescribedBy>
<rdf:Bag>
<rdf:li rdf:resource="urn:miriam:uniprot:O43524" />
</rdf:Bag>
</bqbiol:isDescribedBy>
<bqbiol:isDescribedBy>
<rdf:Bag>
<rdf:li rdf:resource="urn:miriam:pubmed:19563633" />
</rdf:Bag>
</bqbiol:isDescribedBy>
<bqbiol:isDescribedBy>
<rdf:Bag>
<rdf:li rdf:resource="urn:miriam:ncbigene:2309" />
</rdf:Bag>
</bqbiol:isDescribedBy>
<bqbiol:isDescribedBy>
<rdf:Bag>
<rdf:li rdf:resource="urn:miriam:hgnc.symbol:FOXO3" />
</rdf:Bag>
</bqbiol:isDescribedBy>
<bqbiol:isDescribedBy>
<rdf:Bag>
<rdf:li rdf:resource="urn:miriam:hgnc:3821" />
</rdf:Bag>
</bqbiol:isDescribedBy>
<bqbiol:isDescribedBy>
<rdf:Bag>
<rdf:li rdf:resource="urn:miriam:pubmed:19290479" />
</rdf:Bag>
</bqbiol:isDescribedBy>
<bqbiol:isDescribedBy>
<rdf:Bag>
<rdf:li rdf:resource="urn:miriam:pubmed:18454843" />
</rdf:Bag>
</bqbiol:isDescribedBy>
<bqbiol:isDescribedBy><rdf:Bag><rdf:li rdf:resource="urn:casq:function:!AKT2_phosphorylated" /></rdf:Bag></bqbiol:isDescribedBy><bqbiol:isDescribedBy><rdf:Bag><rdf:li rdf:resource="urn:casq:cdid:s_id_sa1671" /></rdf:Bag></bqbiol:isDescribedBy></rdf:Description>
</rdf:RDF>
</annotation></qual:qualitativeSpecies><qual:qualitativeSpecies qual:compartment="comp1" qual:constant="true" qual:id="sa741" qual:maxLevel="1" qual:name="TLR5"><annotation><rdf:RDF>
<rdf:Description rdf:about="#">
<bqbiol:isDescribedBy>
<rdf:Bag>
<rdf:li rdf:resource="urn:miriam:pubmed:19710928" />
</rdf:Bag>
</bqbiol:isDescribedBy>
<bqbiol:isDescribedBy>
<rdf:Bag>
<rdf:li rdf:resource="urn:miriam:refseq:NM_003268" />
</rdf:Bag>
</bqbiol:isDescribedBy>
<bqbiol:isDescribedBy>
<rdf:Bag>
<rdf:li rdf:resource="urn:miriam:ncbigene:7100" />
</rdf:Bag>
</bqbiol:isDescribedBy>
<bqbiol:isDescribedBy>
<rdf:Bag>
<rdf:li rdf:resource="urn:miriam:hgnc:11851" />
</rdf:Bag>
</bqbiol:isDescribedBy>
<bqbiol:isDescribedBy>
<rdf:Bag>
<rdf:li rdf:resource="urn:miriam:hgnc.symbol:TLR5" />
</rdf:Bag>
</bqbiol:isDescribedBy>
<bqbiol:isDescribedBy>
<rdf:Bag>
<rdf:li rdf:resource="urn:miriam:uniprot:O60602" />
</rdf:Bag>
</bqbiol:isDescribedBy>
<bqbiol:isDescribedBy>
<rdf:Bag>
<rdf:li rdf:resource="urn:miriam:pubmed:22661088" />
</rdf:Bag>
</bqbiol:isDescribedBy>
<bqbiol:isDescribedBy>
<rdf:Bag>
<rdf:li rdf:resource="urn:miriam:ensembl:ENSG00000187554" />
</rdf:Bag>
</bqbiol:isDescribedBy>
<bqbiol:isDescribedBy>
<rdf:Bag>
<rdf:li rdf:resource="urn:miriam:pubmed:26352601" />
</rdf:Bag>
</bqbiol:isDescribedBy>
<bqbiol:isDescribedBy><rdf:Bag><rdf:li rdf:resource="urn:casq:function:TLR5" /></rdf:Bag></bqbiol:isDescribedBy><bqbiol:isDescribedBy><rdf:Bag><rdf:li rdf:resource="urn:casq:cdid:s_id_sa741" /></rdf:Bag></bqbiol:isDescribedBy></rdf:Description>
</rdf:RDF>
</annotation></qual:qualitativeSpecies><qual:qualitativeSpecies qual:compartment="comp1" qual:constant="false" qual:id="sa1361" qual:maxLevel="1" qual:name="TRAF6_phosphorylated"><annotation><rdf:RDF>
<rdf:Description rdf:about="#">
<bqbiol:isDescribedBy>
<rdf:Bag>
<rdf:li rdf:resource="urn:miriam:pubmed:18452992" />
</rdf:Bag>
</bqbiol:isDescribedBy>
<bqbiol:isDescribedBy>
<rdf:Bag>
<rdf:li rdf:resource="urn:miriam:ncbigene:7189" />
</rdf:Bag>
</bqbiol:isDescribedBy>
<bqbiol:isDescribedBy>
<rdf:Bag>
<rdf:li rdf:resource="urn:miriam:ensembl:ENSG00000175104" />
</rdf:Bag>
</bqbiol:isDescribedBy>
<bqbiol:isDescribedBy>
<rdf:Bag>
<rdf:li rdf:resource="urn:miriam:uniprot:Q9Y4K3" />
</rdf:Bag>
</bqbiol:isDescribedBy>
<bqbiol:isDescribedBy>
<rdf:Bag>
<rdf:li rdf:resource="urn:miriam:hgnc:12036" />
</rdf:Bag>
</bqbiol:isDescribedBy>
<bqbiol:isDescribedBy>
<rdf:Bag>
<rdf:li rdf:resource="urn:miriam:refseq:NM_145803" />
</rdf:Bag>
</bqbiol:isDescribedBy>
<bqbiol:isDescribedBy>
<rdf:Bag>
<rdf:li rdf:resource="urn:miriam:pubmed:22656185" />
</rdf:Bag>
</bqbiol:isDescribedBy>
<bqbiol:isDescribedBy>
<rdf:Bag>
<rdf:li rdf:resource="urn:miriam:hgnc.symbol:TRAF6" />
</rdf:Bag>
</bqbiol:isDescribedBy>
<bqbiol:isDescribedBy><rdf:Bag><rdf:li rdf:resource="urn:casq:function:TRAF3IP2_phosphorylated|IRAK1_slash_IRAK4_complex|RANK_slash_RANKL_complex&amp;TRAF6" /></rdf:Bag></bqbiol:isDescribedBy><bqbiol:isDescribedBy><rdf:Bag><rdf:li rdf:resource="urn:casq:cdid:s_id_sa1361" /></rdf:Bag></bqbiol:isDescribedBy></rdf:Description>
</rdf:RDF>
</annotation></qual:qualitativeSpecies><qual:qualitativeSpecies qual:compartment="comp1" qual:constant="true" qual:id="sa112" qual:maxLevel="1" qual:name="MAP4K4_phosphorylated"><annotation><rdf:RDF>
<rdf:Description rdf:about="#">
<bqbiol:isDescribedBy>
<rdf:Bag>
<rdf:li rdf:resource="urn:miriam:pubmed:18452992" />
</rdf:Bag>
</bqbiol:isDescribedBy>
<bqbiol:isDescribedBy>
<rdf:Bag>
<rdf:li rdf:resource="urn:miriam:hgnc:6866" />
</rdf:Bag>
</bqbiol:isDescribedBy>
<bqbiol:isDescribedBy>
<rdf:Bag>
<rdf:li rdf:resource="urn:miriam:pubmed:19563633" />
</rdf:Bag>
</bqbiol:isDescribedBy>
<bqbiol:isDescribedBy>
<rdf:Bag>
<rdf:li rdf:resource="urn:miriam:uniprot:O95819" />
</rdf:Bag>
</bqbiol:isDescribedBy>
<bqbiol:isDescribedBy>
<rdf:Bag>
<rdf:li rdf:resource="urn:miriam:ensembl:ENSG00000071054" />
</rdf:Bag>
</bqbiol:isDescribedBy>
<bqbiol:isDescribedBy>
<rdf:Bag>
<rdf:li rdf:resource="urn:miriam:hgnc.symbol:MAP4K4" />
</rdf:Bag>
</bqbiol:isDescribedBy>
<bqbiol:isDescribedBy>
<rdf:Bag>
<rdf:li rdf:resource="urn:miriam:ncbigene:9448" />
</rdf:Bag>
</bqbiol:isDescribedBy>
<bqbiol:isDescribedBy>
<rdf:Bag>
<rdf:li rdf:resource="urn:miriam:refseq:NM_004834" />
</rdf:Bag>
</bqbiol:isDescribedBy>
<bqbiol:isDescribedBy>
<rdf:Bag>
<rdf:li rdf:resource="urn:miriam:pubmed:18452992" />
</rdf:Bag>
</bqbiol:isDescribedBy>
<bqbiol:isDescribedBy>
<rdf:Bag>
<rdf:li rdf:resource="urn:miriam:hgnc:6866" />
</rdf:Bag>
</bqbiol:isDescribedBy>
<bqbiol:isDescribedBy>
<rdf:Bag>
<rdf:li rdf:resource="urn:miriam:pubmed:19563633" />
</rdf:Bag>
</bqbiol:isDescribedBy>
<bqbiol:isDescribedBy>
<rdf:Bag>
<rdf:li rdf:resource="urn:miriam:uniprot:O95819" />
</rdf:Bag>
</bqbiol:isDescribedBy>
<bqbiol:isDescribedBy>
<rdf:Bag>
<rdf:li rdf:resource="urn:miriam:ensembl:ENSG00000071054" />
</rdf:Bag>
</bqbiol:isDescribedBy>
<bqbiol:isDescribedBy>
<rdf:Bag>
<rdf:li rdf:resource="urn:miriam:hgnc.symbol:MAP4K4" />
</rdf:Bag>
</bqbiol:isDescribedBy>
<bqbiol:isDescribedBy>
<rdf:Bag>
<rdf:li rdf:resource="urn:miriam:ncbigene:9448" />
</rdf:Bag>
</bqbiol:isDescribedBy>
<bqbiol:isDescribedBy>
<rdf:Bag>
<rdf:li rdf:resource="urn:miriam:refseq:NM_004834" />
</rdf:Bag>
</bqbiol:isDescribedBy>
<bqbiol:isDescribedBy><rdf:Bag><rdf:li rdf:resource="urn:casq:function:MAP4K4_phosphorylated" /></rdf:Bag></bqbiol:isDescribedBy><bqbiol:isDescribedBy><rdf:Bag><rdf:li rdf:resource="urn:casq:cdid:s_id_sa112" /></rdf:Bag></bqbiol:isDescribedBy></rdf:Description>
</rdf:RDF>
</annotation></qual:qualitativeSpecies><qual:qualitativeSpecies qual:compartment="comp1" qual:constant="true" qual:id="sa989" qual:maxLevel="1" qual:name="FN1"><annotation><rdf:RDF>
<rdf:Description rdf:about="#">
<bqbiol:isDescribedBy>
<rdf:Bag>
<rdf:li rdf:resource="urn:miriam:uniprot:P02751" />
</rdf:Bag>
</bqbiol:isDescribedBy>
<bqbiol:isDescribedBy>
<rdf:Bag>
<rdf:li rdf:resource="urn:miriam:hgnc:3778" />
</rdf:Bag>
</bqbiol:isDescribedBy>
<bqbiol:isDescribedBy>
<rdf:Bag>
<rdf:li rdf:resource="urn:miriam:refseq:NM_212476" />
</rdf:Bag>
</bqbiol:isDescribedBy>
<bqbiol:isDescribedBy>
<rdf:Bag>
<rdf:li rdf:resource="urn:miriam:pubmed:17911418" />
</rdf:Bag>
</bqbiol:isDescribedBy>
<bqbiol:isDescribedBy>
<rdf:Bag>
<rdf:li rdf:resource="urn:miriam:pubmed:17134501" />
</rdf:Bag>
</bqbiol:isDescribedBy>
<bqbiol:isDescribedBy>
<rdf:Bag>
<rdf:li rdf:resource="urn:miriam:ensembl:ENSG00000115414" />
</rdf:Bag>
</bqbiol:isDescribedBy>
<bqbiol:isDescribedBy>
<rdf:Bag>
<rdf:li rdf:resource="urn:miriam:hgnc.symbol:FN1" />
</rdf:Bag>
</bqbiol:isDescribedBy>
<bqbiol:isDescribedBy>
<rdf:Bag>
<rdf:li rdf:resource="urn:miriam:ncbigene:2335" />
</rdf:Bag>
</bqbiol:isDescribedBy>
<bqbiol:isDescribedBy><rdf:Bag><rdf:li rdf:resource="urn:casq:function:FN1" /></rdf:Bag></bqbiol:isDescribedBy><bqbiol:isDescribedBy><rdf:Bag><rdf:li rdf:resource="urn:casq:cdid:s_id_sa989" /></rdf:Bag></bqbiol:isDescribedBy></rdf:Description>
</rdf:RDF>
</annotation></qual:qualitativeSpecies><qual:qualitativeSpecies qual:compartment="comp1" qual:constant="true" qual:id="sa1332" qual:maxLevel="1" qual:name="WNT5A"><annotation><rdf:RDF>
<rdf:Description rdf:about="#">
<bqbiol:isDescribedBy>
<rdf:Bag>
<rdf:li rdf:resource="urn:miriam:pubmed:10688908" />
</rdf:Bag>
</bqbiol:isDescribedBy>
<bqbiol:isDescribedBy>
<rdf:Bag>
<rdf:li rdf:resource="urn:miriam:hgnc.symbol:WNT5A" />
</rdf:Bag>
</bqbiol:isDescribedBy>
<bqbiol:isDescribedBy>
<rdf:Bag>
<rdf:li rdf:resource="urn:miriam:ensembl:ENSG00000114251" />
</rdf:Bag>
</bqbiol:isDescribedBy>
<bqbiol:isDescribedBy>
<rdf:Bag>
<rdf:li rdf:resource="urn:miriam:ncbigene:7474" />
</rdf:Bag>
</bqbiol:isDescribedBy>
<bqbiol:isDescribedBy>
<rdf:Bag>
<rdf:li rdf:resource="urn:miriam:pubmed:19683077" />
</rdf:Bag>
</bqbiol:isDescribedBy>
<bqbiol:isDescribedBy>
<rdf:Bag>
<rdf:li rdf:resource="urn:miriam:hgnc:12784" />
</rdf:Bag>
</bqbiol:isDescribedBy>
<bqbiol:isDescribedBy>
<rdf:Bag>
<rdf:li rdf:resource="urn:miriam:refseq:NM_003392" />
</rdf:Bag>
</bqbiol:isDescribedBy>
<bqbiol:isDescribedBy>
<rdf:Bag>
<rdf:li rdf:resource="urn:miriam:uniprot:P41221" />
</rdf:Bag>
</bqbiol:isDescribedBy>
<bqbiol:isDescribedBy>
<rdf:Bag>
<rdf:li rdf:resource="urn:miriam:pubmed:23602936" />
</rdf:Bag>
</bqbiol:isDescribedBy>
<bqbiol:isDescribedBy><rdf:Bag><rdf:li rdf:resource="urn:casq:function:WNT5A" /></rdf:Bag></bqbiol:isDescribedBy><bqbiol:isDescribedBy><rdf:Bag><rdf:li rdf:resource="urn:casq:cdid:s_id_sa1332" /></rdf:Bag></bqbiol:isDescribedBy></rdf:Description>
</rdf:RDF>
</annotation></qual:qualitativeSpecies><qual:qualitativeSpecies qual:compartment="comp1" qual:constant="false" qual:id="sa1529" qual:maxLevel="1" qual:name="IRF7_phosphorylated"><annotation><rdf:RDF>
<rdf:Description rdf:about="#">
<bqbiol:isDescribedBy>
<rdf:Bag>
<rdf:li rdf:resource="urn:miriam:uniprot:Q92985" />
</rdf:Bag>
</bqbiol:isDescribedBy>
<bqbiol:isDescribedBy>
<rdf:Bag>
<rdf:li rdf:resource="urn:miriam:ensembl:ENSG00000185507" />
</rdf:Bag>
</bqbiol:isDescribedBy>
<bqbiol:isDescribedBy>
<rdf:Bag>
<rdf:li rdf:resource="urn:miriam:refseq:NM_001572" />
</rdf:Bag>
</bqbiol:isDescribedBy>
<bqbiol:isDescribedBy>
<rdf:Bag>
<rdf:li rdf:resource="urn:miriam:hgnc.symbol:IRF7" />
</rdf:Bag>
</bqbiol:isDescribedBy>
<bqbiol:isDescribedBy>
<rdf:Bag>
<rdf:li rdf:resource="urn:miriam:pubmed:18205922" />
</rdf:Bag>
</bqbiol:isDescribedBy>
<bqbiol:isDescribedBy>
<rdf:Bag>
<rdf:li rdf:resource="urn:miriam:hgnc:6122" />
</rdf:Bag>
</bqbiol:isDescribedBy>
<bqbiol:isDescribedBy>
<rdf:Bag>
<rdf:li rdf:resource="urn:miriam:ncbigene:3665" />
</rdf:Bag>
</bqbiol:isDescribedBy>
<bqbiol:isDescribedBy>
<rdf:Bag>
<rdf:li rdf:resource="urn:miriam:uniprot:Q92985" />
</rdf:Bag>
</bqbiol:isDescribedBy>
<bqbiol:isDescribedBy>
<rdf:Bag>
<rdf:li rdf:resource="urn:miriam:ensembl:ENSG00000185507" />
</rdf:Bag>
</bqbiol:isDescribedBy>
<bqbiol:isDescribedBy>
<rdf:Bag>
<rdf:li rdf:resource="urn:miriam:refseq:NM_001572" />
</rdf:Bag>
</bqbiol:isDescribedBy>
<bqbiol:isDescribedBy>
<rdf:Bag>
<rdf:li rdf:resource="urn:miriam:hgnc.symbol:IRF7" />
</rdf:Bag>
</bqbiol:isDescribedBy>
<bqbiol:isDescribedBy>
<rdf:Bag>
<rdf:li rdf:resource="urn:miriam:pubmed:18205922" />
</rdf:Bag>
</bqbiol:isDescribedBy>
<bqbiol:isDescribedBy>
<rdf:Bag>
<rdf:li rdf:resource="urn:miriam:hgnc:6122" />
</rdf:Bag>
</bqbiol:isDescribedBy>
<bqbiol:isDescribedBy>
<rdf:Bag>
<rdf:li rdf:resource="urn:miriam:ncbigene:3665" />
</rdf:Bag>
</bqbiol:isDescribedBy>
<bqbiol:isDescribedBy>
<rdf:Bag>
<rdf:li rdf:resource="urn:miriam:uniprot:Q92985" />
</rdf:Bag>
</bqbiol:isDescribedBy>
<bqbiol:isDescribedBy>
<rdf:Bag>
<rdf:li rdf:resource="urn:miriam:ensembl:ENSG00000185507" />
</rdf:Bag>
</bqbiol:isDescribedBy>
<bqbiol:isDescribedBy>
<rdf:Bag>
<rdf:li rdf:resource="urn:miriam:refseq:NM_001572" />
</rdf:Bag>
</bqbiol:isDescribedBy>
<bqbiol:isDescribedBy>
<rdf:Bag>
<rdf:li rdf:resource="urn:miriam:hgnc.symbol:IRF7" />
</rdf:Bag>
</bqbiol:isDescribedBy>
<bqbiol:isDescribedBy>
<rdf:Bag>
<rdf:li rdf:resource="urn:miriam:pubmed:18205922" />
</rdf:Bag>
</bqbiol:isDescribedBy>
<bqbiol:isDescribedBy>
<rdf:Bag>
<rdf:li rdf:resource="urn:miriam:hgnc:6122" />
</rdf:Bag>
</bqbiol:isDescribedBy>
<bqbiol:isDescribedBy>
<rdf:Bag>
<rdf:li rdf:resource="urn:miriam:ncbigene:3665" />
</rdf:Bag>
</bqbiol:isDescribedBy>
<bqbiol:isDescribedBy><rdf:Bag><rdf:li rdf:resource="urn:casq:function:TBK1_slash_IKBKE_complex" /></rdf:Bag></bqbiol:isDescribedBy><bqbiol:isDescribedBy><rdf:Bag><rdf:li rdf:resource="urn:casq:cdid:s_id_sa1529" /></rdf:Bag></bqbiol:isDescribedBy></rdf:Description>
</rdf:RDF>
</annotation></qual:qualitativeSpecies><qual:qualitativeSpecies qual:compartment="comp1" qual:constant="false" qual:id="sa312" qual:maxLevel="1" qual:name="AKT2"><annotation><rdf:RDF>
<rdf:Description rdf:about="#">
<bqbiol:isDescribedBy>
<rdf:Bag>
<rdf:li rdf:resource="urn:miriam:ncbigene:208" />
</rdf:Bag>
</bqbiol:isDescribedBy>
<bqbiol:isDescribedBy>
<rdf:Bag>
<rdf:li rdf:resource="urn:miriam:uniprot:P31751" />
</rdf:Bag>
</bqbiol:isDescribedBy>
<bqbiol:isDescribedBy>
<rdf:Bag>
<rdf:li rdf:resource="urn:miriam:hgnc.symbol:AKT2" />
</rdf:Bag>
</bqbiol:isDescribedBy>
<bqbiol:isDescribedBy>
<rdf:Bag>
<rdf:li rdf:resource="urn:miriam:pubmed:28129626" />
</rdf:Bag>
</bqbiol:isDescribedBy>
<bqbiol:isDescribedBy>
<rdf:Bag>
<rdf:li rdf:resource="urn:miriam:ensembl:ENSG00000105221" />
</rdf:Bag>
</bqbiol:isDescribedBy>
<bqbiol:isDescribedBy>
<rdf:Bag>
<rdf:li rdf:resource="urn:miriam:refseq:NM_001626" />
</rdf:Bag>
</bqbiol:isDescribedBy>
<bqbiol:isDescribedBy>
<rdf:Bag>
<rdf:li rdf:resource="urn:miriam:hgnc:392" />
</rdf:Bag>
</bqbiol:isDescribedBy>
<bqbiol:isDescribedBy>
<rdf:Bag>
<rdf:li rdf:resource="urn:miriam:pubmed:19290479" />
</rdf:Bag>
</bqbiol:isDescribedBy>
<bqbiol:isDescribedBy><rdf:Bag><rdf:li rdf:resource="urn:casq:function:AKT2_rna" /></rdf:Bag></bqbiol:isDescribedBy><bqbiol:isDescribedBy><rdf:Bag><rdf:li rdf:resource="urn:casq:cdid:s_id_sa312" /></rdf:Bag></bqbiol:isDescribedBy></rdf:Description>
</rdf:RDF>
</annotation></qual:qualitativeSpecies><qual:qualitativeSpecies qual:compartment="comp1" qual:constant="true" qual:id="sa192" qual:maxLevel="1" qual:name="SARM1"><annotation><rdf:RDF>
<rdf:Description rdf:about="#">
<bqbiol:isDescribedBy>
<rdf:Bag>
<rdf:li rdf:resource="urn:miriam:pubmed:18452992" />
</rdf:Bag>
</bqbiol:isDescribedBy>
<bqbiol:isDescribedBy>
<rdf:Bag>
<rdf:li rdf:resource="urn:miriam:refseq:NM_015077" />
</rdf:Bag>
</bqbiol:isDescribedBy>
<bqbiol:isDescribedBy>
<rdf:Bag>
<rdf:li rdf:resource="urn:miriam:uniprot:Q6SZW1" />
</rdf:Bag>
</bqbiol:isDescribedBy>
<bqbiol:isDescribedBy>
<rdf:Bag>
<rdf:li rdf:resource="urn:miriam:ncbigene:23098" />
</rdf:Bag>
</bqbiol:isDescribedBy>
<bqbiol:isDescribedBy>
<rdf:Bag>
<rdf:li rdf:resource="urn:miriam:hgnc:17074" />
</rdf:Bag>
</bqbiol:isDescribedBy>
<bqbiol:isDescribedBy>
<rdf:Bag>
<rdf:li rdf:resource="urn:miriam:ensembl:ENSG00000004139" />
</rdf:Bag>
</bqbiol:isDescribedBy>
<bqbiol:isDescribedBy>
<rdf:Bag>
<rdf:li rdf:resource="urn:miriam:hgnc.symbol:SARM1" />
</rdf:Bag>
</bqbiol:isDescribedBy>
<bqbiol:isDescribedBy><rdf:Bag><rdf:li rdf:resource="urn:casq:function:SARM1" /></rdf:Bag></bqbiol:isDescribedBy><bqbiol:isDescribedBy><rdf:Bag><rdf:li rdf:resource="urn:casq:cdid:s_id_sa192" /></rdf:Bag></bqbiol:isDescribedBy></rdf:Description>
</rdf:RDF>
</annotation></qual:qualitativeSpecies><qual:qualitativeSpecies qual:compartment="comp1" qual:constant="false" qual:id="sa735" qual:maxLevel="1" qual:name="ZAP70_phosphorylated"><annotation><rdf:RDF>
<rdf:Description rdf:about="#">
<bqbiol:isDescribedBy>
<rdf:Bag>
<rdf:li rdf:resource="urn:miriam:refseq:NM_001079" />
</rdf:Bag>
</bqbiol:isDescribedBy>
<bqbiol:isDescribedBy>
<rdf:Bag>
<rdf:li rdf:resource="urn:miriam:hgnc:12858" />
</rdf:Bag>
</bqbiol:isDescribedBy>
<bqbiol:isDescribedBy>
<rdf:Bag>
<rdf:li rdf:resource="urn:miriam:hgnc.symbol:ZAP70" />
</rdf:Bag>
</bqbiol:isDescribedBy>
<bqbiol:isDescribedBy>
<rdf:Bag>
<rdf:li rdf:resource="urn:miriam:uniprot:P43403" />
</rdf:Bag>
</bqbiol:isDescribedBy>
<bqbiol:isDescribedBy>
<rdf:Bag>
<rdf:li rdf:resource="urn:miriam:pubmed:17515956" />
</rdf:Bag>
</bqbiol:isDescribedBy>
<bqbiol:isDescribedBy>
<rdf:Bag>
<rdf:li rdf:resource="urn:miriam:ensembl:ENSG00000115085" />
</rdf:Bag>
</bqbiol:isDescribedBy>
<bqbiol:isDescribedBy>
<rdf:Bag>
<rdf:li rdf:resource="urn:miriam:ncbigene:7535" />
</rdf:Bag>
</bqbiol:isDescribedBy>
<bqbiol:isDescribedBy><rdf:Bag><rdf:li rdf:resource="urn:casq:function:ZAP70&amp;TYROBP_phosphorylated" /></rdf:Bag></bqbiol:isDescribedBy><bqbiol:isDescribedBy><rdf:Bag><rdf:li rdf:resource="urn:casq:cdid:s_id_sa735" /></rdf:Bag></bqbiol:isDescribedBy></rdf:Description>
</rdf:RDF>
</annotation></qual:qualitativeSpecies><qual:qualitativeSpecies qual:compartment="comp1" qual:constant="true" qual:id="sa993" qual:maxLevel="1" qual:name="EGF"><annotation><rdf:RDF>
<rdf:Description rdf:about="#">
<bqbiol:isDescribedBy>
<rdf:Bag>
<rdf:li rdf:resource="urn:miriam:pubmed:22393153" />
</rdf:Bag>
</bqbiol:isDescribedBy>
<bqbiol:isDescribedBy>
<rdf:Bag>
<rdf:li rdf:resource="urn:miriam:ensembl:ENSG00000138798" />
</rdf:Bag>
</bqbiol:isDescribedBy>
<bqbiol:isDescribedBy>
<rdf:Bag>
<rdf:li rdf:resource="urn:miriam:refseq:NM_001178130" />
</rdf:Bag>
</bqbiol:isDescribedBy>
<bqbiol:isDescribedBy>
<rdf:Bag>
<rdf:li rdf:resource="urn:miriam:hgnc.symbol:EGF" />
</rdf:Bag>
</bqbiol:isDescribedBy>
<bqbiol:isDescribedBy>
<rdf:Bag>
<rdf:li rdf:resource="urn:miriam:uniprot:P01133" />
</rdf:Bag>
</bqbiol:isDescribedBy>
<bqbiol:isDescribedBy>
<rdf:Bag>
<rdf:li rdf:resource="urn:miriam:hgnc:3229" />
</rdf:Bag>
</bqbiol:isDescribedBy>
<bqbiol:isDescribedBy>
<rdf:Bag>
<rdf:li rdf:resource="urn:miriam:pubmed:17134501" />
</rdf:Bag>
</bqbiol:isDescribedBy>
<bqbiol:isDescribedBy>
<rdf:Bag>
<rdf:li rdf:resource="urn:miriam:ncbigene:1950" />
</rdf:Bag>
</bqbiol:isDescribedBy>
<bqbiol:isDescribedBy><rdf:Bag><rdf:li rdf:resource="urn:casq:function:EGF" /></rdf:Bag></bqbiol:isDescribedBy><bqbiol:isDescribedBy><rdf:Bag><rdf:li rdf:resource="urn:casq:cdid:s_id_sa993" /></rdf:Bag></bqbiol:isDescribedBy></rdf:Description>
</rdf:RDF>
</annotation></qual:qualitativeSpecies><qual:qualitativeSpecies qual:compartment="comp1" qual:constant="false" qual:id="sa954" qual:maxLevel="1" qual:name="PI3,4,5-P__3_simple_molecule"><annotation><rdf:RDF>
<rdf:Description rdf:about="#">
<bqbiol:isDescribedBy><rdf:Bag><rdf:li rdf:resource="urn:casq:function:PI4,5_minus_P__2_simple_molecule&amp;PIK3R5_phosphorylated&amp;!PTEN" /></rdf:Bag></bqbiol:isDescribedBy><bqbiol:isDescribedBy><rdf:Bag><rdf:li rdf:resource="urn:casq:cdid:s_id_sa954" /></rdf:Bag></bqbiol:isDescribedBy></rdf:Description>
</rdf:RDF>
</annotation></qual:qualitativeSpecies><qual:qualitativeSpecies qual:compartment="comp1" qual:constant="true" qual:id="sa1388" qual:maxLevel="1" qual:name="MIR650_rna"><annotation><rdf:RDF>
<rdf:Description rdf:about="#">
<bqbiol:isDescribedBy>
<rdf:Bag>
<rdf:li rdf:resource="urn:miriam:hgnc.symbol:MIR650" />
</rdf:Bag>
</bqbiol:isDescribedBy>
<bqbiol:isDescribedBy>
<rdf:Bag>
<rdf:li rdf:resource="urn:miriam:ensembl:ENSG00000284049" />
</rdf:Bag>
</bqbiol:isDescribedBy>
<bqbiol:isDescribedBy>
<rdf:Bag>
<rdf:li rdf:resource="urn:miriam:ncbigene:723778" />
</rdf:Bag>
</bqbiol:isDescribedBy>
<bqbiol:isDescribedBy>
<rdf:Bag>
<rdf:li rdf:resource="urn:miriam:pubmed:28129626" />
</rdf:Bag>
</bqbiol:isDescribedBy>
<bqbiol:isDescribedBy>
<rdf:Bag>
<rdf:li rdf:resource="urn:miriam:refseq:NR_030755" />
</rdf:Bag>
</bqbiol:isDescribedBy>
<bqbiol:isDescribedBy>
<rdf:Bag>
<rdf:li rdf:resource="urn:miriam:hgnc:32906" />
</rdf:Bag>
</bqbiol:isDescribedBy>
<bqbiol:isDescribedBy>
<rdf:Bag>
<rdf:li rdf:resource="urn:miriam:hgnc.symbol:MIR650" />
</rdf:Bag>
</bqbiol:isDescribedBy>
<bqbiol:isDescribedBy>
<rdf:Bag>
<rdf:li rdf:resource="urn:miriam:ensembl:ENSG00000284049" />
</rdf:Bag>
</bqbiol:isDescribedBy>
<bqbiol:isDescribedBy>
<rdf:Bag>
<rdf:li rdf:resource="urn:miriam:ncbigene:723778" />
</rdf:Bag>
</bqbiol:isDescribedBy>
<bqbiol:isDescribedBy>
<rdf:Bag>
<rdf:li rdf:resource="urn:miriam:pubmed:28129626" />
</rdf:Bag>
</bqbiol:isDescribedBy>
<bqbiol:isDescribedBy>
<rdf:Bag>
<rdf:li rdf:resource="urn:miriam:refseq:NR_030755" />
</rdf:Bag>
</bqbiol:isDescribedBy>
<bqbiol:isDescribedBy>
<rdf:Bag>
<rdf:li rdf:resource="urn:miriam:hgnc:32906" />
</rdf:Bag>
</bqbiol:isDescribedBy>
<bqbiol:isDescribedBy><rdf:Bag><rdf:li rdf:resource="urn:casq:function:MIR650_rna" /></rdf:Bag></bqbiol:isDescribedBy><bqbiol:isDescribedBy><rdf:Bag><rdf:li rdf:resource="urn:casq:cdid:s_id_sa1388" /></rdf:Bag></bqbiol:isDescribedBy></rdf:Description>
</rdf:RDF>
</annotation></qual:qualitativeSpecies><qual:qualitativeSpecies qual:compartment="comp1" qual:constant="false" qual:id="sa689" qual:maxLevel="1" qual:name="FASL_rna"><annotation><rdf:RDF>
<rdf:Description rdf:about="#">
<bqbiol:isDescribedBy>
<rdf:Bag>
<rdf:li rdf:resource="urn:miriam:pubmed:25940298" />
</rdf:Bag>
</bqbiol:isDescribedBy>
<bqbiol:isDescribedBy>
<rdf:Bag>
<rdf:li rdf:resource="urn:miriam:pubmed:16159946" />
</rdf:Bag>
</bqbiol:isDescribedBy>
<bqbiol:isDescribedBy>
<rdf:Bag>
<rdf:li rdf:resource="urn:miriam:pubmed:23749041" />
</rdf:Bag>
</bqbiol:isDescribedBy>
<bqbiol:isDescribedBy>
<rdf:Bag>
<rdf:li rdf:resource="urn:miriam:pubmed:25529148" />
</rdf:Bag>
</bqbiol:isDescribedBy>
<bqbiol:isDescribedBy>
<rdf:Bag>
<rdf:li rdf:resource="urn:miriam:pubmed:25481649" />
</rdf:Bag>
</bqbiol:isDescribedBy>
<bqbiol:isDescribedBy>
<rdf:Bag>
<rdf:li rdf:resource="urn:miriam:pubmed:26955674" />
</rdf:Bag>
</bqbiol:isDescribedBy>
<bqbiol:isDescribedBy>
<rdf:Bag>
<rdf:li rdf:resource="urn:miriam:pubmed:25940298" />
</rdf:Bag>
</bqbiol:isDescribedBy>
<bqbiol:isDescribedBy>
<rdf:Bag>
<rdf:li rdf:resource="urn:miriam:pubmed:16159946" />
</rdf:Bag>
</bqbiol:isDescribedBy>
<bqbiol:isDescribedBy>
<rdf:Bag>
<rdf:li rdf:resource="urn:miriam:pubmed:23749041" />
</rdf:Bag>
</bqbiol:isDescribedBy>
<bqbiol:isDescribedBy>
<rdf:Bag>
<rdf:li rdf:resource="urn:miriam:pubmed:25529148" />
</rdf:Bag>
</bqbiol:isDescribedBy>
<bqbiol:isDescribedBy>
<rdf:Bag>
<rdf:li rdf:resource="urn:miriam:pubmed:25481649" />
</rdf:Bag>
</bqbiol:isDescribedBy>
<bqbiol:isDescribedBy>
<rdf:Bag>
<rdf:li rdf:resource="urn:miriam:pubmed:26955674" />
</rdf:Bag>
</bqbiol:isDescribedBy>
<bqbiol:isDescribedBy><rdf:Bag><rdf:li rdf:resource="urn:casq:function:FOXO1_phosphorylated" /></rdf:Bag></bqbiol:isDescribedBy><bqbiol:isDescribedBy><rdf:Bag><rdf:li rdf:resource="urn:casq:cdid:s_id_sa689" /></rdf:Bag></bqbiol:isDescribedBy></rdf:Description>
</rdf:RDF>
</annotation></qual:qualitativeSpecies><qual:qualitativeSpecies qual:compartment="comp1" qual:constant="false" qual:id="sa1729" qual:maxLevel="1" qual:name="IFNA1/IFNB1"><annotation><rdf:RDF>
<rdf:Description rdf:about="#">
<bqbiol:isDescribedBy>
<rdf:Bag>
<rdf:li rdf:resource="urn:miriam:pubmed:25630235" />
</rdf:Bag>
</bqbiol:isDescribedBy>
<bqbiol:isDescribedBy>
<rdf:Bag>
<rdf:li rdf:resource="urn:miriam:pubmed:24362405" />
</rdf:Bag>
</bqbiol:isDescribedBy>
<bqbiol:isDescribedBy><rdf:Bag><rdf:li rdf:resource="urn:casq:function:IFNB1_rna" /></rdf:Bag></bqbiol:isDescribedBy><bqbiol:isDescribedBy><rdf:Bag><rdf:li rdf:resource="urn:casq:cdid:s_id_sa1729" /></rdf:Bag></bqbiol:isDescribedBy></rdf:Description>
</rdf:RDF>
</annotation></qual:qualitativeSpecies><qual:qualitativeSpecies qual:compartment="comp1" qual:constant="false" qual:id="sa1006" qual:maxLevel="1" qual:name="MDM2_phosphorylated"><annotation><rdf:RDF>
<rdf:Description rdf:about="#">
<bqbiol:isDescribedBy>
<rdf:Bag>
<rdf:li rdf:resource="urn:miriam:hgnc:6973" />
</rdf:Bag>
</bqbiol:isDescribedBy>
<bqbiol:isDescribedBy>
<rdf:Bag>
<rdf:li rdf:resource="urn:miriam:ncbigene:4193" />
</rdf:Bag>
</bqbiol:isDescribedBy>
<bqbiol:isDescribedBy>
<rdf:Bag>
<rdf:li rdf:resource="urn:miriam:pubmed:19563633" />
</rdf:Bag>
</bqbiol:isDescribedBy>
<bqbiol:isDescribedBy>
<rdf:Bag>
<rdf:li rdf:resource="urn:miriam:refseq:NM_006880" />
</rdf:Bag>
</bqbiol:isDescribedBy>
<bqbiol:isDescribedBy>
<rdf:Bag>
<rdf:li rdf:resource="urn:miriam:hgnc.symbol:MDM2" />
</rdf:Bag>
</bqbiol:isDescribedBy>
<bqbiol:isDescribedBy>
<rdf:Bag>
<rdf:li rdf:resource="urn:miriam:ensembl:ENSG00000135679" />
</rdf:Bag>
</bqbiol:isDescribedBy>
<bqbiol:isDescribedBy>
<rdf:Bag>
<rdf:li rdf:resource="urn:miriam:uniprot:Q00987" />
</rdf:Bag>
</bqbiol:isDescribedBy>
<bqbiol:isDescribedBy><rdf:Bag><rdf:li rdf:resource="urn:casq:function:TP53_phosphorylated|AKT2_phosphorylated&amp;MDM2" /></rdf:Bag></bqbiol:isDescribedBy><bqbiol:isDescribedBy><rdf:Bag><rdf:li rdf:resource="urn:casq:cdid:s_id_sa1006" /></rdf:Bag></bqbiol:isDescribedBy></rdf:Description>
</rdf:RDF>
</annotation></qual:qualitativeSpecies><qual:qualitativeSpecies qual:compartment="comp1" qual:constant="true" qual:id="sa1043" qual:maxLevel="1" qual:name="Ca^_2+_ion"><annotation><rdf:RDF>
<rdf:Description rdf:about="#">
<bqbiol:isDescribedBy>
<rdf:Bag>
<rdf:li rdf:resource="urn:miriam:pubmed:1535494" />
</rdf:Bag>
</bqbiol:isDescribedBy>
<bqbiol:isDescribedBy>
<rdf:Bag>
<rdf:li rdf:resource="urn:miriam:pubmed:10857784" />
</rdf:Bag>
</bqbiol:isDescribedBy>
<bqbiol:isDescribedBy><rdf:Bag><rdf:li rdf:resource="urn:casq:function:Ca_super_2_plus__ion" /></rdf:Bag></bqbiol:isDescribedBy><bqbiol:isDescribedBy><rdf:Bag><rdf:li rdf:resource="urn:casq:cdid:s_id_sa1043" /></rdf:Bag></bqbiol:isDescribedBy></rdf:Description>
</rdf:RDF>
</annotation></qual:qualitativeSpecies><qual:qualitativeSpecies qual:compartment="comp1" qual:constant="true" qual:id="sa1087" qual:maxLevel="1" qual:name="IL18_rna"><annotation><rdf:RDF>
<rdf:Description rdf:about="#">
<bqbiol:isDescribedBy>
<rdf:Bag>
<rdf:li rdf:resource="urn:miriam:pubmed:10688908" />
</rdf:Bag>
</bqbiol:isDescribedBy>
<bqbiol:isDescribedBy>
<rdf:Bag>
<rdf:li rdf:resource="urn:miriam:refseq:NM_001562" />
</rdf:Bag>
</bqbiol:isDescribedBy>
<bqbiol:isDescribedBy>
<rdf:Bag>
<rdf:li rdf:resource="urn:miriam:pubmed:22945280" />
</rdf:Bag>
</bqbiol:isDescribedBy>
<bqbiol:isDescribedBy>
<rdf:Bag>
<rdf:li rdf:resource="urn:miriam:hgnc:5986" />
</rdf:Bag>
</bqbiol:isDescribedBy>
<bqbiol:isDescribedBy>
<rdf:Bag>
<rdf:li rdf:resource="urn:miriam:ncbigene:3606" />
</rdf:Bag>
</bqbiol:isDescribedBy>
<bqbiol:isDescribedBy>
<rdf:Bag>
<rdf:li rdf:resource="urn:miriam:pubmed:19563633" />
</rdf:Bag>
</bqbiol:isDescribedBy>
<bqbiol:isDescribedBy>
<rdf:Bag>
<rdf:li rdf:resource="urn:miriam:ensembl:ENSG00000150782" />
</rdf:Bag>
</bqbiol:isDescribedBy>
<bqbiol:isDescribedBy>
<rdf:Bag>
<rdf:li rdf:resource="urn:miriam:pubmed:18281366" />
</rdf:Bag>
</bqbiol:isDescribedBy>
<bqbiol:isDescribedBy>
<rdf:Bag>
<rdf:li rdf:resource="urn:miriam:pubmed:19342689" />
</rdf:Bag>
</bqbiol:isDescribedBy>
<bqbiol:isDescribedBy>
<rdf:Bag>
<rdf:li rdf:resource="urn:miriam:uniprot:Q14116" />
</rdf:Bag>
</bqbiol:isDescribedBy>
<bqbiol:isDescribedBy>
<rdf:Bag>
<rdf:li rdf:resource="urn:miriam:hgnc.symbol:IL18" />
</rdf:Bag>
</bqbiol:isDescribedBy>
<bqbiol:isDescribedBy>
<rdf:Bag>
<rdf:li rdf:resource="urn:miriam:pubmed:10688908" />
</rdf:Bag>
</bqbiol:isDescribedBy>
<bqbiol:isDescribedBy>
<rdf:Bag>
<rdf:li rdf:resource="urn:miriam:refseq:NM_001562" />
</rdf:Bag>
</bqbiol:isDescribedBy>
<bqbiol:isDescribedBy>
<rdf:Bag>
<rdf:li rdf:resource="urn:miriam:pubmed:22945280" />
</rdf:Bag>
</bqbiol:isDescribedBy>
<bqbiol:isDescribedBy>
<rdf:Bag>
<rdf:li rdf:resource="urn:miriam:hgnc:5986" />
</rdf:Bag>
</bqbiol:isDescribedBy>
<bqbiol:isDescribedBy>
<rdf:Bag>
<rdf:li rdf:resource="urn:miriam:ncbigene:3606" />
</rdf:Bag>
</bqbiol:isDescribedBy>
<bqbiol:isDescribedBy>
<rdf:Bag>
<rdf:li rdf:resource="urn:miriam:pubmed:19563633" />
</rdf:Bag>
</bqbiol:isDescribedBy>
<bqbiol:isDescribedBy>
<rdf:Bag>
<rdf:li rdf:resource="urn:miriam:ensembl:ENSG00000150782" />
</rdf:Bag>
</bqbiol:isDescribedBy>
<bqbiol:isDescribedBy>
<rdf:Bag>
<rdf:li rdf:resource="urn:miriam:pubmed:18281366" />
</rdf:Bag>
</bqbiol:isDescribedBy>
<bqbiol:isDescribedBy>
<rdf:Bag>
<rdf:li rdf:resource="urn:miriam:pubmed:19342689" />
</rdf:Bag>
</bqbiol:isDescribedBy>
<bqbiol:isDescribedBy>
<rdf:Bag>
<rdf:li rdf:resource="urn:miriam:uniprot:Q14116" />
</rdf:Bag>
</bqbiol:isDescribedBy>
<bqbiol:isDescribedBy>
<rdf:Bag>
<rdf:li rdf:resource="urn:miriam:hgnc.symbol:IL18" />
</rdf:Bag>
</bqbiol:isDescribedBy>
<bqbiol:isDescribedBy><rdf:Bag><rdf:li rdf:resource="urn:casq:function:IL18_rna" /></rdf:Bag></bqbiol:isDescribedBy><bqbiol:isDescribedBy><rdf:Bag><rdf:li rdf:resource="urn:casq:cdid:s_id_sa1087" /></rdf:Bag></bqbiol:isDescribedBy></rdf:Description>
</rdf:RDF>
</annotation></qual:qualitativeSpecies><qual:qualitativeSpecies qual:compartment="comp1" qual:constant="false" qual:id="sa729" qual:maxLevel="1" qual:name="LCP2_phosphorylated"><annotation><rdf:RDF>
<rdf:Description rdf:about="#">
<bqbiol:isDescribedBy>
<rdf:Bag>
<rdf:li rdf:resource="urn:miriam:pubmed:19710928" />
</rdf:Bag>
</bqbiol:isDescribedBy>
<bqbiol:isDescribedBy>
<rdf:Bag>
<rdf:li rdf:resource="urn:miriam:ensembl:ENSG00000043462" />
</rdf:Bag>
</bqbiol:isDescribedBy>
<bqbiol:isDescribedBy>
<rdf:Bag>
<rdf:li rdf:resource="urn:miriam:refseq:NM_005565" />
</rdf:Bag>
</bqbiol:isDescribedBy>
<bqbiol:isDescribedBy>
<rdf:Bag>
<rdf:li rdf:resource="urn:miriam:ncbigene:3937" />
</rdf:Bag>
</bqbiol:isDescribedBy>
<bqbiol:isDescribedBy>
<rdf:Bag>
<rdf:li rdf:resource="urn:miriam:hgnc:6529" />
</rdf:Bag>
</bqbiol:isDescribedBy>
<bqbiol:isDescribedBy>
<rdf:Bag>
<rdf:li rdf:resource="urn:miriam:pubmed:17134501" />
</rdf:Bag>
</bqbiol:isDescribedBy>
<bqbiol:isDescribedBy>
<rdf:Bag>
<rdf:li rdf:resource="urn:miriam:uniprot:Q13094" />
</rdf:Bag>
</bqbiol:isDescribedBy>
<bqbiol:isDescribedBy>
<rdf:Bag>
<rdf:li rdf:resource="urn:miriam:hgnc.symbol:LCP2" />
</rdf:Bag>
</bqbiol:isDescribedBy>
<bqbiol:isDescribedBy><rdf:Bag><rdf:li rdf:resource="urn:casq:function:LCP2&amp;ZAP70_phosphorylated" /></rdf:Bag></bqbiol:isDescribedBy><bqbiol:isDescribedBy><rdf:Bag><rdf:li rdf:resource="urn:casq:cdid:s_id_sa729" /></rdf:Bag></bqbiol:isDescribedBy></rdf:Description>
</rdf:RDF>
</annotation></qual:qualitativeSpecies><qual:qualitativeSpecies qual:compartment="comp1" qual:constant="false" qual:id="sa701" qual:maxLevel="1" qual:name="PMAIP1_rna"><annotation><rdf:RDF>
<rdf:Description rdf:about="#">
<bqbiol:isDescribedBy>
<rdf:Bag>
<rdf:li rdf:resource="urn:miriam:uniprot:Q13794" />
</rdf:Bag>
</bqbiol:isDescribedBy>
<bqbiol:isDescribedBy>
<rdf:Bag>
<rdf:li rdf:resource="urn:miriam:hgnc.symbol:PMAIP1" />
</rdf:Bag>
</bqbiol:isDescribedBy>
<bqbiol:isDescribedBy>
<rdf:Bag>
<rdf:li rdf:resource="urn:miriam:ensembl:ENSG00000141682" />
</rdf:Bag>
</bqbiol:isDescribedBy>
<bqbiol:isDescribedBy>
<rdf:Bag>
<rdf:li rdf:resource="urn:miriam:hgnc:9108" />
</rdf:Bag>
</bqbiol:isDescribedBy>
<bqbiol:isDescribedBy>
<rdf:Bag>
<rdf:li rdf:resource="urn:miriam:ncbigene:5366" />
</rdf:Bag>
</bqbiol:isDescribedBy>
<bqbiol:isDescribedBy>
<rdf:Bag>
<rdf:li rdf:resource="urn:miriam:refseq:NM_021127" />
</rdf:Bag>
</bqbiol:isDescribedBy>
<bqbiol:isDescribedBy>
<rdf:Bag>
<rdf:li rdf:resource="urn:miriam:pubmed:19290479" />
</rdf:Bag>
</bqbiol:isDescribedBy>
<bqbiol:isDescribedBy>
<rdf:Bag>
<rdf:li rdf:resource="urn:miriam:uniprot:Q13794" />
</rdf:Bag>
</bqbiol:isDescribedBy>
<bqbiol:isDescribedBy>
<rdf:Bag>
<rdf:li rdf:resource="urn:miriam:hgnc.symbol:PMAIP1" />
</rdf:Bag>
</bqbiol:isDescribedBy>
<bqbiol:isDescribedBy>
<rdf:Bag>
<rdf:li rdf:resource="urn:miriam:ensembl:ENSG00000141682" />
</rdf:Bag>
</bqbiol:isDescribedBy>
<bqbiol:isDescribedBy>
<rdf:Bag>
<rdf:li rdf:resource="urn:miriam:hgnc:9108" />
</rdf:Bag>
</bqbiol:isDescribedBy>
<bqbiol:isDescribedBy>
<rdf:Bag>
<rdf:li rdf:resource="urn:miriam:ncbigene:5366" />
</rdf:Bag>
</bqbiol:isDescribedBy>
<bqbiol:isDescribedBy>
<rdf:Bag>
<rdf:li rdf:resource="urn:miriam:refseq:NM_021127" />
</rdf:Bag>
</bqbiol:isDescribedBy>
<bqbiol:isDescribedBy>
<rdf:Bag>
<rdf:li rdf:resource="urn:miriam:pubmed:19290479" />
</rdf:Bag>
</bqbiol:isDescribedBy>
<bqbiol:isDescribedBy><rdf:Bag><rdf:li rdf:resource="urn:casq:function:TP53_phosphorylated" /></rdf:Bag></bqbiol:isDescribedBy><bqbiol:isDescribedBy><rdf:Bag><rdf:li rdf:resource="urn:casq:cdid:s_id_sa701" /></rdf:Bag></bqbiol:isDescribedBy></rdf:Description>
</rdf:RDF>
</annotation></qual:qualitativeSpecies><qual:qualitativeSpecies qual:compartment="comp1" qual:constant="true" qual:id="sa875" qual:maxLevel="1" qual:name="LEFTY2"><annotation><rdf:RDF>
<rdf:Description rdf:about="#">
<bqbiol:isDescribedBy>
<rdf:Bag>
<rdf:li rdf:resource="urn:miriam:hgnc:3122" />
</rdf:Bag>
</bqbiol:isDescribedBy>
<bqbiol:isDescribedBy>
<rdf:Bag>
<rdf:li rdf:resource="urn:miriam:ncbigene:7044" />
</rdf:Bag>
</bqbiol:isDescribedBy>
<bqbiol:isDescribedBy>
<rdf:Bag>
<rdf:li rdf:resource="urn:miriam:hgnc.symbol:LEFTY2" />
</rdf:Bag>
</bqbiol:isDescribedBy>
<bqbiol:isDescribedBy>
<rdf:Bag>
<rdf:li rdf:resource="urn:miriam:refseq:NM_003240" />
</rdf:Bag>
</bqbiol:isDescribedBy>
<bqbiol:isDescribedBy>
<rdf:Bag>
<rdf:li rdf:resource="urn:miriam:uniprot:O00292" />
</rdf:Bag>
</bqbiol:isDescribedBy>
<bqbiol:isDescribedBy>
<rdf:Bag>
<rdf:li rdf:resource="urn:miriam:pubmed:17134501" />
</rdf:Bag>
</bqbiol:isDescribedBy>
<bqbiol:isDescribedBy>
<rdf:Bag>
<rdf:li rdf:resource="urn:miriam:ensembl:ENSG00000143768" />
</rdf:Bag>
</bqbiol:isDescribedBy>
<bqbiol:isDescribedBy><rdf:Bag><rdf:li rdf:resource="urn:casq:function:LEFTY2" /></rdf:Bag></bqbiol:isDescribedBy><bqbiol:isDescribedBy><rdf:Bag><rdf:li rdf:resource="urn:casq:cdid:s_id_sa875" /></rdf:Bag></bqbiol:isDescribedBy></rdf:Description>
</rdf:RDF>
</annotation></qual:qualitativeSpecies><qual:qualitativeSpecies qual:compartment="comp1" qual:constant="true" qual:id="sa819" qual:maxLevel="1" qual:name="CRKL"><annotation><rdf:RDF>
<rdf:Description rdf:about="#">
<bqbiol:isDescribedBy>
<rdf:Bag>
<rdf:li rdf:resource="urn:miriam:pubmed:19710928" />
</rdf:Bag>
</bqbiol:isDescribedBy>
<bqbiol:isDescribedBy>
<rdf:Bag>
<rdf:li rdf:resource="urn:miriam:hgnc:2363" />
</rdf:Bag>
</bqbiol:isDescribedBy>
<bqbiol:isDescribedBy>
<rdf:Bag>
<rdf:li rdf:resource="urn:miriam:uniprot:P46109" />
</rdf:Bag>
</bqbiol:isDescribedBy>
<bqbiol:isDescribedBy>
<rdf:Bag>
<rdf:li rdf:resource="urn:miriam:hgnc.symbol:CRKL" />
</rdf:Bag>
</bqbiol:isDescribedBy>
<bqbiol:isDescribedBy>
<rdf:Bag>
<rdf:li rdf:resource="urn:miriam:ncbigene:1399" />
</rdf:Bag>
</bqbiol:isDescribedBy>
<bqbiol:isDescribedBy>
<rdf:Bag>
<rdf:li rdf:resource="urn:miriam:refseq:NM_005207" />
</rdf:Bag>
</bqbiol:isDescribedBy>
<bqbiol:isDescribedBy>
<rdf:Bag>
<rdf:li rdf:resource="urn:miriam:ensembl:ENSG00000099942" />
</rdf:Bag>
</bqbiol:isDescribedBy>
<bqbiol:isDescribedBy><rdf:Bag><rdf:li rdf:resource="urn:casq:function:CRKL" /></rdf:Bag></bqbiol:isDescribedBy><bqbiol:isDescribedBy><rdf:Bag><rdf:li rdf:resource="urn:casq:cdid:s_id_sa819" /></rdf:Bag></bqbiol:isDescribedBy></rdf:Description>
</rdf:RDF>
</annotation></qual:qualitativeSpecies><qual:qualitativeSpecies qual:compartment="comp1" qual:constant="false" qual:id="sa299" qual:maxLevel="1" qual:name="TRAF2"><annotation><rdf:RDF>
<rdf:Description rdf:about="#">
<bqbiol:isDescribedBy>
<rdf:Bag>
<rdf:li rdf:resource="urn:miriam:hgnc.symbol:TRAF2" />
</rdf:Bag>
</bqbiol:isDescribedBy>
<bqbiol:isDescribedBy>
<rdf:Bag>
<rdf:li rdf:resource="urn:miriam:pubmed:23628802" />
</rdf:Bag>
</bqbiol:isDescribedBy>
<bqbiol:isDescribedBy>
<rdf:Bag>
<rdf:li rdf:resource="urn:miriam:ncbigene:7186" />
</rdf:Bag>
</bqbiol:isDescribedBy>
<bqbiol:isDescribedBy>
<rdf:Bag>
<rdf:li rdf:resource="urn:miriam:ensembl:ENSG00000127191" />
</rdf:Bag>
</bqbiol:isDescribedBy>
<bqbiol:isDescribedBy>
<rdf:Bag>
<rdf:li rdf:resource="urn:miriam:refseq:NM_021138" />
</rdf:Bag>
</bqbiol:isDescribedBy>
<bqbiol:isDescribedBy>
<rdf:Bag>
<rdf:li rdf:resource="urn:miriam:pubmed:19290479" />
</rdf:Bag>
</bqbiol:isDescribedBy>
<bqbiol:isDescribedBy>
<rdf:Bag>
<rdf:li rdf:resource="urn:miriam:pubmed:27534557" />
</rdf:Bag>
</bqbiol:isDescribedBy>
<bqbiol:isDescribedBy>
<rdf:Bag>
<rdf:li rdf:resource="urn:miriam:uniprot:Q12933" />
</rdf:Bag>
</bqbiol:isDescribedBy>
<bqbiol:isDescribedBy>
<rdf:Bag>
<rdf:li rdf:resource="urn:miriam:hgnc:12032" />
</rdf:Bag>
</bqbiol:isDescribedBy>
<bqbiol:isDescribedBy>
<rdf:Bag>
<rdf:li rdf:resource="urn:miriam:hgnc.symbol:TRAF2" />
</rdf:Bag>
</bqbiol:isDescribedBy>
<bqbiol:isDescribedBy>
<rdf:Bag>
<rdf:li rdf:resource="urn:miriam:pubmed:23628802" />
</rdf:Bag>
</bqbiol:isDescribedBy>
<bqbiol:isDescribedBy>
<rdf:Bag>
<rdf:li rdf:resource="urn:miriam:ncbigene:7186" />
</rdf:Bag>
</bqbiol:isDescribedBy>
<bqbiol:isDescribedBy>
<rdf:Bag>
<rdf:li rdf:resource="urn:miriam:ensembl:ENSG00000127191" />
</rdf:Bag>
</bqbiol:isDescribedBy>
<bqbiol:isDescribedBy>
<rdf:Bag>
<rdf:li rdf:resource="urn:miriam:refseq:NM_021138" />
</rdf:Bag>
</bqbiol:isDescribedBy>
<bqbiol:isDescribedBy>
<rdf:Bag>
<rdf:li rdf:resource="urn:miriam:pubmed:19290479" />
</rdf:Bag>
</bqbiol:isDescribedBy>
<bqbiol:isDescribedBy>
<rdf:Bag>
<rdf:li rdf:resource="urn:miriam:pubmed:27534557" />
</rdf:Bag>
</bqbiol:isDescribedBy>
<bqbiol:isDescribedBy>
<rdf:Bag>
<rdf:li rdf:resource="urn:miriam:uniprot:Q12933" />
</rdf:Bag>
</bqbiol:isDescribedBy>
<bqbiol:isDescribedBy>
<rdf:Bag>
<rdf:li rdf:resource="urn:miriam:hgnc:12032" />
</rdf:Bag>
</bqbiol:isDescribedBy>
<bqbiol:isDescribedBy><rdf:Bag><rdf:li rdf:resource="urn:casq:function:IL1A_slash_IL1R1_complex" /></rdf:Bag></bqbiol:isDescribedBy><bqbiol:isDescribedBy><rdf:Bag><rdf:li rdf:resource="urn:casq:cdid:s_id_sa298" /></rdf:Bag></bqbiol:isDescribedBy></rdf:Description>
</rdf:RDF>
</annotation></qual:qualitativeSpecies><qual:qualitativeSpecies qual:compartment="comp1" qual:constant="false" qual:id="sa858" qual:maxLevel="1" qual:name="ILK"><annotation><rdf:RDF>
<rdf:Description rdf:about="#">
<bqbiol:isDescribedBy>
<rdf:Bag>
<rdf:li rdf:resource="urn:miriam:ensembl:ENSG00000166333" />
</rdf:Bag>
</bqbiol:isDescribedBy>
<bqbiol:isDescribedBy>
<rdf:Bag>
<rdf:li rdf:resource="urn:miriam:hgnc:6040" />
</rdf:Bag>
</bqbiol:isDescribedBy>
<bqbiol:isDescribedBy>
<rdf:Bag>
<rdf:li rdf:resource="urn:miriam:pubmed:17515956" />
</rdf:Bag>
</bqbiol:isDescribedBy>
<bqbiol:isDescribedBy>
<rdf:Bag>
<rdf:li rdf:resource="urn:miriam:hgnc.symbol:ILK" />
</rdf:Bag>
</bqbiol:isDescribedBy>
<bqbiol:isDescribedBy>
<rdf:Bag>
<rdf:li rdf:resource="urn:miriam:refseq:NM_004517" />
</rdf:Bag>
</bqbiol:isDescribedBy>
<bqbiol:isDescribedBy>
<rdf:Bag>
<rdf:li rdf:resource="urn:miriam:uniprot:Q13418" />
</rdf:Bag>
</bqbiol:isDescribedBy>
<bqbiol:isDescribedBy>
<rdf:Bag>
<rdf:li rdf:resource="urn:miriam:ncbigene:3611" />
</rdf:Bag>
</bqbiol:isDescribedBy>
<bqbiol:isDescribedBy>
<rdf:Bag>
<rdf:li rdf:resource="urn:miriam:ensembl:ENSG00000166333" />
</rdf:Bag>
</bqbiol:isDescribedBy>
<bqbiol:isDescribedBy>
<rdf:Bag>
<rdf:li rdf:resource="urn:miriam:hgnc:6040" />
</rdf:Bag>
</bqbiol:isDescribedBy>
<bqbiol:isDescribedBy>
<rdf:Bag>
<rdf:li rdf:resource="urn:miriam:pubmed:17515956" />
</rdf:Bag>
</bqbiol:isDescribedBy>
<bqbiol:isDescribedBy>
<rdf:Bag>
<rdf:li rdf:resource="urn:miriam:hgnc.symbol:ILK" />
</rdf:Bag>
</bqbiol:isDescribedBy>
<bqbiol:isDescribedBy>
<rdf:Bag>
<rdf:li rdf:resource="urn:miriam:refseq:NM_004517" />
</rdf:Bag>
</bqbiol:isDescribedBy>
<bqbiol:isDescribedBy>
<rdf:Bag>
<rdf:li rdf:resource="urn:miriam:uniprot:Q13418" />
</rdf:Bag>
</bqbiol:isDescribedBy>
<bqbiol:isDescribedBy>
<rdf:Bag>
<rdf:li rdf:resource="urn:miriam:ncbigene:3611" />
</rdf:Bag>
</bqbiol:isDescribedBy>
<bqbiol:isDescribedBy><rdf:Bag><rdf:li rdf:resource="urn:casq:function:PI3,4,5_minus_P__3_simple_molecule" /></rdf:Bag></bqbiol:isDescribedBy><bqbiol:isDescribedBy><rdf:Bag><rdf:li rdf:resource="urn:casq:cdid:s_id_sa955" /></rdf:Bag></bqbiol:isDescribedBy></rdf:Description>
</rdf:RDF>
</annotation></qual:qualitativeSpecies><qual:qualitativeSpecies qual:compartment="comp1" qual:constant="true" qual:id="sa979" qual:maxLevel="1" qual:name="LY96"><annotation><rdf:RDF>
<rdf:Description rdf:about="#">
<bqbiol:isDescribedBy>
<rdf:Bag>
<rdf:li rdf:resource="urn:miriam:pubmed:19710928" />
</rdf:Bag>
</bqbiol:isDescribedBy>
<bqbiol:isDescribedBy>
<rdf:Bag>
<rdf:li rdf:resource="urn:miriam:hgnc:17156" />
</rdf:Bag>
</bqbiol:isDescribedBy>
<bqbiol:isDescribedBy>
<rdf:Bag>
<rdf:li rdf:resource="urn:miriam:refseq:NM_015364" />
</rdf:Bag>
</bqbiol:isDescribedBy>
<bqbiol:isDescribedBy>
<rdf:Bag>
<rdf:li rdf:resource="urn:miriam:ensembl:ENSG00000154589" />
</rdf:Bag>
</bqbiol:isDescribedBy>
<bqbiol:isDescribedBy>
<rdf:Bag>
<rdf:li rdf:resource="urn:miriam:uniprot:Q9Y6Y9" />
</rdf:Bag>
</bqbiol:isDescribedBy>
<bqbiol:isDescribedBy>
<rdf:Bag>
<rdf:li rdf:resource="urn:miriam:ncbigene:23643" />
</rdf:Bag>
</bqbiol:isDescribedBy>
<bqbiol:isDescribedBy>
<rdf:Bag>
<rdf:li rdf:resource="urn:miriam:pubmed:26352601" />
</rdf:Bag>
</bqbiol:isDescribedBy>
<bqbiol:isDescribedBy>
<rdf:Bag>
<rdf:li rdf:resource="urn:miriam:hgnc.symbol:LY96" />
</rdf:Bag>
</bqbiol:isDescribedBy>
<bqbiol:isDescribedBy><rdf:Bag><rdf:li rdf:resource="urn:casq:function:LY96" /></rdf:Bag></bqbiol:isDescribedBy><bqbiol:isDescribedBy><rdf:Bag><rdf:li rdf:resource="urn:casq:cdid:s_id_sa979" /></rdf:Bag></bqbiol:isDescribedBy></rdf:Description>
</rdf:RDF>
</annotation></qual:qualitativeSpecies><qual:qualitativeSpecies qual:compartment="comp1" qual:constant="true" qual:id="sa1025" qual:maxLevel="1" qual:name="IGF1"><annotation><rdf:RDF>
<rdf:Description rdf:about="#">
<bqbiol:isDescribedBy>
<rdf:Bag>
<rdf:li rdf:resource="urn:miriam:pubmed:21739426," />
</rdf:Bag>
</bqbiol:isDescribedBy>
<bqbiol:isDescribedBy>
<rdf:Bag>
<rdf:li rdf:resource="urn:miriam:pubmed:11934980" />
</rdf:Bag>
</bqbiol:isDescribedBy>
<bqbiol:isDescribedBy>
<rdf:Bag>
<rdf:li rdf:resource="urn:miriam:hgnc:5464" />
</rdf:Bag>
</bqbiol:isDescribedBy>
<bqbiol:isDescribedBy>
<rdf:Bag>
<rdf:li rdf:resource="urn:miriam:refseq:NM_000618" />
</rdf:Bag>
</bqbiol:isDescribedBy>
<bqbiol:isDescribedBy>
<rdf:Bag>
<rdf:li rdf:resource="urn:miriam:ensembl:ENSG00000017427" />
</rdf:Bag>
</bqbiol:isDescribedBy>
<bqbiol:isDescribedBy>
<rdf:Bag>
<rdf:li rdf:resource="urn:miriam:uniprot:P05019" />
</rdf:Bag>
</bqbiol:isDescribedBy>
<bqbiol:isDescribedBy>
<rdf:Bag>
<rdf:li rdf:resource="urn:miriam:hgnc.symbol:IGF1" />
</rdf:Bag>
</bqbiol:isDescribedBy>
<bqbiol:isDescribedBy>
<rdf:Bag>
<rdf:li rdf:resource="urn:miriam:ncbigene:3479" />
</rdf:Bag>
</bqbiol:isDescribedBy>
<bqbiol:isDescribedBy><rdf:Bag><rdf:li rdf:resource="urn:casq:function:IGF1" /></rdf:Bag></bqbiol:isDescribedBy><bqbiol:isDescribedBy><rdf:Bag><rdf:li rdf:resource="urn:casq:cdid:s_id_sa1025" /></rdf:Bag></bqbiol:isDescribedBy></rdf:Description>
</rdf:RDF>
</annotation></qual:qualitativeSpecies><qual:qualitativeSpecies qual:compartment="comp1" qual:constant="false" qual:id="sa1008" qual:maxLevel="1" qual:name="MDM2_rna"><annotation><rdf:RDF>
<rdf:Description rdf:about="#">
<bqbiol:isDescribedBy>
<rdf:Bag>
<rdf:li rdf:resource="urn:miriam:hgnc:6973" />
</rdf:Bag>
</bqbiol:isDescribedBy>
<bqbiol:isDescribedBy>
<rdf:Bag>
<rdf:li rdf:resource="urn:miriam:ncbigene:4193" />
</rdf:Bag>
</bqbiol:isDescribedBy>
<bqbiol:isDescribedBy>
<rdf:Bag>
<rdf:li rdf:resource="urn:miriam:pubmed:19563633" />
</rdf:Bag>
</bqbiol:isDescribedBy>
<bqbiol:isDescribedBy>
<rdf:Bag>
<rdf:li rdf:resource="urn:miriam:refseq:NM_006880" />
</rdf:Bag>
</bqbiol:isDescribedBy>
<bqbiol:isDescribedBy>
<rdf:Bag>
<rdf:li rdf:resource="urn:miriam:hgnc.symbol:MDM2" />
</rdf:Bag>
</bqbiol:isDescribedBy>
<bqbiol:isDescribedBy>
<rdf:Bag>
<rdf:li rdf:resource="urn:miriam:ensembl:ENSG00000135679" />
</rdf:Bag>
</bqbiol:isDescribedBy>
<bqbiol:isDescribedBy>
<rdf:Bag>
<rdf:li rdf:resource="urn:miriam:uniprot:Q00987" />
</rdf:Bag>
</bqbiol:isDescribedBy>
<bqbiol:isDescribedBy>
<rdf:Bag>
<rdf:li rdf:resource="urn:miriam:hgnc:6973" />
</rdf:Bag>
</bqbiol:isDescribedBy>
<bqbiol:isDescribedBy>
<rdf:Bag>
<rdf:li rdf:resource="urn:miriam:ncbigene:4193" />
</rdf:Bag>
</bqbiol:isDescribedBy>
<bqbiol:isDescribedBy>
<rdf:Bag>
<rdf:li rdf:resource="urn:miriam:pubmed:19563633" />
</rdf:Bag>
</bqbiol:isDescribedBy>
<bqbiol:isDescribedBy>
<rdf:Bag>
<rdf:li rdf:resource="urn:miriam:refseq:NM_006880" />
</rdf:Bag>
</bqbiol:isDescribedBy>
<bqbiol:isDescribedBy>
<rdf:Bag>
<rdf:li rdf:resource="urn:miriam:hgnc.symbol:MDM2" />
</rdf:Bag>
</bqbiol:isDescribedBy>
<bqbiol:isDescribedBy>
<rdf:Bag>
<rdf:li rdf:resource="urn:miriam:ensembl:ENSG00000135679" />
</rdf:Bag>
</bqbiol:isDescribedBy>
<bqbiol:isDescribedBy>
<rdf:Bag>
<rdf:li rdf:resource="urn:miriam:uniprot:Q00987" />
</rdf:Bag>
</bqbiol:isDescribedBy>
<bqbiol:isDescribedBy><rdf:Bag><rdf:li rdf:resource="urn:casq:function:TP53_phosphorylated" /></rdf:Bag></bqbiol:isDescribedBy><bqbiol:isDescribedBy><rdf:Bag><rdf:li rdf:resource="urn:casq:cdid:s_id_sa1008" /></rdf:Bag></bqbiol:isDescribedBy></rdf:Description>
</rdf:RDF>
</annotation></qual:qualitativeSpecies><qual:qualitativeSpecies qual:compartment="comp1" qual:constant="false" qual:id="sa1505" qual:maxLevel="1" qual:name="TICAM2"><annotation><rdf:RDF>
<rdf:Description rdf:about="#">
<bqbiol:isDescribedBy>
<rdf:Bag>
<rdf:li rdf:resource="urn:miriam:refseq:NM_021649" />
</rdf:Bag>
</bqbiol:isDescribedBy>
<bqbiol:isDescribedBy>
<rdf:Bag>
<rdf:li rdf:resource="urn:miriam:uniprot:Q86XR7" />
</rdf:Bag>
</bqbiol:isDescribedBy>
<bqbiol:isDescribedBy>
<rdf:Bag>
<rdf:li rdf:resource="urn:miriam:hgnc.symbol:TICAM2" />
</rdf:Bag>
</bqbiol:isDescribedBy>
<bqbiol:isDescribedBy>
<rdf:Bag>
<rdf:li rdf:resource="urn:miriam:hgnc:21354" />
</rdf:Bag>
</bqbiol:isDescribedBy>
<bqbiol:isDescribedBy>
<rdf:Bag>
<rdf:li rdf:resource="urn:miriam:ncbigene:353376" />
</rdf:Bag>
</bqbiol:isDescribedBy>
<bqbiol:isDescribedBy>
<rdf:Bag>
<rdf:li rdf:resource="urn:miriam:ensembl:ENSG00000243414" />
</rdf:Bag>
</bqbiol:isDescribedBy>
<bqbiol:isDescribedBy>
<rdf:Bag>
<rdf:li rdf:resource="urn:miriam:refseq:NM_021649" />
</rdf:Bag>
</bqbiol:isDescribedBy>
<bqbiol:isDescribedBy>
<rdf:Bag>
<rdf:li rdf:resource="urn:miriam:uniprot:Q86XR7" />
</rdf:Bag>
</bqbiol:isDescribedBy>
<bqbiol:isDescribedBy>
<rdf:Bag>
<rdf:li rdf:resource="urn:miriam:hgnc.symbol:TICAM2" />
</rdf:Bag>
</bqbiol:isDescribedBy>
<bqbiol:isDescribedBy>
<rdf:Bag>
<rdf:li rdf:resource="urn:miriam:hgnc:21354" />
</rdf:Bag>
</bqbiol:isDescribedBy>
<bqbiol:isDescribedBy>
<rdf:Bag>
<rdf:li rdf:resource="urn:miriam:ncbigene:353376" />
</rdf:Bag>
</bqbiol:isDescribedBy>
<bqbiol:isDescribedBy>
<rdf:Bag>
<rdf:li rdf:resource="urn:miriam:ensembl:ENSG00000243414" />
</rdf:Bag>
</bqbiol:isDescribedBy>
<bqbiol:isDescribedBy><rdf:Bag><rdf:li rdf:resource="urn:casq:function:LY96_slash_TLR2,4_complex" /></rdf:Bag></bqbiol:isDescribedBy><bqbiol:isDescribedBy><rdf:Bag><rdf:li rdf:resource="urn:casq:cdid:s_id_sa1504" /></rdf:Bag></bqbiol:isDescribedBy></rdf:Description>
</rdf:RDF>
</annotation></qual:qualitativeSpecies><qual:qualitativeSpecies qual:compartment="comp1" qual:constant="false" qual:id="sa1317" qual:maxLevel="1" qual:name="SRC_phosphorylated"><annotation><rdf:RDF>
<rdf:Description rdf:about="#">
<bqbiol:isDescribedBy>
<rdf:Bag>
<rdf:li rdf:resource="urn:miriam:uniprot:P12931" />
</rdf:Bag>
</bqbiol:isDescribedBy>
<bqbiol:isDescribedBy>
<rdf:Bag>
<rdf:li rdf:resource="urn:miriam:pubmed:17963503" />
</rdf:Bag>
</bqbiol:isDescribedBy>
<bqbiol:isDescribedBy>
<rdf:Bag>
<rdf:li rdf:resource="urn:miriam:ncbigene:6714" />
</rdf:Bag>
</bqbiol:isDescribedBy>
<bqbiol:isDescribedBy>
<rdf:Bag>
<rdf:li rdf:resource="urn:miriam:pubmed:19491913" />
</rdf:Bag>
</bqbiol:isDescribedBy>
<bqbiol:isDescribedBy>
<rdf:Bag>
<rdf:li rdf:resource="urn:miriam:hgnc.symbol:SRC" />
</rdf:Bag>
</bqbiol:isDescribedBy>
<bqbiol:isDescribedBy>
<rdf:Bag>
<rdf:li rdf:resource="urn:miriam:ensembl:ENSG00000197122" />
</rdf:Bag>
</bqbiol:isDescribedBy>
<bqbiol:isDescribedBy>
<rdf:Bag>
<rdf:li rdf:resource="urn:miriam:hgnc:11283" />
</rdf:Bag>
</bqbiol:isDescribedBy>
<bqbiol:isDescribedBy>
<rdf:Bag>
<rdf:li rdf:resource="urn:miriam:refseq:NM_005417" />
</rdf:Bag>
</bqbiol:isDescribedBy>
<bqbiol:isDescribedBy>
<rdf:Bag>
<rdf:li rdf:resource="urn:miriam:uniprot:P12931" />
</rdf:Bag>
</bqbiol:isDescribedBy>
<bqbiol:isDescribedBy>
<rdf:Bag>
<rdf:li rdf:resource="urn:miriam:pubmed:17963503" />
</rdf:Bag>
</bqbiol:isDescribedBy>
<bqbiol:isDescribedBy>
<rdf:Bag>
<rdf:li rdf:resource="urn:miriam:ncbigene:6714" />
</rdf:Bag>
</bqbiol:isDescribedBy>
<bqbiol:isDescribedBy>
<rdf:Bag>
<rdf:li rdf:resource="urn:miriam:pubmed:19491913" />
</rdf:Bag>
</bqbiol:isDescribedBy>
<bqbiol:isDescribedBy>
<rdf:Bag>
<rdf:li rdf:resource="urn:miriam:hgnc.symbol:SRC" />
</rdf:Bag>
</bqbiol:isDescribedBy>
<bqbiol:isDescribedBy>
<rdf:Bag>
<rdf:li rdf:resource="urn:miriam:ensembl:ENSG00000197122" />
</rdf:Bag>
</bqbiol:isDescribedBy>
<bqbiol:isDescribedBy>
<rdf:Bag>
<rdf:li rdf:resource="urn:miriam:hgnc:11283" />
</rdf:Bag>
</bqbiol:isDescribedBy>
<bqbiol:isDescribedBy>
<rdf:Bag>
<rdf:li rdf:resource="urn:miriam:refseq:NM_005417" />
</rdf:Bag>
</bqbiol:isDescribedBy>
<bqbiol:isDescribedBy><rdf:Bag><rdf:li rdf:resource="urn:casq:function:IL18R_slash_IL18_complex" /></rdf:Bag></bqbiol:isDescribedBy><bqbiol:isDescribedBy><rdf:Bag><rdf:li rdf:resource="urn:casq:cdid:s_id_sa1317" /></rdf:Bag></bqbiol:isDescribedBy></rdf:Description>
</rdf:RDF>
</annotation></qual:qualitativeSpecies><qual:qualitativeSpecies qual:compartment="comp1" qual:constant="false" qual:id="sa68" qual:maxLevel="1" qual:name="TICAM1"><annotation><rdf:RDF>
<rdf:Description rdf:about="#">
<bqbiol:isDescribedBy>
<rdf:Bag>
<rdf:li rdf:resource="urn:miriam:hgnc.symbol:TICAM1" />
</rdf:Bag>
</bqbiol:isDescribedBy>
<bqbiol:isDescribedBy>
<rdf:Bag>
<rdf:li rdf:resource="urn:miriam:uniprot:Q8IUC6" />
</rdf:Bag>
</bqbiol:isDescribedBy>
<bqbiol:isDescribedBy>
<rdf:Bag>
<rdf:li rdf:resource="urn:miriam:pubmed:18452992" />
</rdf:Bag>
</bqbiol:isDescribedBy>
<bqbiol:isDescribedBy>
<rdf:Bag>
<rdf:li rdf:resource="urn:miriam:ensembl:ENSG00000127666" />
</rdf:Bag>
</bqbiol:isDescribedBy>
<bqbiol:isDescribedBy>
<rdf:Bag>
<rdf:li rdf:resource="urn:miriam:hgnc:18348" />
</rdf:Bag>
</bqbiol:isDescribedBy>
<bqbiol:isDescribedBy>
<rdf:Bag>
<rdf:li rdf:resource="urn:miriam:refseq:NM_014261" />
</rdf:Bag>
</bqbiol:isDescribedBy>
<bqbiol:isDescribedBy>
<rdf:Bag>
<rdf:li rdf:resource="urn:miriam:ncbigene:148022" />
</rdf:Bag>
</bqbiol:isDescribedBy>
<bqbiol:isDescribedBy>
<rdf:Bag>
<rdf:li rdf:resource="urn:miriam:hgnc.symbol:TICAM1" />
</rdf:Bag>
</bqbiol:isDescribedBy>
<bqbiol:isDescribedBy>
<rdf:Bag>
<rdf:li rdf:resource="urn:miriam:uniprot:Q8IUC6" />
</rdf:Bag>
</bqbiol:isDescribedBy>
<bqbiol:isDescribedBy>
<rdf:Bag>
<rdf:li rdf:resource="urn:miriam:pubmed:18452992" />
</rdf:Bag>
</bqbiol:isDescribedBy>
<bqbiol:isDescribedBy>
<rdf:Bag>
<rdf:li rdf:resource="urn:miriam:ensembl:ENSG00000127666" />
</rdf:Bag>
</bqbiol:isDescribedBy>
<bqbiol:isDescribedBy>
<rdf:Bag>
<rdf:li rdf:resource="urn:miriam:hgnc:18348" />
</rdf:Bag>
</bqbiol:isDescribedBy>
<bqbiol:isDescribedBy>
<rdf:Bag>
<rdf:li rdf:resource="urn:miriam:refseq:NM_014261" />
</rdf:Bag>
</bqbiol:isDescribedBy>
<bqbiol:isDescribedBy>
<rdf:Bag>
<rdf:li rdf:resource="urn:miriam:ncbigene:148022" />
</rdf:Bag>
</bqbiol:isDescribedBy>
<bqbiol:isDescribedBy><rdf:Bag><rdf:li rdf:resource="urn:casq:function:TICAM2&amp;!SARM1" /></rdf:Bag></bqbiol:isDescribedBy><bqbiol:isDescribedBy><rdf:Bag><rdf:li rdf:resource="urn:casq:cdid:s_id_sa68" /></rdf:Bag></bqbiol:isDescribedBy></rdf:Description>
</rdf:RDF>
</annotation></qual:qualitativeSpecies><qual:qualitativeSpecies qual:compartment="comp1" qual:constant="true" qual:id="sa712" qual:maxLevel="1" qual:name="ARHGEF1"><annotation><rdf:RDF>
<rdf:Description rdf:about="#">
<bqbiol:isDescribedBy>
<rdf:Bag>
<rdf:li rdf:resource="urn:miriam:ensembl:ENSG00000076928" />
</rdf:Bag>
</bqbiol:isDescribedBy>
<bqbiol:isDescribedBy>
<rdf:Bag>
<rdf:li rdf:resource="urn:miriam:hgnc.symbol:ARHGEF1" />
</rdf:Bag>
</bqbiol:isDescribedBy>
<bqbiol:isDescribedBy>
<rdf:Bag>
<rdf:li rdf:resource="urn:miriam:uniprot:Q92888" />
</rdf:Bag>
</bqbiol:isDescribedBy>
<bqbiol:isDescribedBy>
<rdf:Bag>
<rdf:li rdf:resource="urn:miriam:hgnc:681" />
</rdf:Bag>
</bqbiol:isDescribedBy>
<bqbiol:isDescribedBy>
<rdf:Bag>
<rdf:li rdf:resource="urn:miriam:refseq:NM_199002" />
</rdf:Bag>
</bqbiol:isDescribedBy>
<bqbiol:isDescribedBy>
<rdf:Bag>
<rdf:li rdf:resource="urn:miriam:pubmed:17515956" />
</rdf:Bag>
</bqbiol:isDescribedBy>
<bqbiol:isDescribedBy>
<rdf:Bag>
<rdf:li rdf:resource="urn:miriam:ncbigene:9138" />
</rdf:Bag>
</bqbiol:isDescribedBy>
<bqbiol:isDescribedBy><rdf:Bag><rdf:li rdf:resource="urn:casq:function:ARHGEF1" /></rdf:Bag></bqbiol:isDescribedBy><bqbiol:isDescribedBy><rdf:Bag><rdf:li rdf:resource="urn:casq:cdid:s_id_sa712" /></rdf:Bag></bqbiol:isDescribedBy></rdf:Description>
</rdf:RDF>
</annotation></qual:qualitativeSpecies><qual:qualitativeSpecies qual:compartment="comp1" qual:constant="false" qual:id="sa306" qual:maxLevel="1" qual:name="GRB2"><annotation><rdf:RDF>
<rdf:Description rdf:about="#">
<bqbiol:isDescribedBy>
<rdf:Bag>
<rdf:li rdf:resource="urn:miriam:ensembl:ENSG00000177885" />
</rdf:Bag>
</bqbiol:isDescribedBy>
<bqbiol:isDescribedBy>
<rdf:Bag>
<rdf:li rdf:resource="urn:miriam:hgnc:4566" />
</rdf:Bag>
</bqbiol:isDescribedBy>
<bqbiol:isDescribedBy>
<rdf:Bag>
<rdf:li rdf:resource="urn:miriam:refseq:NM_002086" />
</rdf:Bag>
</bqbiol:isDescribedBy>
<bqbiol:isDescribedBy>
<rdf:Bag>
<rdf:li rdf:resource="urn:miriam:pubmed:19290479" />
</rdf:Bag>
</bqbiol:isDescribedBy>
<bqbiol:isDescribedBy>
<rdf:Bag>
<rdf:li rdf:resource="urn:miriam:uniprot:P62993" />
</rdf:Bag>
</bqbiol:isDescribedBy>
<bqbiol:isDescribedBy>
<rdf:Bag>
<rdf:li rdf:resource="urn:miriam:hgnc.symbol:GRB2" />
</rdf:Bag>
</bqbiol:isDescribedBy>
<bqbiol:isDescribedBy>
<rdf:Bag>
<rdf:li rdf:resource="urn:miriam:ncbigene:2885" />
</rdf:Bag>
</bqbiol:isDescribedBy>
<bqbiol:isDescribedBy>
<rdf:Bag>
<rdf:li rdf:resource="urn:miriam:ensembl:ENSG00000177885" />
</rdf:Bag>
</bqbiol:isDescribedBy>
<bqbiol:isDescribedBy>
<rdf:Bag>
<rdf:li rdf:resource="urn:miriam:hgnc:4566" />
</rdf:Bag>
</bqbiol:isDescribedBy>
<bqbiol:isDescribedBy>
<rdf:Bag>
<rdf:li rdf:resource="urn:miriam:refseq:NM_002086" />
</rdf:Bag>
</bqbiol:isDescribedBy>
<bqbiol:isDescribedBy>
<rdf:Bag>
<rdf:li rdf:resource="urn:miriam:pubmed:19290479" />
</rdf:Bag>
</bqbiol:isDescribedBy>
<bqbiol:isDescribedBy>
<rdf:Bag>
<rdf:li rdf:resource="urn:miriam:uniprot:P62993" />
</rdf:Bag>
</bqbiol:isDescribedBy>
<bqbiol:isDescribedBy>
<rdf:Bag>
<rdf:li rdf:resource="urn:miriam:hgnc.symbol:GRB2" />
</rdf:Bag>
</bqbiol:isDescribedBy>
<bqbiol:isDescribedBy>
<rdf:Bag>
<rdf:li rdf:resource="urn:miriam:ncbigene:2885" />
</rdf:Bag>
</bqbiol:isDescribedBy>
<bqbiol:isDescribedBy><rdf:Bag><rdf:li rdf:resource="urn:casq:function:SHC2_phosphorylated|EGF_slash_EGFR_complex|FGF1_slash_FGFR1_complex|FYN_slash_CD3E_complex|KLRK1_slash_HCST_slash_MICB_complex|CD28|IGF1_slash_IGF1R_complex" /></rdf:Bag></bqbiol:isDescribedBy><bqbiol:isDescribedBy><rdf:Bag><rdf:li rdf:resource="urn:casq:cdid:s_id_sa779" /></rdf:Bag></bqbiol:isDescribedBy></rdf:Description>
</rdf:RDF>
</annotation></qual:qualitativeSpecies><qual:qualitativeSpecies qual:compartment="comp1" qual:constant="false" qual:id="sa1445" qual:maxLevel="1" qual:name="BAX"><annotation><rdf:RDF>
<rdf:Description rdf:about="#">
<bqbiol:isDescribedBy>
<rdf:Bag>
<rdf:li rdf:resource="urn:miriam:pubmed:25940298" />
</rdf:Bag>
</bqbiol:isDescribedBy>
<bqbiol:isDescribedBy>
<rdf:Bag>
<rdf:li rdf:resource="urn:miriam:refseq:NM_138763" />
</rdf:Bag>
</bqbiol:isDescribedBy>
<bqbiol:isDescribedBy>
<rdf:Bag>
<rdf:li rdf:resource="urn:miriam:pubmed:23421940" />
</rdf:Bag>
</bqbiol:isDescribedBy>
<bqbiol:isDescribedBy>
<rdf:Bag>
<rdf:li rdf:resource="urn:miriam:hgnc:959" />
</rdf:Bag>
</bqbiol:isDescribedBy>
<bqbiol:isDescribedBy>
<rdf:Bag>
<rdf:li rdf:resource="urn:miriam:ensembl:ENSG00000087088" />
</rdf:Bag>
</bqbiol:isDescribedBy>
<bqbiol:isDescribedBy>
<rdf:Bag>
<rdf:li rdf:resource="urn:miriam:pubmed:19290479" />
</rdf:Bag>
</bqbiol:isDescribedBy>
<bqbiol:isDescribedBy>
<rdf:Bag>
<rdf:li rdf:resource="urn:miriam:hgnc.symbol:BAX" />
</rdf:Bag>
</bqbiol:isDescribedBy>
<bqbiol:isDescribedBy>
<rdf:Bag>
<rdf:li rdf:resource="urn:miriam:ncbigene:581" />
</rdf:Bag>
</bqbiol:isDescribedBy>
<bqbiol:isDescribedBy>
<rdf:Bag>
<rdf:li rdf:resource="urn:miriam:uniprot:Q07812" />
</rdf:Bag>
</bqbiol:isDescribedBy>
<bqbiol:isDescribedBy>
<rdf:Bag>
<rdf:li rdf:resource="urn:miriam:pubmed:26955674" />
</rdf:Bag>
</bqbiol:isDescribedBy>
<bqbiol:isDescribedBy>
<rdf:Bag>
<rdf:li rdf:resource="urn:miriam:pubmed:25940298" />
</rdf:Bag>
</bqbiol:isDescribedBy>
<bqbiol:isDescribedBy>
<rdf:Bag>
<rdf:li rdf:resource="urn:miriam:refseq:NM_138763" />
</rdf:Bag>
</bqbiol:isDescribedBy>
<bqbiol:isDescribedBy>
<rdf:Bag>
<rdf:li rdf:resource="urn:miriam:pubmed:23421940" />
</rdf:Bag>
</bqbiol:isDescribedBy>
<bqbiol:isDescribedBy>
<rdf:Bag>
<rdf:li rdf:resource="urn:miriam:hgnc:959" />
</rdf:Bag>
</bqbiol:isDescribedBy>
<bqbiol:isDescribedBy>
<rdf:Bag>
<rdf:li rdf:resource="urn:miriam:ensembl:ENSG00000087088" />
</rdf:Bag>
</bqbiol:isDescribedBy>
<bqbiol:isDescribedBy>
<rdf:Bag>
<rdf:li rdf:resource="urn:miriam:pubmed:19290479" />
</rdf:Bag>
</bqbiol:isDescribedBy>
<bqbiol:isDescribedBy>
<rdf:Bag>
<rdf:li rdf:resource="urn:miriam:hgnc.symbol:BAX" />
</rdf:Bag>
</bqbiol:isDescribedBy>
<bqbiol:isDescribedBy>
<rdf:Bag>
<rdf:li rdf:resource="urn:miriam:ncbigene:581" />
</rdf:Bag>
</bqbiol:isDescribedBy>
<bqbiol:isDescribedBy>
<rdf:Bag>
<rdf:li rdf:resource="urn:miriam:uniprot:Q07812" />
</rdf:Bag>
</bqbiol:isDescribedBy>
<bqbiol:isDescribedBy>
<rdf:Bag>
<rdf:li rdf:resource="urn:miriam:pubmed:26955674" />
</rdf:Bag>
</bqbiol:isDescribedBy>
<bqbiol:isDescribedBy><rdf:Bag><rdf:li rdf:resource="urn:casq:function:BID" /></rdf:Bag></bqbiol:isDescribedBy><bqbiol:isDescribedBy><rdf:Bag><rdf:li rdf:resource="urn:casq:cdid:s_id_sa1444" /></rdf:Bag></bqbiol:isDescribedBy></rdf:Description>
</rdf:RDF>
</annotation></qual:qualitativeSpecies><qual:qualitativeSpecies qual:compartment="comp1" qual:constant="false" qual:id="sa1400" qual:maxLevel="1" qual:name="PRRT2"><annotation><rdf:RDF>
<rdf:Description rdf:about="#">
<bqbiol:isDescribedBy>
<rdf:Bag>
<rdf:li rdf:resource="urn:miriam:ncbigene:112476" />
</rdf:Bag>
</bqbiol:isDescribedBy>
<bqbiol:isDescribedBy>
<rdf:Bag>
<rdf:li rdf:resource="urn:miriam:uniprot:Q7Z6L0" />
</rdf:Bag>
</bqbiol:isDescribedBy>
<bqbiol:isDescribedBy>
<rdf:Bag>
<rdf:li rdf:resource="urn:miriam:hgnc:30500" />
</rdf:Bag>
</bqbiol:isDescribedBy>
<bqbiol:isDescribedBy>
<rdf:Bag>
<rdf:li rdf:resource="urn:miriam:ensembl:ENSG00000167371" />
</rdf:Bag>
</bqbiol:isDescribedBy>
<bqbiol:isDescribedBy>
<rdf:Bag>
<rdf:li rdf:resource="urn:miriam:hgnc.symbol:PRRT2" />
</rdf:Bag>
</bqbiol:isDescribedBy>
<bqbiol:isDescribedBy>
<rdf:Bag>
<rdf:li rdf:resource="urn:miriam:refseq:NM_145239" />
</rdf:Bag>
</bqbiol:isDescribedBy>
<bqbiol:isDescribedBy>
<rdf:Bag>
<rdf:li rdf:resource="urn:miriam:ncbigene:112476" />
</rdf:Bag>
</bqbiol:isDescribedBy>
<bqbiol:isDescribedBy>
<rdf:Bag>
<rdf:li rdf:resource="urn:miriam:uniprot:Q7Z6L0" />
</rdf:Bag>
</bqbiol:isDescribedBy>
<bqbiol:isDescribedBy>
<rdf:Bag>
<rdf:li rdf:resource="urn:miriam:hgnc:30500" />
</rdf:Bag>
</bqbiol:isDescribedBy>
<bqbiol:isDescribedBy>
<rdf:Bag>
<rdf:li rdf:resource="urn:miriam:ensembl:ENSG00000167371" />
</rdf:Bag>
</bqbiol:isDescribedBy>
<bqbiol:isDescribedBy>
<rdf:Bag>
<rdf:li rdf:resource="urn:miriam:hgnc.symbol:PRRT2" />
</rdf:Bag>
</bqbiol:isDescribedBy>
<bqbiol:isDescribedBy>
<rdf:Bag>
<rdf:li rdf:resource="urn:miriam:refseq:NM_145239" />
</rdf:Bag>
</bqbiol:isDescribedBy>
<bqbiol:isDescribedBy><rdf:Bag><rdf:li rdf:resource="urn:casq:function:ca2_plus__ion" /></rdf:Bag></bqbiol:isDescribedBy><bqbiol:isDescribedBy><rdf:Bag><rdf:li rdf:resource="urn:casq:cdid:s_id_sa1399" /></rdf:Bag></bqbiol:isDescribedBy></rdf:Description>
</rdf:RDF>
</annotation></qual:qualitativeSpecies><qual:qualitativeSpecies qual:compartment="comp1" qual:constant="false" qual:id="sa95" qual:maxLevel="1" qual:name="CASP8"><annotation><rdf:RDF>
<rdf:Description rdf:about="#">
<bqbiol:isDescribedBy>
<rdf:Bag>
<rdf:li rdf:resource="urn:miriam:hgnc:1509" />
</rdf:Bag>
</bqbiol:isDescribedBy>
<bqbiol:isDescribedBy>
<rdf:Bag>
<rdf:li rdf:resource="urn:miriam:pubmed:25940298" />
</rdf:Bag>
</bqbiol:isDescribedBy>
<bqbiol:isDescribedBy>
<rdf:Bag>
<rdf:li rdf:resource="urn:miriam:hgnc.symbol:CASP8" />
</rdf:Bag>
</bqbiol:isDescribedBy>
<bqbiol:isDescribedBy>
<rdf:Bag>
<rdf:li rdf:resource="urn:miriam:uniprot:Q14790" />
</rdf:Bag>
</bqbiol:isDescribedBy>
<bqbiol:isDescribedBy>
<rdf:Bag>
<rdf:li rdf:resource="urn:miriam:ncbigene:841" />
</rdf:Bag>
</bqbiol:isDescribedBy>
<bqbiol:isDescribedBy>
<rdf:Bag>
<rdf:li rdf:resource="urn:miriam:pubmed:26955670" />
</rdf:Bag>
</bqbiol:isDescribedBy>
<bqbiol:isDescribedBy>
<rdf:Bag>
<rdf:li rdf:resource="urn:miriam:refseq:NM_001228" />
</rdf:Bag>
</bqbiol:isDescribedBy>
<bqbiol:isDescribedBy>
<rdf:Bag>
<rdf:li rdf:resource="urn:miriam:pubmed:26955674" />
</rdf:Bag>
</bqbiol:isDescribedBy>
<bqbiol:isDescribedBy>
<rdf:Bag>
<rdf:li rdf:resource="urn:miriam:ensembl:ENSG00000064012" />
</rdf:Bag>
</bqbiol:isDescribedBy>
<bqbiol:isDescribedBy>
<rdf:Bag>
<rdf:li rdf:resource="urn:miriam:hgnc:1509" />
</rdf:Bag>
</bqbiol:isDescribedBy>
<bqbiol:isDescribedBy>
<rdf:Bag>
<rdf:li rdf:resource="urn:miriam:pubmed:25940298" />
</rdf:Bag>
</bqbiol:isDescribedBy>
<bqbiol:isDescribedBy>
<rdf:Bag>
<rdf:li rdf:resource="urn:miriam:hgnc.symbol:CASP8" />
</rdf:Bag>
</bqbiol:isDescribedBy>
<bqbiol:isDescribedBy>
<rdf:Bag>
<rdf:li rdf:resource="urn:miriam:uniprot:Q14790" />
</rdf:Bag>
</bqbiol:isDescribedBy>
<bqbiol:isDescribedBy>
<rdf:Bag>
<rdf:li rdf:resource="urn:miriam:ncbigene:841" />
</rdf:Bag>
</bqbiol:isDescribedBy>
<bqbiol:isDescribedBy>
<rdf:Bag>
<rdf:li rdf:resource="urn:miriam:pubmed:26955670" />
</rdf:Bag>
</bqbiol:isDescribedBy>
<bqbiol:isDescribedBy>
<rdf:Bag>
<rdf:li rdf:resource="urn:miriam:refseq:NM_001228" />
</rdf:Bag>
</bqbiol:isDescribedBy>
<bqbiol:isDescribedBy>
<rdf:Bag>
<rdf:li rdf:resource="urn:miriam:pubmed:26955674" />
</rdf:Bag>
</bqbiol:isDescribedBy>
<bqbiol:isDescribedBy>
<rdf:Bag>
<rdf:li rdf:resource="urn:miriam:ensembl:ENSG00000064012" />
</rdf:Bag>
</bqbiol:isDescribedBy>
<bqbiol:isDescribedBy><rdf:Bag><rdf:li rdf:resource="urn:casq:function:FADD" /></rdf:Bag></bqbiol:isDescribedBy><bqbiol:isDescribedBy><rdf:Bag><rdf:li rdf:resource="urn:casq:cdid:s_id_sa96" /></rdf:Bag></bqbiol:isDescribedBy></rdf:Description>
</rdf:RDF>
</annotation></qual:qualitativeSpecies><qual:qualitativeSpecies qual:compartment="comp1" qual:constant="false" qual:id="sa1352" qual:maxLevel="1" qual:name="TRAF3IP2_phosphorylated"><annotation><rdf:RDF>
<rdf:Description rdf:about="#">
<bqbiol:isDescribedBy>
<rdf:Bag>
<rdf:li rdf:resource="urn:miriam:ensembl:ENSG00000056972" />
</rdf:Bag>
</bqbiol:isDescribedBy>
<bqbiol:isDescribedBy>
<rdf:Bag>
<rdf:li rdf:resource="urn:miriam:uniprot:O43734" />
</rdf:Bag>
</bqbiol:isDescribedBy>
<bqbiol:isDescribedBy>
<rdf:Bag>
<rdf:li rdf:resource="urn:miriam:hgnc:1343" />
</rdf:Bag>
</bqbiol:isDescribedBy>
<bqbiol:isDescribedBy>
<rdf:Bag>
<rdf:li rdf:resource="urn:miriam:refseq:NM_001164281" />
</rdf:Bag>
</bqbiol:isDescribedBy>
<bqbiol:isDescribedBy>
<rdf:Bag>
<rdf:li rdf:resource="urn:miriam:pubmed:26362732" />
</rdf:Bag>
</bqbiol:isDescribedBy>
<bqbiol:isDescribedBy>
<rdf:Bag>
<rdf:li rdf:resource="urn:miriam:pubmed:23862741" />
</rdf:Bag>
</bqbiol:isDescribedBy>
<bqbiol:isDescribedBy>
<rdf:Bag>
<rdf:li rdf:resource="urn:miriam:ncbigene:10758" />
</rdf:Bag>
</bqbiol:isDescribedBy>
<bqbiol:isDescribedBy>
<rdf:Bag>
<rdf:li rdf:resource="urn:miriam:hgnc.symbol:TRAF3IP2" />
</rdf:Bag>
</bqbiol:isDescribedBy>
<bqbiol:isDescribedBy><rdf:Bag><rdf:li rdf:resource="urn:casq:function:TRAF3IP2_empty&amp;IL17_slash_IL17R_complex" /></rdf:Bag></bqbiol:isDescribedBy><bqbiol:isDescribedBy><rdf:Bag><rdf:li rdf:resource="urn:casq:cdid:s_id_sa1352" /></rdf:Bag></bqbiol:isDescribedBy></rdf:Description>
</rdf:RDF>
</annotation></qual:qualitativeSpecies><qual:qualitativeSpecies qual:compartment="comp1" qual:constant="false" qual:id="sa1682" qual:maxLevel="1" qual:name="TRADD_phosphorylated"><annotation><rdf:RDF>
<rdf:Description rdf:about="#">
<bqbiol:isDescribedBy>
<rdf:Bag>
<rdf:li rdf:resource="urn:miriam:ncbigene:8717" />
</rdf:Bag>
</bqbiol:isDescribedBy>
<bqbiol:isDescribedBy>
<rdf:Bag>
<rdf:li rdf:resource="urn:miriam:ensembl:ENSG00000102871" />
</rdf:Bag>
</bqbiol:isDescribedBy>
<bqbiol:isDescribedBy>
<rdf:Bag>
<rdf:li rdf:resource="urn:miriam:refseq:NM_001323552" />
</rdf:Bag>
</bqbiol:isDescribedBy>
<bqbiol:isDescribedBy>
<rdf:Bag>
<rdf:li rdf:resource="urn:miriam:uniprot:Q15628" />
</rdf:Bag>
</bqbiol:isDescribedBy>
<bqbiol:isDescribedBy>
<rdf:Bag>
<rdf:li rdf:resource="urn:miriam:pubmed:16951485" />
</rdf:Bag>
</bqbiol:isDescribedBy>
<bqbiol:isDescribedBy>
<rdf:Bag>
<rdf:li rdf:resource="urn:miriam:hgnc:12030" />
</rdf:Bag>
</bqbiol:isDescribedBy>
<bqbiol:isDescribedBy>
<rdf:Bag>
<rdf:li rdf:resource="urn:miriam:hgnc.symbol:TRADD" />
</rdf:Bag>
</bqbiol:isDescribedBy>
<bqbiol:isDescribedBy>
<rdf:Bag>
<rdf:li rdf:resource="urn:miriam:ncbigene:8717" />
</rdf:Bag>
</bqbiol:isDescribedBy>
<bqbiol:isDescribedBy>
<rdf:Bag>
<rdf:li rdf:resource="urn:miriam:ensembl:ENSG00000102871" />
</rdf:Bag>
</bqbiol:isDescribedBy>
<bqbiol:isDescribedBy>
<rdf:Bag>
<rdf:li rdf:resource="urn:miriam:refseq:NM_001323552" />
</rdf:Bag>
</bqbiol:isDescribedBy>
<bqbiol:isDescribedBy>
<rdf:Bag>
<rdf:li rdf:resource="urn:miriam:uniprot:Q15628" />
</rdf:Bag>
</bqbiol:isDescribedBy>
<bqbiol:isDescribedBy>
<rdf:Bag>
<rdf:li rdf:resource="urn:miriam:pubmed:16951485" />
</rdf:Bag>
</bqbiol:isDescribedBy>
<bqbiol:isDescribedBy>
<rdf:Bag>
<rdf:li rdf:resource="urn:miriam:hgnc:12030" />
</rdf:Bag>
</bqbiol:isDescribedBy>
<bqbiol:isDescribedBy>
<rdf:Bag>
<rdf:li rdf:resource="urn:miriam:hgnc.symbol:TRADD" />
</rdf:Bag>
</bqbiol:isDescribedBy>
<bqbiol:isDescribedBy><rdf:Bag><rdf:li rdf:resource="urn:casq:function:TNF_slash_TNFRSF1A,B_complex" /></rdf:Bag></bqbiol:isDescribedBy><bqbiol:isDescribedBy><rdf:Bag><rdf:li rdf:resource="urn:casq:cdid:s_id_sa1682" /></rdf:Bag></bqbiol:isDescribedBy></rdf:Description>
</rdf:RDF>
</annotation></qual:qualitativeSpecies><qual:qualitativeSpecies qual:compartment="comp1" qual:constant="false" qual:id="sa777" qual:maxLevel="1" qual:name="SHC2_phosphorylated"><annotation><rdf:RDF>
<rdf:Description rdf:about="#">
<bqbiol:isDescribedBy>
<rdf:Bag>
<rdf:li rdf:resource="urn:miriam:hgnc.symbol:SHC2" />
</rdf:Bag>
</bqbiol:isDescribedBy>
<bqbiol:isDescribedBy>
<rdf:Bag>
<rdf:li rdf:resource="urn:miriam:hgnc:29869" />
</rdf:Bag>
</bqbiol:isDescribedBy>
<bqbiol:isDescribedBy>
<rdf:Bag>
<rdf:li rdf:resource="urn:miriam:uniprot:P98077" />
</rdf:Bag>
</bqbiol:isDescribedBy>
<bqbiol:isDescribedBy>
<rdf:Bag>
<rdf:li rdf:resource="urn:miriam:ncbigene:25759" />
</rdf:Bag>
</bqbiol:isDescribedBy>
<bqbiol:isDescribedBy>
<rdf:Bag>
<rdf:li rdf:resource="urn:miriam:refseq:NM_012435" />
</rdf:Bag>
</bqbiol:isDescribedBy>
<bqbiol:isDescribedBy>
<rdf:Bag>
<rdf:li rdf:resource="urn:miriam:pubmed:17134501" />
</rdf:Bag>
</bqbiol:isDescribedBy>
<bqbiol:isDescribedBy>
<rdf:Bag>
<rdf:li rdf:resource="urn:miriam:ensembl:ENSG00000129946" />
</rdf:Bag>
</bqbiol:isDescribedBy>
<bqbiol:isDescribedBy>
<rdf:Bag>
<rdf:li rdf:resource="urn:miriam:pubmed:20848564" />
</rdf:Bag>
</bqbiol:isDescribedBy>
<bqbiol:isDescribedBy>
<rdf:Bag>
<rdf:li rdf:resource="urn:miriam:hgnc.symbol:SHC2" />
</rdf:Bag>
</bqbiol:isDescribedBy>
<bqbiol:isDescribedBy>
<rdf:Bag>
<rdf:li rdf:resource="urn:miriam:hgnc:29869" />
</rdf:Bag>
</bqbiol:isDescribedBy>
<bqbiol:isDescribedBy>
<rdf:Bag>
<rdf:li rdf:resource="urn:miriam:uniprot:P98077" />
</rdf:Bag>
</bqbiol:isDescribedBy>
<bqbiol:isDescribedBy>
<rdf:Bag>
<rdf:li rdf:resource="urn:miriam:ncbigene:25759" />
</rdf:Bag>
</bqbiol:isDescribedBy>
<bqbiol:isDescribedBy>
<rdf:Bag>
<rdf:li rdf:resource="urn:miriam:refseq:NM_012435" />
</rdf:Bag>
</bqbiol:isDescribedBy>
<bqbiol:isDescribedBy>
<rdf:Bag>
<rdf:li rdf:resource="urn:miriam:pubmed:17134501" />
</rdf:Bag>
</bqbiol:isDescribedBy>
<bqbiol:isDescribedBy>
<rdf:Bag>
<rdf:li rdf:resource="urn:miriam:ensembl:ENSG00000129946" />
</rdf:Bag>
</bqbiol:isDescribedBy>
<bqbiol:isDescribedBy>
<rdf:Bag>
<rdf:li rdf:resource="urn:miriam:pubmed:20848564" />
</rdf:Bag>
</bqbiol:isDescribedBy>
<bqbiol:isDescribedBy><rdf:Bag><rdf:li rdf:resource="urn:casq:function:PDGFA_slash_PDGFRA_complex|EGF_slash_EGFR_complex|ZAP70_phosphorylated|CSK|FYN_slash_CD3E_complex" /></rdf:Bag></bqbiol:isDescribedBy><bqbiol:isDescribedBy><rdf:Bag><rdf:li rdf:resource="urn:casq:cdid:s_id_sa777" /></rdf:Bag></bqbiol:isDescribedBy></rdf:Description>
</rdf:RDF>
</annotation></qual:qualitativeSpecies><qual:qualitativeSpecies qual:compartment="comp1" qual:constant="true" qual:id="sa71" qual:maxLevel="1" qual:name="RIPK1"><annotation><rdf:RDF>
<rdf:Description rdf:about="#">
<bqbiol:isDescribedBy>
<rdf:Bag>
<rdf:li rdf:resource="urn:miriam:hgnc:10019" />
</rdf:Bag>
</bqbiol:isDescribedBy>
<bqbiol:isDescribedBy>
<rdf:Bag>
<rdf:li rdf:resource="urn:miriam:hgnc.symbol:RIPK1" />
</rdf:Bag>
</bqbiol:isDescribedBy>
<bqbiol:isDescribedBy>
<rdf:Bag>
<rdf:li rdf:resource="urn:miriam:ensembl:ENSG00000137275" />
</rdf:Bag>
</bqbiol:isDescribedBy>
<bqbiol:isDescribedBy>
<rdf:Bag>
<rdf:li rdf:resource="urn:miriam:uniprot:Q13546" />
</rdf:Bag>
</bqbiol:isDescribedBy>
<bqbiol:isDescribedBy>
<rdf:Bag>
<rdf:li rdf:resource="urn:miriam:refseq:NM_003804" />
</rdf:Bag>
</bqbiol:isDescribedBy>
<bqbiol:isDescribedBy>
<rdf:Bag>
<rdf:li rdf:resource="urn:miriam:ncbigene:8737" />
</rdf:Bag>
</bqbiol:isDescribedBy>
<bqbiol:isDescribedBy>
<rdf:Bag>
<rdf:li rdf:resource="urn:miriam:pubmed:19191904" />
</rdf:Bag>
</bqbiol:isDescribedBy>
<bqbiol:isDescribedBy><rdf:Bag><rdf:li rdf:resource="urn:casq:function:RIPK1" /></rdf:Bag></bqbiol:isDescribedBy><bqbiol:isDescribedBy><rdf:Bag><rdf:li rdf:resource="urn:casq:cdid:s_id_sa71" /></rdf:Bag></bqbiol:isDescribedBy></rdf:Description>
</rdf:RDF>
</annotation></qual:qualitativeSpecies><qual:qualitativeSpecies qual:compartment="comp1" qual:constant="false" qual:id="sa1020" qual:maxLevel="1" qual:name="GNAI3"><annotation><rdf:RDF>
<rdf:Description rdf:about="#">
<bqbiol:isDescribedBy>
<rdf:Bag>
<rdf:li rdf:resource="urn:miriam:hgnc:4387" />
</rdf:Bag>
</bqbiol:isDescribedBy>
<bqbiol:isDescribedBy>
<rdf:Bag>
<rdf:li rdf:resource="urn:miriam:hgnc.symbol:GNAI3" />
</rdf:Bag>
</bqbiol:isDescribedBy>
<bqbiol:isDescribedBy>
<rdf:Bag>
<rdf:li rdf:resource="urn:miriam:uniprot:P08754" />
</rdf:Bag>
</bqbiol:isDescribedBy>
<bqbiol:isDescribedBy>
<rdf:Bag>
<rdf:li rdf:resource="urn:miriam:refseq:NM_006496" />
</rdf:Bag>
</bqbiol:isDescribedBy>
<bqbiol:isDescribedBy>
<rdf:Bag>
<rdf:li rdf:resource="urn:miriam:pubmed:17911418" />
</rdf:Bag>
</bqbiol:isDescribedBy>
<bqbiol:isDescribedBy>
<rdf:Bag>
<rdf:li rdf:resource="urn:miriam:ncbigene:2773" />
</rdf:Bag>
</bqbiol:isDescribedBy>
<bqbiol:isDescribedBy>
<rdf:Bag>
<rdf:li rdf:resource="urn:miriam:ensembl:ENSG00000065135" />
</rdf:Bag>
</bqbiol:isDescribedBy>
<bqbiol:isDescribedBy>
<rdf:Bag>
<rdf:li rdf:resource="urn:miriam:hgnc:4387" />
</rdf:Bag>
</bqbiol:isDescribedBy>
<bqbiol:isDescribedBy>
<rdf:Bag>
<rdf:li rdf:resource="urn:miriam:hgnc.symbol:GNAI3" />
</rdf:Bag>
</bqbiol:isDescribedBy>
<bqbiol:isDescribedBy>
<rdf:Bag>
<rdf:li rdf:resource="urn:miriam:uniprot:P08754" />
</rdf:Bag>
</bqbiol:isDescribedBy>
<bqbiol:isDescribedBy>
<rdf:Bag>
<rdf:li rdf:resource="urn:miriam:refseq:NM_006496" />
</rdf:Bag>
</bqbiol:isDescribedBy>
<bqbiol:isDescribedBy>
<rdf:Bag>
<rdf:li rdf:resource="urn:miriam:pubmed:17911418" />
</rdf:Bag>
</bqbiol:isDescribedBy>
<bqbiol:isDescribedBy>
<rdf:Bag>
<rdf:li rdf:resource="urn:miriam:ncbigene:2773" />
</rdf:Bag>
</bqbiol:isDescribedBy>
<bqbiol:isDescribedBy>
<rdf:Bag>
<rdf:li rdf:resource="urn:miriam:ensembl:ENSG00000065135" />
</rdf:Bag>
</bqbiol:isDescribedBy>
<bqbiol:isDescribedBy><rdf:Bag><rdf:li rdf:resource="urn:casq:function:CXCR6_slash_ARRB1_complex|CXCR4_slash_CXCL12_complex" /></rdf:Bag></bqbiol:isDescribedBy><bqbiol:isDescribedBy><rdf:Bag><rdf:li rdf:resource="urn:casq:cdid:s_id_sa1019" /></rdf:Bag></bqbiol:isDescribedBy></rdf:Description>
</rdf:RDF>
</annotation></qual:qualitativeSpecies><qual:qualitativeSpecies qual:compartment="comp1" qual:constant="false" qual:id="sa1397" qual:maxLevel="1" qual:name="ca2+_ion"><annotation><rdf:RDF>
<rdf:Description rdf:about="#">
<bqbiol:isDescribedBy>
<rdf:Bag>
<rdf:li rdf:resource="urn:miriam:obo.chebi:CHEBI%3A29108" />
</rdf:Bag>
</bqbiol:isDescribedBy>
<bqbiol:isDescribedBy>
<rdf:Bag>
<rdf:li rdf:resource="urn:miriam:obo.chebi:CHEBI%3A29108" />
</rdf:Bag>
</bqbiol:isDescribedBy>
<bqbiol:isDescribedBy><rdf:Bag><rdf:li rdf:resource="urn:casq:function:DVL1_phosphorylated|TRAF6_phosphorylated|PLCG1" /></rdf:Bag></bqbiol:isDescribedBy><bqbiol:isDescribedBy><rdf:Bag><rdf:li rdf:resource="urn:casq:cdid:s_id_sa1397" /></rdf:Bag></bqbiol:isDescribedBy></rdf:Description>
</rdf:RDF>
</annotation></qual:qualitativeSpecies><qual:qualitativeSpecies qual:compartment="comp1" qual:constant="false" qual:id="sa80" qual:maxLevel="1" qual:name="TRAF3"><annotation><rdf:RDF>
<rdf:Description rdf:about="#">
<bqbiol:isDescribedBy>
<rdf:Bag>
<rdf:li rdf:resource="urn:miriam:hgnc.symbol:TRAF3" />
</rdf:Bag>
</bqbiol:isDescribedBy>
<bqbiol:isDescribedBy>
<rdf:Bag>
<rdf:li rdf:resource="urn:miriam:ensembl:ENSG00000131323" />
</rdf:Bag>
</bqbiol:isDescribedBy>
<bqbiol:isDescribedBy>
<rdf:Bag>
<rdf:li rdf:resource="urn:miriam:pubmed:18452992" />
</rdf:Bag>
</bqbiol:isDescribedBy>
<bqbiol:isDescribedBy>
<rdf:Bag>
<rdf:li rdf:resource="urn:miriam:ncbigene:7187" />
</rdf:Bag>
</bqbiol:isDescribedBy>
<bqbiol:isDescribedBy>
<rdf:Bag>
<rdf:li rdf:resource="urn:miriam:pubmed:26362732" />
</rdf:Bag>
</bqbiol:isDescribedBy>
<bqbiol:isDescribedBy>
<rdf:Bag>
<rdf:li rdf:resource="urn:miriam:refseq:NM_145725" />
</rdf:Bag>
</bqbiol:isDescribedBy>
<bqbiol:isDescribedBy>
<rdf:Bag>
<rdf:li rdf:resource="urn:miriam:uniprot:Q13114" />
</rdf:Bag>
</bqbiol:isDescribedBy>
<bqbiol:isDescribedBy>
<rdf:Bag>
<rdf:li rdf:resource="urn:miriam:hgnc:12033" />
</rdf:Bag>
</bqbiol:isDescribedBy>
<bqbiol:isDescribedBy>
<rdf:Bag>
<rdf:li rdf:resource="urn:miriam:hgnc.symbol:TRAF3" />
</rdf:Bag>
</bqbiol:isDescribedBy>
<bqbiol:isDescribedBy>
<rdf:Bag>
<rdf:li rdf:resource="urn:miriam:ensembl:ENSG00000131323" />
</rdf:Bag>
</bqbiol:isDescribedBy>
<bqbiol:isDescribedBy>
<rdf:Bag>
<rdf:li rdf:resource="urn:miriam:pubmed:18452992" />
</rdf:Bag>
</bqbiol:isDescribedBy>
<bqbiol:isDescribedBy>
<rdf:Bag>
<rdf:li rdf:resource="urn:miriam:ncbigene:7187" />
</rdf:Bag>
</bqbiol:isDescribedBy>
<bqbiol:isDescribedBy>
<rdf:Bag>
<rdf:li rdf:resource="urn:miriam:pubmed:26362732" />
</rdf:Bag>
</bqbiol:isDescribedBy>
<bqbiol:isDescribedBy>
<rdf:Bag>
<rdf:li rdf:resource="urn:miriam:refseq:NM_145725" />
</rdf:Bag>
</bqbiol:isDescribedBy>
<bqbiol:isDescribedBy>
<rdf:Bag>
<rdf:li rdf:resource="urn:miriam:uniprot:Q13114" />
</rdf:Bag>
</bqbiol:isDescribedBy>
<bqbiol:isDescribedBy>
<rdf:Bag>
<rdf:li rdf:resource="urn:miriam:hgnc:12033" />
</rdf:Bag>
</bqbiol:isDescribedBy>
<bqbiol:isDescribedBy><rdf:Bag><rdf:li rdf:resource="urn:casq:function:TICAM1" /></rdf:Bag></bqbiol:isDescribedBy><bqbiol:isDescribedBy><rdf:Bag><rdf:li rdf:resource="urn:casq:cdid:s_id_sa80" /></rdf:Bag></bqbiol:isDescribedBy></rdf:Description>
</rdf:RDF>
</annotation></qual:qualitativeSpecies><qual:qualitativeSpecies qual:compartment="comp1" qual:constant="false" qual:id="sa1794" qual:maxLevel="1" qual:name="ITAM"><annotation><rdf:RDF>
<rdf:Description rdf:about="#">
<bqbiol:isDescribedBy>
<rdf:Bag>
<rdf:li rdf:resource="urn:miriam:pubmed:23146195" />
</rdf:Bag>
</bqbiol:isDescribedBy>
<bqbiol:isDescribedBy>
<rdf:Bag>
<rdf:li rdf:resource="urn:miriam:pubmed:23146195" />
</rdf:Bag>
</bqbiol:isDescribedBy>
<bqbiol:isDescribedBy><rdf:Bag><rdf:li rdf:resource="urn:casq:function:OSCAR" /></rdf:Bag></bqbiol:isDescribedBy><bqbiol:isDescribedBy><rdf:Bag><rdf:li rdf:resource="urn:casq:cdid:s_id_sa1793" /></rdf:Bag></bqbiol:isDescribedBy></rdf:Description>
</rdf:RDF>
</annotation></qual:qualitativeSpecies><qual:qualitativeSpecies qual:compartment="comp1" qual:constant="false" qual:id="sa737" qual:maxLevel="1" qual:name="ZAP70"><annotation><rdf:RDF>
<rdf:Description rdf:about="#">
<bqbiol:isDescribedBy>
<rdf:Bag>
<rdf:li rdf:resource="urn:miriam:refseq:NM_001079" />
</rdf:Bag>
</bqbiol:isDescribedBy>
<bqbiol:isDescribedBy>
<rdf:Bag>
<rdf:li rdf:resource="urn:miriam:hgnc:12858" />
</rdf:Bag>
</bqbiol:isDescribedBy>
<bqbiol:isDescribedBy>
<rdf:Bag>
<rdf:li rdf:resource="urn:miriam:hgnc.symbol:ZAP70" />
</rdf:Bag>
</bqbiol:isDescribedBy>
<bqbiol:isDescribedBy>
<rdf:Bag>
<rdf:li rdf:resource="urn:miriam:uniprot:P43403" />
</rdf:Bag>
</bqbiol:isDescribedBy>
<bqbiol:isDescribedBy>
<rdf:Bag>
<rdf:li rdf:resource="urn:miriam:pubmed:17515956" />
</rdf:Bag>
</bqbiol:isDescribedBy>
<bqbiol:isDescribedBy>
<rdf:Bag>
<rdf:li rdf:resource="urn:miriam:ensembl:ENSG00000115085" />
</rdf:Bag>
</bqbiol:isDescribedBy>
<bqbiol:isDescribedBy>
<rdf:Bag>
<rdf:li rdf:resource="urn:miriam:ncbigene:7535" />
</rdf:Bag>
</bqbiol:isDescribedBy>
<bqbiol:isDescribedBy><rdf:Bag><rdf:li rdf:resource="urn:casq:function:ZAP70_phosphorylated&amp;!CD72_slash_PTPN6_complex" /></rdf:Bag></bqbiol:isDescribedBy><bqbiol:isDescribedBy><rdf:Bag><rdf:li rdf:resource="urn:casq:cdid:s_id_sa737" /></rdf:Bag></bqbiol:isDescribedBy></rdf:Description>
</rdf:RDF>
</annotation></qual:qualitativeSpecies><qual:qualitativeSpecies qual:compartment="comp1" qual:constant="true" qual:id="sa937" qual:maxLevel="1" qual:name="COMP"><annotation><rdf:RDF>
<rdf:Description rdf:about="#">
<bqbiol:isDescribedBy>
<rdf:Bag>
<rdf:li rdf:resource="urn:miriam:ensembl:ENSG00000105664" />
</rdf:Bag>
</bqbiol:isDescribedBy>
<bqbiol:isDescribedBy>
<rdf:Bag>
<rdf:li rdf:resource="urn:miriam:pubmed:19652761" />
</rdf:Bag>
</bqbiol:isDescribedBy>
<bqbiol:isDescribedBy>
<rdf:Bag>
<rdf:li rdf:resource="urn:miriam:pubmed:12823852" />
</rdf:Bag>
</bqbiol:isDescribedBy>
<bqbiol:isDescribedBy>
<rdf:Bag>
<rdf:li rdf:resource="urn:miriam:refseq:NM_000095" />
</rdf:Bag>
</bqbiol:isDescribedBy>
<bqbiol:isDescribedBy>
<rdf:Bag>
<rdf:li rdf:resource="urn:miriam:uniprot:P49747" />
</rdf:Bag>
</bqbiol:isDescribedBy>
<bqbiol:isDescribedBy>
<rdf:Bag>
<rdf:li rdf:resource="urn:miriam:hgnc:2227" />
</rdf:Bag>
</bqbiol:isDescribedBy>
<bqbiol:isDescribedBy>
<rdf:Bag>
<rdf:li rdf:resource="urn:miriam:hgnc.symbol:COMP" />
</rdf:Bag>
</bqbiol:isDescribedBy>
<bqbiol:isDescribedBy>
<rdf:Bag>
<rdf:li rdf:resource="urn:miriam:pubmed:18205922" />
</rdf:Bag>
</bqbiol:isDescribedBy>
<bqbiol:isDescribedBy>
<rdf:Bag>
<rdf:li rdf:resource="urn:miriam:ncbigene:1311" />
</rdf:Bag>
</bqbiol:isDescribedBy>
<bqbiol:isDescribedBy>
<rdf:Bag>
<rdf:li rdf:resource="urn:miriam:pubmed:28889184" />
</rdf:Bag>
</bqbiol:isDescribedBy>
<bqbiol:isDescribedBy><rdf:Bag><rdf:li rdf:resource="urn:casq:function:COMP" /></rdf:Bag></bqbiol:isDescribedBy><bqbiol:isDescribedBy><rdf:Bag><rdf:li rdf:resource="urn:casq:cdid:s_id_sa937" /></rdf:Bag></bqbiol:isDescribedBy></rdf:Description>
</rdf:RDF>
</annotation></qual:qualitativeSpecies><qual:qualitativeSpecies qual:compartment="comp1" qual:constant="true" qual:id="sa904" qual:maxLevel="1" qual:name="PLXNB1"><annotation><rdf:RDF>
<rdf:Description rdf:about="#">
<bqbiol:isDescribedBy>
<rdf:Bag>
<rdf:li rdf:resource="urn:miriam:refseq:NM_002673" />
</rdf:Bag>
</bqbiol:isDescribedBy>
<bqbiol:isDescribedBy>
<rdf:Bag>
<rdf:li rdf:resource="urn:miriam:ncbigene:5364" />
</rdf:Bag>
</bqbiol:isDescribedBy>
<bqbiol:isDescribedBy>
<rdf:Bag>
<rdf:li rdf:resource="urn:miriam:ensembl:ENSG00000164050" />
</rdf:Bag>
</bqbiol:isDescribedBy>
<bqbiol:isDescribedBy>
<rdf:Bag>
<rdf:li rdf:resource="urn:miriam:hgnc:9103" />
</rdf:Bag>
</bqbiol:isDescribedBy>
<bqbiol:isDescribedBy>
<rdf:Bag>
<rdf:li rdf:resource="urn:miriam:pubmed:17134501" />
</rdf:Bag>
</bqbiol:isDescribedBy>
<bqbiol:isDescribedBy>
<rdf:Bag>
<rdf:li rdf:resource="urn:miriam:hgnc.symbol:PLXNB1" />
</rdf:Bag>
</bqbiol:isDescribedBy>
<bqbiol:isDescribedBy>
<rdf:Bag>
<rdf:li rdf:resource="urn:miriam:uniprot:O43157" />
</rdf:Bag>
</bqbiol:isDescribedBy>
<bqbiol:isDescribedBy><rdf:Bag><rdf:li rdf:resource="urn:casq:function:PLXNB1" /></rdf:Bag></bqbiol:isDescribedBy><bqbiol:isDescribedBy><rdf:Bag><rdf:li rdf:resource="urn:casq:cdid:s_id_sa904" /></rdf:Bag></bqbiol:isDescribedBy></rdf:Description>
</rdf:RDF>
</annotation></qual:qualitativeSpecies><qual:qualitativeSpecies qual:compartment="comp1" qual:constant="false" qual:id="sa733" qual:maxLevel="1" qual:name="TYROBP_phosphorylated"><annotation><rdf:RDF>
<rdf:Description rdf:about="#">
<bqbiol:isDescribedBy>
<rdf:Bag>
<rdf:li rdf:resource="urn:miriam:ensembl:ENSG00000011600" />
</rdf:Bag>
</bqbiol:isDescribedBy>
<bqbiol:isDescribedBy>
<rdf:Bag>
<rdf:li rdf:resource="urn:miriam:pubmed:23146195" />
</rdf:Bag>
</bqbiol:isDescribedBy>
<bqbiol:isDescribedBy>
<rdf:Bag>
<rdf:li rdf:resource="urn:miriam:hgnc.symbol:TYROBP" />
</rdf:Bag>
</bqbiol:isDescribedBy>
<bqbiol:isDescribedBy>
<rdf:Bag>
<rdf:li rdf:resource="urn:miriam:hgnc:12449" />
</rdf:Bag>
</bqbiol:isDescribedBy>
<bqbiol:isDescribedBy>
<rdf:Bag>
<rdf:li rdf:resource="urn:miriam:refseq:NM_001173514" />
</rdf:Bag>
</bqbiol:isDescribedBy>
<bqbiol:isDescribedBy>
<rdf:Bag>
<rdf:li rdf:resource="urn:miriam:uniprot:O43914" />
</rdf:Bag>
</bqbiol:isDescribedBy>
<bqbiol:isDescribedBy>
<rdf:Bag>
<rdf:li rdf:resource="urn:miriam:ncbigene:7305" />
</rdf:Bag>
</bqbiol:isDescribedBy>
<bqbiol:isDescribedBy>
<rdf:Bag>
<rdf:li rdf:resource="urn:miriam:pubmed:18042642" />
</rdf:Bag>
</bqbiol:isDescribedBy>
<bqbiol:isDescribedBy>
<rdf:Bag>
<rdf:li rdf:resource="urn:miriam:ensembl:ENSG00000011600" />
</rdf:Bag>
</bqbiol:isDescribedBy>
<bqbiol:isDescribedBy>
<rdf:Bag>
<rdf:li rdf:resource="urn:miriam:pubmed:23146195" />
</rdf:Bag>
</bqbiol:isDescribedBy>
<bqbiol:isDescribedBy>
<rdf:Bag>
<rdf:li rdf:resource="urn:miriam:hgnc.symbol:TYROBP" />
</rdf:Bag>
</bqbiol:isDescribedBy>
<bqbiol:isDescribedBy>
<rdf:Bag>
<rdf:li rdf:resource="urn:miriam:hgnc:12449" />
</rdf:Bag>
</bqbiol:isDescribedBy>
<bqbiol:isDescribedBy>
<rdf:Bag>
<rdf:li rdf:resource="urn:miriam:refseq:NM_001173514" />
</rdf:Bag>
</bqbiol:isDescribedBy>
<bqbiol:isDescribedBy>
<rdf:Bag>
<rdf:li rdf:resource="urn:miriam:uniprot:O43914" />
</rdf:Bag>
</bqbiol:isDescribedBy>
<bqbiol:isDescribedBy>
<rdf:Bag>
<rdf:li rdf:resource="urn:miriam:ncbigene:7305" />
</rdf:Bag>
</bqbiol:isDescribedBy>
<bqbiol:isDescribedBy>
<rdf:Bag>
<rdf:li rdf:resource="urn:miriam:pubmed:18042642" />
</rdf:Bag>
</bqbiol:isDescribedBy>
<bqbiol:isDescribedBy><rdf:Bag><rdf:li rdf:resource="urn:casq:function:LCK_phosphorylated" /></rdf:Bag></bqbiol:isDescribedBy><bqbiol:isDescribedBy><rdf:Bag><rdf:li rdf:resource="urn:casq:cdid:s_id_sa733" /></rdf:Bag></bqbiol:isDescribedBy></rdf:Description>
</rdf:RDF>
</annotation></qual:qualitativeSpecies><qual:qualitativeSpecies qual:compartment="comp1" qual:constant="true" qual:id="sa953" qual:maxLevel="1" qual:name="PI4,5-P__2_simple_molecule"><annotation><rdf:RDF>
<rdf:Description rdf:about="#">
<bqbiol:isDescribedBy><rdf:Bag><rdf:li rdf:resource="urn:casq:function:PI4,5_minus_P__2_simple_molecule" /></rdf:Bag></bqbiol:isDescribedBy><bqbiol:isDescribedBy><rdf:Bag><rdf:li rdf:resource="urn:casq:cdid:s_id_sa953" /></rdf:Bag></bqbiol:isDescribedBy></rdf:Description>
</rdf:RDF>
</annotation></qual:qualitativeSpecies><qual:qualitativeSpecies qual:compartment="comp1" qual:constant="true" qual:id="sa970" qual:maxLevel="1" qual:name="HCST"><annotation><rdf:RDF>
<rdf:Description rdf:about="#">
<bqbiol:isDescribedBy>
<rdf:Bag>
<rdf:li rdf:resource="urn:miriam:ensembl:ENSG00000126264" />
</rdf:Bag>
</bqbiol:isDescribedBy>
<bqbiol:isDescribedBy>
<rdf:Bag>
<rdf:li rdf:resource="urn:miriam:ncbigene:10870" />
</rdf:Bag>
</bqbiol:isDescribedBy>
<bqbiol:isDescribedBy>
<rdf:Bag>
<rdf:li rdf:resource="urn:miriam:uniprot:Q9UBK5" />
</rdf:Bag>
</bqbiol:isDescribedBy>
<bqbiol:isDescribedBy>
<rdf:Bag>
<rdf:li rdf:resource="urn:miriam:refseq:NM_014266" />
</rdf:Bag>
</bqbiol:isDescribedBy>
<bqbiol:isDescribedBy>
<rdf:Bag>
<rdf:li rdf:resource="urn:miriam:hgnc:16977" />
</rdf:Bag>
</bqbiol:isDescribedBy>
<bqbiol:isDescribedBy>
<rdf:Bag>
<rdf:li rdf:resource="urn:miriam:pubmed:17134501" />
</rdf:Bag>
</bqbiol:isDescribedBy>
<bqbiol:isDescribedBy>
<rdf:Bag>
<rdf:li rdf:resource="urn:miriam:hgnc.symbol:HCST" />
</rdf:Bag>
</bqbiol:isDescribedBy>
<bqbiol:isDescribedBy><rdf:Bag><rdf:li rdf:resource="urn:casq:function:HCST" /></rdf:Bag></bqbiol:isDescribedBy><bqbiol:isDescribedBy><rdf:Bag><rdf:li rdf:resource="urn:casq:cdid:s_id_sa970" /></rdf:Bag></bqbiol:isDescribedBy></rdf:Description>
</rdf:RDF>
</annotation></qual:qualitativeSpecies><qual:qualitativeSpecies qual:compartment="comp1" qual:constant="false" qual:id="sa1798" qual:maxLevel="1" qual:name="PLCG1"><annotation><rdf:RDF>
<rdf:Description rdf:about="#">
<bqbiol:isDescribedBy>
<rdf:Bag>
<rdf:li rdf:resource="urn:miriam:hgnc:9065" />
</rdf:Bag>
</bqbiol:isDescribedBy>
<bqbiol:isDescribedBy>
<rdf:Bag>
<rdf:li rdf:resource="urn:miriam:hgnc.symbol:PLCG1" />
</rdf:Bag>
</bqbiol:isDescribedBy>
<bqbiol:isDescribedBy>
<rdf:Bag>
<rdf:li rdf:resource="urn:miriam:refseq:NM_182811" />
</rdf:Bag>
</bqbiol:isDescribedBy>
<bqbiol:isDescribedBy>
<rdf:Bag>
<rdf:li rdf:resource="urn:miriam:uniprot:P19174" />
</rdf:Bag>
</bqbiol:isDescribedBy>
<bqbiol:isDescribedBy>
<rdf:Bag>
<rdf:li rdf:resource="urn:miriam:ncbigene:5335" />
</rdf:Bag>
</bqbiol:isDescribedBy>
<bqbiol:isDescribedBy>
<rdf:Bag>
<rdf:li rdf:resource="urn:miriam:ensembl:ENSG00000124181" />
</rdf:Bag>
</bqbiol:isDescribedBy>
<bqbiol:isDescribedBy>
<rdf:Bag>
<rdf:li rdf:resource="urn:miriam:hgnc:9065" />
</rdf:Bag>
</bqbiol:isDescribedBy>
<bqbiol:isDescribedBy>
<rdf:Bag>
<rdf:li rdf:resource="urn:miriam:hgnc.symbol:PLCG1" />
</rdf:Bag>
</bqbiol:isDescribedBy>
<bqbiol:isDescribedBy>
<rdf:Bag>
<rdf:li rdf:resource="urn:miriam:refseq:NM_182811" />
</rdf:Bag>
</bqbiol:isDescribedBy>
<bqbiol:isDescribedBy>
<rdf:Bag>
<rdf:li rdf:resource="urn:miriam:uniprot:P19174" />
</rdf:Bag>
</bqbiol:isDescribedBy>
<bqbiol:isDescribedBy>
<rdf:Bag>
<rdf:li rdf:resource="urn:miriam:ncbigene:5335" />
</rdf:Bag>
</bqbiol:isDescribedBy>
<bqbiol:isDescribedBy>
<rdf:Bag>
<rdf:li rdf:resource="urn:miriam:ensembl:ENSG00000124181" />
</rdf:Bag>
</bqbiol:isDescribedBy>
<bqbiol:isDescribedBy><rdf:Bag><rdf:li rdf:resource="urn:casq:function:SYK" /></rdf:Bag></bqbiol:isDescribedBy><bqbiol:isDescribedBy><rdf:Bag><rdf:li rdf:resource="urn:casq:cdid:s_id_sa1797" /></rdf:Bag></bqbiol:isDescribedBy></rdf:Description>
</rdf:RDF>
</annotation></qual:qualitativeSpecies><qual:qualitativeSpecies qual:compartment="comp1" qual:constant="true" qual:id="sa1108" qual:maxLevel="1" qual:name="PTPN6"><annotation><rdf:RDF>
<rdf:Description rdf:about="#">
<bqbiol:isDescribedBy>
<rdf:Bag>
<rdf:li rdf:resource="urn:miriam:uniprot:P29350" />
</rdf:Bag>
</bqbiol:isDescribedBy>
<bqbiol:isDescribedBy>
<rdf:Bag>
<rdf:li rdf:resource="urn:miriam:pubmed:17665400" />
</rdf:Bag>
</bqbiol:isDescribedBy>
<bqbiol:isDescribedBy>
<rdf:Bag>
<rdf:li rdf:resource="urn:miriam:pubmed:12905466" />
</rdf:Bag>
</bqbiol:isDescribedBy>
<bqbiol:isDescribedBy>
<rdf:Bag>
<rdf:li rdf:resource="urn:miriam:hgnc.symbol:PTPN6" />
</rdf:Bag>
</bqbiol:isDescribedBy>
<bqbiol:isDescribedBy>
<rdf:Bag>
<rdf:li rdf:resource="urn:miriam:hgnc:9658" />
</rdf:Bag>
</bqbiol:isDescribedBy>
<bqbiol:isDescribedBy>
<rdf:Bag>
<rdf:li rdf:resource="urn:miriam:ncbigene:5777" />
</rdf:Bag>
</bqbiol:isDescribedBy>
<bqbiol:isDescribedBy>
<rdf:Bag>
<rdf:li rdf:resource="urn:miriam:ensembl:ENSG00000111679" />
</rdf:Bag>
</bqbiol:isDescribedBy>
<bqbiol:isDescribedBy>
<rdf:Bag>
<rdf:li rdf:resource="urn:miriam:refseq:NM_002831" />
</rdf:Bag>
</bqbiol:isDescribedBy>
<bqbiol:isDescribedBy><rdf:Bag><rdf:li rdf:resource="urn:casq:function:PTPN6" /></rdf:Bag></bqbiol:isDescribedBy><bqbiol:isDescribedBy><rdf:Bag><rdf:li rdf:resource="urn:casq:cdid:s_id_sa1108" /></rdf:Bag></bqbiol:isDescribedBy></rdf:Description>
</rdf:RDF>
</annotation></qual:qualitativeSpecies><qual:qualitativeSpecies qual:compartment="comp1" qual:constant="false" qual:id="sa1366" qual:maxLevel="1" qual:name="TP53_phosphorylated_Nucleus"><annotation><rdf:RDF>
<rdf:Description rdf:about="#">
<bqbiol:isDescribedBy>
<rdf:Bag>
<rdf:li rdf:resource="urn:miriam:ensembl:ENSG00000141510" />
</rdf:Bag>
</bqbiol:isDescribedBy>
<bqbiol:isDescribedBy>
<rdf:Bag>
<rdf:li rdf:resource="urn:miriam:hgnc:11998" />
</rdf:Bag>
</bqbiol:isDescribedBy>
<bqbiol:isDescribedBy>
<rdf:Bag>
<rdf:li rdf:resource="urn:miriam:pubmed:18250114" />
</rdf:Bag>
</bqbiol:isDescribedBy>
<bqbiol:isDescribedBy>
<rdf:Bag>
<rdf:li rdf:resource="urn:miriam:pubmed:17594488" />
</rdf:Bag>
</bqbiol:isDescribedBy>
<bqbiol:isDescribedBy>
<rdf:Bag>
<rdf:li rdf:resource="urn:miriam:hgnc.symbol:TP53" />
</rdf:Bag>
</bqbiol:isDescribedBy>
<bqbiol:isDescribedBy>
<rdf:Bag>
<rdf:li rdf:resource="urn:miriam:ncbigene:7157" />
</rdf:Bag>
</bqbiol:isDescribedBy>
<bqbiol:isDescribedBy>
<rdf:Bag>
<rdf:li rdf:resource="urn:miriam:pubmed:19290479" />
</rdf:Bag>
</bqbiol:isDescribedBy>
<bqbiol:isDescribedBy>
<rdf:Bag>
<rdf:li rdf:resource="urn:miriam:uniprot:P04637" />
</rdf:Bag>
</bqbiol:isDescribedBy>
<bqbiol:isDescribedBy>
<rdf:Bag>
<rdf:li rdf:resource="urn:miriam:refseq:NM_000546" />
</rdf:Bag>
</bqbiol:isDescribedBy>
<bqbiol:isDescribedBy><rdf:Bag><rdf:li rdf:resource="urn:casq:function:TP53_phosphorylated" /></rdf:Bag></bqbiol:isDescribedBy><bqbiol:isDescribedBy><rdf:Bag><rdf:li rdf:resource="urn:casq:cdid:s_id_sa1366" /></rdf:Bag></bqbiol:isDescribedBy></rdf:Description>
</rdf:RDF>
</annotation></qual:qualitativeSpecies><qual:qualitativeSpecies qual:compartment="comp1" qual:constant="false" qual:id="sa368" qual:maxLevel="1" qual:name="RAC1,2"><annotation><rdf:RDF>
<rdf:Description rdf:about="#">
<bqbiol:isDescribedBy>
<rdf:Bag>
<rdf:li rdf:resource="urn:miriam:pubmed:12905466" />
</rdf:Bag>
</bqbiol:isDescribedBy>
<bqbiol:isDescribedBy>
<rdf:Bag>
<rdf:li rdf:resource="urn:miriam:pubmed:17515956" />
</rdf:Bag>
</bqbiol:isDescribedBy>
<bqbiol:isDescribedBy>
<rdf:Bag>
<rdf:li rdf:resource="urn:miriam:pubmed:19290479" />
</rdf:Bag>
</bqbiol:isDescribedBy>
<bqbiol:isDescribedBy>
<rdf:Bag>
<rdf:li rdf:resource="urn:miriam:pubmed:12905466" />
</rdf:Bag>
</bqbiol:isDescribedBy>
<bqbiol:isDescribedBy>
<rdf:Bag>
<rdf:li rdf:resource="urn:miriam:pubmed:17515956" />
</rdf:Bag>
</bqbiol:isDescribedBy>
<bqbiol:isDescribedBy>
<rdf:Bag>
<rdf:li rdf:resource="urn:miriam:pubmed:19290479" />
</rdf:Bag>
</bqbiol:isDescribedBy>
<bqbiol:isDescribedBy><rdf:Bag><rdf:li rdf:resource="urn:casq:function:NRAS|VAV1,2_phosphorylated|PTK2B_phosphorylated|LY96_slash_TLR2,4_complex|CTNND1|DOCK2_slash_CRKL_complex&amp;!RHOA&amp;!PLXNB1" /></rdf:Bag></bqbiol:isDescribedBy><bqbiol:isDescribedBy><rdf:Bag><rdf:li rdf:resource="urn:casq:cdid:s_id_sa332" /></rdf:Bag></bqbiol:isDescribedBy></rdf:Description>
</rdf:RDF>
</annotation></qual:qualitativeSpecies><qual:qualitativeSpecies qual:compartment="comp1" qual:constant="true" qual:id="sa1800" qual:maxLevel="1" qual:name="SFRP5"><annotation><rdf:RDF>
<rdf:Description rdf:about="#">
<bqbiol:isDescribedBy>
<rdf:Bag>
<rdf:li rdf:resource="urn:miriam:hgnc:10779" />
</rdf:Bag>
</bqbiol:isDescribedBy>
<bqbiol:isDescribedBy>
<rdf:Bag>
<rdf:li rdf:resource="urn:miriam:refseq:NM_003015" />
</rdf:Bag>
</bqbiol:isDescribedBy>
<bqbiol:isDescribedBy>
<rdf:Bag>
<rdf:li rdf:resource="urn:miriam:ensembl:ENSG00000120057" />
</rdf:Bag>
</bqbiol:isDescribedBy>
<bqbiol:isDescribedBy>
<rdf:Bag>
<rdf:li rdf:resource="urn:miriam:uniprot:Q5T4F7" />
</rdf:Bag>
</bqbiol:isDescribedBy>
<bqbiol:isDescribedBy>
<rdf:Bag>
<rdf:li rdf:resource="urn:miriam:hgnc.symbol:SFRP5" />
</rdf:Bag>
</bqbiol:isDescribedBy>
<bqbiol:isDescribedBy>
<rdf:Bag>
<rdf:li rdf:resource="urn:miriam:ncbigene:6425" />
</rdf:Bag>
</bqbiol:isDescribedBy>
<bqbiol:isDescribedBy><rdf:Bag><rdf:li rdf:resource="urn:casq:function:SFRP5" /></rdf:Bag></bqbiol:isDescribedBy><bqbiol:isDescribedBy><rdf:Bag><rdf:li rdf:resource="urn:casq:cdid:s_id_sa1800" /></rdf:Bag></bqbiol:isDescribedBy></rdf:Description>
</rdf:RDF>
</annotation></qual:qualitativeSpecies><qual:qualitativeSpecies qual:compartment="comp1" qual:constant="false" qual:id="sa898" qual:maxLevel="1" qual:name="RASGRP3"><annotation><rdf:RDF>
<rdf:Description rdf:about="#">
<bqbiol:isDescribedBy>
<rdf:Bag>
<rdf:li rdf:resource="urn:miriam:hgnc.symbol:RASGRP3" />
</rdf:Bag>
</bqbiol:isDescribedBy>
<bqbiol:isDescribedBy>
<rdf:Bag>
<rdf:li rdf:resource="urn:miriam:pubmed:16817978" />
</rdf:Bag>
</bqbiol:isDescribedBy>
<bqbiol:isDescribedBy>
<rdf:Bag>
<rdf:li rdf:resource="urn:miriam:pubmed:19563633" />
</rdf:Bag>
</bqbiol:isDescribedBy>
<bqbiol:isDescribedBy>
<rdf:Bag>
<rdf:li rdf:resource="urn:miriam:ncbigene:25780" />
</rdf:Bag>
</bqbiol:isDescribedBy>
<bqbiol:isDescribedBy>
<rdf:Bag>
<rdf:li rdf:resource="urn:miriam:hgnc:14545" />
</rdf:Bag>
</bqbiol:isDescribedBy>
<bqbiol:isDescribedBy>
<rdf:Bag>
<rdf:li rdf:resource="urn:miriam:refseq:NM_015376" />
</rdf:Bag>
</bqbiol:isDescribedBy>
<bqbiol:isDescribedBy>
<rdf:Bag>
<rdf:li rdf:resource="urn:miriam:uniprot:Q8IV61" />
</rdf:Bag>
</bqbiol:isDescribedBy>
<bqbiol:isDescribedBy>
<rdf:Bag>
<rdf:li rdf:resource="urn:miriam:ensembl:ENSG00000152689" />
</rdf:Bag>
</bqbiol:isDescribedBy>
<bqbiol:isDescribedBy>
<rdf:Bag>
<rdf:li rdf:resource="urn:miriam:hgnc.symbol:RASGRP3" />
</rdf:Bag>
</bqbiol:isDescribedBy>
<bqbiol:isDescribedBy>
<rdf:Bag>
<rdf:li rdf:resource="urn:miriam:pubmed:16817978" />
</rdf:Bag>
</bqbiol:isDescribedBy>
<bqbiol:isDescribedBy>
<rdf:Bag>
<rdf:li rdf:resource="urn:miriam:pubmed:19563633" />
</rdf:Bag>
</bqbiol:isDescribedBy>
<bqbiol:isDescribedBy>
<rdf:Bag>
<rdf:li rdf:resource="urn:miriam:ncbigene:25780" />
</rdf:Bag>
</bqbiol:isDescribedBy>
<bqbiol:isDescribedBy>
<rdf:Bag>
<rdf:li rdf:resource="urn:miriam:hgnc:14545" />
</rdf:Bag>
</bqbiol:isDescribedBy>
<bqbiol:isDescribedBy>
<rdf:Bag>
<rdf:li rdf:resource="urn:miriam:refseq:NM_015376" />
</rdf:Bag>
</bqbiol:isDescribedBy>
<bqbiol:isDescribedBy>
<rdf:Bag>
<rdf:li rdf:resource="urn:miriam:uniprot:Q8IV61" />
</rdf:Bag>
</bqbiol:isDescribedBy>
<bqbiol:isDescribedBy>
<rdf:Bag>
<rdf:li rdf:resource="urn:miriam:ensembl:ENSG00000152689" />
</rdf:Bag>
</bqbiol:isDescribedBy>
<bqbiol:isDescribedBy><rdf:Bag><rdf:li rdf:resource="urn:casq:function:SOS1" /></rdf:Bag></bqbiol:isDescribedBy><bqbiol:isDescribedBy><rdf:Bag><rdf:li rdf:resource="urn:casq:cdid:s_id_sa898" /></rdf:Bag></bqbiol:isDescribedBy></rdf:Description>
</rdf:RDF>
</annotation></qual:qualitativeSpecies><qual:qualitativeSpecies qual:compartment="comp1" qual:constant="true" qual:id="sa314" qual:maxLevel="1" qual:name="PP2A"><annotation><rdf:RDF>
<rdf:Description rdf:about="#">
<bqbiol:isDescribedBy>
<rdf:Bag>
<rdf:li rdf:resource="urn:miriam:pubmed:19290479" />
</rdf:Bag>
</bqbiol:isDescribedBy>
<bqbiol:isDescribedBy><rdf:Bag><rdf:li rdf:resource="urn:casq:function:PP2A" /></rdf:Bag></bqbiol:isDescribedBy><bqbiol:isDescribedBy><rdf:Bag><rdf:li rdf:resource="urn:casq:cdid:s_id_sa314" /></rdf:Bag></bqbiol:isDescribedBy></rdf:Description>
</rdf:RDF>
</annotation></qual:qualitativeSpecies><qual:qualitativeSpecies qual:compartment="comp1" qual:constant="true" qual:id="sa891" qual:maxLevel="1" qual:name="PRKCH"><annotation><rdf:RDF>
<rdf:Description rdf:about="#">
<bqbiol:isDescribedBy>
<rdf:Bag>
<rdf:li rdf:resource="urn:miriam:pubmed:19710928" />
</rdf:Bag>
</bqbiol:isDescribedBy>
<bqbiol:isDescribedBy>
<rdf:Bag>
<rdf:li rdf:resource="urn:miriam:hgnc:9403" />
</rdf:Bag>
</bqbiol:isDescribedBy>
<bqbiol:isDescribedBy>
<rdf:Bag>
<rdf:li rdf:resource="urn:miriam:uniprot:P24723" />
</rdf:Bag>
</bqbiol:isDescribedBy>
<bqbiol:isDescribedBy>
<rdf:Bag>
<rdf:li rdf:resource="urn:miriam:ncbigene:5583" />
</rdf:Bag>
</bqbiol:isDescribedBy>
<bqbiol:isDescribedBy>
<rdf:Bag>
<rdf:li rdf:resource="urn:miriam:refseq:NM_006255" />
</rdf:Bag>
</bqbiol:isDescribedBy>
<bqbiol:isDescribedBy>
<rdf:Bag>
<rdf:li rdf:resource="urn:miriam:hgnc.symbol:PRKCH" />
</rdf:Bag>
</bqbiol:isDescribedBy>
<bqbiol:isDescribedBy>
<rdf:Bag>
<rdf:li rdf:resource="urn:miriam:pubmed:26352601" />
</rdf:Bag>
</bqbiol:isDescribedBy>
<bqbiol:isDescribedBy>
<rdf:Bag>
<rdf:li rdf:resource="urn:miriam:ensembl:ENSG00000027075" />
</rdf:Bag>
</bqbiol:isDescribedBy>
<bqbiol:isDescribedBy><rdf:Bag><rdf:li rdf:resource="urn:casq:function:PRKCH" /></rdf:Bag></bqbiol:isDescribedBy><bqbiol:isDescribedBy><rdf:Bag><rdf:li rdf:resource="urn:casq:cdid:s_id_sa891" /></rdf:Bag></bqbiol:isDescribedBy></rdf:Description>
</rdf:RDF>
</annotation></qual:qualitativeSpecies><qual:qualitativeSpecies qual:compartment="comp1" qual:constant="false" qual:id="sa1684" qual:maxLevel="1" qual:name="FLIP_rna"><annotation><rdf:RDF>
<rdf:Description rdf:about="#">
<bqbiol:isDescribedBy>
<rdf:Bag>
<rdf:li rdf:resource="urn:miriam:pubmed:12228167" />
</rdf:Bag>
</bqbiol:isDescribedBy>
<bqbiol:isDescribedBy>
<rdf:Bag>
<rdf:li rdf:resource="urn:miriam:pubmed:15593196" />
</rdf:Bag>
</bqbiol:isDescribedBy>
<bqbiol:isDescribedBy>
<rdf:Bag>
<rdf:li rdf:resource="urn:miriam:pubmed:12228167" />
</rdf:Bag>
</bqbiol:isDescribedBy>
<bqbiol:isDescribedBy>
<rdf:Bag>
<rdf:li rdf:resource="urn:miriam:pubmed:15593196" />
</rdf:Bag>
</bqbiol:isDescribedBy>
<bqbiol:isDescribedBy><rdf:Bag><rdf:li rdf:resource="urn:casq:function:NFKB_slash_N_complex" /></rdf:Bag></bqbiol:isDescribedBy><bqbiol:isDescribedBy><rdf:Bag><rdf:li rdf:resource="urn:casq:cdid:s_id_sa1684" /></rdf:Bag></bqbiol:isDescribedBy></rdf:Description>
</rdf:RDF>
</annotation></qual:qualitativeSpecies><qual:qualitativeSpecies qual:compartment="comp1" qual:constant="false" qual:id="sa313" qual:maxLevel="1" qual:name="AKT2_phosphorylated"><annotation><rdf:RDF>
<rdf:Description rdf:about="#">
<bqbiol:isDescribedBy>
<rdf:Bag>
<rdf:li rdf:resource="urn:miriam:ncbigene:208" />
</rdf:Bag>
</bqbiol:isDescribedBy>
<bqbiol:isDescribedBy>
<rdf:Bag>
<rdf:li rdf:resource="urn:miriam:uniprot:P31751" />
</rdf:Bag>
</bqbiol:isDescribedBy>
<bqbiol:isDescribedBy>
<rdf:Bag>
<rdf:li rdf:resource="urn:miriam:hgnc.symbol:AKT2" />
</rdf:Bag>
</bqbiol:isDescribedBy>
<bqbiol:isDescribedBy>
<rdf:Bag>
<rdf:li rdf:resource="urn:miriam:pubmed:28129626" />
</rdf:Bag>
</bqbiol:isDescribedBy>
<bqbiol:isDescribedBy>
<rdf:Bag>
<rdf:li rdf:resource="urn:miriam:ensembl:ENSG00000105221" />
</rdf:Bag>
</bqbiol:isDescribedBy>
<bqbiol:isDescribedBy>
<rdf:Bag>
<rdf:li rdf:resource="urn:miriam:refseq:NM_001626" />
</rdf:Bag>
</bqbiol:isDescribedBy>
<bqbiol:isDescribedBy>
<rdf:Bag>
<rdf:li rdf:resource="urn:miriam:hgnc:392" />
</rdf:Bag>
</bqbiol:isDescribedBy>
<bqbiol:isDescribedBy>
<rdf:Bag>
<rdf:li rdf:resource="urn:miriam:pubmed:19290479" />
</rdf:Bag>
</bqbiol:isDescribedBy>
<bqbiol:isDescribedBy><rdf:Bag><rdf:li rdf:resource="urn:casq:function:ILK|cGAS|PI3,4,5_minus_P__3_simple_molecule&amp;AKT2&amp;!PP2A" /></rdf:Bag></bqbiol:isDescribedBy><bqbiol:isDescribedBy><rdf:Bag><rdf:li rdf:resource="urn:casq:cdid:s_id_sa313" /></rdf:Bag></bqbiol:isDescribedBy></rdf:Description>
</rdf:RDF>
</annotation></qual:qualitativeSpecies><qual:qualitativeSpecies qual:compartment="comp1" qual:constant="false" qual:id="sa1005" qual:maxLevel="1" qual:name="ARHGAP35_phosphorylated"><annotation><rdf:RDF>
<rdf:Description rdf:about="#">
<bqbiol:isDescribedBy>
<rdf:Bag>
<rdf:li rdf:resource="urn:miriam:pubmed:19563633" />
</rdf:Bag>
</bqbiol:isDescribedBy>
<bqbiol:isDescribedBy>
<rdf:Bag>
<rdf:li rdf:resource="urn:miriam:hgnc.symbol:ARHGAP35" />
</rdf:Bag>
</bqbiol:isDescribedBy>
<bqbiol:isDescribedBy>
<rdf:Bag>
<rdf:li rdf:resource="urn:miriam:refseq:NM_004491" />
</rdf:Bag>
</bqbiol:isDescribedBy>
<bqbiol:isDescribedBy>
<rdf:Bag>
<rdf:li rdf:resource="urn:miriam:ensembl:ENSG00000160007" />
</rdf:Bag>
</bqbiol:isDescribedBy>
<bqbiol:isDescribedBy>
<rdf:Bag>
<rdf:li rdf:resource="urn:miriam:hgnc:4591" />
</rdf:Bag>
</bqbiol:isDescribedBy>
<bqbiol:isDescribedBy>
<rdf:Bag>
<rdf:li rdf:resource="urn:miriam:ncbigene:2909" />
</rdf:Bag>
</bqbiol:isDescribedBy>
<bqbiol:isDescribedBy>
<rdf:Bag>
<rdf:li rdf:resource="urn:miriam:uniprot:Q9NRY4" />
</rdf:Bag>
</bqbiol:isDescribedBy>
<bqbiol:isDescribedBy>
<rdf:Bag>
<rdf:li rdf:resource="urn:miriam:pubmed:19563633" />
</rdf:Bag>
</bqbiol:isDescribedBy>
<bqbiol:isDescribedBy>
<rdf:Bag>
<rdf:li rdf:resource="urn:miriam:hgnc.symbol:ARHGAP35" />
</rdf:Bag>
</bqbiol:isDescribedBy>
<bqbiol:isDescribedBy>
<rdf:Bag>
<rdf:li rdf:resource="urn:miriam:refseq:NM_004491" />
</rdf:Bag>
</bqbiol:isDescribedBy>
<bqbiol:isDescribedBy>
<rdf:Bag>
<rdf:li rdf:resource="urn:miriam:ensembl:ENSG00000160007" />
</rdf:Bag>
</bqbiol:isDescribedBy>
<bqbiol:isDescribedBy>
<rdf:Bag>
<rdf:li rdf:resource="urn:miriam:hgnc:4591" />
</rdf:Bag>
</bqbiol:isDescribedBy>
<bqbiol:isDescribedBy>
<rdf:Bag>
<rdf:li rdf:resource="urn:miriam:ncbigene:2909" />
</rdf:Bag>
</bqbiol:isDescribedBy>
<bqbiol:isDescribedBy>
<rdf:Bag>
<rdf:li rdf:resource="urn:miriam:uniprot:Q9NRY4" />
</rdf:Bag>
</bqbiol:isDescribedBy>
<bqbiol:isDescribedBy><rdf:Bag><rdf:li rdf:resource="urn:casq:function:CSK" /></rdf:Bag></bqbiol:isDescribedBy><bqbiol:isDescribedBy><rdf:Bag><rdf:li rdf:resource="urn:casq:cdid:s_id_sa1005" /></rdf:Bag></bqbiol:isDescribedBy></rdf:Description>
</rdf:RDF>
[truncated: 199,574 more chars]
