# Supplementary material for: Automated inference of Boolean models from molecular interaction maps using CaSQ
Source: Bioinformatics. 2020 May 13;36(16):4473–82. doi: 10.1093/bioinformatics/btaa484 (PMC7575051; doi:10.1093/bioinformatics/btaa484)
Supplement: btaa484_supplementary_data [file btaa484_supplementary_data.zip › RA-map.xml]

<?xml version="1.0" encoding="UTF-8"?>
<sbml xmlns="http://www.sbml.org/sbml/level2/version4" xmlns:celldesigner="http://www.sbml.org/2001/ns/celldesigner" level="2" version="4">
<model metaid="RA_map" id="RA_map">
<listOfUnitDefinitions>
<unitDefinition id="length" name="length" >
<listOfUnits>
<unit kind="metre" scale="0" exponent="1" multiplier="1.0" />
</listOfUnits>
</unitDefinition><unitDefinition id="area" name="area" >
<listOfUnits>
<unit kind="metre" scale="0" exponent="2" multiplier="1.0" />
</listOfUnits>
</unitDefinition><unitDefinition id="substance" name="substance" >
<listOfUnits>
<unit kind="mole" scale="0" exponent="1" multiplier="1.0" />
</listOfUnits>
</unitDefinition><unitDefinition id="volume" name="volume" >
<listOfUnits>
<unit kind="litre" scale="0" exponent="1" multiplier="1.0" />
</listOfUnits>
</unitDefinition><unitDefinition id="time" name="time" >
<listOfUnits>
<unit kind="second" scale="0" exponent="1" multiplier="1.0" />
</listOfUnits>
</unitDefinition></listOfUnitDefinitions>
<notes><html xmlns="http://www.w3.org/1999/xhtml"><head><title/></head><body></body></html></notes><annotation>
<celldesigner:extension>
<celldesigner:modelVersion>4.0</celldesigner:modelVersion>
<celldesigner:modelDisplay sizeX="7298" sizeY="6228"/>
<celldesigner:listOfIncludedSpecies>
<celldesigner:species id="s_id_sa1761" name="STAT1"><celldesigner:notes><html xmlns="http://www.w3.org/1999/xhtml"><head><title/></head><body>SemanticZoomLevelVisibility: 1
SemanticZoomLevelTransparency: 0

<rdf:RDF xmlns:rdf="http://www.w3.org/1999/02/22-rdf-syntax-ns#" xmlns:dc="http://purl.org/dc/elements/1.1/" xmlns:dcterms="http://purl.org/dc/terms/" xmlns:vCard="http://www.w3.org/2001/vcard-rdf/3.0#" xmlns:bqbiol="http://biomodels.net/biology-qualifiers/" xmlns:bqmodel="http://biomodels.net/model-qualifiers/">
<rdf:Description rdf:about="#s_id_sa1761">
<dcterms:modified rdf:parseType="Resource"></dcterms:modified>
</rdf:Description>
</rdf:RDF>
</body></html></celldesigner:notes>
<celldesigner:annotation>
<celldesigner:complexSpecies>s_id_csa103</celldesigner:complexSpecies>
<celldesigner:speciesIdentity><celldesigner:class>PROTEIN</celldesigner:class>
<celldesigner:proteinReference>p_s_id_sa1761</celldesigner:proteinReference>
<celldesigner:state>
<celldesigner:listOfModifications>
</celldesigner:listOfModifications>
</celldesigner:state>
<celldesigner:name>STAT1</celldesigner:name>
</celldesigner:speciesIdentity>
</celldesigner:annotation>
</celldesigner:species>
<celldesigner:species id="s_id_sa1762" name="STAT2"><celldesigner:notes><html xmlns="http://www.w3.org/1999/xhtml"><head><title/></head><body>SemanticZoomLevelVisibility: 1
SemanticZoomLevelTransparency: 0

<rdf:RDF xmlns:rdf="http://www.w3.org/1999/02/22-rdf-syntax-ns#" xmlns:dc="http://purl.org/dc/elements/1.1/" xmlns:dcterms="http://purl.org/dc/terms/" xmlns:vCard="http://www.w3.org/2001/vcard-rdf/3.0#" xmlns:bqbiol="http://biomodels.net/biology-qualifiers/" xmlns:bqmodel="http://biomodels.net/model-qualifiers/">
<rdf:Description rdf:about="#s_id_sa1762">
<dcterms:modified rdf:parseType="Resource"></dcterms:modified>
</rdf:Description>
</rdf:RDF>
</body></html></celldesigner:notes>
<celldesigner:annotation>
<celldesigner:complexSpecies>s_id_csa103</celldesigner:complexSpecies>
<celldesigner:speciesIdentity><celldesigner:class>PROTEIN</celldesigner:class>
<celldesigner:proteinReference>p_s_id_sa1762</celldesigner:proteinReference>
<celldesigner:name>STAT2</celldesigner:name>
</celldesigner:speciesIdentity>
</celldesigner:annotation>
</celldesigner:species>
<celldesigner:species id="s_id_sa15" name="MAP3K7"><celldesigner:notes><html xmlns="http://www.w3.org/1999/xhtml"><head><title/></head><body>Pubmed_ID: 18452992
SemanticZoomLevelVisibility: 1
SemanticZoomLevelTransparency: 0

<rdf:RDF xmlns:rdf="http://www.w3.org/1999/02/22-rdf-syntax-ns#" xmlns:dc="http://purl.org/dc/elements/1.1/" xmlns:dcterms="http://purl.org/dc/terms/" xmlns:vCard="http://www.w3.org/2001/vcard-rdf/3.0#" xmlns:bqbiol="http://biomodels.net/biology-qualifiers/" xmlns:bqmodel="http://biomodels.net/model-qualifiers/">
<rdf:Description rdf:about="#s_id_sa15">
<bqbiol:isDescribedBy>
<rdf:Bag>
<rdf:li rdf:resource="urn:miriam:pubmed:18452992"/>
</rdf:Bag>
</bqbiol:isDescribedBy>
<dcterms:modified rdf:parseType="Resource"></dcterms:modified>
</rdf:Description>
</rdf:RDF>
</body></html></celldesigner:notes>
<celldesigner:annotation>
<celldesigner:complexSpecies>s_id_csa4</celldesigner:complexSpecies>
<celldesigner:speciesIdentity><celldesigner:class>PROTEIN</celldesigner:class>
<celldesigner:proteinReference>p_s_id_sa15</celldesigner:proteinReference>
<celldesigner:state>
<celldesigner:listOfModifications>
</celldesigner:listOfModifications>
</celldesigner:state>
<celldesigner:name>MAP3K7</celldesigner:name>
</celldesigner:speciesIdentity>
</celldesigner:annotation>
</celldesigner:species>
<celldesigner:species id="s_id_sa1083" name="TAB1"><celldesigner:notes><html xmlns="http://www.w3.org/1999/xhtml"><head><title/></head><body>Pubmed_ID: 18452992, 17134501
SemanticZoomLevelVisibility: 1
SemanticZoomLevelTransparency: 0

<rdf:RDF xmlns:rdf="http://www.w3.org/1999/02/22-rdf-syntax-ns#" xmlns:dc="http://purl.org/dc/elements/1.1/" xmlns:dcterms="http://purl.org/dc/terms/" xmlns:vCard="http://www.w3.org/2001/vcard-rdf/3.0#" xmlns:bqbiol="http://biomodels.net/biology-qualifiers/" xmlns:bqmodel="http://biomodels.net/model-qualifiers/">
<rdf:Description rdf:about="#s_id_sa1083">
<bqbiol:isDescribedBy>
<rdf:Bag>
<rdf:li rdf:resource="urn:miriam:pubmed:18452992"/>
</rdf:Bag>
</bqbiol:isDescribedBy>
<bqbiol:isDescribedBy>
<rdf:Bag>
<rdf:li rdf:resource="urn:miriam:pubmed:17134501"/>
</rdf:Bag>
</bqbiol:isDescribedBy>
<dcterms:modified rdf:parseType="Resource"></dcterms:modified>
</rdf:Description>
</rdf:RDF>
</body></html></celldesigner:notes>
<celldesigner:annotation>
<celldesigner:complexSpecies>s_id_csa4</celldesigner:complexSpecies>
<celldesigner:speciesIdentity><celldesigner:class>PROTEIN</celldesigner:class>
<celldesigner:proteinReference>p_s_id_sa1083</celldesigner:proteinReference>
<celldesigner:state>
<celldesigner:listOfModifications>
</celldesigner:listOfModifications>
</celldesigner:state>
<celldesigner:name>TAB1</celldesigner:name>
</celldesigner:speciesIdentity>
</celldesigner:annotation>
</celldesigner:species>
<celldesigner:species id="s_id_sa1084" name="TAB2"><celldesigner:notes><html xmlns="http://www.w3.org/1999/xhtml"><head><title/></head><body>Pubmed_ID: 18452992
SemanticZoomLevelVisibility: 1
SemanticZoomLevelTransparency: 0

<rdf:RDF xmlns:rdf="http://www.w3.org/1999/02/22-rdf-syntax-ns#" xmlns:dc="http://purl.org/dc/elements/1.1/" xmlns:dcterms="http://purl.org/dc/terms/" xmlns:vCard="http://www.w3.org/2001/vcard-rdf/3.0#" xmlns:bqbiol="http://biomodels.net/biology-qualifiers/" xmlns:bqmodel="http://biomodels.net/model-qualifiers/">
<rdf:Description rdf:about="#s_id_sa1084">
<bqbiol:isDescribedBy>
<rdf:Bag>
<rdf:li rdf:resource="urn:miriam:pubmed:18452992"/>
</rdf:Bag>
</bqbiol:isDescribedBy>
<dcterms:modified rdf:parseType="Resource"></dcterms:modified>
</rdf:Description>
</rdf:RDF>
</body></html></celldesigner:notes>
<celldesigner:annotation>
<celldesigner:complexSpecies>s_id_csa4</celldesigner:complexSpecies>
<celldesigner:speciesIdentity><celldesigner:class>PROTEIN</celldesigner:class>
<celldesigner:proteinReference>p_s_id_sa1084</celldesigner:proteinReference>
<celldesigner:state>
<celldesigner:listOfModifications>
</celldesigner:listOfModifications>
</celldesigner:state>
<celldesigner:name>TAB2</celldesigner:name>
</celldesigner:speciesIdentity>
</celldesigner:annotation>
</celldesigner:species>
<celldesigner:species id="s_id_sa1667" name="CALM1"><celldesigner:notes><html xmlns="http://www.w3.org/1999/xhtml"><head><title/></head><body>SemanticZoomLevelVisibility: 1
SemanticZoomLevelTransparency: 0

<rdf:RDF xmlns:rdf="http://www.w3.org/1999/02/22-rdf-syntax-ns#" xmlns:dc="http://purl.org/dc/elements/1.1/" xmlns:dcterms="http://purl.org/dc/terms/" xmlns:vCard="http://www.w3.org/2001/vcard-rdf/3.0#" xmlns:bqbiol="http://biomodels.net/biology-qualifiers/" xmlns:bqmodel="http://biomodels.net/model-qualifiers/">
<rdf:Description rdf:about="#s_id_sa1667">
<dcterms:modified rdf:parseType="Resource"></dcterms:modified>
</rdf:Description>
</rdf:RDF>
</body></html></celldesigner:notes>
<celldesigner:annotation>
<celldesigner:complexSpecies>s_id_csa96</celldesigner:complexSpecies>
<celldesigner:speciesIdentity><celldesigner:class>PROTEIN</celldesigner:class>
<celldesigner:proteinReference>p_s_id_sa1667</celldesigner:proteinReference>
<celldesigner:name>CALM1</celldesigner:name>
</celldesigner:speciesIdentity>
</celldesigner:annotation>
</celldesigner:species>
<celldesigner:species id="s_id_sa1668" name="ca2_plus_"><celldesigner:notes><html xmlns="http://www.w3.org/1999/xhtml"><head><title/></head><body>SemanticZoomLevelVisibility: 1
SemanticZoomLevelTransparency: 0

<rdf:RDF xmlns:rdf="http://www.w3.org/1999/02/22-rdf-syntax-ns#" xmlns:dc="http://purl.org/dc/elements/1.1/" xmlns:dcterms="http://purl.org/dc/terms/" xmlns:vCard="http://www.w3.org/2001/vcard-rdf/3.0#" xmlns:bqbiol="http://biomodels.net/biology-qualifiers/" xmlns:bqmodel="http://biomodels.net/model-qualifiers/">
<rdf:Description rdf:about="#s_id_sa1668">
<dcterms:modified rdf:parseType="Resource"></dcterms:modified>
</rdf:Description>
</rdf:RDF>
</body></html></celldesigner:notes>
<celldesigner:annotation>
<celldesigner:complexSpecies>s_id_csa96</celldesigner:complexSpecies>
<celldesigner:speciesIdentity><celldesigner:class>ION</celldesigner:class>
<celldesigner:name>ca2_plus_</celldesigner:name>
</celldesigner:speciesIdentity>
</celldesigner:annotation>
</celldesigner:species>
<celldesigner:species id="s_id_sa1493" name="TAB1"><celldesigner:notes><html xmlns="http://www.w3.org/1999/xhtml"><head><title/></head><body>SemanticZoomLevelVisibility: 1
SemanticZoomLevelTransparency: 0

<rdf:RDF xmlns:rdf="http://www.w3.org/1999/02/22-rdf-syntax-ns#" xmlns:dc="http://purl.org/dc/elements/1.1/" xmlns:dcterms="http://purl.org/dc/terms/" xmlns:vCard="http://www.w3.org/2001/vcard-rdf/3.0#" xmlns:bqbiol="http://biomodels.net/biology-qualifiers/" xmlns:bqmodel="http://biomodels.net/model-qualifiers/">
<rdf:Description rdf:about="#s_id_sa1493">
<dcterms:modified rdf:parseType="Resource"></dcterms:modified>
</rdf:Description>
</rdf:RDF>
</body></html></celldesigner:notes>
<celldesigner:annotation>
<celldesigner:complexSpecies>s_id_csa85</celldesigner:complexSpecies>
<celldesigner:speciesIdentity><celldesigner:class>PROTEIN</celldesigner:class>
<celldesigner:proteinReference>p_s_id_sa1493</celldesigner:proteinReference>
<celldesigner:state>
<celldesigner:listOfModifications>
</celldesigner:listOfModifications>
</celldesigner:state>
<celldesigner:name>TAB1</celldesigner:name>
</celldesigner:speciesIdentity>
</celldesigner:annotation>
</celldesigner:species>
<celldesigner:species id="s_id_sa1494" name="TAB2"><celldesigner:notes><html xmlns="http://www.w3.org/1999/xhtml"><head><title/></head><body>SemanticZoomLevelVisibility: 1
SemanticZoomLevelTransparency: 0

<rdf:RDF xmlns:rdf="http://www.w3.org/1999/02/22-rdf-syntax-ns#" xmlns:dc="http://purl.org/dc/elements/1.1/" xmlns:dcterms="http://purl.org/dc/terms/" xmlns:vCard="http://www.w3.org/2001/vcard-rdf/3.0#" xmlns:bqbiol="http://biomodels.net/biology-qualifiers/" xmlns:bqmodel="http://biomodels.net/model-qualifiers/">
<rdf:Description rdf:about="#s_id_sa1494">
<dcterms:modified rdf:parseType="Resource"></dcterms:modified>
</rdf:Description>
</rdf:RDF>
</body></html></celldesigner:notes>
<celldesigner:annotation>
<celldesigner:complexSpecies>s_id_csa85</celldesigner:complexSpecies>
<celldesigner:speciesIdentity><celldesigner:class>PROTEIN</celldesigner:class>
<celldesigner:proteinReference>p_s_id_sa1494</celldesigner:proteinReference>
<celldesigner:state>
<celldesigner:listOfModifications>
</celldesigner:listOfModifications>
</celldesigner:state>
<celldesigner:name>TAB2</celldesigner:name>
</celldesigner:speciesIdentity>
</celldesigner:annotation>
</celldesigner:species>
<celldesigner:species id="s_id_sa1496" name="TRAF6"><celldesigner:notes><html xmlns="http://www.w3.org/1999/xhtml"><head><title/></head><body>SemanticZoomLevelVisibility: 1
SemanticZoomLevelTransparency: 0

<rdf:RDF xmlns:rdf="http://www.w3.org/1999/02/22-rdf-syntax-ns#" xmlns:dc="http://purl.org/dc/elements/1.1/" xmlns:dcterms="http://purl.org/dc/terms/" xmlns:vCard="http://www.w3.org/2001/vcard-rdf/3.0#" xmlns:bqbiol="http://biomodels.net/biology-qualifiers/" xmlns:bqmodel="http://biomodels.net/model-qualifiers/">
<rdf:Description rdf:about="#s_id_sa1496">
<dcterms:modified rdf:parseType="Resource"></dcterms:modified>
</rdf:Description>
</rdf:RDF>
</body></html></celldesigner:notes>
<celldesigner:annotation>
<celldesigner:complexSpecies>s_id_csa85</celldesigner:complexSpecies>
<celldesigner:speciesIdentity><celldesigner:class>PROTEIN</celldesigner:class>
<celldesigner:proteinReference>p_s_id_sa1496</celldesigner:proteinReference>
<celldesigner:state>
<celldesigner:listOfModifications>
</celldesigner:listOfModifications>
</celldesigner:state>
<celldesigner:name>TRAF6</celldesigner:name>
</celldesigner:speciesIdentity>
</celldesigner:annotation>
</celldesigner:species>
<celldesigner:species id="s_id_sa1477" name="NFKB1"><celldesigner:notes><html xmlns="http://www.w3.org/1999/xhtml"><head><title/></head><body>SemanticZoomLevelVisibility: 1
SemanticZoomLevelTransparency: 0

<rdf:RDF xmlns:rdf="http://www.w3.org/1999/02/22-rdf-syntax-ns#" xmlns:dc="http://purl.org/dc/elements/1.1/" xmlns:dcterms="http://purl.org/dc/terms/" xmlns:vCard="http://www.w3.org/2001/vcard-rdf/3.0#" xmlns:bqbiol="http://biomodels.net/biology-qualifiers/" xmlns:bqmodel="http://biomodels.net/model-qualifiers/">
<rdf:Description rdf:about="#s_id_sa1477">
<dcterms:modified rdf:parseType="Resource"></dcterms:modified>
</rdf:Description>
</rdf:RDF>
</body></html></celldesigner:notes>
<celldesigner:annotation>
<celldesigner:complexSpecies>s_id_csa80</celldesigner:complexSpecies>
<celldesigner:speciesIdentity><celldesigner:class>PROTEIN</celldesigner:class>
<celldesigner:proteinReference>p_s_id_sa1477</celldesigner:proteinReference>
<celldesigner:name>NFKB1</celldesigner:name>
</celldesigner:speciesIdentity>
</celldesigner:annotation>
</celldesigner:species>
<celldesigner:species id="s_id_sa1478" name="RELA"><celldesigner:notes><html xmlns="http://www.w3.org/1999/xhtml"><head><title/></head><body>SemanticZoomLevelVisibility: 1
SemanticZoomLevelTransparency: 0

<rdf:RDF xmlns:rdf="http://www.w3.org/1999/02/22-rdf-syntax-ns#" xmlns:dc="http://purl.org/dc/elements/1.1/" xmlns:dcterms="http://purl.org/dc/terms/" xmlns:vCard="http://www.w3.org/2001/vcard-rdf/3.0#" xmlns:bqbiol="http://biomodels.net/biology-qualifiers/" xmlns:bqmodel="http://biomodels.net/model-qualifiers/">
<rdf:Description rdf:about="#s_id_sa1478">
<dcterms:modified rdf:parseType="Resource"></dcterms:modified>
</rdf:Description>
</rdf:RDF>
</body></html></celldesigner:notes>
<celldesigner:annotation>
<celldesigner:complexSpecies>s_id_csa80</celldesigner:complexSpecies>
<celldesigner:speciesIdentity><celldesigner:class>PROTEIN</celldesigner:class>
<celldesigner:proteinReference>p_s_id_sa1478</celldesigner:proteinReference>
<celldesigner:name>RELA</celldesigner:name>
</celldesigner:speciesIdentity>
</celldesigner:annotation>
</celldesigner:species>
<celldesigner:species id="s_id_sa1768" name="STAT1"><celldesigner:notes><html xmlns="http://www.w3.org/1999/xhtml"><head><title/></head><body>SemanticZoomLevelVisibility: 1
SemanticZoomLevelTransparency: 0

<rdf:RDF xmlns:rdf="http://www.w3.org/1999/02/22-rdf-syntax-ns#" xmlns:dc="http://purl.org/dc/elements/1.1/" xmlns:dcterms="http://purl.org/dc/terms/" xmlns:vCard="http://www.w3.org/2001/vcard-rdf/3.0#" xmlns:bqbiol="http://biomodels.net/biology-qualifiers/" xmlns:bqmodel="http://biomodels.net/model-qualifiers/">
<rdf:Description rdf:about="#s_id_sa1768">
<dcterms:modified rdf:parseType="Resource"></dcterms:modified>
</rdf:Description>
</rdf:RDF>
</body></html></celldesigner:notes>
<celldesigner:annotation>
<celldesigner:complexSpecies>s_id_csa106</celldesigner:complexSpecies>
<celldesigner:speciesIdentity><celldesigner:class>PROTEIN</celldesigner:class>
<celldesigner:proteinReference>p_s_id_sa1768</celldesigner:proteinReference>
<celldesigner:state>
<celldesigner:listOfModifications>
</celldesigner:listOfModifications>
</celldesigner:state>
<celldesigner:name>STAT1</celldesigner:name>
</celldesigner:speciesIdentity>
</celldesigner:annotation>
</celldesigner:species>
<celldesigner:species id="s_id_sa1769" name="STAT2"><celldesigner:notes><html xmlns="http://www.w3.org/1999/xhtml"><head><title/></head><body>SemanticZoomLevelVisibility: 1
SemanticZoomLevelTransparency: 0

<rdf:RDF xmlns:rdf="http://www.w3.org/1999/02/22-rdf-syntax-ns#" xmlns:dc="http://purl.org/dc/elements/1.1/" xmlns:dcterms="http://purl.org/dc/terms/" xmlns:vCard="http://www.w3.org/2001/vcard-rdf/3.0#" xmlns:bqbiol="http://biomodels.net/biology-qualifiers/" xmlns:bqmodel="http://biomodels.net/model-qualifiers/">
<rdf:Description rdf:about="#s_id_sa1769">
<dcterms:modified rdf:parseType="Resource"></dcterms:modified>
</rdf:Description>
</rdf:RDF>
</body></html></celldesigner:notes>
<celldesigner:annotation>
<celldesigner:complexSpecies>s_id_csa106</celldesigner:complexSpecies>
<celldesigner:speciesIdentity><celldesigner:class>PROTEIN</celldesigner:class>
<celldesigner:proteinReference>p_s_id_sa1769</celldesigner:proteinReference>
<celldesigner:name>STAT2</celldesigner:name>
</celldesigner:speciesIdentity>
</celldesigner:annotation>
</celldesigner:species>
<celldesigner:species id="s_id_sa1770" name="IRF9"><celldesigner:notes><html xmlns="http://www.w3.org/1999/xhtml"><head><title/></head><body>SemanticZoomLevelVisibility: 1
SemanticZoomLevelTransparency: 0

<rdf:RDF xmlns:rdf="http://www.w3.org/1999/02/22-rdf-syntax-ns#" xmlns:dc="http://purl.org/dc/elements/1.1/" xmlns:dcterms="http://purl.org/dc/terms/" xmlns:vCard="http://www.w3.org/2001/vcard-rdf/3.0#" xmlns:bqbiol="http://biomodels.net/biology-qualifiers/" xmlns:bqmodel="http://biomodels.net/model-qualifiers/">
<rdf:Description rdf:about="#s_id_sa1770">
<dcterms:modified rdf:parseType="Resource"></dcterms:modified>
</rdf:Description>
</rdf:RDF>
</body></html></celldesigner:notes>
<celldesigner:annotation>
<celldesigner:complexSpecies>s_id_csa106</celldesigner:complexSpecies>
<celldesigner:speciesIdentity><celldesigner:class>PROTEIN</celldesigner:class>
<celldesigner:proteinReference>p_s_id_sa1770</celldesigner:proteinReference>
<celldesigner:name>IRF9</celldesigner:name>
</celldesigner:speciesIdentity>
</celldesigner:annotation>
</celldesigner:species>
<celldesigner:species id="s_id_sa103" name="CHUK"><celldesigner:notes><html xmlns="http://www.w3.org/1999/xhtml"><head><title/></head><body>Pubmed_ID: 18452992, 19290479
SemanticZoomLevelVisibility: 1
SemanticZoomLevelTransparency: 0

<rdf:RDF xmlns:rdf="http://www.w3.org/1999/02/22-rdf-syntax-ns#" xmlns:dc="http://purl.org/dc/elements/1.1/" xmlns:dcterms="http://purl.org/dc/terms/" xmlns:vCard="http://www.w3.org/2001/vcard-rdf/3.0#" xmlns:bqbiol="http://biomodels.net/biology-qualifiers/" xmlns:bqmodel="http://biomodels.net/model-qualifiers/">
<rdf:Description rdf:about="#s_id_sa103">
<bqbiol:isDescribedBy>
<rdf:Bag>
<rdf:li rdf:resource="urn:miriam:pubmed:18452992"/>
</rdf:Bag>
</bqbiol:isDescribedBy>
<bqbiol:isDescribedBy>
<rdf:Bag>
<rdf:li rdf:resource="urn:miriam:pubmed:19290479"/>
</rdf:Bag>
</bqbiol:isDescribedBy>
<dcterms:modified rdf:parseType="Resource"></dcterms:modified>
</rdf:Description>
</rdf:RDF>
</body></html></celldesigner:notes>
<celldesigner:annotation>
<celldesigner:complexSpecies>s_id_csa16</celldesigner:complexSpecies>
<celldesigner:speciesIdentity><celldesigner:class>PROTEIN</celldesigner:class>
<celldesigner:proteinReference>p_s_id_sa103</celldesigner:proteinReference>
<celldesigner:state>
<celldesigner:listOfModifications>
<celldesigner:modification residue="rs1" state="phosphorylated"> </celldesigner:modification>
</celldesigner:listOfModifications>
</celldesigner:state>
<celldesigner:name>CHUK</celldesigner:name>
</celldesigner:speciesIdentity>
</celldesigner:annotation>
</celldesigner:species>
<celldesigner:species id="s_id_sa104" name="IKBKB"><celldesigner:notes><html xmlns="http://www.w3.org/1999/xhtml"><head><title/></head><body>Pubmed_ID: 18452992, 19290479
SemanticZoomLevelVisibility: 1
SemanticZoomLevelTransparency: 0

<rdf:RDF xmlns:rdf="http://www.w3.org/1999/02/22-rdf-syntax-ns#" xmlns:dc="http://purl.org/dc/elements/1.1/" xmlns:dcterms="http://purl.org/dc/terms/" xmlns:vCard="http://www.w3.org/2001/vcard-rdf/3.0#" xmlns:bqbiol="http://biomodels.net/biology-qualifiers/" xmlns:bqmodel="http://biomodels.net/model-qualifiers/">
<rdf:Description rdf:about="#s_id_sa104">
<bqbiol:isDescribedBy>
<rdf:Bag>
<rdf:li rdf:resource="urn:miriam:pubmed:18452992"/>
</rdf:Bag>
</bqbiol:isDescribedBy>
<bqbiol:isDescribedBy>
<rdf:Bag>
<rdf:li rdf:resource="urn:miriam:pubmed:19290479"/>
</rdf:Bag>
</bqbiol:isDescribedBy>
<dcterms:modified rdf:parseType="Resource"></dcterms:modified>
</rdf:Description>
</rdf:RDF>
</body></html></celldesigner:notes>
<celldesigner:annotation>
<celldesigner:complexSpecies>s_id_csa16</celldesigner:complexSpecies>
<celldesigner:speciesIdentity><celldesigner:class>PROTEIN</celldesigner:class>
<celldesigner:proteinReference>p_s_id_sa104</celldesigner:proteinReference>
<celldesigner:state>
<celldesigner:listOfModifications>
<celldesigner:modification residue="rs1" state="phosphorylated"> </celldesigner:modification>
</celldesigner:listOfModifications>
</celldesigner:state>
<celldesigner:name>IKBKB</celldesigner:name>
</celldesigner:speciesIdentity>
</celldesigner:annotation>
</celldesigner:species>
<celldesigner:species id="s_id_sa105" name="IKBKG"><celldesigner:notes><html xmlns="http://www.w3.org/1999/xhtml"><head><title/></head><body>SemanticZoomLevelVisibility: 1
SemanticZoomLevelTransparency: 0

<rdf:RDF xmlns:rdf="http://www.w3.org/1999/02/22-rdf-syntax-ns#" xmlns:dc="http://purl.org/dc/elements/1.1/" xmlns:dcterms="http://purl.org/dc/terms/" xmlns:vCard="http://www.w3.org/2001/vcard-rdf/3.0#" xmlns:bqbiol="http://biomodels.net/biology-qualifiers/" xmlns:bqmodel="http://biomodels.net/model-qualifiers/">
<rdf:Description rdf:about="#s_id_sa105">
<dcterms:modified rdf:parseType="Resource"></dcterms:modified>
</rdf:Description>
</rdf:RDF>
</body></html></celldesigner:notes>
<celldesigner:annotation>
<celldesigner:complexSpecies>s_id_csa16</celldesigner:complexSpecies>
<celldesigner:speciesIdentity><celldesigner:class>PROTEIN</celldesigner:class>
<celldesigner:proteinReference>p_s_id_sa105</celldesigner:proteinReference>
<celldesigner:state>
<celldesigner:listOfModifications>
<celldesigner:modification residue="rs1" state="phosphorylated"> </celldesigner:modification>
</celldesigner:listOfModifications>
</celldesigner:state>
<celldesigner:name>IKBKG</celldesigner:name>
</celldesigner:speciesIdentity>
</celldesigner:annotation>
</celldesigner:species>
<celldesigner:species id="s_id_sa78" name="TBK1"><celldesigner:notes><html xmlns="http://www.w3.org/1999/xhtml"><head><title/></head><body>Pubmed_ID: 18452992
SemanticZoomLevelVisibility: 1
SemanticZoomLevelTransparency: 0

<rdf:RDF xmlns:rdf="http://www.w3.org/1999/02/22-rdf-syntax-ns#" xmlns:dc="http://purl.org/dc/elements/1.1/" xmlns:dcterms="http://purl.org/dc/terms/" xmlns:vCard="http://www.w3.org/2001/vcard-rdf/3.0#" xmlns:bqbiol="http://biomodels.net/biology-qualifiers/" xmlns:bqmodel="http://biomodels.net/model-qualifiers/">
<rdf:Description rdf:about="#s_id_sa78">
<bqbiol:isDescribedBy>
<rdf:Bag>
<rdf:li rdf:resource="urn:miriam:pubmed:18452992"/>
</rdf:Bag>
</bqbiol:isDescribedBy>
<dcterms:modified rdf:parseType="Resource"></dcterms:modified>
</rdf:Description>
</rdf:RDF>
</body></html></celldesigner:notes>
<celldesigner:annotation>
<celldesigner:complexSpecies>s_id_csa11</celldesigner:complexSpecies>
<celldesigner:speciesIdentity><celldesigner:class>PROTEIN</celldesigner:class>
<celldesigner:proteinReference>p_s_id_sa78</celldesigner:proteinReference>
<celldesigner:name>TBK1</celldesigner:name>
</celldesigner:speciesIdentity>
</celldesigner:annotation>
</celldesigner:species>
<celldesigner:species id="s_id_sa79" name="IKBKE"><celldesigner:notes><html xmlns="http://www.w3.org/1999/xhtml"><head><title/></head><body>Pubmed_ID: 18452992
SemanticZoomLevelVisibility: 1
SemanticZoomLevelTransparency: 0

<rdf:RDF xmlns:rdf="http://www.w3.org/1999/02/22-rdf-syntax-ns#" xmlns:dc="http://purl.org/dc/elements/1.1/" xmlns:dcterms="http://purl.org/dc/terms/" xmlns:vCard="http://www.w3.org/2001/vcard-rdf/3.0#" xmlns:bqbiol="http://biomodels.net/biology-qualifiers/" xmlns:bqmodel="http://biomodels.net/model-qualifiers/">
<rdf:Description rdf:about="#s_id_sa79">
<bqbiol:isDescribedBy>
<rdf:Bag>
<rdf:li rdf:resource="urn:miriam:pubmed:18452992"/>
</rdf:Bag>
</bqbiol:isDescribedBy>
<dcterms:modified rdf:parseType="Resource"></dcterms:modified>
</rdf:Description>
</rdf:RDF>
</body></html></celldesigner:notes>
<celldesigner:annotation>
<celldesigner:complexSpecies>s_id_csa11</celldesigner:complexSpecies>
<celldesigner:speciesIdentity><celldesigner:class>PROTEIN</celldesigner:class>
<celldesigner:proteinReference>p_s_id_sa79</celldesigner:proteinReference>
<celldesigner:name>IKBKE</celldesigner:name>
</celldesigner:speciesIdentity>
</celldesigner:annotation>
</celldesigner:species>
<celldesigner:species id="s_id_sa1482" name="IRAK1"><celldesigner:notes><html xmlns="http://www.w3.org/1999/xhtml"><head><title/></head><body>SemanticZoomLevelVisibility: 1
SemanticZoomLevelTransparency: 0

<rdf:RDF xmlns:rdf="http://www.w3.org/1999/02/22-rdf-syntax-ns#" xmlns:dc="http://purl.org/dc/elements/1.1/" xmlns:dcterms="http://purl.org/dc/terms/" xmlns:vCard="http://www.w3.org/2001/vcard-rdf/3.0#" xmlns:bqbiol="http://biomodels.net/biology-qualifiers/" xmlns:bqmodel="http://biomodels.net/model-qualifiers/">
<rdf:Description rdf:about="#s_id_sa1482">
<dcterms:modified rdf:parseType="Resource"></dcterms:modified>
</rdf:Description>
</rdf:RDF>
</body></html></celldesigner:notes>
<celldesigner:annotation>
<celldesigner:complexSpecies>s_id_csa81</celldesigner:complexSpecies>
<celldesigner:speciesIdentity><celldesigner:class>PROTEIN</celldesigner:class>
<celldesigner:proteinReference>p_s_id_sa1482</celldesigner:proteinReference>
<celldesigner:state>
<celldesigner:listOfModifications>
</celldesigner:listOfModifications>
</celldesigner:state>
<celldesigner:name>IRAK1</celldesigner:name>
</celldesigner:speciesIdentity>
</celldesigner:annotation>
</celldesigner:species>
<celldesigner:species id="s_id_sa1483" name="IRAK4"><celldesigner:notes><html xmlns="http://www.w3.org/1999/xhtml"><head><title/></head><body>SemanticZoomLevelVisibility: 1
SemanticZoomLevelTransparency: 0

<rdf:RDF xmlns:rdf="http://www.w3.org/1999/02/22-rdf-syntax-ns#" xmlns:dc="http://purl.org/dc/elements/1.1/" xmlns:dcterms="http://purl.org/dc/terms/" xmlns:vCard="http://www.w3.org/2001/vcard-rdf/3.0#" xmlns:bqbiol="http://biomodels.net/biology-qualifiers/" xmlns:bqmodel="http://biomodels.net/model-qualifiers/">
<rdf:Description rdf:about="#s_id_sa1483">
<dcterms:modified rdf:parseType="Resource"></dcterms:modified>
</rdf:Description>
</rdf:RDF>
</body></html></celldesigner:notes>
<celldesigner:annotation>
<celldesigner:complexSpecies>s_id_csa81</celldesigner:complexSpecies>
<celldesigner:speciesIdentity><celldesigner:class>PROTEIN</celldesigner:class>
<celldesigner:proteinReference>p_s_id_sa1483</celldesigner:proteinReference>
<celldesigner:name>IRAK4</celldesigner:name>
</celldesigner:speciesIdentity>
</celldesigner:annotation>
</celldesigner:species>
<celldesigner:species id="s_id_sa810" name="CCNB1"><celldesigner:notes><html xmlns="http://www.w3.org/1999/xhtml"><head><title/></head><body>Pubmed_ID: 19563633
SemanticZoomLevelVisibility: 1
SemanticZoomLevelTransparency: 0

<rdf:RDF xmlns:rdf="http://www.w3.org/1999/02/22-rdf-syntax-ns#" xmlns:dc="http://purl.org/dc/elements/1.1/" xmlns:dcterms="http://purl.org/dc/terms/" xmlns:vCard="http://www.w3.org/2001/vcard-rdf/3.0#" xmlns:bqbiol="http://biomodels.net/biology-qualifiers/" xmlns:bqmodel="http://biomodels.net/model-qualifiers/">
<rdf:Description rdf:about="#s_id_sa810">
<bqbiol:isDescribedBy>
<rdf:Bag>
<rdf:li rdf:resource="urn:miriam:pubmed:19563633"/>
</rdf:Bag>
</bqbiol:isDescribedBy>
<dcterms:modified rdf:parseType="Resource"></dcterms:modified>
</rdf:Description>
</rdf:RDF>
</body></html></celldesigner:notes>
<celldesigner:annotation>
<celldesigner:complexSpecies>s_id_csa31</celldesigner:complexSpecies>
<celldesigner:speciesIdentity><celldesigner:class>PROTEIN</celldesigner:class>
<celldesigner:proteinReference>p_s_id_sa810</celldesigner:proteinReference>
<celldesigner:name>CCNB1</celldesigner:name>
</celldesigner:speciesIdentity>
</celldesigner:annotation>
</celldesigner:species>
<celldesigner:species id="s_id_sa811" name="CDC2"><celldesigner:notes><html xmlns="http://www.w3.org/1999/xhtml"><head><title/></head><body>Pubmed_ID: 17134501
SemanticZoomLevelVisibility: 1
SemanticZoomLevelTransparency: 0

<rdf:RDF xmlns:rdf="http://www.w3.org/1999/02/22-rdf-syntax-ns#" xmlns:dc="http://purl.org/dc/elements/1.1/" xmlns:dcterms="http://purl.org/dc/terms/" xmlns:vCard="http://www.w3.org/2001/vcard-rdf/3.0#" xmlns:bqbiol="http://biomodels.net/biology-qualifiers/" xmlns:bqmodel="http://biomodels.net/model-qualifiers/">
<rdf:Description rdf:about="#s_id_sa811">
<bqbiol:isDescribedBy>
<rdf:Bag>
<rdf:li rdf:resource="urn:miriam:pubmed:17134501"/>
</rdf:Bag>
</bqbiol:isDescribedBy>
<dcterms:modified rdf:parseType="Resource"></dcterms:modified>
</rdf:Description>
</rdf:RDF>
</body></html></celldesigner:notes>
<celldesigner:annotation>
<celldesigner:complexSpecies>s_id_csa31</celldesigner:complexSpecies>
<celldesigner:speciesIdentity><celldesigner:class>PROTEIN</celldesigner:class>
<celldesigner:proteinReference>p_s_id_sa811</celldesigner:proteinReference>
<celldesigner:state>
<celldesigner:listOfModifications>
<celldesigner:modification residue="rs1" state="phosphorylated"> </celldesigner:modification>
</celldesigner:listOfModifications>
</celldesigner:state>
<celldesigner:name>CDC2</celldesigner:name>
</celldesigner:speciesIdentity>
</celldesigner:annotation>
</celldesigner:species>
<celldesigner:species id="s_id_sa441" name="TAB1"><celldesigner:notes><html xmlns="http://www.w3.org/1999/xhtml"><head><title/></head><body>Pubmed_ID: 18452992, 17134501
SemanticZoomLevelVisibility: 1
SemanticZoomLevelTransparency: 0

<rdf:RDF xmlns:rdf="http://www.w3.org/1999/02/22-rdf-syntax-ns#" xmlns:dc="http://purl.org/dc/elements/1.1/" xmlns:dcterms="http://purl.org/dc/terms/" xmlns:vCard="http://www.w3.org/2001/vcard-rdf/3.0#" xmlns:bqbiol="http://biomodels.net/biology-qualifiers/" xmlns:bqmodel="http://biomodels.net/model-qualifiers/">
<rdf:Description rdf:about="#s_id_sa441">
<bqbiol:isDescribedBy>
<rdf:Bag>
<rdf:li rdf:resource="urn:miriam:pubmed:18452992"/>
</rdf:Bag>
</bqbiol:isDescribedBy>
<bqbiol:isDescribedBy>
<rdf:Bag>
<rdf:li rdf:resource="urn:miriam:pubmed:17134501"/>
</rdf:Bag>
</bqbiol:isDescribedBy>
<dcterms:modified rdf:parseType="Resource"></dcterms:modified>
</rdf:Description>
</rdf:RDF>
</body></html></celldesigner:notes>
<celldesigner:annotation>
<celldesigner:complexSpecies>s_id_csa5</celldesigner:complexSpecies>
<celldesigner:speciesIdentity><celldesigner:class>PROTEIN</celldesigner:class>
<celldesigner:proteinReference>p_s_id_sa441</celldesigner:proteinReference>
<celldesigner:state>
<celldesigner:listOfModifications>
</celldesigner:listOfModifications>
</celldesigner:state>
<celldesigner:name>TAB1</celldesigner:name>
</celldesigner:speciesIdentity>
</celldesigner:annotation>
</celldesigner:species>
<celldesigner:species id="s_id_sa447" name="TAB2"><celldesigner:notes><html xmlns="http://www.w3.org/1999/xhtml"><head><title/></head><body>Pubmed_ID: 18452992
SemanticZoomLevelVisibility: 1
SemanticZoomLevelTransparency: 0

<rdf:RDF xmlns:rdf="http://www.w3.org/1999/02/22-rdf-syntax-ns#" xmlns:dc="http://purl.org/dc/elements/1.1/" xmlns:dcterms="http://purl.org/dc/terms/" xmlns:vCard="http://www.w3.org/2001/vcard-rdf/3.0#" xmlns:bqbiol="http://biomodels.net/biology-qualifiers/" xmlns:bqmodel="http://biomodels.net/model-qualifiers/">
<rdf:Description rdf:about="#s_id_sa447">
<bqbiol:isDescribedBy>
<rdf:Bag>
<rdf:li rdf:resource="urn:miriam:pubmed:18452992"/>
</rdf:Bag>
</bqbiol:isDescribedBy>
<dcterms:modified rdf:parseType="Resource"></dcterms:modified>
</rdf:Description>
</rdf:RDF>
</body></html></celldesigner:notes>
<celldesigner:annotation>
<celldesigner:complexSpecies>s_id_csa5</celldesigner:complexSpecies>
<celldesigner:speciesIdentity><celldesigner:class>PROTEIN</celldesigner:class>
<celldesigner:proteinReference>p_s_id_sa447</celldesigner:proteinReference>
<celldesigner:state>
<celldesigner:listOfModifications>
<celldesigner:modification residue="rs1" state="phosphorylated"> </celldesigner:modification>
</celldesigner:listOfModifications>
</celldesigner:state>
<celldesigner:name>TAB2</celldesigner:name>
</celldesigner:speciesIdentity>
</celldesigner:annotation>
</celldesigner:species>
<celldesigner:species id="s_id_sa18" name="MAP3K7"><celldesigner:notes><html xmlns="http://www.w3.org/1999/xhtml"><head><title/></head><body>Pubmed_ID: 18452992
SemanticZoomLevelVisibility: 1
SemanticZoomLevelTransparency: 0

<rdf:RDF xmlns:rdf="http://www.w3.org/1999/02/22-rdf-syntax-ns#" xmlns:dc="http://purl.org/dc/elements/1.1/" xmlns:dcterms="http://purl.org/dc/terms/" xmlns:vCard="http://www.w3.org/2001/vcard-rdf/3.0#" xmlns:bqbiol="http://biomodels.net/biology-qualifiers/" xmlns:bqmodel="http://biomodels.net/model-qualifiers/">
<rdf:Description rdf:about="#s_id_sa18">
<bqbiol:isDescribedBy>
<rdf:Bag>
<rdf:li rdf:resource="urn:miriam:pubmed:18452992"/>
</rdf:Bag>
</bqbiol:isDescribedBy>
<dcterms:modified rdf:parseType="Resource"></dcterms:modified>
</rdf:Description>
</rdf:RDF>
</body></html></celldesigner:notes>
<celldesigner:annotation>
<celldesigner:complexSpecies>s_id_csa5</celldesigner:complexSpecies>
<celldesigner:speciesIdentity><celldesigner:class>PROTEIN</celldesigner:class>
<celldesigner:proteinReference>p_s_id_sa18</celldesigner:proteinReference>
<celldesigner:state>
<celldesigner:listOfModifications>
<celldesigner:modification residue="rs1" state="phosphorylated"> </celldesigner:modification>
</celldesigner:listOfModifications>
</celldesigner:state>
<celldesigner:name>MAP3K7</celldesigner:name>
</celldesigner:speciesIdentity>
</celldesigner:annotation>
</celldesigner:species>
<celldesigner:species id="s_id_sa26" name="CHUK"><celldesigner:notes><html xmlns="http://www.w3.org/1999/xhtml"><head><title/></head><body>Pubmed_ID: 18452992, 19290479
SemanticZoomLevelVisibility: 1
SemanticZoomLevelTransparency: 0

<rdf:RDF xmlns:rdf="http://www.w3.org/1999/02/22-rdf-syntax-ns#" xmlns:dc="http://purl.org/dc/elements/1.1/" xmlns:dcterms="http://purl.org/dc/terms/" xmlns:vCard="http://www.w3.org/2001/vcard-rdf/3.0#" xmlns:bqbiol="http://biomodels.net/biology-qualifiers/" xmlns:bqmodel="http://biomodels.net/model-qualifiers/">
<rdf:Description rdf:about="#s_id_sa26">
<bqbiol:isDescribedBy>
<rdf:Bag>
<rdf:li rdf:resource="urn:miriam:pubmed:18452992"/>
</rdf:Bag>
</bqbiol:isDescribedBy>
<bqbiol:isDescribedBy>
<rdf:Bag>
<rdf:li rdf:resource="urn:miriam:pubmed:19290479"/>
</rdf:Bag>
</bqbiol:isDescribedBy>
<dcterms:modified rdf:parseType="Resource"></dcterms:modified>
</rdf:Description>
</rdf:RDF>
</body></html></celldesigner:notes>
<celldesigner:annotation>
<celldesigner:complexSpecies>s_id_csa15</celldesigner:complexSpecies>
<celldesigner:speciesIdentity><celldesigner:class>PROTEIN</celldesigner:class>
<celldesigner:proteinReference>p_s_id_sa26</celldesigner:proteinReference>
<celldesigner:state>
<celldesigner:listOfModifications>
</celldesigner:listOfModifications>
</celldesigner:state>
<celldesigner:name>CHUK</celldesigner:name>
</celldesigner:speciesIdentity>
</celldesigner:annotation>
</celldesigner:species>
<celldesigner:species id="s_id_sa101" name="IKBKB"><celldesigner:notes><html xmlns="http://www.w3.org/1999/xhtml"><head><title/></head><body>Pubmed_ID: 18452992, 19290479
SemanticZoomLevelVisibility: 1
SemanticZoomLevelTransparency: 0

<rdf:RDF xmlns:rdf="http://www.w3.org/1999/02/22-rdf-syntax-ns#" xmlns:dc="http://purl.org/dc/elements/1.1/" xmlns:dcterms="http://purl.org/dc/terms/" xmlns:vCard="http://www.w3.org/2001/vcard-rdf/3.0#" xmlns:bqbiol="http://biomodels.net/biology-qualifiers/" xmlns:bqmodel="http://biomodels.net/model-qualifiers/">
<rdf:Description rdf:about="#s_id_sa101">
<bqbiol:isDescribedBy>
<rdf:Bag>
<rdf:li rdf:resource="urn:miriam:pubmed:18452992"/>
</rdf:Bag>
</bqbiol:isDescribedBy>
<bqbiol:isDescribedBy>
<rdf:Bag>
<rdf:li rdf:resource="urn:miriam:pubmed:19290479"/>
</rdf:Bag>
</bqbiol:isDescribedBy>
<dcterms:modified rdf:parseType="Resource"></dcterms:modified>
</rdf:Description>
</rdf:RDF>
</body></html></celldesigner:notes>
<celldesigner:annotation>
<celldesigner:complexSpecies>s_id_csa15</celldesigner:complexSpecies>
<celldesigner:speciesIdentity><celldesigner:class>PROTEIN</celldesigner:class>
<celldesigner:proteinReference>p_s_id_sa101</celldesigner:proteinReference>
<celldesigner:state>
<celldesigner:listOfModifications>
</celldesigner:listOfModifications>
</celldesigner:state>
<celldesigner:name>IKBKB</celldesigner:name>
</celldesigner:speciesIdentity>
</celldesigner:annotation>
</celldesigner:species>
<celldesigner:species id="s_id_sa102" name="IKBKG"><celldesigner:notes><html xmlns="http://www.w3.org/1999/xhtml"><head><title/></head><body>SemanticZoomLevelVisibility: 1
SemanticZoomLevelTransparency: 0

<rdf:RDF xmlns:rdf="http://www.w3.org/1999/02/22-rdf-syntax-ns#" xmlns:dc="http://purl.org/dc/elements/1.1/" xmlns:dcterms="http://purl.org/dc/terms/" xmlns:vCard="http://www.w3.org/2001/vcard-rdf/3.0#" xmlns:bqbiol="http://biomodels.net/biology-qualifiers/" xmlns:bqmodel="http://biomodels.net/model-qualifiers/">
<rdf:Description rdf:about="#s_id_sa102">
<dcterms:modified rdf:parseType="Resource"></dcterms:modified>
</rdf:Description>
</rdf:RDF>
</body></html></celldesigner:notes>
<celldesigner:annotation>
<celldesigner:complexSpecies>s_id_csa15</celldesigner:complexSpecies>
<celldesigner:speciesIdentity><celldesigner:class>PROTEIN</celldesigner:class>
<celldesigner:proteinReference>p_s_id_sa102</celldesigner:proteinReference>
<celldesigner:state>
<celldesigner:listOfModifications>
</celldesigner:listOfModifications>
</celldesigner:state>
<celldesigner:name>IKBKG</celldesigner:name>
</celldesigner:speciesIdentity>
</celldesigner:annotation>
</celldesigner:species>
<celldesigner:species id="s_id_sa1460" name="NFKB1"><celldesigner:notes><html xmlns="http://www.w3.org/1999/xhtml"><head><title/></head><body>SemanticZoomLevelVisibility: 1
SemanticZoomLevelTransparency: 0

<rdf:RDF xmlns:rdf="http://www.w3.org/1999/02/22-rdf-syntax-ns#" xmlns:dc="http://purl.org/dc/elements/1.1/" xmlns:dcterms="http://purl.org/dc/terms/" xmlns:vCard="http://www.w3.org/2001/vcard-rdf/3.0#" xmlns:bqbiol="http://biomodels.net/biology-qualifiers/" xmlns:bqmodel="http://biomodels.net/model-qualifiers/">
<rdf:Description rdf:about="#s_id_sa1460">
<dcterms:modified rdf:parseType="Resource"></dcterms:modified>
</rdf:Description>
</rdf:RDF>
</body></html></celldesigner:notes>
<celldesigner:annotation>
<celldesigner:complexSpecies>s_id_csa79</celldesigner:complexSpecies>
<celldesigner:speciesIdentity><celldesigner:class>PROTEIN</celldesigner:class>
<celldesigner:proteinReference>p_s_id_sa1460</celldesigner:proteinReference>
<celldesigner:name>NFKB1</celldesigner:name>
</celldesigner:speciesIdentity>
</celldesigner:annotation>
</celldesigner:species>
<celldesigner:species id="s_id_sa1461" name="RELA"><celldesigner:notes><html xmlns="http://www.w3.org/1999/xhtml"><head><title/></head><body>Pubmed_ID: 19503088
SemanticZoomLevelVisibility: 1
SemanticZoomLevelTransparency: 0

<rdf:RDF xmlns:rdf="http://www.w3.org/1999/02/22-rdf-syntax-ns#" xmlns:dc="http://purl.org/dc/elements/1.1/" xmlns:dcterms="http://purl.org/dc/terms/" xmlns:vCard="http://www.w3.org/2001/vcard-rdf/3.0#" xmlns:bqbiol="http://biomodels.net/biology-qualifiers/" xmlns:bqmodel="http://biomodels.net/model-qualifiers/">
<rdf:Description rdf:about="#s_id_sa1461">
<bqbiol:isDescribedBy>
<rdf:Bag>
<rdf:li rdf:resource="urn:miriam:pubmed:19503088"/>
</rdf:Bag>
</bqbiol:isDescribedBy>
<dcterms:modified rdf:parseType="Resource"></dcterms:modified>
</rdf:Description>
</rdf:RDF>
</body></html></celldesigner:notes>
<celldesigner:annotation>
<celldesigner:complexSpecies>s_id_csa79</celldesigner:complexSpecies>
<celldesigner:speciesIdentity><celldesigner:class>PROTEIN</celldesigner:class>
<celldesigner:proteinReference>p_s_id_sa1461</celldesigner:proteinReference>
<celldesigner:name>RELA</celldesigner:name>
</celldesigner:speciesIdentity>
</celldesigner:annotation>
</celldesigner:species>
<celldesigner:species id="s_id_sa4" name="TIRAP"><celldesigner:notes><html xmlns="http://www.w3.org/1999/xhtml"><head><title/></head><body>Pubmed_ID: 18452992
SemanticZoomLevelVisibility: 1
SemanticZoomLevelTransparency: 0

<rdf:RDF xmlns:rdf="http://www.w3.org/1999/02/22-rdf-syntax-ns#" xmlns:dc="http://purl.org/dc/elements/1.1/" xmlns:dcterms="http://purl.org/dc/terms/" xmlns:vCard="http://www.w3.org/2001/vcard-rdf/3.0#" xmlns:bqbiol="http://biomodels.net/biology-qualifiers/" xmlns:bqmodel="http://biomodels.net/model-qualifiers/">
<rdf:Description rdf:about="#s_id_sa4">
<bqbiol:isDescribedBy>
<rdf:Bag>
<rdf:li rdf:resource="urn:miriam:pubmed:18452992"/>
</rdf:Bag>
</bqbiol:isDescribedBy>
<dcterms:modified rdf:parseType="Resource"></dcterms:modified>
</rdf:Description>
</rdf:RDF>
</body></html></celldesigner:notes>
<celldesigner:annotation>
<celldesigner:complexSpecies>s_id_csa1</celldesigner:complexSpecies>
<celldesigner:speciesIdentity><celldesigner:class>PROTEIN</celldesigner:class>
<celldesigner:proteinReference>p_s_id_sa4</celldesigner:proteinReference>
<celldesigner:name>TIRAP</celldesigner:name>
</celldesigner:speciesIdentity>
</celldesigner:annotation>
</celldesigner:species>
<celldesigner:species id="s_id_sa5" name="MYD88"><celldesigner:notes><html xmlns="http://www.w3.org/1999/xhtml"><head><title/></head><body>Pubmed_ID: 18452992, 17134501
SemanticZoomLevelVisibility: 1
SemanticZoomLevelTransparency: 0

<rdf:RDF xmlns:rdf="http://www.w3.org/1999/02/22-rdf-syntax-ns#" xmlns:dc="http://purl.org/dc/elements/1.1/" xmlns:dcterms="http://purl.org/dc/terms/" xmlns:vCard="http://www.w3.org/2001/vcard-rdf/3.0#" xmlns:bqbiol="http://biomodels.net/biology-qualifiers/" xmlns:bqmodel="http://biomodels.net/model-qualifiers/">
<rdf:Description rdf:about="#s_id_sa5">
<bqbiol:isDescribedBy>
<rdf:Bag>
<rdf:li rdf:resource="urn:miriam:pubmed:18452992"/>
</rdf:Bag>
</bqbiol:isDescribedBy>
<bqbiol:isDescribedBy>
<rdf:Bag>
<rdf:li rdf:resource="urn:miriam:pubmed:17134501"/>
</rdf:Bag>
</bqbiol:isDescribedBy>
<dcterms:modified rdf:parseType="Resource"></dcterms:modified>
</rdf:Description>
</rdf:RDF>
</body></html></celldesigner:notes>
<celldesigner:annotation>
<celldesigner:complexSpecies>s_id_csa1</celldesigner:complexSpecies>
<celldesigner:speciesIdentity><celldesigner:class>PROTEIN</celldesigner:class>
<celldesigner:proteinReference>p_s_id_sa5</celldesigner:proteinReference>
<celldesigner:name>MYD88</celldesigner:name>
</celldesigner:speciesIdentity>
</celldesigner:annotation>
</celldesigner:species>
<celldesigner:species id="s_id_sa929" name="CDK7"><celldesigner:notes><html xmlns="http://www.w3.org/1999/xhtml"><head><title/></head><body>Pubmed_ID: 15496955
SemanticZoomLevelVisibility: 1
SemanticZoomLevelTransparency: 0

<rdf:RDF xmlns:rdf="http://www.w3.org/1999/02/22-rdf-syntax-ns#" xmlns:dc="http://purl.org/dc/elements/1.1/" xmlns:dcterms="http://purl.org/dc/terms/" xmlns:vCard="http://www.w3.org/2001/vcard-rdf/3.0#" xmlns:bqbiol="http://biomodels.net/biology-qualifiers/" xmlns:bqmodel="http://biomodels.net/model-qualifiers/">
<rdf:Description rdf:about="#s_id_sa929">
<bqbiol:isDescribedBy>
<rdf:Bag>
<rdf:li rdf:resource="urn:miriam:pubmed:15496955"/>
</rdf:Bag>
</bqbiol:isDescribedBy>
<dcterms:modified rdf:parseType="Resource"></dcterms:modified>
</rdf:Description>
</rdf:RDF>
</body></html></celldesigner:notes>
<celldesigner:annotation>
<celldesigner:complexSpecies>s_id_csa33</celldesigner:complexSpecies>
<celldesigner:speciesIdentity><celldesigner:class>PROTEIN</celldesigner:class>
<celldesigner:proteinReference>p_s_id_sa929</celldesigner:proteinReference>
<celldesigner:name>CDK7</celldesigner:name>
</celldesigner:speciesIdentity>
</celldesigner:annotation>
</celldesigner:species>
<celldesigner:species id="s_id_sa928" name="CCNH"><celldesigner:notes><html xmlns="http://www.w3.org/1999/xhtml"><head><title/></head><body>Pubmed_ID: 18629129
SemanticZoomLevelVisibility: 1
SemanticZoomLevelTransparency: 0

<rdf:RDF xmlns:rdf="http://www.w3.org/1999/02/22-rdf-syntax-ns#" xmlns:dc="http://purl.org/dc/elements/1.1/" xmlns:dcterms="http://purl.org/dc/terms/" xmlns:vCard="http://www.w3.org/2001/vcard-rdf/3.0#" xmlns:bqbiol="http://biomodels.net/biology-qualifiers/" xmlns:bqmodel="http://biomodels.net/model-qualifiers/">
<rdf:Description rdf:about="#s_id_sa928">
<bqbiol:isDescribedBy>
<rdf:Bag>
<rdf:li rdf:resource="urn:miriam:pubmed:18629129"/>
</rdf:Bag>
</bqbiol:isDescribedBy>
<dcterms:modified rdf:parseType="Resource"></dcterms:modified>
</rdf:Description>
</rdf:RDF>
</body></html></celldesigner:notes>
<celldesigner:annotation>
<celldesigner:complexSpecies>s_id_csa33</celldesigner:complexSpecies>
<celldesigner:speciesIdentity><celldesigner:class>PROTEIN</celldesigner:class>
<celldesigner:proteinReference>p_s_id_sa928</celldesigner:proteinReference>
<celldesigner:name>CCNH</celldesigner:name>
</celldesigner:speciesIdentity>
</celldesigner:annotation>
</celldesigner:species>
<celldesigner:species id="s_id_sa1765" name="STAT1"><celldesigner:notes><html xmlns="http://www.w3.org/1999/xhtml"><head><title/></head><body>SemanticZoomLevelVisibility: 1
SemanticZoomLevelTransparency: 0

<rdf:RDF xmlns:rdf="http://www.w3.org/1999/02/22-rdf-syntax-ns#" xmlns:dc="http://purl.org/dc/elements/1.1/" xmlns:dcterms="http://purl.org/dc/terms/" xmlns:vCard="http://www.w3.org/2001/vcard-rdf/3.0#" xmlns:bqbiol="http://biomodels.net/biology-qualifiers/" xmlns:bqmodel="http://biomodels.net/model-qualifiers/">
<rdf:Description rdf:about="#s_id_sa1765">
<dcterms:modified rdf:parseType="Resource"></dcterms:modified>
</rdf:Description>
</rdf:RDF>
</body></html></celldesigner:notes>
<celldesigner:annotation>
<celldesigner:complexSpecies>s_id_csa105</celldesigner:complexSpecies>
<celldesigner:speciesIdentity><celldesigner:class>PROTEIN</celldesigner:class>
<celldesigner:proteinReference>p_s_id_sa1765</celldesigner:proteinReference>
<celldesigner:state>
<celldesigner:listOfModifications>
</celldesigner:listOfModifications>
</celldesigner:state>
<celldesigner:name>STAT1</celldesigner:name>
</celldesigner:speciesIdentity>
</celldesigner:annotation>
</celldesigner:species>
<celldesigner:species id="s_id_sa1766" name="STAT2"><celldesigner:notes><html xmlns="http://www.w3.org/1999/xhtml"><head><title/></head><body>SemanticZoomLevelVisibility: 1
SemanticZoomLevelTransparency: 0

<rdf:RDF xmlns:rdf="http://www.w3.org/1999/02/22-rdf-syntax-ns#" xmlns:dc="http://purl.org/dc/elements/1.1/" xmlns:dcterms="http://purl.org/dc/terms/" xmlns:vCard="http://www.w3.org/2001/vcard-rdf/3.0#" xmlns:bqbiol="http://biomodels.net/biology-qualifiers/" xmlns:bqmodel="http://biomodels.net/model-qualifiers/">
<rdf:Description rdf:about="#s_id_sa1766">
<dcterms:modified rdf:parseType="Resource"></dcterms:modified>
</rdf:Description>
</rdf:RDF>
</body></html></celldesigner:notes>
<celldesigner:annotation>
<celldesigner:complexSpecies>s_id_csa105</celldesigner:complexSpecies>
<celldesigner:speciesIdentity><celldesigner:class>PROTEIN</celldesigner:class>
<celldesigner:proteinReference>p_s_id_sa1766</celldesigner:proteinReference>
<celldesigner:name>STAT2</celldesigner:name>
</celldesigner:speciesIdentity>
</celldesigner:annotation>
</celldesigner:species>
<celldesigner:species id="s_id_sa1767" name="IRF9"><celldesigner:notes><html xmlns="http://www.w3.org/1999/xhtml"><head><title/></head><body>SemanticZoomLevelVisibility: 1
SemanticZoomLevelTransparency: 0

<rdf:RDF xmlns:rdf="http://www.w3.org/1999/02/22-rdf-syntax-ns#" xmlns:dc="http://purl.org/dc/elements/1.1/" xmlns:dcterms="http://purl.org/dc/terms/" xmlns:vCard="http://www.w3.org/2001/vcard-rdf/3.0#" xmlns:bqbiol="http://biomodels.net/biology-qualifiers/" xmlns:bqmodel="http://biomodels.net/model-qualifiers/">
<rdf:Description rdf:about="#s_id_sa1767">
<dcterms:modified rdf:parseType="Resource"></dcterms:modified>
</rdf:Description>
</rdf:RDF>
</body></html></celldesigner:notes>
<celldesigner:annotation>
<celldesigner:complexSpecies>s_id_csa105</celldesigner:complexSpecies>
<celldesigner:speciesIdentity><celldesigner:class>PROTEIN</celldesigner:class>
<celldesigner:proteinReference>p_s_id_sa1767</celldesigner:proteinReference>
<celldesigner:name>IRF9</celldesigner:name>
</celldesigner:speciesIdentity>
</celldesigner:annotation>
</celldesigner:species>
<celldesigner:species id="s_id_sa801" name="CCNB1"><celldesigner:notes><html xmlns="http://www.w3.org/1999/xhtml"><head><title/></head><body>Pubmed_ID: 19563633
SemanticZoomLevelVisibility: 1
SemanticZoomLevelTransparency: 0

<rdf:RDF xmlns:rdf="http://www.w3.org/1999/02/22-rdf-syntax-ns#" xmlns:dc="http://purl.org/dc/elements/1.1/" xmlns:dcterms="http://purl.org/dc/terms/" xmlns:vCard="http://www.w3.org/2001/vcard-rdf/3.0#" xmlns:bqbiol="http://biomodels.net/biology-qualifiers/" xmlns:bqmodel="http://biomodels.net/model-qualifiers/">
<rdf:Description rdf:about="#s_id_sa801">
<bqbiol:isDescribedBy>
<rdf:Bag>
<rdf:li rdf:resource="urn:miriam:pubmed:19563633"/>
</rdf:Bag>
</bqbiol:isDescribedBy>
<dcterms:modified rdf:parseType="Resource"></dcterms:modified>
</rdf:Description>
</rdf:RDF>
</body></html></celldesigner:notes>
<celldesigner:annotation>
<celldesigner:complexSpecies>s_id_csa30</celldesigner:complexSpecies>
<celldesigner:speciesIdentity><celldesigner:class>PROTEIN</celldesigner:class>
<celldesigner:proteinReference>p_s_id_sa801</celldesigner:proteinReference>
<celldesigner:name>CCNB1</celldesigner:name>
</celldesigner:speciesIdentity>
</celldesigner:annotation>
</celldesigner:species>
<celldesigner:species id="s_id_sa802" name="CDC2"><celldesigner:notes><html xmlns="http://www.w3.org/1999/xhtml"><head><title/></head><body>Pubmed_ID: 17134501
SemanticZoomLevelVisibility: 1
SemanticZoomLevelTransparency: 0

<rdf:RDF xmlns:rdf="http://www.w3.org/1999/02/22-rdf-syntax-ns#" xmlns:dc="http://purl.org/dc/elements/1.1/" xmlns:dcterms="http://purl.org/dc/terms/" xmlns:vCard="http://www.w3.org/2001/vcard-rdf/3.0#" xmlns:bqbiol="http://biomodels.net/biology-qualifiers/" xmlns:bqmodel="http://biomodels.net/model-qualifiers/">
<rdf:Description rdf:about="#s_id_sa802">
<bqbiol:isDescribedBy>
<rdf:Bag>
<rdf:li rdf:resource="urn:miriam:pubmed:17134501"/>
</rdf:Bag>
</bqbiol:isDescribedBy>
<dcterms:modified rdf:parseType="Resource"></dcterms:modified>
</rdf:Description>
</rdf:RDF>
</body></html></celldesigner:notes>
<celldesigner:annotation>
<celldesigner:complexSpecies>s_id_csa30</celldesigner:complexSpecies>
<celldesigner:speciesIdentity><celldesigner:class>PROTEIN</celldesigner:class>
<celldesigner:proteinReference>p_s_id_sa802</celldesigner:proteinReference>
<celldesigner:state>
<celldesigner:listOfModifications>
</celldesigner:listOfModifications>
</celldesigner:state>
<celldesigner:name>CDC2</celldesigner:name>
</celldesigner:speciesIdentity>
</celldesigner:annotation>
</celldesigner:species>
<celldesigner:species id="s_id_sa1037" name="CYBB"><celldesigner:notes><html xmlns="http://www.w3.org/1999/xhtml"><head><title/></head><body>Pubmed_ID: 12905466
SemanticZoomLevelVisibility: 1
SemanticZoomLevelTransparency: 0

<rdf:RDF xmlns:rdf="http://www.w3.org/1999/02/22-rdf-syntax-ns#" xmlns:dc="http://purl.org/dc/elements/1.1/" xmlns:dcterms="http://purl.org/dc/terms/" xmlns:vCard="http://www.w3.org/2001/vcard-rdf/3.0#" xmlns:bqbiol="http://biomodels.net/biology-qualifiers/" xmlns:bqmodel="http://biomodels.net/model-qualifiers/">
<rdf:Description rdf:about="#s_id_sa1037">
<bqbiol:isDescribedBy>
<rdf:Bag>
<rdf:li rdf:resource="urn:miriam:pubmed:12905466"/>
</rdf:Bag>
</bqbiol:isDescribedBy>
<dcterms:modified rdf:parseType="Resource"></dcterms:modified>
</rdf:Description>
</rdf:RDF>
</body></html></celldesigner:notes>
<celldesigner:annotation>
<celldesigner:complexSpecies>s_id_csa57</celldesigner:complexSpecies>
<celldesigner:speciesIdentity><celldesigner:class>PROTEIN</celldesigner:class>
<celldesigner:proteinReference>p_s_id_sa1037</celldesigner:proteinReference>
<celldesigner:state>
<celldesigner:listOfModifications>
</celldesigner:listOfModifications>
</celldesigner:state>
<celldesigner:name>CYBB</celldesigner:name>
</celldesigner:speciesIdentity>
</celldesigner:annotation>
</celldesigner:species>
<celldesigner:species id="s_id_sa1038" name="CYBA"><celldesigner:notes><html xmlns="http://www.w3.org/1999/xhtml"><head><title/></head><body>SemanticZoomLevelVisibility: 1
SemanticZoomLevelTransparency: 0

<rdf:RDF xmlns:rdf="http://www.w3.org/1999/02/22-rdf-syntax-ns#" xmlns:dc="http://purl.org/dc/elements/1.1/" xmlns:dcterms="http://purl.org/dc/terms/" xmlns:vCard="http://www.w3.org/2001/vcard-rdf/3.0#" xmlns:bqbiol="http://biomodels.net/biology-qualifiers/" xmlns:bqmodel="http://biomodels.net/model-qualifiers/">
<rdf:Description rdf:about="#s_id_sa1038">
<dcterms:modified rdf:parseType="Resource"></dcterms:modified>
</rdf:Description>
</rdf:RDF>
</body></html></celldesigner:notes>
<celldesigner:annotation>
<celldesigner:complexSpecies>s_id_csa57</celldesigner:complexSpecies>
<celldesigner:speciesIdentity><celldesigner:class>PROTEIN</celldesigner:class>
<celldesigner:proteinReference>p_s_id_sa1038</celldesigner:proteinReference>
<celldesigner:state>
<celldesigner:listOfModifications>
</celldesigner:listOfModifications>
</celldesigner:state>
<celldesigner:name>CYBA</celldesigner:name>
</celldesigner:speciesIdentity>
</celldesigner:annotation>
</celldesigner:species>
<celldesigner:species id="s_id_sa1039" name="NCF2"><celldesigner:notes><html xmlns="http://www.w3.org/1999/xhtml"><head><title/></head><body>SemanticZoomLevelVisibility: 1
SemanticZoomLevelTransparency: 0

<rdf:RDF xmlns:rdf="http://www.w3.org/1999/02/22-rdf-syntax-ns#" xmlns:dc="http://purl.org/dc/elements/1.1/" xmlns:dcterms="http://purl.org/dc/terms/" xmlns:vCard="http://www.w3.org/2001/vcard-rdf/3.0#" xmlns:bqbiol="http://biomodels.net/biology-qualifiers/" xmlns:bqmodel="http://biomodels.net/model-qualifiers/">
<rdf:Description rdf:about="#s_id_sa1039">
<dcterms:modified rdf:parseType="Resource"></dcterms:modified>
</rdf:Description>
</rdf:RDF>
</body></html></celldesigner:notes>
<celldesigner:annotation>
<celldesigner:complexSpecies>s_id_csa57</celldesigner:complexSpecies>
<celldesigner:speciesIdentity><celldesigner:class>PROTEIN</celldesigner:class>
<celldesigner:proteinReference>p_s_id_sa1039</celldesigner:proteinReference>
<celldesigner:state>
<celldesigner:listOfModifications>
</celldesigner:listOfModifications>
</celldesigner:state>
<celldesigner:name>NCF2</celldesigner:name>
</celldesigner:speciesIdentity>
</celldesigner:annotation>
</celldesigner:species>
<celldesigner:species id="s_id_sa1040" name="NCF4"><celldesigner:notes><html xmlns="http://www.w3.org/1999/xhtml"><head><title/></head><body>Pubmed_ID: 19710928, 18250114
SemanticZoomLevelVisibility: 1
SemanticZoomLevelTransparency: 0

<rdf:RDF xmlns:rdf="http://www.w3.org/1999/02/22-rdf-syntax-ns#" xmlns:dc="http://purl.org/dc/elements/1.1/" xmlns:dcterms="http://purl.org/dc/terms/" xmlns:vCard="http://www.w3.org/2001/vcard-rdf/3.0#" xmlns:bqbiol="http://biomodels.net/biology-qualifiers/" xmlns:bqmodel="http://biomodels.net/model-qualifiers/">
<rdf:Description rdf:about="#s_id_sa1040">
<bqbiol:isDescribedBy>
<rdf:Bag>
<rdf:li rdf:resource="urn:miriam:pubmed:19710928"/>
</rdf:Bag>
</bqbiol:isDescribedBy>
<bqbiol:isDescribedBy>
<rdf:Bag>
<rdf:li rdf:resource="urn:miriam:pubmed:18250114"/>
</rdf:Bag>
</bqbiol:isDescribedBy>
<dcterms:modified rdf:parseType="Resource"></dcterms:modified>
</rdf:Description>
</rdf:RDF>
</body></html></celldesigner:notes>
<celldesigner:annotation>
<celldesigner:complexSpecies>s_id_csa57</celldesigner:complexSpecies>
<celldesigner:speciesIdentity><celldesigner:class>PROTEIN</celldesigner:class>
<celldesigner:proteinReference>p_s_id_sa1040</celldesigner:proteinReference>
<celldesigner:state>
<celldesigner:listOfModifications>
</celldesigner:listOfModifications>
</celldesigner:state>
<celldesigner:name>NCF4</celldesigner:name>
</celldesigner:speciesIdentity>
</celldesigner:annotation>
</celldesigner:species>
<celldesigner:species id="s_id_sa1041" name="NCF1"><celldesigner:notes><html xmlns="http://www.w3.org/1999/xhtml"><head><title/></head><body>Pubmed_ID: 12905466, 17515956
SemanticZoomLevelVisibility: 1
SemanticZoomLevelTransparency: 0

<rdf:RDF xmlns:rdf="http://www.w3.org/1999/02/22-rdf-syntax-ns#" xmlns:dc="http://purl.org/dc/elements/1.1/" xmlns:dcterms="http://purl.org/dc/terms/" xmlns:vCard="http://www.w3.org/2001/vcard-rdf/3.0#" xmlns:bqbiol="http://biomodels.net/biology-qualifiers/" xmlns:bqmodel="http://biomodels.net/model-qualifiers/">
<rdf:Description rdf:about="#s_id_sa1041">
<bqbiol:isDescribedBy>
<rdf:Bag>
<rdf:li rdf:resource="urn:miriam:pubmed:12905466"/>
</rdf:Bag>
</bqbiol:isDescribedBy>
<bqbiol:isDescribedBy>
<rdf:Bag>
<rdf:li rdf:resource="urn:miriam:pubmed:17515956"/>
</rdf:Bag>
</bqbiol:isDescribedBy>
<dcterms:modified rdf:parseType="Resource"></dcterms:modified>
</rdf:Description>
</rdf:RDF>
</body></html></celldesigner:notes>
<celldesigner:annotation>
<celldesigner:complexSpecies>s_id_csa57</celldesigner:complexSpecies>
<celldesigner:speciesIdentity><celldesigner:class>PROTEIN</celldesigner:class>
<celldesigner:proteinReference>p_s_id_sa1041</celldesigner:proteinReference>
<celldesigner:state>
<celldesigner:listOfModifications>
</celldesigner:listOfModifications>
</celldesigner:state>
<celldesigner:name>NCF1</celldesigner:name>
</celldesigner:speciesIdentity>
</celldesigner:annotation>
</celldesigner:species>
<celldesigner:species id="s_id_sa1409" name="CTNNB1"><celldesigner:notes><html xmlns="http://www.w3.org/1999/xhtml"><head><title/></head><body>SemanticZoomLevelVisibility: 1
SemanticZoomLevelTransparency: 0

<rdf:RDF xmlns:rdf="http://www.w3.org/1999/02/22-rdf-syntax-ns#" xmlns:dc="http://purl.org/dc/elements/1.1/" xmlns:dcterms="http://purl.org/dc/terms/" xmlns:vCard="http://www.w3.org/2001/vcard-rdf/3.0#" xmlns:bqbiol="http://biomodels.net/biology-qualifiers/" xmlns:bqmodel="http://biomodels.net/model-qualifiers/">
<rdf:Description rdf:about="#s_id_sa1409">
<dcterms:modified rdf:parseType="Resource"></dcterms:modified>
</rdf:Description>
</rdf:RDF>
</body></html></celldesigner:notes>
<celldesigner:annotation>
<celldesigner:complexSpecies>s_id_csa75</celldesigner:complexSpecies>
<celldesigner:speciesIdentity><celldesigner:class>PROTEIN</celldesigner:class>
<celldesigner:proteinReference>p_s_id_sa1409</celldesigner:proteinReference>
<celldesigner:state>
<celldesigner:listOfModifications>
<celldesigner:modification residue="rs1" state="phosphorylated"> </celldesigner:modification>
</celldesigner:listOfModifications>
</celldesigner:state>
<celldesigner:name>CTNNB1</celldesigner:name>
</celldesigner:speciesIdentity>
</celldesigner:annotation>
</celldesigner:species>
<celldesigner:species id="s_id_sa1410" name="CK1A"><celldesigner:notes><html xmlns="http://www.w3.org/1999/xhtml"><head><title/></head><body>SemanticZoomLevelVisibility: 1
SemanticZoomLevelTransparency: 0

<rdf:RDF xmlns:rdf="http://www.w3.org/1999/02/22-rdf-syntax-ns#" xmlns:dc="http://purl.org/dc/elements/1.1/" xmlns:dcterms="http://purl.org/dc/terms/" xmlns:vCard="http://www.w3.org/2001/vcard-rdf/3.0#" xmlns:bqbiol="http://biomodels.net/biology-qualifiers/" xmlns:bqmodel="http://biomodels.net/model-qualifiers/">
<rdf:Description rdf:about="#s_id_sa1410">
<dcterms:modified rdf:parseType="Resource"></dcterms:modified>
</rdf:Description>
</rdf:RDF>
</body></html></celldesigner:notes>
<celldesigner:annotation>
<celldesigner:complexSpecies>s_id_csa75</celldesigner:complexSpecies>
<celldesigner:speciesIdentity><celldesigner:class>PROTEIN</celldesigner:class>
<celldesigner:proteinReference>p_s_id_sa1410</celldesigner:proteinReference>
<celldesigner:name>CK1A</celldesigner:name>
</celldesigner:speciesIdentity>
</celldesigner:annotation>
</celldesigner:species>
<celldesigner:species id="s_id_sa1411" name="AXIN"><celldesigner:notes><html xmlns="http://www.w3.org/1999/xhtml"><head><title/></head><body>SemanticZoomLevelVisibility: 1
SemanticZoomLevelTransparency: 0

<rdf:RDF xmlns:rdf="http://www.w3.org/1999/02/22-rdf-syntax-ns#" xmlns:dc="http://purl.org/dc/elements/1.1/" xmlns:dcterms="http://purl.org/dc/terms/" xmlns:vCard="http://www.w3.org/2001/vcard-rdf/3.0#" xmlns:bqbiol="http://biomodels.net/biology-qualifiers/" xmlns:bqmodel="http://biomodels.net/model-qualifiers/">
<rdf:Description rdf:about="#s_id_sa1411">
<dcterms:modified rdf:parseType="Resource"></dcterms:modified>
</rdf:Description>
</rdf:RDF>
</body></html></celldesigner:notes>
<celldesigner:annotation>
<celldesigner:complexSpecies>s_id_csa75</celldesigner:complexSpecies>
<celldesigner:speciesIdentity><celldesigner:class>PROTEIN</celldesigner:class>
<celldesigner:proteinReference>p_s_id_sa1411</celldesigner:proteinReference>
<celldesigner:name>AXIN</celldesigner:name>
</celldesigner:speciesIdentity>
</celldesigner:annotation>
</celldesigner:species>
<celldesigner:species id="s_id_sa1412" name="GSK3B"><celldesigner:notes><html xmlns="http://www.w3.org/1999/xhtml"><head><title/></head><body>SemanticZoomLevelVisibility: 1
SemanticZoomLevelTransparency: 0

<rdf:RDF xmlns:rdf="http://www.w3.org/1999/02/22-rdf-syntax-ns#" xmlns:dc="http://purl.org/dc/elements/1.1/" xmlns:dcterms="http://purl.org/dc/terms/" xmlns:vCard="http://www.w3.org/2001/vcard-rdf/3.0#" xmlns:bqbiol="http://biomodels.net/biology-qualifiers/" xmlns:bqmodel="http://biomodels.net/model-qualifiers/">
<rdf:Description rdf:about="#s_id_sa1412">
<dcterms:modified rdf:parseType="Resource"></dcterms:modified>
</rdf:Description>
</rdf:RDF>
</body></html></celldesigner:notes>
<celldesigner:annotation>
<celldesigner:complexSpecies>s_id_csa75</celldesigner:complexSpecies>
<celldesigner:speciesIdentity><celldesigner:class>PROTEIN</celldesigner:class>
<celldesigner:proteinReference>p_s_id_sa1412</celldesigner:proteinReference>
<celldesigner:name>GSK3B</celldesigner:name>
</celldesigner:speciesIdentity>
</celldesigner:annotation>
</celldesigner:species>
<celldesigner:species id="s_id_sa1413" name="APC"><celldesigner:notes><html xmlns="http://www.w3.org/1999/xhtml"><head><title/></head><body>SemanticZoomLevelVisibility: 1
SemanticZoomLevelTransparency: 0

<rdf:RDF xmlns:rdf="http://www.w3.org/1999/02/22-rdf-syntax-ns#" xmlns:dc="http://purl.org/dc/elements/1.1/" xmlns:dcterms="http://purl.org/dc/terms/" xmlns:vCard="http://www.w3.org/2001/vcard-rdf/3.0#" xmlns:bqbiol="http://biomodels.net/biology-qualifiers/" xmlns:bqmodel="http://biomodels.net/model-qualifiers/">
<rdf:Description rdf:about="#s_id_sa1413">
<dcterms:modified rdf:parseType="Resource"></dcterms:modified>
</rdf:Description>
</rdf:RDF>
</body></html></celldesigner:notes>
<celldesigner:annotation>
<celldesigner:complexSpecies>s_id_csa75</celldesigner:complexSpecies>
<celldesigner:speciesIdentity><celldesigner:class>PROTEIN</celldesigner:class>
<celldesigner:proteinReference>p_s_id_sa1413</celldesigner:proteinReference>
<celldesigner:name>APC</celldesigner:name>
</celldesigner:speciesIdentity>
</celldesigner:annotation>
</celldesigner:species>
<celldesigner:species id="s_id_sa1453" name="NFKB1"><celldesigner:notes><html xmlns="http://www.w3.org/1999/xhtml"><head><title/></head><body>SemanticZoomLevelVisibility: 1
SemanticZoomLevelTransparency: 0

<rdf:RDF xmlns:rdf="http://www.w3.org/1999/02/22-rdf-syntax-ns#" xmlns:dc="http://purl.org/dc/elements/1.1/" xmlns:dcterms="http://purl.org/dc/terms/" xmlns:vCard="http://www.w3.org/2001/vcard-rdf/3.0#" xmlns:bqbiol="http://biomodels.net/biology-qualifiers/" xmlns:bqmodel="http://biomodels.net/model-qualifiers/">
<rdf:Description rdf:about="#s_id_sa1453">
<dcterms:modified rdf:parseType="Resource"></dcterms:modified>
</rdf:Description>
</rdf:RDF>
</body></html></celldesigner:notes>
<celldesigner:annotation>
<celldesigner:complexSpecies>s_id_csa77</celldesigner:complexSpecies>
<celldesigner:speciesIdentity><celldesigner:class>PROTEIN</celldesigner:class>
<celldesigner:proteinReference>p_s_id_sa1453</celldesigner:proteinReference>
<celldesigner:name>NFKB1</celldesigner:name>
</celldesigner:speciesIdentity>
</celldesigner:annotation>
</celldesigner:species>
<celldesigner:species id="s_id_sa1454" name="RELA"><celldesigner:notes><html xmlns="http://www.w3.org/1999/xhtml"><head><title/></head><body>SemanticZoomLevelVisibility: 1
SemanticZoomLevelTransparency: 0

<rdf:RDF xmlns:rdf="http://www.w3.org/1999/02/22-rdf-syntax-ns#" xmlns:dc="http://purl.org/dc/elements/1.1/" xmlns:dcterms="http://purl.org/dc/terms/" xmlns:vCard="http://www.w3.org/2001/vcard-rdf/3.0#" xmlns:bqbiol="http://biomodels.net/biology-qualifiers/" xmlns:bqmodel="http://biomodels.net/model-qualifiers/">
<rdf:Description rdf:about="#s_id_sa1454">
<dcterms:modified rdf:parseType="Resource"></dcterms:modified>
</rdf:Description>
</rdf:RDF>
</body></html></celldesigner:notes>
<celldesigner:annotation>
<celldesigner:complexSpecies>s_id_csa77</celldesigner:complexSpecies>
<celldesigner:speciesIdentity><celldesigner:class>PROTEIN</celldesigner:class>
<celldesigner:proteinReference>p_s_id_sa1454</celldesigner:proteinReference>
<celldesigner:name>RELA</celldesigner:name>
</celldesigner:speciesIdentity>
</celldesigner:annotation>
</celldesigner:species>
<celldesigner:species id="s_id_sa1463" name="NFKBIA"><celldesigner:notes><html xmlns="http://www.w3.org/1999/xhtml"><head><title/></head><body>SemanticZoomLevelVisibility: 1
SemanticZoomLevelTransparency: 0

<rdf:RDF xmlns:rdf="http://www.w3.org/1999/02/22-rdf-syntax-ns#" xmlns:dc="http://purl.org/dc/elements/1.1/" xmlns:dcterms="http://purl.org/dc/terms/" xmlns:vCard="http://www.w3.org/2001/vcard-rdf/3.0#" xmlns:bqbiol="http://biomodels.net/biology-qualifiers/" xmlns:bqmodel="http://biomodels.net/model-qualifiers/">
<rdf:Description rdf:about="#s_id_sa1463">
<dcterms:modified rdf:parseType="Resource"></dcterms:modified>
</rdf:Description>
</rdf:RDF>
</body></html></celldesigner:notes>
<celldesigner:annotation>
<celldesigner:complexSpecies>s_id_csa77</celldesigner:complexSpecies>
<celldesigner:speciesIdentity><celldesigner:class>PROTEIN</celldesigner:class>
<celldesigner:proteinReference>p_s_id_sa1463</celldesigner:proteinReference>
<celldesigner:state>
<celldesigner:listOfModifications>
</celldesigner:listOfModifications>
</celldesigner:state>
<celldesigner:name>NFKBIA</celldesigner:name>
</celldesigner:speciesIdentity>
</celldesigner:annotation>
</celldesigner:species>
<celldesigner:species id="s_id_sa1526" name="TAB1"><celldesigner:notes><html xmlns="http://www.w3.org/1999/xhtml"><head><title/></head><body>SemanticZoomLevelVisibility: 1
SemanticZoomLevelTransparency: 0

<rdf:RDF xmlns:rdf="http://www.w3.org/1999/02/22-rdf-syntax-ns#" xmlns:dc="http://purl.org/dc/elements/1.1/" xmlns:dcterms="http://purl.org/dc/terms/" xmlns:vCard="http://www.w3.org/2001/vcard-rdf/3.0#" xmlns:bqbiol="http://biomodels.net/biology-qualifiers/" xmlns:bqmodel="http://biomodels.net/model-qualifiers/">
<rdf:Description rdf:about="#s_id_sa1526">
<dcterms:modified rdf:parseType="Resource"></dcterms:modified>
</rdf:Description>
</rdf:RDF>
</body></html></celldesigner:notes>
<celldesigner:annotation>
<celldesigner:complexSpecies>s_id_csa93</celldesigner:complexSpecies>
<celldesigner:speciesIdentity><celldesigner:class>PROTEIN</celldesigner:class>
<celldesigner:proteinReference>p_s_id_sa1526</celldesigner:proteinReference>
<celldesigner:state>
<celldesigner:listOfModifications>
</celldesigner:listOfModifications>
</celldesigner:state>
<celldesigner:name>TAB1</celldesigner:name>
</celldesigner:speciesIdentity>
</celldesigner:annotation>
</celldesigner:species>
<celldesigner:species id="s_id_sa1527" name="TAB2"><celldesigner:notes><html xmlns="http://www.w3.org/1999/xhtml"><head><title/></head><body>SemanticZoomLevelVisibility: 1
SemanticZoomLevelTransparency: 0

<rdf:RDF xmlns:rdf="http://www.w3.org/1999/02/22-rdf-syntax-ns#" xmlns:dc="http://purl.org/dc/elements/1.1/" xmlns:dcterms="http://purl.org/dc/terms/" xmlns:vCard="http://www.w3.org/2001/vcard-rdf/3.0#" xmlns:bqbiol="http://biomodels.net/biology-qualifiers/" xmlns:bqmodel="http://biomodels.net/model-qualifiers/">
<rdf:Description rdf:about="#s_id_sa1527">
<dcterms:modified rdf:parseType="Resource"></dcterms:modified>
</rdf:Description>
</rdf:RDF>
</body></html></celldesigner:notes>
<celldesigner:annotation>
<celldesigner:complexSpecies>s_id_csa93</celldesigner:complexSpecies>
<celldesigner:speciesIdentity><celldesigner:class>PROTEIN</celldesigner:class>
<celldesigner:proteinReference>p_s_id_sa1527</celldesigner:proteinReference>
<celldesigner:state>
<celldesigner:listOfModifications>
</celldesigner:listOfModifications>
</celldesigner:state>
<celldesigner:name>TAB2</celldesigner:name>
</celldesigner:speciesIdentity>
</celldesigner:annotation>
</celldesigner:species>
<celldesigner:species id="s_id_sa73" name="RIPK1"><celldesigner:notes><html xmlns="http://www.w3.org/1999/xhtml"><head><title/></head><body>SemanticZoomLevelVisibility: 1
SemanticZoomLevelTransparency: 0

<rdf:RDF xmlns:rdf="http://www.w3.org/1999/02/22-rdf-syntax-ns#" xmlns:dc="http://purl.org/dc/elements/1.1/" xmlns:dcterms="http://purl.org/dc/terms/" xmlns:vCard="http://www.w3.org/2001/vcard-rdf/3.0#" xmlns:bqbiol="http://biomodels.net/biology-qualifiers/" xmlns:bqmodel="http://biomodels.net/model-qualifiers/">
<rdf:Description rdf:about="#s_id_sa73">
<dcterms:modified rdf:parseType="Resource"></dcterms:modified>
</rdf:Description>
</rdf:RDF>
</body></html></celldesigner:notes>
<celldesigner:annotation>
<celldesigner:complexSpecies>s_id_csa10</celldesigner:complexSpecies>
<celldesigner:speciesIdentity><celldesigner:class>PROTEIN</celldesigner:class>
<celldesigner:proteinReference>p_s_id_sa73</celldesigner:proteinReference>
<celldesigner:name>RIPK1</celldesigner:name>
</celldesigner:speciesIdentity>
</celldesigner:annotation>
</celldesigner:species>
<celldesigner:species id="s_id_sa74" name="TRAF6"><celldesigner:notes><html xmlns="http://www.w3.org/1999/xhtml"><head><title/></head><body>Pubmed_ID: 18452992
SemanticZoomLevelVisibility: 1
SemanticZoomLevelTransparency: 0

<rdf:RDF xmlns:rdf="http://www.w3.org/1999/02/22-rdf-syntax-ns#" xmlns:dc="http://purl.org/dc/elements/1.1/" xmlns:dcterms="http://purl.org/dc/terms/" xmlns:vCard="http://www.w3.org/2001/vcard-rdf/3.0#" xmlns:bqbiol="http://biomodels.net/biology-qualifiers/" xmlns:bqmodel="http://biomodels.net/model-qualifiers/">
<rdf:Description rdf:about="#s_id_sa74">
<bqbiol:isDescribedBy>
<rdf:Bag>
<rdf:li rdf:resource="urn:miriam:pubmed:18452992"/>
</rdf:Bag>
</bqbiol:isDescribedBy>
<dcterms:modified rdf:parseType="Resource"></dcterms:modified>
</rdf:Description>
</rdf:RDF>
</body></html></celldesigner:notes>
<celldesigner:annotation>
<celldesigner:complexSpecies>s_id_csa10</celldesigner:complexSpecies>
<celldesigner:speciesIdentity><celldesigner:class>PROTEIN</celldesigner:class>
<celldesigner:proteinReference>p_s_id_sa74</celldesigner:proteinReference>
<celldesigner:state>
<celldesigner:listOfModifications>
</celldesigner:listOfModifications>
</celldesigner:state>
<celldesigner:name>TRAF6</celldesigner:name>
</celldesigner:speciesIdentity>
</celldesigner:annotation>
</celldesigner:species>
<celldesigner:species id="s_id_sa1032" name="CYBB"><celldesigner:notes><html xmlns="http://www.w3.org/1999/xhtml"><head><title/></head><body>Pubmed_ID: 12905466
SemanticZoomLevelVisibility: 1
SemanticZoomLevelTransparency: 0

<rdf:RDF xmlns:rdf="http://www.w3.org/1999/02/22-rdf-syntax-ns#" xmlns:dc="http://purl.org/dc/elements/1.1/" xmlns:dcterms="http://purl.org/dc/terms/" xmlns:vCard="http://www.w3.org/2001/vcard-rdf/3.0#" xmlns:bqbiol="http://biomodels.net/biology-qualifiers/" xmlns:bqmodel="http://biomodels.net/model-qualifiers/">
<rdf:Description rdf:about="#s_id_sa1032">
<bqbiol:isDescribedBy>
<rdf:Bag>
<rdf:li rdf:resource="urn:miriam:pubmed:12905466"/>
</rdf:Bag>
</bqbiol:isDescribedBy>
<dcterms:modified rdf:parseType="Resource"></dcterms:modified>
</rdf:Description>
</rdf:RDF>
</body></html></celldesigner:notes>
<celldesigner:annotation>
<celldesigner:complexSpecies>s_id_csa56</celldesigner:complexSpecies>
<celldesigner:speciesIdentity><celldesigner:class>PROTEIN</celldesigner:class>
<celldesigner:proteinReference>p_s_id_sa1032</celldesigner:proteinReference>
<celldesigner:state>
<celldesigner:listOfModifications>
</celldesigner:listOfModifications>
</celldesigner:state>
<celldesigner:name>CYBB</celldesigner:name>
</celldesigner:speciesIdentity>
</celldesigner:annotation>
</celldesigner:species>
<celldesigner:species id="s_id_sa1033" name="CYBA"><celldesigner:notes><html xmlns="http://www.w3.org/1999/xhtml"><head><title/></head><body>SemanticZoomLevelVisibility: 1
SemanticZoomLevelTransparency: 0

<rdf:RDF xmlns:rdf="http://www.w3.org/1999/02/22-rdf-syntax-ns#" xmlns:dc="http://purl.org/dc/elements/1.1/" xmlns:dcterms="http://purl.org/dc/terms/" xmlns:vCard="http://www.w3.org/2001/vcard-rdf/3.0#" xmlns:bqbiol="http://biomodels.net/biology-qualifiers/" xmlns:bqmodel="http://biomodels.net/model-qualifiers/">
<rdf:Description rdf:about="#s_id_sa1033">
<dcterms:modified rdf:parseType="Resource"></dcterms:modified>
</rdf:Description>
</rdf:RDF>
</body></html></celldesigner:notes>
<celldesigner:annotation>
<celldesigner:complexSpecies>s_id_csa56</celldesigner:complexSpecies>
<celldesigner:speciesIdentity><celldesigner:class>PROTEIN</celldesigner:class>
<celldesigner:proteinReference>p_s_id_sa1033</celldesigner:proteinReference>
<celldesigner:state>
<celldesigner:listOfModifications>
</celldesigner:listOfModifications>
</celldesigner:state>
<celldesigner:name>CYBA</celldesigner:name>
</celldesigner:speciesIdentity>
</celldesigner:annotation>
</celldesigner:species>
<celldesigner:species id="s_id_sa1034" name="NCF2"><celldesigner:notes><html xmlns="http://www.w3.org/1999/xhtml"><head><title/></head><body>SemanticZoomLevelVisibility: 1
SemanticZoomLevelTransparency: 0

<rdf:RDF xmlns:rdf="http://www.w3.org/1999/02/22-rdf-syntax-ns#" xmlns:dc="http://purl.org/dc/elements/1.1/" xmlns:dcterms="http://purl.org/dc/terms/" xmlns:vCard="http://www.w3.org/2001/vcard-rdf/3.0#" xmlns:bqbiol="http://biomodels.net/biology-qualifiers/" xmlns:bqmodel="http://biomodels.net/model-qualifiers/">
<rdf:Description rdf:about="#s_id_sa1034">
<dcterms:modified rdf:parseType="Resource"></dcterms:modified>
</rdf:Description>
</rdf:RDF>
</body></html></celldesigner:notes>
<celldesigner:annotation>
<celldesigner:complexSpecies>s_id_csa56</celldesigner:complexSpecies>
<celldesigner:speciesIdentity><celldesigner:class>PROTEIN</celldesigner:class>
<celldesigner:proteinReference>p_s_id_sa1034</celldesigner:proteinReference>
<celldesigner:state>
<celldesigner:listOfModifications>
</celldesigner:listOfModifications>
</celldesigner:state>
<celldesigner:name>NCF2</celldesigner:name>
</celldesigner:speciesIdentity>
</celldesigner:annotation>
</celldesigner:species>
<celldesigner:species id="s_id_sa1035" name="NCF4"><celldesigner:notes><html xmlns="http://www.w3.org/1999/xhtml"><head><title/></head><body>Pubmed_ID: 19710928, 18250114
SemanticZoomLevelVisibility: 1
SemanticZoomLevelTransparency: 0

<rdf:RDF xmlns:rdf="http://www.w3.org/1999/02/22-rdf-syntax-ns#" xmlns:dc="http://purl.org/dc/elements/1.1/" xmlns:dcterms="http://purl.org/dc/terms/" xmlns:vCard="http://www.w3.org/2001/vcard-rdf/3.0#" xmlns:bqbiol="http://biomodels.net/biology-qualifiers/" xmlns:bqmodel="http://biomodels.net/model-qualifiers/">
<rdf:Description rdf:about="#s_id_sa1035">
<bqbiol:isDescribedBy>
<rdf:Bag>
<rdf:li rdf:resource="urn:miriam:pubmed:19710928"/>
</rdf:Bag>
</bqbiol:isDescribedBy>
<bqbiol:isDescribedBy>
<rdf:Bag>
<rdf:li rdf:resource="urn:miriam:pubmed:18250114"/>
</rdf:Bag>
</bqbiol:isDescribedBy>
<dcterms:modified rdf:parseType="Resource"></dcterms:modified>
</rdf:Description>
</rdf:RDF>
</body></html></celldesigner:notes>
<celldesigner:annotation>
<celldesigner:complexSpecies>s_id_csa56</celldesigner:complexSpecies>
<celldesigner:speciesIdentity><celldesigner:class>PROTEIN</celldesigner:class>
<celldesigner:proteinReference>p_s_id_sa1035</celldesigner:proteinReference>
<celldesigner:state>
<celldesigner:listOfModifications>
</celldesigner:listOfModifications>
</celldesigner:state>
<celldesigner:name>NCF4</celldesigner:name>
</celldesigner:speciesIdentity>
</celldesigner:annotation>
</celldesigner:species>
<celldesigner:species id="s_id_sa1036" name="NCF1"><celldesigner:notes><html xmlns="http://www.w3.org/1999/xhtml"><head><title/></head><body>Pubmed_ID: 12905466, 17515956
SemanticZoomLevelVisibility: 1
SemanticZoomLevelTransparency: 0

<rdf:RDF xmlns:rdf="http://www.w3.org/1999/02/22-rdf-syntax-ns#" xmlns:dc="http://purl.org/dc/elements/1.1/" xmlns:dcterms="http://purl.org/dc/terms/" xmlns:vCard="http://www.w3.org/2001/vcard-rdf/3.0#" xmlns:bqbiol="http://biomodels.net/biology-qualifiers/" xmlns:bqmodel="http://biomodels.net/model-qualifiers/">
<rdf:Description rdf:about="#s_id_sa1036">
<bqbiol:isDescribedBy>
<rdf:Bag>
<rdf:li rdf:resource="urn:miriam:pubmed:12905466"/>
</rdf:Bag>
</bqbiol:isDescribedBy>
<bqbiol:isDescribedBy>
<rdf:Bag>
<rdf:li rdf:resource="urn:miriam:pubmed:17515956"/>
</rdf:Bag>
</bqbiol:isDescribedBy>
<dcterms:modified rdf:parseType="Resource"></dcterms:modified>
</rdf:Description>
</rdf:RDF>
</body></html></celldesigner:notes>
<celldesigner:annotation>
<celldesigner:complexSpecies>s_id_csa56</celldesigner:complexSpecies>
<celldesigner:speciesIdentity><celldesigner:class>PROTEIN</celldesigner:class>
<celldesigner:proteinReference>p_s_id_sa1036</celldesigner:proteinReference>
<celldesigner:state>
<celldesigner:listOfModifications>
</celldesigner:listOfModifications>
</celldesigner:state>
<celldesigner:name>NCF1</celldesigner:name>
</celldesigner:speciesIdentity>
</celldesigner:annotation>
</celldesigner:species>
<celldesigner:species id="s_id_sa31" name="NFKB1"><celldesigner:notes><html xmlns="http://www.w3.org/1999/xhtml"><head><title/></head><body>Pubmed_ID: 18452992, 18205922
SemanticZoomLevelVisibility: 1
SemanticZoomLevelTransparency: 0

<rdf:RDF xmlns:rdf="http://www.w3.org/1999/02/22-rdf-syntax-ns#" xmlns:dc="http://purl.org/dc/elements/1.1/" xmlns:dcterms="http://purl.org/dc/terms/" xmlns:vCard="http://www.w3.org/2001/vcard-rdf/3.0#" xmlns:bqbiol="http://biomodels.net/biology-qualifiers/" xmlns:bqmodel="http://biomodels.net/model-qualifiers/">
<rdf:Description rdf:about="#s_id_sa31">
<bqbiol:isDescribedBy>
<rdf:Bag>
<rdf:li rdf:resource="urn:miriam:pubmed:18452992"/>
</rdf:Bag>
</bqbiol:isDescribedBy>
<bqbiol:isDescribedBy>
<rdf:Bag>
<rdf:li rdf:resource="urn:miriam:pubmed:18205922"/>
</rdf:Bag>
</bqbiol:isDescribedBy>
<dcterms:modified rdf:parseType="Resource"></dcterms:modified>
</rdf:Description>
</rdf:RDF>
</body></html></celldesigner:notes>
<celldesigner:annotation>
<celldesigner:complexSpecies>s_id_csa19</celldesigner:complexSpecies>
<celldesigner:speciesIdentity><celldesigner:class>PROTEIN</celldesigner:class>
<celldesigner:proteinReference>p_s_id_sa31</celldesigner:proteinReference>
<celldesigner:name>NFKB1</celldesigner:name>
</celldesigner:speciesIdentity>
</celldesigner:annotation>
</celldesigner:species>
<celldesigner:species id="s_id_sa260" name="MAP3K8"><celldesigner:notes><html xmlns="http://www.w3.org/1999/xhtml"><head><title/></head><body>SemanticZoomLevelVisibility: 1
SemanticZoomLevelTransparency: 0

<rdf:RDF xmlns:rdf="http://www.w3.org/1999/02/22-rdf-syntax-ns#" xmlns:dc="http://purl.org/dc/elements/1.1/" xmlns:dcterms="http://purl.org/dc/terms/" xmlns:vCard="http://www.w3.org/2001/vcard-rdf/3.0#" xmlns:bqbiol="http://biomodels.net/biology-qualifiers/" xmlns:bqmodel="http://biomodels.net/model-qualifiers/">
<rdf:Description rdf:about="#s_id_sa260">
<dcterms:modified rdf:parseType="Resource"></dcterms:modified>
</rdf:Description>
</rdf:RDF>
</body></html></celldesigner:notes>
<celldesigner:annotation>
<celldesigner:complexSpecies>s_id_csa19</celldesigner:complexSpecies>
<celldesigner:speciesIdentity><celldesigner:class>PROTEIN</celldesigner:class>
<celldesigner:proteinReference>p_s_id_sa260</celldesigner:proteinReference>
<celldesigner:state>
<celldesigner:listOfModifications>
</celldesigner:listOfModifications>
</celldesigner:state>
<celldesigner:name>MAP3K8</celldesigner:name>
</celldesigner:speciesIdentity>
</celldesigner:annotation>
</celldesigner:species>
<celldesigner:species id="s_id_sa714" name="B2M"><celldesigner:notes><html xmlns="http://www.w3.org/1999/xhtml"><head><title/></head><body>Pubmed_ID: 12905466, 15479887, 19563633
SemanticZoomLevelVisibility: 4
SemanticZoomLevelTransparency: 0

<rdf:RDF xmlns:rdf="http://www.w3.org/1999/02/22-rdf-syntax-ns#" xmlns:dc="http://purl.org/dc/elements/1.1/" xmlns:dcterms="http://purl.org/dc/terms/" xmlns:vCard="http://www.w3.org/2001/vcard-rdf/3.0#" xmlns:bqbiol="http://biomodels.net/biology-qualifiers/" xmlns:bqmodel="http://biomodels.net/model-qualifiers/">
<rdf:Description rdf:about="#s_id_sa714">
<bqbiol:isDescribedBy>
<rdf:Bag>
<rdf:li rdf:resource="urn:miriam:pubmed:12905466"/>
</rdf:Bag>
</bqbiol:isDescribedBy>
<bqbiol:isDescribedBy>
<rdf:Bag>
<rdf:li rdf:resource="urn:miriam:pubmed:15479887"/>
</rdf:Bag>
</bqbiol:isDescribedBy>
<bqbiol:isDescribedBy>
<rdf:Bag>
<rdf:li rdf:resource="urn:miriam:pubmed:19563633"/>
</rdf:Bag>
</bqbiol:isDescribedBy>
<dcterms:modified rdf:parseType="Resource"></dcterms:modified>
</rdf:Description>
</rdf:RDF>
</body></html></celldesigner:notes>
<celldesigner:annotation>
<celldesigner:complexSpecies>s_id_csa27</celldesigner:complexSpecies>
<celldesigner:speciesIdentity><celldesigner:class>PROTEIN</celldesigner:class>
<celldesigner:proteinReference>p_s_id_sa714</celldesigner:proteinReference>
<celldesigner:name>B2M</celldesigner:name>
</celldesigner:speciesIdentity>
</celldesigner:annotation>
</celldesigner:species>
<celldesigner:species id="s_id_sa715" name="HLA_minus_A"><celldesigner:notes><html xmlns="http://www.w3.org/1999/xhtml"><head><title/></head><body>Pubmed_ID: 17665400, 12905466, 19290479
SemanticZoomLevelVisibility: 4
SemanticZoomLevelTransparency: 0

<rdf:RDF xmlns:rdf="http://www.w3.org/1999/02/22-rdf-syntax-ns#" xmlns:dc="http://purl.org/dc/elements/1.1/" xmlns:dcterms="http://purl.org/dc/terms/" xmlns:vCard="http://www.w3.org/2001/vcard-rdf/3.0#" xmlns:bqbiol="http://biomodels.net/biology-qualifiers/" xmlns:bqmodel="http://biomodels.net/model-qualifiers/">
<rdf:Description rdf:about="#s_id_sa715">
<bqbiol:isDescribedBy>
<rdf:Bag>
<rdf:li rdf:resource="urn:miriam:pubmed:17665400"/>
</rdf:Bag>
</bqbiol:isDescribedBy>
<bqbiol:isDescribedBy>
<rdf:Bag>
<rdf:li rdf:resource="urn:miriam:pubmed:12905466"/>
</rdf:Bag>
</bqbiol:isDescribedBy>
<bqbiol:isDescribedBy>
<rdf:Bag>
<rdf:li rdf:resource="urn:miriam:pubmed:19290479"/>
</rdf:Bag>
</bqbiol:isDescribedBy>
<dcterms:modified rdf:parseType="Resource"></dcterms:modified>
</rdf:Description>
</rdf:RDF>
</body></html></celldesigner:notes>
<celldesigner:annotation>
<celldesigner:complexSpecies>s_id_csa27</celldesigner:complexSpecies>
<celldesigner:speciesIdentity><celldesigner:class>PROTEIN</celldesigner:class>
<celldesigner:proteinReference>p_s_id_sa715</celldesigner:proteinReference>
<celldesigner:name>HLA_minus_A</celldesigner:name>
</celldesigner:speciesIdentity>
</celldesigner:annotation>
</celldesigner:species>
<celldesigner:species id="s_id_sa884" name="PDIA3"><celldesigner:notes><html xmlns="http://www.w3.org/1999/xhtml"><head><title/></head><body>SemanticZoomLevelVisibility: 4
SemanticZoomLevelTransparency: 0

<rdf:RDF xmlns:rdf="http://www.w3.org/1999/02/22-rdf-syntax-ns#" xmlns:dc="http://purl.org/dc/elements/1.1/" xmlns:dcterms="http://purl.org/dc/terms/" xmlns:vCard="http://www.w3.org/2001/vcard-rdf/3.0#" xmlns:bqbiol="http://biomodels.net/biology-qualifiers/" xmlns:bqmodel="http://biomodels.net/model-qualifiers/">
<rdf:Description rdf:about="#s_id_sa884">
<dcterms:modified rdf:parseType="Resource"></dcterms:modified>
</rdf:Description>
</rdf:RDF>
</body></html></celldesigner:notes>
<celldesigner:annotation>
<celldesigner:complexSpecies>s_id_csa27</celldesigner:complexSpecies>
<celldesigner:speciesIdentity><celldesigner:class>PROTEIN</celldesigner:class>
<celldesigner:proteinReference>p_s_id_sa884</celldesigner:proteinReference>
<celldesigner:name>PDIA3</celldesigner:name>
</celldesigner:speciesIdentity>
</celldesigner:annotation>
</celldesigner:species>
</celldesigner:listOfIncludedSpecies>
<celldesigner:listOfCompartmentAliases>
<celldesigner:compartmentAlias id="ca11" compartment="s_id_ca11">
<celldesigner:class>SQUARE</celldesigner:class>
<celldesigner:bounds x="40.0" y="868.5" w="7200.0" h="3093.0"/>
<celldesigner:namePoint x="3609.5" y="888.0"/>
<celldesigner:doubleLine thickness="12.0" outerWidth="10.0" innerWidth="5.0"/>
<celldesigner:paint color="FF2A578A" scheme="Color"/>
</celldesigner:compartmentAlias>
<celldesigner:compartmentAlias id="ca7" compartment="s_id_ca7">
<celldesigner:class>SQUARE</celldesigner:class>
<celldesigner:bounds x="6725.0" y="2191.0" w="382.5" h="202.5"/>
<celldesigner:namePoint x="6880.5" y="2205.5"/>
<celldesigner:doubleLine thickness="12.0" outerWidth="10.0" innerWidth="5.0"/>
<celldesigner:paint color="FF2A578A" scheme="Color"/>
</celldesigner:compartmentAlias>
<celldesigner:compartmentAlias id="ca16" compartment="s_id_ca16">
<celldesigner:class>SQUARE</celldesigner:class>
<celldesigner:bounds x="45.0" y="3980.0" w="7205.0" h="1410.0"/>
<celldesigner:namePoint x="3756.5" y="5351.5"/>
<celldesigner:doubleLine thickness="12.0" outerWidth="10.0" innerWidth="5.0"/>
<celldesigner:paint color="FF2A578A" scheme="Color"/>
</celldesigner:compartmentAlias>
<celldesigner:compartmentAlias id="ca9" compartment="s_id_ca9">
<celldesigner:class>SQUARE</celldesigner:class>
<celldesigner:bounds x="6865.0" y="2487.0" w="240.0" h="168.0"/>
<celldesigner:namePoint x="6935.0" y="2501.5"/>
<celldesigner:doubleLine thickness="12.0" outerWidth="10.0" innerWidth="5.0"/>
<celldesigner:paint color="FF2A578A" scheme="Color"/>
</celldesigner:compartmentAlias>
<celldesigner:compartmentAlias id="ca8" compartment="s_id_ca8">
<celldesigner:class>SQUARE</celldesigner:class>
<celldesigner:bounds x="6656.5" y="2919.0" w="433.5" h="276.0"/>
<celldesigner:namePoint x="6833.0" y="2933.5"/>
<celldesigner:doubleLine thickness="12.0" outerWidth="10.0" innerWidth="5.0"/>
<celldesigner:paint color="FF2A578A" scheme="Color"/>
</celldesigner:compartmentAlias>
</celldesigner:listOfCompartmentAliases>
<celldesigner:listOfComplexSpeciesAliases>
<celldesigner:complexSpeciesAlias id="csa103" species="s_id_csa103" compartmentAlias="ca11" >
<celldesigner:activity>inactive</celldesigner:activity>
<celldesigner:bounds x="5875.0" y="3150.0" w="130.0" h="150.0" />
<celldesigner:font size="15"/><celldesigner:view state="usual"/>
<celldesigner:usualView><celldesigner:innerPosition x="5875.0" y="3150.0"/><celldesigner:boxSize width="130.0" height="150.0"/><celldesigner:singleLine width="2.0"/><celldesigner:paint color="FFFF99CC" scheme="Color"/></celldesigner:usualView>
<celldesigner:briefView><celldesigner:innerPosition x="5875.0" y="3150.0"/><celldesigner:boxSize width="130.0" height="150.0"/><celldesigner:singleLine width="130.0"/><celldesigner:paint color="FFFF99CC" scheme="Color"/></celldesigner:briefView>
</celldesigner:complexSpeciesAlias>
<celldesigner:complexSpeciesAlias id="csa4" species="s_id_csa4" compartmentAlias="ca11" >
<celldesigner:activity>inactive</celldesigner:activity>
<celldesigner:bounds x="5045.0" y="2098.0" w="150.0" h="180.0" />
<celldesigner:font size="30"/><celldesigner:view state="usual"/>
<celldesigner:usualView><celldesigner:innerPosition x="5045.0" y="2098.0"/><celldesigner:boxSize width="150.0" height="180.0"/><celldesigner:singleLine width="2.0"/><celldesigner:paint color="FFFF99CC" scheme="Color"/></celldesigner:usualView>
<celldesigner:briefView><celldesigner:innerPosition x="5045.0" y="2098.0"/><celldesigner:boxSize width="150.0" height="180.0"/><celldesigner:singleLine width="150.0"/><celldesigner:paint color="FFFF99CC" scheme="Color"/></celldesigner:briefView>
</celldesigner:complexSpeciesAlias>
<celldesigner:complexSpeciesAlias id="csa96" species="s_id_csa96" compartmentAlias="ca11" >
<celldesigner:activity>inactive</celldesigner:activity>
<celldesigner:bounds x="3940.0" y="2305.0" w="120.0" h="100.0" />
<celldesigner:font size="30"/><celldesigner:view state="usual"/>
<celldesigner:usualView><celldesigner:innerPosition x="3940.0" y="2305.0"/><celldesigner:boxSize width="120.0" height="100.0"/><celldesigner:singleLine width="4.0"/><celldesigner:paint color="FFFF99CC" scheme="Color"/></celldesigner:usualView>
<celldesigner:briefView><celldesigner:innerPosition x="3940.0" y="2305.0"/><celldesigner:boxSize width="120.0" height="100.0"/><celldesigner:singleLine width="120.0"/><celldesigner:paint color="FFFF99CC" scheme="Color"/></celldesigner:briefView>
</celldesigner:complexSpeciesAlias>
<celldesigner:complexSpeciesAlias id="csa85" species="s_id_csa85" compartmentAlias="ca11" >
<celldesigner:activity>inactive</celldesigner:activity>
<celldesigner:bounds x="6385.0" y="1835.0" w="150.0" h="140.0" />
<celldesigner:font size="30"/><celldesigner:view state="usual"/>
<celldesigner:usualView><celldesigner:innerPosition x="6385.0" y="1835.0"/><celldesigner:boxSize width="150.0" height="140.0"/><celldesigner:singleLine width="4.0"/><celldesigner:paint color="FFFF99CC" scheme="Color"/></celldesigner:usualView>
<celldesigner:briefView><celldesigner:innerPosition x="6385.0" y="1835.0"/><celldesigner:boxSize width="150.0" height="140.0"/><celldesigner:singleLine width="150.0"/><celldesigner:paint color="FFFF99CC" scheme="Color"/></celldesigner:briefView>
</celldesigner:complexSpeciesAlias>
<celldesigner:complexSpeciesAlias id="csa80" species="s_id_csa80" compartmentAlias="ca16" >
<celldesigner:activity>inactive</celldesigner:activity>
<celldesigner:bounds x="4150.0" y="4005.0" w="150.0" h="150.0" />
<celldesigner:font size="30"/><celldesigner:view state="usual"/>
<celldesigner:usualView><celldesigner:innerPosition x="4150.0" y="4005.0"/><celldesigner:boxSize width="150.0" height="150.0"/><celldesigner:singleLine width="4.0"/><celldesigner:paint color="FFFF99CC" scheme="Color"/></celldesigner:usualView>
<celldesigner:briefView><celldesigner:innerPosition x="4150.0" y="4005.0"/><celldesigner:boxSize width="150.0" height="150.0"/><celldesigner:singleLine width="150.0"/><celldesigner:paint color="FFFF99CC" scheme="Color"/></celldesigner:briefView>
</celldesigner:complexSpeciesAlias>
<celldesigner:complexSpeciesAlias id="csa106" species="s_id_csa106" compartmentAlias="ca16" >
<celldesigner:activity>inactive</celldesigner:activity>
<celldesigner:bounds x="6547.5" y="4027.5" w="213.0" h="128.0" />
<celldesigner:font size="15"/><celldesigner:view state="usual"/>
<celldesigner:usualView><celldesigner:innerPosition x="6547.5" y="4027.5"/><celldesigner:boxSize width="213.0" height="128.0"/><celldesigner:singleLine width="2.0"/><celldesigner:paint color="FFFF99CC" scheme="Color"/></celldesigner:usualView>
<celldesigner:briefView><celldesigner:innerPosition x="6547.5" y="4027.5"/><celldesigner:boxSize width="213.0" height="128.0"/><celldesigner:singleLine width="213.0"/><celldesigner:paint color="FFFF99CC" scheme="Color"/></celldesigner:briefView>
</celldesigner:complexSpeciesAlias>
<celldesigner:complexSpeciesAlias id="csa16" species="s_id_csa16" compartmentAlias="ca11" >
<celldesigner:activity>inactive</celldesigner:activity>
<celldesigner:bounds x="3870.0" y="3334.75" w="150.0" h="180.0" />
<celldesigner:font size="30"/><celldesigner:view state="usual"/>
<celldesigner:usualView><celldesigner:innerPosition x="3870.0" y="3334.75"/><celldesigner:boxSize width="150.0" height="180.0"/><celldesigner:singleLine width="4.0"/><celldesigner:paint color="FFFF99CC" scheme="Color"/></celldesigner:usualView>
<celldesigner:briefView><celldesigner:innerPosition x="3870.0" y="3334.75"/><celldesigner:boxSize width="150.0" height="180.0"/><celldesigner:singleLine width="150.0"/><celldesigner:paint color="FFFF99CC" scheme="Color"/></celldesigner:briefView>
</celldesigner:complexSpeciesAlias>
<celldesigner:complexSpeciesAlias id="csa11" species="s_id_csa11" compartmentAlias="ca11" >
<celldesigner:activity>inactive</celldesigner:activity>
<celldesigner:bounds x="3420.0" y="3165.0" w="120.0" h="150.0" />
<celldesigner:font size="30"/><celldesigner:view state="usual"/>
<celldesigner:usualView><celldesigner:innerPosition x="3420.0" y="3165.0"/><celldesigner:boxSize width="120.0" height="150.0"/><celldesigner:singleLine width="4.0"/><celldesigner:paint color="FFFF99CC" scheme="Color"/></celldesigner:usualView>
<celldesigner:briefView><celldesigner:innerPosition x="3420.0" y="3165.0"/><celldesigner:boxSize width="120.0" height="150.0"/><celldesigner:singleLine width="120.0"/><celldesigner:paint color="FFFF99CC" scheme="Color"/></celldesigner:briefView>
</celldesigner:complexSpeciesAlias>
<celldesigner:complexSpeciesAlias id="csa81" species="s_id_csa81" compartmentAlias="ca11" >
<celldesigner:activity>inactive</celldesigner:activity>
<celldesigner:bounds x="4540.0" y="2295.0" w="120.0" h="150.0" />
<celldesigner:font size="30"/><celldesigner:view state="usual"/>
<celldesigner:usualView><celldesigner:innerPosition x="4540.0" y="2295.0"/><celldesigner:boxSize width="120.0" height="150.0"/><celldesigner:singleLine width="4.0"/><celldesigner:paint color="FFFF99CC" scheme="Color"/></celldesigner:usualView>
<celldesigner:briefView><celldesigner:innerPosition x="4540.0" y="2295.0"/><celldesigner:boxSize width="120.0" height="150.0"/><celldesigner:singleLine width="120.0"/><celldesigner:paint color="FFFF99CC" scheme="Color"/></celldesigner:briefView>
</celldesigner:complexSpeciesAlias>
<celldesigner:complexSpeciesAlias id="csa31" species="s_id_csa31" compartmentAlias="ca11" >
<celldesigner:activity>inactive</celldesigner:activity>
<celldesigner:bounds x="4250.0" y="1756.5" w="120.0" h="150.0" />
<celldesigner:font size="30"/><celldesigner:view state="usual"/>
<celldesigner:usualView><celldesigner:innerPosition x="4250.0" y="1756.5"/><celldesigner:boxSize width="120.0" height="150.0"/><celldesigner:singleLine width="4.0"/><celldesigner:paint color="FFFF99CC" scheme="Color"/></celldesigner:usualView>
<celldesigner:briefView><celldesigner:innerPosition x="4250.0" y="1756.5"/><celldesigner:boxSize width="120.0" height="150.0"/><celldesigner:singleLine width="120.0"/><celldesigner:paint color="FFFF99CC" scheme="Color"/></celldesigner:briefView>
</celldesigner:complexSpeciesAlias>
<celldesigner:complexSpeciesAlias id="csa5" species="s_id_csa5" compartmentAlias="ca11" >
<celldesigner:activity>inactive</celldesigner:activity>
<celldesigner:bounds x="5545.0" y="2100.0" w="150.0" h="180.0" />
<celldesigner:font size="30"/><celldesigner:view state="usual"/>
<celldesigner:usualView><celldesigner:innerPosition x="5545.0" y="2100.0"/><celldesigner:boxSize width="150.0" height="180.0"/><celldesigner:singleLine width="2.0"/><celldesigner:paint color="FFFF99CC" scheme="Color"/></celldesigner:usualView>
<celldesigner:briefView><celldesigner:innerPosition x="5545.0" y="2100.0"/><celldesigner:boxSize width="150.0" height="180.0"/><celldesigner:singleLine width="150.0"/><celldesigner:paint color="FFFF99CC" scheme="Color"/></celldesigner:briefView>
</celldesigner:complexSpeciesAlias>
<celldesigner:complexSpeciesAlias id="csa15" species="s_id_csa15" compartmentAlias="ca11" >
<celldesigner:activity>inactive</celldesigner:activity>
<celldesigner:bounds x="4213.25" y="3331.75" w="150.0" h="180.0" />
<celldesigner:font size="30"/><celldesigner:view state="usual"/>
<celldesigner:usualView><celldesigner:innerPosition x="4213.25" y="3331.75"/><celldesigner:boxSize width="150.0" height="180.0"/><celldesigner:singleLine width="4.0"/><celldesigner:paint color="FFFF99CC" scheme="Color"/></celldesigner:usualView>
<celldesigner:briefView><celldesigner:innerPosition x="4213.25" y="3331.75"/><celldesigner:boxSize width="150.0" height="180.0"/><celldesigner:singleLine width="150.0"/><celldesigner:paint color="FFFF99CC" scheme="Color"/></celldesigner:briefView>
</celldesigner:complexSpeciesAlias>
<celldesigner:complexSpeciesAlias id="csa79" species="s_id_csa79" compartmentAlias="ca11" >
<celldesigner:activity>inactive</celldesigner:activity>
<celldesigner:bounds x="4205.0" y="3150.0" w="150.0" h="150.0" />
<celldesigner:font size="30"/><celldesigner:view state="usual"/>
<celldesigner:usualView><celldesigner:innerPosition x="4205.0" y="3150.0"/><celldesigner:boxSize width="150.0" height="150.0"/><celldesigner:singleLine width="4.0"/><celldesigner:paint color="FFFF99CC" scheme="Color"/></celldesigner:usualView>
<celldesigner:briefView><celldesigner:innerPosition x="4205.0" y="3150.0"/><celldesigner:boxSize width="150.0" height="150.0"/><celldesigner:singleLine width="150.0"/><celldesigner:paint color="FFFF99CC" scheme="Color"/></celldesigner:briefView>
</celldesigner:complexSpeciesAlias>
<celldesigner:complexSpeciesAlias id="csa1" species="s_id_csa1" compartmentAlias="ca11" >
<celldesigner:activity>inactive</celldesigner:activity>
<celldesigner:bounds x="3300.0" y="1463.5" w="130.0" h="110.0" />
<celldesigner:font size="30"/><celldesigner:view state="usual"/>
<celldesigner:usualView><celldesigner:innerPosition x="3300.0" y="1463.5"/><celldesigner:boxSize width="130.0" height="110.0"/><celldesigner:singleLine width="4.0"/><celldesigner:paint color="FFFF99CC" scheme="Color"/></celldesigner:usualView>
<celldesigner:briefView><celldesigner:innerPosition x="3300.0" y="1463.5"/><celldesigner:boxSize width="130.0" height="110.0"/><celldesigner:singleLine width="130.0"/><celldesigner:paint color="FFFF99CC" scheme="Color"/></celldesigner:briefView>
</celldesigner:complexSpeciesAlias>
<celldesigner:complexSpeciesAlias id="csa33" species="s_id_csa33" compartmentAlias="ca11" >
<celldesigner:activity>inactive</celldesigner:activity>
<celldesigner:bounds x="3840.5" y="2919.0" w="120.0" h="130.0" />
<celldesigner:font size="30"/><celldesigner:view state="usual"/>
<celldesigner:usualView><celldesigner:innerPosition x="3840.5" y="2919.0"/><celldesigner:boxSize width="120.0" height="130.0"/><celldesigner:singleLine width="4.0"/><celldesigner:paint color="FFFF99CC" scheme="Color"/></celldesigner:usualView>
<celldesigner:briefView><celldesigner:innerPosition x="3840.5" y="2919.0"/><celldesigner:boxSize width="120.0" height="130.0"/><celldesigner:singleLine width="120.0"/><celldesigner:paint color="FFFF99CC" scheme="Color"/></celldesigner:briefView>
</celldesigner:complexSpeciesAlias>
<celldesigner:complexSpeciesAlias id="csa105" species="s_id_csa105" compartmentAlias="ca11" >
<celldesigner:activity>inactive</celldesigner:activity>
<celldesigner:bounds x="4787.5" y="3157.5" w="225.0" h="135.0" />
<celldesigner:font size="15"/><celldesigner:view state="usual"/>
<celldesigner:usualView><celldesigner:innerPosition x="4787.5" y="3157.5"/><celldesigner:boxSize width="225.0" height="135.0"/><celldesigner:singleLine width="2.0"/><celldesigner:paint color="FFFF99CC" scheme="Color"/></celldesigner:usualView>
<celldesigner:briefView><celldesigner:innerPosition x="4787.5" y="3157.5"/><celldesigner:boxSize width="225.0" height="135.0"/><celldesigner:singleLine width="225.0"/><celldesigner:paint color="FFFF99CC" scheme="Color"/></celldesigner:briefView>
</celldesigner:complexSpeciesAlias>
<celldesigner:complexSpeciesAlias id="csa30" species="s_id_csa30" compartmentAlias="ca11" >
<celldesigner:activity>inactive</celldesigner:activity>
<celldesigner:bounds x="3920.0" y="1755.0" w="120.0" h="150.0" />
<celldesigner:font size="30"/><celldesigner:view state="usual"/>
<celldesigner:usualView><celldesigner:innerPosition x="3920.0" y="1755.0"/><celldesigner:boxSize width="120.0" height="150.0"/><celldesigner:singleLine width="4.0"/><celldesigner:paint color="FFFF99CC" scheme="Color"/></celldesigner:usualView>
<celldesigner:briefView><celldesigner:innerPosition x="3920.0" y="1755.0"/><celldesigner:boxSize width="120.0" height="150.0"/><celldesigner:singleLine width="120.0"/><celldesigner:paint color="FFFF99CC" scheme="Color"/></celldesigner:briefView>
</celldesigner:complexSpeciesAlias>
<celldesigner:complexSpeciesAlias id="csa57" species="s_id_csa57" compartmentAlias="ca11" >
<celldesigner:activity>inactive</celldesigner:activity>
<celldesigner:bounds x="6365.0" y="2710.0" w="190.0" h="160.0" />
<celldesigner:font size="30"/><celldesigner:view state="usual"/>
<celldesigner:usualView><celldesigner:innerPosition x="6365.0" y="2710.0"/><celldesigner:boxSize width="190.0" height="160.0"/><celldesigner:singleLine width="4.0"/><celldesigner:paint color="FFFF99CC" scheme="Color"/></celldesigner:usualView>
<celldesigner:briefView><celldesigner:innerPosition x="6365.0" y="2710.0"/><celldesigner:boxSize width="190.0" height="160.0"/><celldesigner:singleLine width="190.0"/><celldesigner:paint color="FFFF99CC" scheme="Color"/></celldesigner:briefView>
</celldesigner:complexSpeciesAlias>
<celldesigner:complexSpeciesAlias id="csa75" species="s_id_csa75" compartmentAlias="ca11" >
<celldesigner:activity>inactive</celldesigner:activity>
<celldesigner:bounds x="4350.0" y="1478.5" w="200.0" h="150.0" />
<celldesigner:font size="30"/><celldesigner:view state="usual"/>
<celldesigner:usualView><celldesigner:innerPosition x="4350.0" y="1478.5"/><celldesigner:boxSize width="200.0" height="150.0"/><celldesigner:singleLine width="4.0"/><celldesigner:paint color="FFFF99CC" scheme="Color"/></celldesigner:usualView>
<celldesigner:briefView><celldesigner:innerPosition x="4350.0" y="1478.5"/><celldesigner:boxSize width="200.0" height="150.0"/><celldesigner:singleLine width="200.0"/><celldesigner:paint color="FFFF99CC" scheme="Color"/></celldesigner:briefView>
</celldesigner:complexSpeciesAlias>
<celldesigner:complexSpeciesAlias id="csa77" species="s_id_csa77" compartmentAlias="ca11" >
<celldesigner:activity>inactive</celldesigner:activity>
<celldesigner:bounds x="3850.0" y="3143.5" w="150.0" h="180.0" />
<celldesigner:font size="30"/><celldesigner:view state="usual"/>
<celldesigner:usualView><celldesigner:innerPosition x="3850.0" y="3143.5"/><celldesigner:boxSize width="150.0" height="180.0"/><celldesigner:singleLine width="4.0"/><celldesigner:paint color="FFFF99CC" scheme="Color"/></celldesigner:usualView>
<celldesigner:briefView><celldesigner:innerPosition x="3850.0" y="3143.5"/><celldesigner:boxSize width="150.0" height="180.0"/><celldesigner:singleLine width="150.0"/><celldesigner:paint color="FFFF99CC" scheme="Color"/></celldesigner:briefView>
</celldesigner:complexSpeciesAlias>
<celldesigner:complexSpeciesAlias id="csa93" species="s_id_csa93" compartmentAlias="ca11" >
<celldesigner:activity>inactive</celldesigner:activity>
<celldesigner:bounds x="5950.0" y="1800.0" w="150.0" h="140.0" />
<celldesigner:font size="30"/><celldesigner:view state="usual"/>
<celldesigner:usualView><celldesigner:innerPosition x="5950.0" y="1800.0"/><celldesigner:boxSize width="150.0" height="140.0"/><celldesigner:singleLine width="4.0"/><celldesigner:paint color="FFFF99CC" scheme="Color"/></celldesigner:usualView>
<celldesigner:briefView><celldesigner:innerPosition x="5950.0" y="1800.0"/><celldesigner:boxSize width="150.0" height="140.0"/><celldesigner:singleLine width="150.0"/><celldesigner:paint color="FFFF99CC" scheme="Color"/></celldesigner:briefView>
</celldesigner:complexSpeciesAlias>
<celldesigner:complexSpeciesAlias id="csa10" species="s_id_csa10" compartmentAlias="ca11" >
<celldesigner:activity>inactive</celldesigner:activity>
<celldesigner:bounds x="5660.0" y="1327.5" w="120.0" h="130.0" />
<celldesigner:font size="30"/><celldesigner:view state="usual"/>
<celldesigner:usualView><celldesigner:innerPosition x="5660.0" y="1327.5"/><celldesigner:boxSize width="120.0" height="130.0"/><celldesigner:singleLine width="4.0"/><celldesigner:paint color="FFFF99CC" scheme="Color"/></celldesigner:usualView>
<celldesigner:briefView><celldesigner:innerPosition x="5660.0" y="1327.5"/><celldesigner:boxSize width="120.0" height="130.0"/><celldesigner:singleLine width="120.0"/><celldesigner:paint color="FFFF99CC" scheme="Color"/></celldesigner:briefView>
</celldesigner:complexSpeciesAlias>
<celldesigner:complexSpeciesAlias id="csa56" species="s_id_csa56" compartmentAlias="ca11" >
<celldesigner:activity>inactive</celldesigner:activity>
<celldesigner:bounds x="6810.0" y="2715.0" w="190.0" h="160.0" />
<celldesigner:font size="30"/><celldesigner:view state="usual"/>
<celldesigner:usualView><celldesigner:innerPosition x="6810.0" y="2715.0"/><celldesigner:boxSize width="190.0" height="160.0"/><celldesigner:singleLine width="4.0"/><celldesigner:paint color="FFFF99CC" scheme="Color"/></celldesigner:usualView>
<celldesigner:briefView><celldesigner:innerPosition x="6810.0" y="2715.0"/><celldesigner:boxSize width="190.0" height="160.0"/><celldesigner:singleLine width="190.0"/><celldesigner:paint color="FFFF99CC" scheme="Color"/></celldesigner:briefView>
</celldesigner:complexSpeciesAlias>
<celldesigner:complexSpeciesAlias id="csa19" species="s_id_csa19" compartmentAlias="ca11" >
<celldesigner:activity>inactive</celldesigner:activity>
<celldesigner:bounds x="2970.0" y="2552.5" w="120.0" h="150.0" />
<celldesigner:font size="30"/><celldesigner:view state="usual"/>
<celldesigner:usualView><celldesigner:innerPosition x="2970.0" y="2552.5"/><celldesigner:boxSize width="120.0" height="150.0"/><celldesigner:singleLine width="4.0"/><celldesigner:paint color="FFFF99CC" scheme="Color"/></celldesigner:usualView>
<celldesigner:briefView><celldesigner:innerPosition x="2970.0" y="2552.5"/><celldesigner:boxSize width="120.0" height="150.0"/><celldesigner:singleLine width="120.0"/><celldesigner:paint color="FFFF99CC" scheme="Color"/></celldesigner:briefView>
</celldesigner:complexSpeciesAlias>
<celldesigner:complexSpeciesAlias id="csa27" species="s_id_csa27" compartmentAlias="ca8" >
<celldesigner:activity>inactive</celldesigner:activity>
<celldesigner:bounds x="6835.0" y="2950.0" w="130.0" h="130.0" />
<celldesigner:font size="30"/><celldesigner:view state="usual"/>
<celldesigner:usualView><celldesigner:innerPosition x="6835.0" y="2950.0"/><celldesigner:boxSize width="130.0" height="130.0"/><celldesigner:singleLine width="4.0"/><celldesigner:paint color="FFFF99CC" scheme="Color"/></celldesigner:usualView>
<celldesigner:briefView><celldesigner:innerPosition x="6835.0" y="2950.0"/><celldesigner:boxSize width="130.0" height="130.0"/><celldesigner:singleLine width="130.0"/><celldesigner:paint color="FFFF99CC" scheme="Color"/></celldesigner:briefView>
</celldesigner:complexSpeciesAlias>
</celldesigner:listOfComplexSpeciesAliases>
<celldesigner:listOfSpeciesAliases>
<celldesigner:speciesAlias id="sa1528" species="s_id_sa1528" compartmentAlias="ca16" >
<celldesigner:activity>inactive</celldesigner:activity>
<celldesigner:bounds x="3490.0" y="4040.0" w="100.0" h="50.0" />
<celldesigner:font size="30"/><celldesigner:view state="usual"/>
<celldesigner:usualView><celldesigner:innerPosition x="3490.0" y="4040.0"/><celldesigner:boxSize width="100.0" height="50.0"/><celldesigner:singleLine width="1.0"/><celldesigner:paint color="FFCDCDF7" scheme="Color"/></celldesigner:usualView>
<celldesigner:briefView><celldesigner:innerPosition x="3490.0" y="4040.0"/><celldesigner:boxSize width="100.0" height="50.0"/><celldesigner:singleLine width="1.0"/><celldesigner:paint color="FFCDCDF7" scheme="Color"/></celldesigner:briefView>
</celldesigner:speciesAlias>
<celldesigner:speciesAlias id="sa1016" species="s_id_sa1016" compartmentAlias="ca11" >
<celldesigner:activity>inactive</celldesigner:activity>
<celldesigner:bounds x="3970.0" y="1310.0" w="100.0" h="50.0" />
<celldesigner:font size="30"/><celldesigner:view state="usual"/>
<celldesigner:usualView><celldesigner:innerPosition x="3970.0" y="1310.0"/><celldesigner:boxSize width="100.0" height="50.0"/><celldesigner:singleLine width="1.0"/><celldesigner:paint color="FFCDCDF7" scheme="Color"/></celldesigner:usualView>
<celldesigner:briefView><celldesigner:innerPosition x="3970.0" y="1310.0"/><celldesigner:boxSize width="100.0" height="50.0"/><celldesigner:singleLine width="1.0"/><celldesigner:paint color="FFCDCDF7" scheme="Color"/></celldesigner:briefView>
</celldesigner:speciesAlias>
<celldesigner:speciesAlias id="sa266" species="s_id_sa266" compartmentAlias="ca11" >
<celldesigner:activity>inactive</celldesigner:activity>
<celldesigner:bounds x="3523.0" y="2768.75" w="100.0" h="50.0" />
<celldesigner:font size="30"/><celldesigner:view state="usual"/>
<celldesigner:usualView><celldesigner:innerPosition x="3523.0" y="2768.75"/><celldesigner:boxSize width="100.0" height="50.0"/><celldesigner:singleLine width="1.0"/><celldesigner:paint color="FFCDCDF7" scheme="Color"/></celldesigner:usualView>
<celldesigner:briefView><celldesigner:innerPosition x="3523.0" y="2768.75"/><celldesigner:boxSize width="100.0" height="50.0"/><celldesigner:singleLine width="1.0"/><celldesigner:paint color="FFCDCDF7" scheme="Color"/></celldesigner:briefView>
</celldesigner:speciesAlias>
<celldesigner:speciesAlias id="sa1373" species="s_id_sa1373" compartmentAlias="ca16" >
<celldesigner:activity>inactive</celldesigner:activity>
<celldesigner:bounds x="2850.0" y="4040.0" w="100.0" h="50.0" />
<celldesigner:font size="30"/><celldesigner:view state="usual"/>
<celldesigner:usualView><celldesigner:innerPosition x="2850.0" y="4040.0"/><celldesigner:boxSize width="100.0" height="50.0"/><celldesigner:singleLine width="1.0"/><celldesigner:paint color="FFCDCDF7" scheme="Color"/></celldesigner:usualView>
<celldesigner:briefView><celldesigner:innerPosition x="2850.0" y="4040.0"/><celldesigner:boxSize width="100.0" height="50.0"/><celldesigner:singleLine width="1.0"/><celldesigner:paint color="FFCDCDF7" scheme="Color"/></celldesigner:briefView>
</celldesigner:speciesAlias>
<celldesigner:speciesAlias id="sa1705" species="s_id_sa1705" compartmentAlias="ca16" >
<celldesigner:activity>inactive</celldesigner:activity>
<celldesigner:bounds x="3270.0" y="4040.0" w="100.0" h="50.0" />
<celldesigner:font size="30"/><celldesigner:view state="usual"/>
<celldesigner:usualView><celldesigner:innerPosition x="3270.0" y="4040.0"/><celldesigner:boxSize width="100.0" height="50.0"/><celldesigner:singleLine width="1.0"/><celldesigner:paint color="FFCDCDF7" scheme="Color"/></celldesigner:usualView>
<celldesigner:briefView><celldesigner:innerPosition x="3270.0" y="4040.0"/><celldesigner:boxSize width="100.0" height="50.0"/><celldesigner:singleLine width="1.0"/><celldesigner:paint color="FFCDCDF7" scheme="Color"/></celldesigner:briefView>
</celldesigner:speciesAlias>
<celldesigner:speciesAlias id="sa421" species="s_id_sa421" compartmentAlias="ca11" >
<celldesigner:activity>inactive</celldesigner:activity>
<celldesigner:bounds x="2565.0" y="2628.5" w="100.0" h="50.0" />
<celldesigner:font size="30"/><celldesigner:view state="usual"/>
<celldesigner:usualView><celldesigner:innerPosition x="2565.0" y="2628.5"/><celldesigner:boxSize width="100.0" height="50.0"/><celldesigner:singleLine width="1.0"/><celldesigner:paint color="FFCDCDF7" scheme="Color"/></celldesigner:usualView>
<celldesigner:briefView><celldesigner:innerPosition x="2565.0" y="2628.5"/><celldesigner:boxSize width="100.0" height="50.0"/><celldesigner:singleLine width="1.0"/><celldesigner:paint color="FFCDCDF7" scheme="Color"/></celldesigner:briefView>
</celldesigner:speciesAlias>
<celldesigner:speciesAlias id="sa1084" species="s_id_sa1084" complexSpeciesAlias="csa4" >
<celldesigner:activity>inactive</celldesigner:activity>
<celldesigner:bounds x="5070.0" y="2150.0" w="100.0" h="50.0" />
<celldesigner:font size="30"/><celldesigner:view state="usual"/>
<celldesigner:usualView><celldesigner:innerPosition x="5070.0" y="2150.0"/><celldesigner:boxSize width="100.0" height="50.0"/><celldesigner:singleLine width="1.0"/><celldesigner:paint color="FFCDCDF7" scheme="Color"/></celldesigner:usualView>
<celldesigner:briefView><celldesigner:innerPosition x="5070.0" y="2150.0"/><celldesigner:boxSize width="100.0" height="50.0"/><celldesigner:singleLine width="1.0"/><celldesigner:paint color="FFCDCDF7" scheme="Color"/></celldesigner:briefView>
</celldesigner:speciesAlias>
<celldesigner:speciesAlias id="sa784" species="s_id_sa784" compartmentAlias="ca11" >
<celldesigner:activity>inactive</celldesigner:activity>
<celldesigner:bounds x="3710.0" y="3005.0" w="100.0" h="50.0" />
<celldesigner:font size="30"/><celldesigner:view state="usual"/>
<celldesigner:usualView><celldesigner:innerPosition x="3710.0" y="3005.0"/><celldesigner:boxSize width="100.0" height="50.0"/><celldesigner:singleLine width="1.0"/><celldesigner:paint color="FFCDCDF7" scheme="Color"/></celldesigner:usualView>
<celldesigner:briefView><celldesigner:innerPosition x="3710.0" y="3005.0"/><celldesigner:boxSize width="100.0" height="50.0"/><celldesigner:singleLine width="1.0"/><celldesigner:paint color="FFCDCDF7" scheme="Color"/></celldesigner:briefView>
</celldesigner:speciesAlias>
<celldesigner:speciesAlias id="sa756" species="s_id_sa756" compartmentAlias="ca11" >
<celldesigner:activity>inactive</celldesigner:activity>
<celldesigner:bounds x="6810.0" y="1233.0" w="100.0" h="50.0" />
<celldesigner:font size="30"/><celldesigner:view state="usual"/>
<celldesigner:usualView><celldesigner:innerPosition x="6810.0" y="1233.0"/><celldesigner:boxSize width="100.0" height="50.0"/><celldesigner:singleLine width="1.0"/><celldesigner:paint color="FFCDCDF7" scheme="Color"/></celldesigner:usualView>
<celldesigner:briefView><celldesigner:innerPosition x="6810.0" y="1233.0"/><celldesigner:boxSize width="100.0" height="50.0"/><celldesigner:singleLine width="1.0"/><celldesigner:paint color="FFCDCDF7" scheme="Color"/></celldesigner:briefView>
</celldesigner:speciesAlias>
<celldesigner:speciesAlias id="sa389" species="s_id_sa389" compartmentAlias="ca11" >
<celldesigner:activity>inactive</celldesigner:activity>
<celldesigner:bounds x="3120.0" y="1235.0" w="120.0" h="50.0" />
<celldesigner:font size="30"/><celldesigner:view state="usual"/>
<celldesigner:usualView><celldesigner:innerPosition x="3120.0" y="1235.0"/><celldesigner:boxSize width="120.0" height="50.0"/><celldesigner:singleLine width="1.0"/><celldesigner:paint color="FFCDCDF7" scheme="Color"/></celldesigner:usualView>
<celldesigner:briefView><celldesigner:innerPosition x="3120.0" y="1235.0"/><celldesigner:boxSize width="120.0" height="50.0"/><celldesigner:singleLine width="1.0"/><celldesigner:paint color="FFCDCDF7" scheme="Color"/></celldesigner:briefView>
</celldesigner:speciesAlias>
<celldesigner:speciesAlias id="sa356" species="s_id_sa356" compartmentAlias="ca11" >
<celldesigner:activity>inactive</celldesigner:activity>
<celldesigner:bounds x="2618.0" y="2325.25" w="100.0" h="50.0" />
<celldesigner:font size="30"/><celldesigner:view state="usual"/>
<celldesigner:usualView><celldesigner:innerPosition x="2618.0" y="2325.25"/><celldesigner:boxSize width="100.0" height="50.0"/><celldesigner:singleLine width="1.0"/><celldesigner:paint color="FFCDCDF7" scheme="Color"/></celldesigner:usualView>
<celldesigner:briefView><celldesigner:innerPosition x="2618.0" y="2325.25"/><celldesigner:boxSize width="100.0" height="50.0"/><celldesigner:singleLine width="1.0"/><celldesigner:paint color="FFCDCDF7" scheme="Color"/></celldesigner:briefView>
</celldesigner:speciesAlias>
<celldesigner:speciesAlias id="sa910" species="s_id_sa910" compartmentAlias="ca11" >
<celldesigner:activity>inactive</celldesigner:activity>
<celldesigner:bounds x="3532.0" y="1802.25" w="100.0" h="50.0" />
<celldesigner:font size="30"/><celldesigner:view state="usual"/>
<celldesigner:usualView><celldesigner:innerPosition x="3532.0" y="1802.25"/><celldesigner:boxSize width="100.0" height="50.0"/><celldesigner:singleLine width="1.0"/><celldesigner:paint color="FFCDCDF7" scheme="Color"/></celldesigner:usualView>
<celldesigner:briefView><celldesigner:innerPosition x="3532.0" y="1802.25"/><celldesigner:boxSize width="100.0" height="50.0"/><celldesigner:singleLine width="1.0"/><celldesigner:paint color="FFCDCDF7" scheme="Color"/></celldesigner:briefView>
</celldesigner:speciesAlias>
<celldesigner:speciesAlias id="sa752" species="s_id_sa752" compartmentAlias="ca8" >
<celldesigner:activity>inactive</celldesigner:activity>
<celldesigner:bounds x="6719.5" y="2893.5" w="100.0" h="50.0" />
<celldesigner:font size="30"/><celldesigner:view state="usual"/>
<celldesigner:usualView><celldesigner:innerPosition x="6719.5" y="2893.5"/><celldesigner:boxSize width="100.0" height="50.0"/><celldesigner:singleLine width="1.0"/><celldesigner:paint color="FFCDCDF7" scheme="Color"/></celldesigner:usualView>
<celldesigner:briefView><celldesigner:innerPosition x="6719.5" y="2893.5"/><celldesigner:boxSize width="100.0" height="50.0"/><celldesigner:singleLine width="1.0"/><celldesigner:paint color="FFCDCDF7" scheme="Color"/></celldesigner:briefView>
</celldesigner:speciesAlias>
<celldesigner:speciesAlias id="sa67" species="s_id_sa67" compartmentAlias="ca11" >
<celldesigner:activity>inactive</celldesigner:activity>
<celldesigner:bounds x="2567.5" y="1293.0" w="100.0" h="50.0" />
<celldesigner:font size="30"/><celldesigner:view state="usual"/>
<celldesigner:usualView><celldesigner:innerPosition x="2567.5" y="1293.0"/><celldesigner:boxSize width="100.0" height="50.0"/><celldesigner:singleLine width="1.0"/><celldesigner:paint color="FFCDCDF7" scheme="Color"/></celldesigner:usualView>
<celldesigner:briefView><celldesigner:innerPosition x="2567.5" y="1293.0"/><celldesigner:boxSize width="100.0" height="50.0"/><celldesigner:singleLine width="1.0"/><celldesigner:paint color="FFCDCDF7" scheme="Color"/></celldesigner:briefView>
</celldesigner:speciesAlias>
<celldesigner:speciesAlias id="sa83" species="s_id_sa83" compartmentAlias="ca11" >
<celldesigner:activity>inactive</celldesigner:activity>
<celldesigner:bounds x="3367.0" y="3444.5" w="100.0" h="50.0" />
<celldesigner:font size="30"/><celldesigner:view state="usual"/>
<celldesigner:usualView><celldesigner:innerPosition x="3367.0" y="3444.5"/><celldesigner:boxSize width="100.0" height="50.0"/><celldesigner:singleLine width="1.0"/><celldesigner:paint color="FFCDCDF7" scheme="Color"/></celldesigner:usualView>
<celldesigner:briefView><celldesigner:innerPosition x="3367.0" y="3444.5"/><celldesigner:boxSize width="100.0" height="50.0"/><celldesigner:singleLine width="1.0"/><celldesigner:paint color="FFCDCDF7" scheme="Color"/></celldesigner:briefView>
</celldesigner:speciesAlias>
<celldesigner:speciesAlias id="sa1443" species="s_id_sa1443" compartmentAlias="ca11" >
<celldesigner:activity>inactive</celldesigner:activity>
<celldesigner:bounds x="5260.0" y="1728.5" w="100.0" h="50.0" />
<celldesigner:font size="30"/><celldesigner:view state="usual"/>
<celldesigner:usualView><celldesigner:innerPosition x="5260.0" y="1728.5"/><celldesigner:boxSize width="100.0" height="50.0"/><celldesigner:singleLine width="1.0"/><celldesigner:paint color="FFCDCDF7" scheme="Color"/></celldesigner:usualView>
<celldesigner:briefView><celldesigner:innerPosition x="5260.0" y="1728.5"/><celldesigner:boxSize width="100.0" height="50.0"/><celldesigner:singleLine width="1.0"/><celldesigner:paint color="FFCDCDF7" scheme="Color"/></celldesigner:briefView>
</celldesigner:speciesAlias>
<celldesigner:speciesAlias id="sa714" species="s_id_sa714" complexSpeciesAlias="csa27" >
<celldesigner:activity>inactive</celldesigner:activity>
<celldesigner:bounds x="6850.0" y="3025.0" w="100.0" h="50.0" />
<celldesigner:font size="30"/><celldesigner:view state="usual"/>
<celldesigner:usualView><celldesigner:innerPosition x="6850.0" y="3025.0"/><celldesigner:boxSize width="100.0" height="50.0"/><celldesigner:singleLine width="1.0"/><celldesigner:paint color="FFCDCDF7" scheme="Color"/></celldesigner:usualView>
<celldesigner:briefView><celldesigner:innerPosition x="6850.0" y="3025.0"/><celldesigner:boxSize width="100.0" height="50.0"/><celldesigner:singleLine width="1.0"/><celldesigner:paint color="FFCDCDF7" scheme="Color"/></celldesigner:briefView>
</celldesigner:speciesAlias>
<celldesigner:speciesAlias id="sa1439" species="s_id_sa1439" compartmentAlias="ca11" >
<celldesigner:activity>inactive</celldesigner:activity>
<celldesigner:bounds x="4550.0" y="3755.0" w="120.0" h="50.0" />
<celldesigner:font size="30"/><celldesigner:view state="usual"/>
<celldesigner:usualView><celldesigner:innerPosition x="4550.0" y="3755.0"/><celldesigner:boxSize width="120.0" height="50.0"/><celldesigner:singleLine width="1.0"/><celldesigner:paint color="FFCDCDF7" scheme="Color"/></celldesigner:usualView>
<celldesigner:briefView><celldesigner:innerPosition x="4550.0" y="3755.0"/><celldesigner:boxSize width="120.0" height="50.0"/><celldesigner:singleLine width="1.0"/><celldesigner:paint color="FFCDCDF7" scheme="Color"/></celldesigner:briefView>
</celldesigner:speciesAlias>
<celldesigner:speciesAlias id="sa82" species="s_id_sa82" compartmentAlias="ca11" >
<celldesigner:activity>inactive</celldesigner:activity>
<celldesigner:bounds x="3730.0" y="3350.0" w="100.0" h="50.0" />
<celldesigner:font size="30"/><celldesigner:view state="usual"/>
<celldesigner:usualView><celldesigner:innerPosition x="3730.0" y="3350.0"/><celldesigner:boxSize width="100.0" height="50.0"/><celldesigner:singleLine width="1.0"/><celldesigner:paint color="FFCDCDF7" scheme="Color"/></celldesigner:usualView>
<celldesigner:briefView><celldesigner:innerPosition x="3730.0" y="3350.0"/><celldesigner:boxSize width="100.0" height="50.0"/><celldesigner:singleLine width="1.0"/><celldesigner:paint color="FFCDCDF7" scheme="Color"/></celldesigner:briefView>
</celldesigner:speciesAlias>
<celldesigner:speciesAlias id="sa1015" species="s_id_sa1016" compartmentAlias="ca11" >
<celldesigner:activity>inactive</celldesigner:activity>
<celldesigner:bounds x="3710.0" y="1310.0" w="100.0" h="50.0" />
<celldesigner:font size="30"/><celldesigner:view state="usual"/>
<celldesigner:usualView><celldesigner:innerPosition x="3710.0" y="1310.0"/><celldesigner:boxSize width="100.0" height="50.0"/><celldesigner:singleLine width="1.0"/><celldesigner:paint color="FFCDCDF7" scheme="Color"/></celldesigner:usualView>
<celldesigner:briefView><celldesigner:innerPosition x="3710.0" y="1310.0"/><celldesigner:boxSize width="100.0" height="50.0"/><celldesigner:singleLine width="1.0"/><celldesigner:paint color="FFCDCDF7" scheme="Color"/></celldesigner:briefView>
</celldesigner:speciesAlias>
<celldesigner:speciesAlias id="sa811" species="s_id_sa811" complexSpeciesAlias="csa31" >
<celldesigner:activity>inactive</celldesigner:activity>
<celldesigner:bounds x="4259.0" y="1801.5" w="100.0" h="50.0" />
<celldesigner:font size="30"/><celldesigner:view state="usual"/>
<celldesigner:usualView><celldesigner:innerPosition x="4259.0" y="1801.5"/><celldesigner:boxSize width="100.0" height="50.0"/><celldesigner:singleLine width="1.0"/><celldesigner:paint color="FFCDCDF7" scheme="Color"/></celldesigner:usualView>
<celldesigner:briefView><celldesigner:innerPosition x="4259.0" y="1801.5"/><celldesigner:boxSize width="100.0" height="50.0"/><celldesigner:singleLine width="1.0"/><celldesigner:paint color="FFCDCDF7" scheme="Color"/></celldesigner:briefView>
</celldesigner:speciesAlias>
<celldesigner:speciesAlias id="sa627" species="s_id_sa627" compartmentAlias="ca11" >
<celldesigner:activity>inactive</celldesigner:activity>
<celldesigner:bounds x="3370.0" y="1805.0" w="100.0" h="50.0" />
<celldesigner:font size="30"/><celldesigner:view state="usual"/>
<celldesigner:usualView><celldesigner:innerPosition x="3370.0" y="1805.0"/><celldesigner:boxSize width="100.0" height="50.0"/><celldesigner:singleLine width="1.0"/><celldesigner:paint color="FFCDCDF7" scheme="Color"/></celldesigner:usualView>
<celldesigner:briefView><celldesigner:innerPosition x="3370.0" y="1805.0"/><celldesigner:boxSize width="100.0" height="50.0"/><celldesigner:singleLine width="1.0"/><celldesigner:paint color="FFCDCDF7" scheme="Color"/></celldesigner:briefView>
</celldesigner:speciesAlias>
<celldesigner:speciesAlias id="sa793" species="s_id_sa793" compartmentAlias="ca11" >
<celldesigner:activity>inactive</celldesigner:activity>
<celldesigner:bounds x="5660.0" y="2300.0" w="120.0" h="50.0" />
<celldesigner:font size="30"/><celldesigner:view state="usual"/>
<celldesigner:usualView><celldesigner:innerPosition x="5660.0" y="2300.0"/><celldesigner:boxSize width="120.0" height="50.0"/><celldesigner:singleLine width="1.0"/><celldesigner:paint color="FFCDCDF7" scheme="Color"/></celldesigner:usualView>
<celldesigner:briefView><celldesigner:innerPosition x="5660.0" y="2300.0"/><celldesigner:boxSize width="120.0" height="50.0"/><celldesigner:singleLine width="1.0"/><celldesigner:paint color="FFCDCDF7" scheme="Color"/></celldesigner:briefView>
</celldesigner:speciesAlias>
<celldesigner:speciesAlias id="sa824" species="s_id_sa824" compartmentAlias="ca11" >
<celldesigner:activity>inactive</celldesigner:activity>
<celldesigner:bounds x="4830.0" y="1220.0" w="100.0" h="50.0" />
<celldesigner:font size="30"/><celldesigner:view state="usual"/>
<celldesigner:usualView><celldesigner:innerPosition x="4830.0" y="1220.0"/><celldesigner:boxSize width="100.0" height="50.0"/><celldesigner:singleLine width="1.0"/><celldesigner:paint color="FFCDCDF7" scheme="Color"/></celldesigner:usualView>
<celldesigner:briefView><celldesigner:innerPosition x="4830.0" y="1220.0"/><celldesigner:boxSize width="100.0" height="50.0"/><celldesigner:singleLine width="1.0"/><celldesigner:paint color="FFCDCDF7" scheme="Color"/></celldesigner:briefView>
</celldesigner:speciesAlias>
<celldesigner:speciesAlias id="sa9" species="s_id_sa9" compartmentAlias="ca11" >
<celldesigner:activity>inactive</celldesigner:activity>
<celldesigner:bounds x="3710.0" y="1250.0" w="100.0" h="50.0" />
<celldesigner:font size="30"/><celldesigner:view state="usual"/>
<celldesigner:usualView><celldesigner:innerPosition x="3710.0" y="1250.0"/><celldesigner:boxSize width="100.0" height="50.0"/><celldesigner:singleLine width="1.0"/><celldesigner:paint color="FFCDCDF7" scheme="Color"/></celldesigner:usualView>
<celldesigner:briefView><celldesigner:innerPosition x="3710.0" y="1250.0"/><celldesigner:boxSize width="100.0" height="50.0"/><celldesigner:singleLine width="1.0"/><celldesigner:paint color="FFCDCDF7" scheme="Color"/></celldesigner:briefView>
</celldesigner:speciesAlias>
<celldesigner:speciesAlias id="sa1703" species="s_id_sa1703" compartmentAlias="ca11" >
<celldesigner:activity>inactive</celldesigner:activity>
<celldesigner:bounds x="3117.0" y="3712.0" w="100.0" h="50.0" />
<celldesigner:font size="30"/><celldesigner:view state="usual"/>
<celldesigner:usualView><celldesigner:innerPosition x="3117.0" y="3712.0"/><celldesigner:boxSize width="100.0" height="50.0"/><celldesigner:singleLine width="1.0"/><celldesigner:paint color="FFCDCDF7" scheme="Color"/></celldesigner:usualView>
<celldesigner:briefView><celldesigner:innerPosition x="3117.0" y="3712.0"/><celldesigner:boxSize width="100.0" height="50.0"/><celldesigner:singleLine width="1.0"/><celldesigner:paint color="FFCDCDF7" scheme="Color"/></celldesigner:briefView>
</celldesigner:speciesAlias>
<celldesigner:speciesAlias id="sa733" species="s_id_sa733" compartmentAlias="ca11" >
<celldesigner:activity>inactive</celldesigner:activity>
<celldesigner:bounds x="7102.5" y="1567.0" w="100.0" h="50.0" />
<celldesigner:font size="30"/><celldesigner:view state="usual"/>
<celldesigner:usualView><celldesigner:innerPosition x="7102.5" y="1567.0"/><celldesigner:boxSize width="100.0" height="50.0"/><celldesigner:singleLine width="1.0"/><celldesigner:paint color="FFCDCDF7" scheme="Color"/></celldesigner:usualView>
<celldesigner:briefView><celldesigner:innerPosition x="7102.5" y="1567.0"/><celldesigner:boxSize width="100.0" height="50.0"/><celldesigner:singleLine width="1.0"/><celldesigner:paint color="FFCDCDF7" scheme="Color"/></celldesigner:briefView>
</celldesigner:speciesAlias>
<celldesigner:speciesAlias id="sa1418" species="s_id_sa1439" compartmentAlias="ca11" >
<celldesigner:activity>inactive</celldesigner:activity>
<celldesigner:bounds x="4880.0" y="3755.0" w="120.0" h="50.0" />
<celldesigner:font size="30"/><celldesigner:view state="usual"/>
<celldesigner:usualView><celldesigner:innerPosition x="4880.0" y="3755.0"/><celldesigner:boxSize width="120.0" height="50.0"/><celldesigner:singleLine width="1.0"/><celldesigner:paint color="FFCDCDF7" scheme="Color"/></celldesigner:usualView>
<celldesigner:briefView><celldesigner:innerPosition x="4880.0" y="3755.0"/><celldesigner:boxSize width="120.0" height="50.0"/><celldesigner:singleLine width="1.0"/><celldesigner:paint color="FFCDCDF7" scheme="Color"/></celldesigner:briefView>
</celldesigner:speciesAlias>
<celldesigner:speciesAlias id="sa291" species="s_id_sa291" compartmentAlias="ca16" >
<celldesigner:activity>inactive</celldesigner:activity>
<celldesigner:bounds x="4595.0" y="4250.0" w="130.0" h="50.0" />
<celldesigner:font size="30"/><celldesigner:view state="usual"/>
<celldesigner:usualView><celldesigner:innerPosition x="4595.0" y="4250.0"/><celldesigner:boxSize width="130.0" height="50.0"/><celldesigner:singleLine width="1.0"/><celldesigner:paint color="FFFF3333" scheme="Color"/></celldesigner:usualView>
<celldesigner:briefView><celldesigner:innerPosition x="4595.0" y="4250.0"/><celldesigner:boxSize width="130.0" height="50.0"/><celldesigner:singleLine width="1.0"/><celldesigner:paint color="FFFF3333" scheme="Color"/></celldesigner:briefView>
</celldesigner:speciesAlias>
<celldesigner:speciesAlias id="sa1737" species="s_id_sa1737" compartmentAlias="ca16" >
<celldesigner:activity>inactive</celldesigner:activity>
<celldesigner:bounds x="5220.0" y="4040.0" w="280.0" h="50.0" />
<celldesigner:font size="30"/><celldesigner:view state="usual"/>
<celldesigner:usualView><celldesigner:innerPosition x="5220.0" y="4040.0"/><celldesigner:boxSize width="280.0" height="50.0"/><celldesigner:singleLine width="1.0"/><celldesigner:paint color="FFCDCDF7" scheme="Color"/></celldesigner:usualView>
<celldesigner:briefView><celldesigner:innerPosition x="5220.0" y="4040.0"/><celldesigner:boxSize width="280.0" height="50.0"/><celldesigner:singleLine width="1.0"/><celldesigner:paint color="FFCDCDF7" scheme="Color"/></celldesigner:briefView>
</celldesigner:speciesAlias>
<celldesigner:speciesAlias id="sa1172" species="s_id_sa1172" compartmentAlias="ca11" >
<celldesigner:activity>inactive</celldesigner:activity>
<celldesigner:bounds x="7090.0" y="3260.0" w="100.0" h="50.0" />
<celldesigner:font size="30"/><celldesigner:view state="usual"/>
<celldesigner:usualView><celldesigner:innerPosition x="7090.0" y="3260.0"/><celldesigner:boxSize width="100.0" height="50.0"/><celldesigner:singleLine width="1.0"/><celldesigner:paint color="FFCDCDF7" scheme="Color"/></celldesigner:usualView>
<celldesigner:briefView><celldesigner:innerPosition x="7090.0" y="3260.0"/><celldesigner:boxSize width="100.0" height="50.0"/><celldesigner:singleLine width="1.0"/><celldesigner:paint color="FFCDCDF7" scheme="Color"/></celldesigner:briefView>
</celldesigner:speciesAlias>
<celldesigner:speciesAlias id="sa1416" species="s_id_sa1416" compartmentAlias="ca11" >
<celldesigner:activity>inactive</celldesigner:activity>
<celldesigner:bounds x="4650.0" y="1565.0" w="100.0" h="50.0" />
<celldesigner:font size="30"/><celldesigner:view state="usual"/>
<celldesigner:usualView><celldesigner:innerPosition x="4650.0" y="1565.0"/><celldesigner:boxSize width="100.0" height="50.0"/><celldesigner:singleLine width="1.0"/><celldesigner:paint color="FFCDCDF7" scheme="Color"/></celldesigner:usualView>
<celldesigner:briefView><celldesigner:innerPosition x="4650.0" y="1565.0"/><celldesigner:boxSize width="100.0" height="50.0"/><celldesigner:singleLine width="1.0"/><celldesigner:paint color="FFCDCDF7" scheme="Color"/></celldesigner:briefView>
</celldesigner:speciesAlias>
<celldesigner:speciesAlias id="sa1444" species="s_id_sa1444" compartmentAlias="ca11" >
<celldesigner:activity>inactive</celldesigner:activity>
<celldesigner:bounds x="5080.0" y="1808.5" w="100.0" h="50.0" />
<celldesigner:font size="30"/><celldesigner:view state="usual"/>
<celldesigner:usualView><celldesigner:innerPosition x="5080.0" y="1808.5"/><celldesigner:boxSize width="100.0" height="50.0"/><celldesigner:singleLine width="1.0"/><celldesigner:paint color="FFCDCDF7" scheme="Color"/></celldesigner:usualView>
<celldesigner:briefView><celldesigner:innerPosition x="5080.0" y="1808.5"/><celldesigner:boxSize width="100.0" height="50.0"/><celldesigner:singleLine width="1.0"/><celldesigner:paint color="FFCDCDF7" scheme="Color"/></celldesigner:briefView>
</celldesigner:speciesAlias>
<celldesigner:speciesAlias id="sa1285" species="s_id_sa1285" compartmentAlias="ca11" >
<celldesigner:activity>inactive</celldesigner:activity>
<celldesigner:bounds x="2410.0" y="3185.0" w="140.0" h="50.0" />
<celldesigner:font size="30"/><celldesigner:view state="usual"/>
<celldesigner:usualView><celldesigner:innerPosition x="2410.0" y="3185.0"/><celldesigner:boxSize width="140.0" height="50.0"/><celldesigner:singleLine width="1.0"/><celldesigner:paint color="FFCDCDF7" scheme="Color"/></celldesigner:usualView>
<celldesigner:briefView><celldesigner:innerPosition x="2410.0" y="3185.0"/><celldesigner:boxSize width="140.0" height="50.0"/><celldesigner:singleLine width="1.0"/><celldesigner:paint color="FFCDCDF7" scheme="Color"/></celldesigner:briefView>
</celldesigner:speciesAlias>
<celldesigner:speciesAlias id="sa18" species="s_id_sa18" complexSpeciesAlias="csa5" >
<celldesigner:activity>inactive</celldesigner:activity>
<celldesigner:bounds x="5566.5" y="2198.5" w="100.0" h="50.0" />
<celldesigner:font size="30"/><celldesigner:view state="usual"/>
<celldesigner:usualView><celldesigner:innerPosition x="5566.5" y="2198.5"/><celldesigner:boxSize width="100.0" height="50.0"/><celldesigner:singleLine width="1.0"/><celldesigner:paint color="FFCDCDF7" scheme="Color"/></celldesigner:usualView>
<celldesigner:briefView><celldesigner:innerPosition x="5566.5" y="2198.5"/><celldesigner:boxSize width="100.0" height="50.0"/><celldesigner:singleLine width="1.0"/><celldesigner:paint color="FFCDCDF7" scheme="Color"/></celldesigner:briefView>
</celldesigner:speciesAlias>
<celldesigner:speciesAlias id="sa68" species="s_id_sa67" compartmentAlias="ca11" >
<celldesigner:activity>inactive</celldesigner:activity>
<celldesigner:bounds x="2787.0" y="1295.0" w="100.0" h="50.0" />
<celldesigner:font size="30"/><celldesigner:view state="usual"/>
<celldesigner:usualView><celldesigner:innerPosition x="2787.0" y="1295.0"/><celldesigner:boxSize width="100.0" height="50.0"/><celldesigner:singleLine width="1.0"/><celldesigner:paint color="FFCDCDF7" scheme="Color"/></celldesigner:usualView>
<celldesigner:briefView><celldesigner:innerPosition x="2787.0" y="1295.0"/><celldesigner:boxSize width="100.0" height="50.0"/><celldesigner:singleLine width="1.0"/><celldesigner:paint color="FFCDCDF7" scheme="Color"/></celldesigner:briefView>
</celldesigner:speciesAlias>
<celldesigner:speciesAlias id="sa1393" species="s_id_sa1393" compartmentAlias="ca16" >
<celldesigner:activity>inactive</celldesigner:activity>
<celldesigner:bounds x="6370.0" y="4220.0" w="100.0" h="50.0" />
<celldesigner:font size="30"/><celldesigner:view state="usual"/>
<celldesigner:usualView><celldesigner:innerPosition x="6370.0" y="4220.0"/><celldesigner:boxSize width="100.0" height="50.0"/><celldesigner:singleLine width="1.0"/><celldesigner:paint color="FF33CC00" scheme="Color"/></celldesigner:usualView>
<celldesigner:briefView><celldesigner:innerPosition x="6370.0" y="4220.0"/><celldesigner:boxSize width="100.0" height="50.0"/><celldesigner:singleLine width="1.0"/><celldesigner:paint color="FF33CC00" scheme="Color"/></celldesigner:briefView>
</celldesigner:speciesAlias>
<celldesigner:speciesAlias id="sa1372" species="s_id_sa1372" compartmentAlias="ca16" >
<celldesigner:activity>inactive</celldesigner:activity>
<celldesigner:bounds x="2450.0" y="4055.0" w="100.0" h="50.0" />
<celldesigner:font size="30"/><celldesigner:view state="usual"/>
<celldesigner:usualView><celldesigner:innerPosition x="2450.0" y="4055.0"/><celldesigner:boxSize width="100.0" height="50.0"/><celldesigner:singleLine width="1.0"/><celldesigner:paint color="FFCDCDF7" scheme="Color"/></celldesigner:usualView>
<celldesigner:briefView><celldesigner:innerPosition x="2450.0" y="4055.0"/><celldesigner:boxSize width="100.0" height="50.0"/><celldesigner:singleLine width="1.0"/><celldesigner:paint color="FFCDCDF7" scheme="Color"/></celldesigner:briefView>
</celldesigner:speciesAlias>
<celldesigner:speciesAlias id="sa1445" species="s_id_sa1444" compartmentAlias="ca11" >
<celldesigner:activity>inactive</celldesigner:activity>
<celldesigner:bounds x="5260.0" y="1808.5" w="100.0" h="50.0" />
<celldesigner:font size="30"/><celldesigner:view state="usual"/>
<celldesigner:usualView><celldesigner:innerPosition x="5260.0" y="1808.5"/><celldesigner:boxSize width="100.0" height="50.0"/><celldesigner:singleLine width="1.0"/><celldesigner:paint color="FFCDCDF7" scheme="Color"/></celldesigner:usualView>
<celldesigner:briefView><celldesigner:innerPosition x="5260.0" y="1808.5"/><celldesigner:boxSize width="100.0" height="50.0"/><celldesigner:singleLine width="1.0"/><celldesigner:paint color="FFCDCDF7" scheme="Color"/></celldesigner:briefView>
</celldesigner:speciesAlias>
<celldesigner:speciesAlias id="sa102" species="s_id_sa102" complexSpeciesAlias="csa15" >
<celldesigner:activity>inactive</celldesigner:activity>
<celldesigner:bounds x="4231.0" y="3427.0" w="100.0" h="50.0" />
<celldesigner:font size="30"/><celldesigner:view state="usual"/>
<celldesigner:usualView><celldesigner:innerPosition x="4231.0" y="3427.0"/><celldesigner:boxSize width="100.0" height="50.0"/><celldesigner:singleLine width="1.0"/><celldesigner:paint color="FFCDCDF7" scheme="Color"/></celldesigner:usualView>
<celldesigner:briefView><celldesigner:innerPosition x="4231.0" y="3427.0"/><celldesigner:boxSize width="100.0" height="50.0"/><celldesigner:singleLine width="1.0"/><celldesigner:paint color="FFCDCDF7" scheme="Color"/></celldesigner:briefView>
</celldesigner:speciesAlias>
<celldesigner:speciesAlias id="sa1419" species="s_id_sa1419" compartmentAlias="ca16" >
<celldesigner:activity>inactive</celldesigner:activity>
<celldesigner:bounds x="4600.0" y="4025.0" w="120.0" h="50.0" />
<celldesigner:font size="30"/><celldesigner:view state="usual"/>
<celldesigner:usualView><celldesigner:innerPosition x="4600.0" y="4025.0"/><celldesigner:boxSize width="120.0" height="50.0"/><celldesigner:singleLine width="1.0"/><celldesigner:paint color="FFCDCDF7" scheme="Color"/></celldesigner:usualView>
<celldesigner:briefView><celldesigner:innerPosition x="4600.0" y="4025.0"/><celldesigner:boxSize width="120.0" height="50.0"/><celldesigner:singleLine width="1.0"/><celldesigner:paint color="FFCDCDF7" scheme="Color"/></celldesigner:briefView>
</celldesigner:speciesAlias>
<celldesigner:speciesAlias id="sa1560" species="s_id_sa1560" compartmentAlias="ca16" >
<celldesigner:activity>inactive</celldesigner:activity>
<celldesigner:bounds x="3530.0" y="4250.0" w="100.0" h="50.0" />
<celldesigner:font size="30"/><celldesigner:view state="usual"/>
<celldesigner:usualView><celldesigner:innerPosition x="3530.0" y="4250.0"/><celldesigner:boxSize width="100.0" height="50.0"/><celldesigner:singleLine width="1.0"/><celldesigner:paint color="FF489561" scheme="Color"/></celldesigner:usualView>
<celldesigner:briefView><celldesigner:innerPosition x="3530.0" y="4250.0"/><celldesigner:boxSize width="100.0" height="50.0"/><celldesigner:singleLine width="1.0"/><celldesigner:paint color="FF489561" scheme="Color"/></celldesigner:briefView>
</celldesigner:speciesAlias>
<celldesigner:speciesAlias id="sa1402" species="s_id_sa1402" compartmentAlias="ca11" >
<celldesigner:activity>inactive</celldesigner:activity>
<celldesigner:bounds x="4450.0" y="1220.0" w="100.0" h="50.0" />
<celldesigner:font size="30"/><celldesigner:view state="usual"/>
<celldesigner:usualView><celldesigner:innerPosition x="4450.0" y="1220.0"/><celldesigner:boxSize width="100.0" height="50.0"/><celldesigner:singleLine width="1.0"/><celldesigner:paint color="FFCDCDF7" scheme="Color"/></celldesigner:usualView>
<celldesigner:briefView><celldesigner:innerPosition x="4450.0" y="1220.0"/><celldesigner:boxSize width="100.0" height="50.0"/><celldesigner:singleLine width="1.0"/><celldesigner:paint color="FFCDCDF7" scheme="Color"/></celldesigner:briefView>
</celldesigner:speciesAlias>
<celldesigner:speciesAlias id="sa717" species="s_id_sa717" compartmentAlias="ca11" >
<celldesigner:activity>inactive</celldesigner:activity>
<celldesigner:bounds x="2518.5" y="2929.75" w="100.0" h="50.0" />
<celldesigner:font size="30"/><celldesigner:view state="usual"/>
<celldesigner:usualView><celldesigner:innerPosition x="2518.5" y="2929.75"/><celldesigner:boxSize width="100.0" height="50.0"/><celldesigner:singleLine width="1.0"/><celldesigner:paint color="FFCDCDF7" scheme="Color"/></celldesigner:usualView>
<celldesigner:briefView><celldesigner:innerPosition x="2518.5" y="2929.75"/><celldesigner:boxSize width="100.0" height="50.0"/><celldesigner:singleLine width="1.0"/><celldesigner:paint color="FFCDCDF7" scheme="Color"/></celldesigner:briefView>
</celldesigner:speciesAlias>
<celldesigner:speciesAlias id="sa1227" species="s_id_sa1227" compartmentAlias="ca11" >
<celldesigner:activity>inactive</celldesigner:activity>
<celldesigner:bounds x="3610.0" y="3590.0" w="100.0" h="50.0" />
<celldesigner:font size="30"/><celldesigner:view state="usual"/>
<celldesigner:usualView><celldesigner:innerPosition x="3610.0" y="3590.0"/><celldesigner:boxSize width="100.0" height="50.0"/><celldesigner:singleLine width="1.0"/><celldesigner:paint color="FFCDCDF7" scheme="Color"/></celldesigner:usualView>
<celldesigner:briefView><celldesigner:innerPosition x="3610.0" y="3590.0"/><celldesigner:boxSize width="100.0" height="50.0"/><celldesigner:singleLine width="1.0"/><celldesigner:paint color="FFCDCDF7" scheme="Color"/></celldesigner:briefView>
</celldesigner:speciesAlias>
<celldesigner:speciesAlias id="sa1039" species="s_id_sa1039" complexSpeciesAlias="csa57" >
<celldesigner:activity>inactive</celldesigner:activity>
<celldesigner:bounds x="6370.0" y="2765.0" w="100.0" h="50.0" />
<celldesigner:font size="30"/><celldesigner:view state="usual"/>
<celldesigner:usualView><celldesigner:innerPosition x="6370.0" y="2765.0"/><celldesigner:boxSize width="100.0" height="50.0"/><celldesigner:singleLine width="1.0"/><celldesigner:paint color="FFCDCDF7" scheme="Color"/></celldesigner:usualView>
<celldesigner:briefView><celldesigner:innerPosition x="6370.0" y="2765.0"/><celldesigner:boxSize width="100.0" height="50.0"/><celldesigner:singleLine width="1.0"/><celldesigner:paint color="FFCDCDF7" scheme="Color"/></celldesigner:briefView>
</celldesigner:speciesAlias>
<celldesigner:speciesAlias id="sa1437" species="s_id_sa1437" compartmentAlias="ca11" >
<celldesigner:activity>inactive</celldesigner:activity>
<celldesigner:bounds x="5550.0" y="3815.0" w="100.0" h="50.0" />
<celldesigner:font size="30"/><celldesigner:view state="usual"/>
<celldesigner:usualView><celldesigner:innerPosition x="5550.0" y="3815.0"/><celldesigner:boxSize width="100.0" height="50.0"/><celldesigner:singleLine width="1.0"/><celldesigner:paint color="FFCDCDF7" scheme="Color"/></celldesigner:usualView>
<celldesigner:briefView><celldesigner:innerPosition x="5550.0" y="3815.0"/><celldesigner:boxSize width="100.0" height="50.0"/><celldesigner:singleLine width="1.0"/><celldesigner:paint color="FFCDCDF7" scheme="Color"/></celldesigner:briefView>
</celldesigner:speciesAlias>
<celldesigner:speciesAlias id="sa271" species="s_id_sa271" compartmentAlias="ca11" >
<celldesigner:activity>inactive</celldesigner:activity>
<celldesigner:bounds x="2804.5" y="2175.0" w="100.0" h="50.0" />
<celldesigner:font size="30"/><celldesigner:view state="usual"/>
<celldesigner:usualView><celldesigner:innerPosition x="2804.5" y="2175.0"/><celldesigner:boxSize width="100.0" height="50.0"/><celldesigner:singleLine width="1.0"/><celldesigner:paint color="FFCDCDF7" scheme="Color"/></celldesigner:usualView>
<celldesigner:briefView><celldesigner:innerPosition x="2804.5" y="2175.0"/><celldesigner:boxSize width="100.0" height="50.0"/><celldesigner:singleLine width="1.0"/><celldesigner:paint color="FFCDCDF7" scheme="Color"/></celldesigner:briefView>
</celldesigner:speciesAlias>
<celldesigner:speciesAlias id="sa441" species="s_id_sa441" complexSpeciesAlias="csa5" >
<celldesigner:activity>inactive</celldesigner:activity>
<celldesigner:bounds x="5562.0" y="2105.5" w="100.0" h="50.0" />
<celldesigner:font size="30"/><celldesigner:view state="usual"/>
<celldesigner:usualView><celldesigner:innerPosition x="5562.0" y="2105.5"/><celldesigner:boxSize width="100.0" height="50.0"/><celldesigner:singleLine width="1.0"/><celldesigner:paint color="FFCDCDF7" scheme="Color"/></celldesigner:usualView>
<celldesigner:briefView><celldesigner:innerPosition x="5562.0" y="2105.5"/><celldesigner:boxSize width="100.0" height="50.0"/><celldesigner:singleLine width="1.0"/><celldesigner:paint color="FFCDCDF7" scheme="Color"/></celldesigner:briefView>
</celldesigner:speciesAlias>
<celldesigner:speciesAlias id="sa896" species="s_id_sa896" compartmentAlias="ca11" >
<celldesigner:activity>inactive</celldesigner:activity>
<celldesigner:bounds x="7086.0" y="1665.25" w="100.0" h="50.0" />
<celldesigner:font size="30"/><celldesigner:view state="usual"/>
<celldesigner:usualView><celldesigner:innerPosition x="7086.0" y="1665.25"/><celldesigner:boxSize width="100.0" height="50.0"/><celldesigner:singleLine width="1.0"/><celldesigner:paint color="FFCDCDF7" scheme="Color"/></celldesigner:usualView>
<celldesigner:briefView><celldesigner:innerPosition x="7086.0" y="1665.25"/><celldesigner:boxSize width="100.0" height="50.0"/><celldesigner:singleLine width="1.0"/><celldesigner:paint color="FFCDCDF7" scheme="Color"/></celldesigner:briefView>
</celldesigner:speciesAlias>
<celldesigner:speciesAlias id="sa1669" species="s_id_sa1669" compartmentAlias="ca11" >
<celldesigner:activity>inactive</celldesigner:activity>
<celldesigner:bounds x="3917.5" y="2528.25" w="190.0" h="50.0" />
<celldesigner:font size="30"/><celldesigner:view state="usual"/>
<celldesigner:usualView><celldesigner:innerPosition x="3917.5" y="2528.25"/><celldesigner:boxSize width="190.0" height="50.0"/><celldesigner:singleLine width="1.0"/><celldesigner:paint color="FFCDCDF7" scheme="Color"/></celldesigner:usualView>
<celldesigner:briefView><celldesigner:innerPosition x="3917.5" y="2528.25"/><celldesigner:boxSize width="190.0" height="50.0"/><celldesigner:singleLine width="1.0"/><celldesigner:paint color="FFCDCDF7" scheme="Color"/></celldesigner:briefView>
</celldesigner:speciesAlias>
<celldesigner:speciesAlias id="sa290" species="s_id_sa290" compartmentAlias="ca16" >
<celldesigner:activity>inactive</celldesigner:activity>
<celldesigner:bounds x="4310.0" y="4250.0" w="100.0" h="50.0" />
<celldesigner:font size="30"/><celldesigner:view state="usual"/>
<celldesigner:usualView><celldesigner:innerPosition x="4310.0" y="4250.0"/><celldesigner:boxSize width="100.0" height="50.0"/><celldesigner:singleLine width="1.0"/><celldesigner:paint color="FF33CC00" scheme="Color"/></celldesigner:usualView>
<celldesigner:briefView><celldesigner:innerPosition x="4310.0" y="4250.0"/><celldesigner:boxSize width="100.0" height="50.0"/><celldesigner:singleLine width="1.0"/><celldesigner:paint color="FF33CC00" scheme="Color"/></celldesigner:briefView>
</celldesigner:speciesAlias>
<celldesigner:speciesAlias id="sa1446" species="s_id_sa1446" compartmentAlias="ca11" >
<celldesigner:activity>inactive</celldesigner:activity>
<celldesigner:bounds x="4490.0" y="1865.0" w="100.0" h="50.0" />
<celldesigner:font size="30"/><celldesigner:view state="usual"/>
<celldesigner:usualView><celldesigner:innerPosition x="4490.0" y="1865.0"/><celldesigner:boxSize width="100.0" height="50.0"/><celldesigner:singleLine width="1.0"/><celldesigner:paint color="FFCDCDF7" scheme="Color"/></celldesigner:usualView>
<celldesigner:briefView><celldesigner:innerPosition x="4490.0" y="1865.0"/><celldesigner:boxSize width="100.0" height="50.0"/><celldesigner:singleLine width="1.0"/><celldesigner:paint color="FFCDCDF7" scheme="Color"/></celldesigner:briefView>
</celldesigner:speciesAlias>
<celldesigner:speciesAlias id="sa1080" species="s_id_sa1080" compartmentAlias="ca11" >
<celldesigner:activity>inactive</celldesigner:activity>
<celldesigner:bounds x="6474.0" y="3525.0" w="100.0" h="50.0" />
<celldesigner:font size="30"/><celldesigner:view state="usual"/>
<celldesigner:usualView><celldesigner:innerPosition x="6474.0" y="3525.0"/><celldesigner:boxSize width="100.0" height="50.0"/><celldesigner:singleLine width="1.0"/><celldesigner:paint color="FFCDCDF7" scheme="Color"/></celldesigner:usualView>
<celldesigner:briefView><celldesigner:innerPosition x="6474.0" y="3525.0"/><celldesigner:boxSize width="100.0" height="50.0"/><celldesigner:singleLine width="1.0"/><celldesigner:paint color="FFCDCDF7" scheme="Color"/></celldesigner:briefView>
</celldesigner:speciesAlias>
<celldesigner:speciesAlias id="sa265" species="s_id_sa265" compartmentAlias="ca11" >
<celldesigner:activity>inactive</celldesigner:activity>
<celldesigner:bounds x="3562.5" y="2585.75" w="100.0" h="50.0" />
<celldesigner:font size="30"/><celldesigner:view state="usual"/>
<celldesigner:usualView><celldesigner:innerPosition x="3562.5" y="2585.75"/><celldesigner:boxSize width="100.0" height="50.0"/><celldesigner:singleLine width="1.0"/><celldesigner:paint color="FFCDCDF7" scheme="Color"/></celldesigner:usualView>
<celldesigner:briefView><celldesigner:innerPosition x="3562.5" y="2585.75"/><celldesigner:boxSize width="100.0" height="50.0"/><celldesigner:singleLine width="1.0"/><celldesigner:paint color="FFCDCDF7" scheme="Color"/></celldesigner:briefView>
</celldesigner:speciesAlias>
<celldesigner:speciesAlias id="sa838" species="s_id_sa838" compartmentAlias="ca11" >
<celldesigner:activity>inactive</celldesigner:activity>
<celldesigner:bounds x="3390.0" y="3725.0" w="100.0" h="50.0" />
<celldesigner:font size="30"/><celldesigner:view state="usual"/>
<celldesigner:usualView><celldesigner:innerPosition x="3390.0" y="3725.0"/><celldesigner:boxSize width="100.0" height="50.0"/><celldesigner:singleLine width="1.0"/><celldesigner:paint color="FFCDCDF7" scheme="Color"/></celldesigner:usualView>
<celldesigner:briefView><celldesigner:innerPosition x="3390.0" y="3725.0"/><celldesigner:boxSize width="100.0" height="50.0"/><celldesigner:singleLine width="1.0"/><celldesigner:paint color="FFCDCDF7" scheme="Color"/></celldesigner:briefView>
</celldesigner:speciesAlias>
<celldesigner:speciesAlias id="sa369" species="s_id_sa369" compartmentAlias="ca11" >
<celldesigner:activity>inactive</celldesigner:activity>
<celldesigner:bounds x="2592.0" y="1867.5" w="100.0" h="50.0" />
<celldesigner:font size="30"/><celldesigner:view state="usual"/>
<celldesigner:usualView><celldesigner:innerPosition x="2592.0" y="1867.5"/><celldesigner:boxSize width="100.0" height="50.0"/><celldesigner:singleLine width="1.0"/><celldesigner:paint color="FFCDCDF7" scheme="Color"/></celldesigner:usualView>
<celldesigner:briefView><celldesigner:innerPosition x="2592.0" y="1867.5"/><celldesigner:boxSize width="100.0" height="50.0"/><celldesigner:singleLine width="1.0"/><celldesigner:paint color="FFCDCDF7" scheme="Color"/></celldesigner:briefView>
</celldesigner:speciesAlias>
<celldesigner:speciesAlias id="sa758" species="s_id_sa758" compartmentAlias="ca11" >
<celldesigner:activity>inactive</celldesigner:activity>
<celldesigner:bounds x="5581.0" y="3539.0" w="100.0" h="50.0" />
<celldesigner:font size="30"/><celldesigner:view state="usual"/>
<celldesigner:usualView><celldesigner:innerPosition x="5581.0" y="3539.0"/><celldesigner:boxSize width="100.0" height="50.0"/><celldesigner:singleLine width="1.0"/><celldesigner:paint color="FFCDCDF7" scheme="Color"/></celldesigner:usualView>
<celldesigner:briefView><celldesigner:innerPosition x="5581.0" y="3539.0"/><celldesigner:boxSize width="100.0" height="50.0"/><celldesigner:singleLine width="1.0"/><celldesigner:paint color="FFCDCDF7" scheme="Color"/></celldesigner:briefView>
</celldesigner:speciesAlias>
<celldesigner:speciesAlias id="sa1666" species="s_id_sa1666" compartmentAlias="ca11" >
<celldesigner:activity>inactive</celldesigner:activity>
<celldesigner:bounds x="3970.0" y="2000.0" w="100.0" h="50.0" />
<celldesigner:font size="30"/><celldesigner:view state="usual"/>
<celldesigner:usualView><celldesigner:innerPosition x="3970.0" y="2000.0"/><celldesigner:boxSize width="100.0" height="50.0"/><celldesigner:singleLine width="1.0"/><celldesigner:paint color="FFCDCDF7" scheme="Color"/></celldesigner:usualView>
<celldesigner:briefView><celldesigner:innerPosition x="3970.0" y="2000.0"/><celldesigner:boxSize width="100.0" height="50.0"/><celldesigner:singleLine width="1.0"/><celldesigner:paint color="FFCDCDF7" scheme="Color"/></celldesigner:briefView>
</celldesigner:speciesAlias>
<celldesigner:speciesAlias id="sa914" species="s_id_sa914" compartmentAlias="ca11" >
<celldesigner:activity>inactive</celldesigner:activity>
<celldesigner:bounds x="4255.0" y="1452.0" w="50.0" h="50.0" />
<celldesigner:font size="30"/><celldesigner:view state="usual"/>
<celldesigner:usualView><celldesigner:innerPosition x="4255.0" y="1452.0"/><celldesigner:boxSize width="50.0" height="50.0"/><celldesigner:singleLine width="1.0"/><celldesigner:paint color="FFCCFFCC" scheme="Color"/></celldesigner:usualView>
<celldesigner:briefView><celldesigner:innerPosition x="4255.0" y="1452.0"/><celldesigner:boxSize width="50.0" height="50.0"/><celldesigner:singleLine width="1.0"/><celldesigner:paint color="FFCCFFCC" scheme="Color"/></celldesigner:briefView>
</celldesigner:speciesAlias>
<celldesigner:speciesAlias id="sa96" species="s_id_sa96" compartmentAlias="ca11" >
<celldesigner:activity>inactive</celldesigner:activity>
<celldesigner:bounds x="5050.0" y="1325.0" w="100.0" h="50.0" />
<celldesigner:font size="30"/><celldesigner:view state="usual"/>
<celldesigner:usualView><celldesigner:innerPosition x="5050.0" y="1325.0"/><celldesigner:boxSize width="100.0" height="50.0"/><celldesigner:singleLine width="1.0"/><celldesigner:paint color="FFCDCDF7" scheme="Color"/></celldesigner:usualView>
<celldesigner:briefView><celldesigner:innerPosition x="5050.0" y="1325.0"/><celldesigner:boxSize width="100.0" height="50.0"/><celldesigner:singleLine width="1.0"/><celldesigner:paint color="FFCDCDF7" scheme="Color"/></celldesigner:briefView>
</celldesigner:speciesAlias>
<celldesigner:speciesAlias id="sa74" species="s_id_sa74" complexSpeciesAlias="csa10" >
<celldesigner:activity>inactive</celldesigner:activity>
<celldesigner:bounds x="5670.0" y="1385.0" w="100.0" h="50.0" />
<celldesigner:font size="30"/><celldesigner:view state="usual"/>
<celldesigner:usualView><celldesigner:innerPosition x="5670.0" y="1385.0"/><celldesigner:boxSize width="100.0" height="50.0"/><celldesigner:singleLine width="1.0"/><celldesigner:paint color="FFCDCDF7" scheme="Color"/></celldesigner:usualView>
<celldesigner:briefView><celldesigner:innerPosition x="5670.0" y="1385.0"/><celldesigner:boxSize width="100.0" height="50.0"/><celldesigner:singleLine width="1.0"/><celldesigner:paint color="FFCDCDF7" scheme="Color"/></celldesigner:briefView>
</celldesigner:speciesAlias>
<celldesigner:speciesAlias id="sa1451" species="s_id_sa1451" compartmentAlias="ca11" >
<celldesigner:activity>inactive</celldesigner:activity>
<celldesigner:bounds x="6250.0" y="1325.0" w="100.0" h="50.0" />
<celldesigner:font size="30"/><celldesigner:view state="usual"/>
<celldesigner:usualView><celldesigner:innerPosition x="6250.0" y="1325.0"/><celldesigner:boxSize width="100.0" height="50.0"/><celldesigner:singleLine width="1.0"/><celldesigner:paint color="FFCDCDF7" scheme="Color"/></celldesigner:usualView>
<celldesigner:briefView><celldesigner:innerPosition x="6250.0" y="1325.0"/><celldesigner:boxSize width="100.0" height="50.0"/><celldesigner:singleLine width="1.0"/><celldesigner:paint color="FFCDCDF7" scheme="Color"/></celldesigner:briefView>
</celldesigner:speciesAlias>
<celldesigner:speciesAlias id="sa1041" species="s_id_sa1041" complexSpeciesAlias="csa57" >
<celldesigner:activity>inactive</celldesigner:activity>
<celldesigner:bounds x="6450.0" y="2765.0" w="100.0" h="50.0" />
<celldesigner:font size="30"/><celldesigner:view state="usual"/>
<celldesigner:usualView><celldesigner:innerPosition x="6450.0" y="2765.0"/><celldesigner:boxSize width="100.0" height="50.0"/><celldesigner:singleLine width="1.0"/><celldesigner:paint color="FFCDCDF7" scheme="Color"/></celldesigner:usualView>
<celldesigner:briefView><celldesigner:innerPosition x="6450.0" y="2765.0"/><celldesigner:boxSize width="100.0" height="50.0"/><celldesigner:singleLine width="1.0"/><celldesigner:paint color="FFCDCDF7" scheme="Color"/></celldesigner:briefView>
</celldesigner:speciesAlias>
<celldesigner:speciesAlias id="sa1046" species="s_id_sa1046" compartmentAlias="ca11" >
<celldesigner:activity>inactive</celldesigner:activity>
<celldesigner:bounds x="6275.0" y="3470.0" w="50.0" h="50.0" />
<celldesigner:font size="30"/><celldesigner:view state="usual"/>
<celldesigner:usualView><celldesigner:innerPosition x="6275.0" y="3470.0"/><celldesigner:boxSize width="50.0" height="50.0"/><celldesigner:singleLine width="1.0"/><celldesigner:paint color="FFCCFFCC" scheme="Color"/></celldesigner:usualView>
<celldesigner:briefView><celldesigner:innerPosition x="6275.0" y="3470.0"/><celldesigner:boxSize width="50.0" height="50.0"/><celldesigner:singleLine width="1.0"/><celldesigner:paint color="FFCCFFCC" scheme="Color"/></celldesigner:briefView>
</celldesigner:speciesAlias>
<celldesigner:speciesAlias id="sa272" species="s_id_sa272" compartmentAlias="ca11" >
<celldesigner:activity>inactive</celldesigner:activity>
<celldesigner:bounds x="3327.0" y="2177.0" w="100.0" h="50.0" />
<celldesigner:font size="30"/><celldesigner:view state="usual"/>
<celldesigner:usualView><celldesigner:innerPosition x="3327.0" y="2177.0"/><celldesigner:boxSize width="100.0" height="50.0"/><celldesigner:singleLine width="1.0"/><celldesigner:paint color="FFCDCDF7" scheme="Color"/></celldesigner:usualView>
<celldesigner:briefView><celldesigner:innerPosition x="3327.0" y="2177.0"/><celldesigner:boxSize width="100.0" height="50.0"/><celldesigner:singleLine width="1.0"/><celldesigner:paint color="FFCDCDF7" scheme="Color"/></celldesigner:briefView>
</celldesigner:speciesAlias>
<celldesigner:speciesAlias id="sa1728" species="s_id_sa1728" compartmentAlias="ca16" >
<celldesigner:activity>inactive</celldesigner:activity>
<celldesigner:bounds x="3930.0" y="4025.0" w="120.0" h="50.0" />
<celldesigner:font size="30"/><celldesigner:view state="usual"/>
<celldesigner:usualView><celldesigner:innerPosition x="3930.0" y="4025.0"/><celldesigner:boxSize width="120.0" height="50.0"/><celldesigner:singleLine width="1.0"/><celldesigner:paint color="FFCDCDF7" scheme="Color"/></celldesigner:usualView>
<celldesigner:briefView><celldesigner:innerPosition x="3930.0" y="4025.0"/><celldesigner:boxSize width="120.0" height="50.0"/><celldesigner:singleLine width="1.0"/><celldesigner:paint color="FFCDCDF7" scheme="Color"/></celldesigner:briefView>
</celldesigner:speciesAlias>
<celldesigner:speciesAlias id="sa1109" species="s_id_sa1109" compartmentAlias="ca11" >
<celldesigner:activity>inactive</celldesigner:activity>
<celldesigner:bounds x="4310.0" y="2090.0" w="100.0" h="50.0" />
<celldesigner:font size="30"/><celldesigner:view state="usual"/>
<celldesigner:usualView><celldesigner:innerPosition x="4310.0" y="2090.0"/><celldesigner:boxSize width="100.0" height="50.0"/><celldesigner:singleLine width="1.0"/><celldesigner:paint color="FFCDCDF7" scheme="Color"/></celldesigner:usualView>
<celldesigner:briefView><celldesigner:innerPosition x="4310.0" y="2090.0"/><celldesigner:boxSize width="100.0" height="50.0"/><celldesigner:singleLine width="1.0"/><celldesigner:paint color="FFCDCDF7" scheme="Color"/></celldesigner:briefView>
</celldesigner:speciesAlias>
<celldesigner:speciesAlias id="sa1493" species="s_id_sa1493" complexSpeciesAlias="csa85" >
<celldesigner:activity>inactive</celldesigner:activity>
<celldesigner:bounds x="6403.5" y="1838.5" w="100.0" h="50.0" />
<celldesigner:font size="30"/><celldesigner:view state="usual"/>
<celldesigner:usualView><celldesigner:innerPosition x="6403.5" y="1838.5"/><celldesigner:boxSize width="100.0" height="50.0"/><celldesigner:singleLine width="1.0"/><celldesigner:paint color="FFCDCDF7" scheme="Color"/></celldesigner:usualView>
<celldesigner:briefView><celldesigner:innerPosition x="6403.5" y="1838.5"/><celldesigner:boxSize width="100.0" height="50.0"/><celldesigner:singleLine width="1.0"/><celldesigner:paint color="FFCDCDF7" scheme="Color"/></celldesigner:briefView>
</celldesigner:speciesAlias>
<celldesigner:speciesAlias id="sa1504" species="s_id_sa1504" compartmentAlias="ca11" >
<celldesigner:activity>inactive</celldesigner:activity>
<celldesigner:bounds x="2560.0" y="1229.5" w="100.0" h="50.0" />
<celldesigner:font size="30"/><celldesigner:view state="usual"/>
<celldesigner:usualView><celldesigner:innerPosition x="2560.0" y="1229.5"/><celldesigner:boxSize width="100.0" height="50.0"/><celldesigner:singleLine width="1.0"/><celldesigner:paint color="FFCDCDF7" scheme="Color"/></celldesigner:usualView>
<celldesigner:briefView><celldesigner:innerPosition x="2560.0" y="1229.5"/><celldesigner:boxSize width="100.0" height="50.0"/><celldesigner:singleLine width="1.0"/><celldesigner:paint color="FFCDCDF7" scheme="Color"/></celldesigner:briefView>
</celldesigner:speciesAlias>
<celldesigner:speciesAlias id="sa1176" species="s_id_sa1176" compartmentAlias="ca16" >
<celldesigner:activity>inactive</celldesigner:activity>
<celldesigner:bounds x="6910.0" y="4085.0" w="100.0" h="50.0" />
<celldesigner:font size="30"/><celldesigner:view state="usual"/>
<celldesigner:usualView><celldesigner:innerPosition x="6910.0" y="4085.0"/><celldesigner:boxSize width="100.0" height="50.0"/><celldesigner:singleLine width="1.0"/><celldesigner:paint color="FF33CC00" scheme="Color"/></celldesigner:usualView>
<celldesigner:briefView><celldesigner:innerPosition x="6910.0" y="4085.0"/><celldesigner:boxSize width="100.0" height="50.0"/><celldesigner:singleLine width="1.0"/><celldesigner:paint color="FF33CC00" scheme="Color"/></celldesigner:briefView>
</celldesigner:speciesAlias>
<celldesigner:speciesAlias id="sa81" species="s_id_sa81" compartmentAlias="ca11" >
<celldesigner:activity>inactive</celldesigner:activity>
<celldesigner:bounds x="3400.0" y="3347.0" w="100.0" h="50.0" />
<celldesigner:font size="30"/><celldesigner:view state="usual"/>
<celldesigner:usualView><celldesigner:innerPosition x="3400.0" y="3347.0"/><celldesigner:boxSize width="100.0" height="50.0"/><celldesigner:singleLine width="1.0"/><celldesigner:paint color="FFCDCDF7" scheme="Color"/></celldesigner:usualView>
<celldesigner:briefView><celldesigner:innerPosition x="3400.0" y="3347.0"/><celldesigner:boxSize width="100.0" height="50.0"/><celldesigner:singleLine width="1.0"/><celldesigner:paint color="FFCDCDF7" scheme="Color"/></celldesigner:briefView>
</celldesigner:speciesAlias>
<celldesigner:speciesAlias id="sa275" species="s_id_sa275" compartmentAlias="ca11" >
<celldesigner:activity>inactive</celldesigner:activity>
<celldesigner:bounds x="5390.0" y="1760.0" w="100.0" h="50.0" />
<celldesigner:font size="30"/><celldesigner:view state="usual"/>
<celldesigner:usualView><celldesigner:innerPosition x="5390.0" y="1760.0"/><celldesigner:boxSize width="100.0" height="50.0"/><celldesigner:singleLine width="1.0"/><celldesigner:paint color="FFCDCDF7" scheme="Color"/></celldesigner:usualView>
<celldesigner:briefView><celldesigner:innerPosition x="5390.0" y="1760.0"/><celldesigner:boxSize width="100.0" height="50.0"/><celldesigner:singleLine width="1.0"/><celldesigner:paint color="FFCDCDF7" scheme="Color"/></celldesigner:briefView>
</celldesigner:speciesAlias>
<celldesigner:speciesAlias id="sa1716" species="s_id_sa1716" compartmentAlias="ca11" >
<celldesigner:activity>inactive</celldesigner:activity>
<celldesigner:bounds x="4006.5" y="3044.75" w="100.0" h="50.0" />
<celldesigner:font size="30"/><celldesigner:view state="usual"/>
<celldesigner:usualView><celldesigner:innerPosition x="4006.5" y="3044.75"/><celldesigner:boxSize width="100.0" height="50.0"/><celldesigner:singleLine width="1.0"/><celldesigner:paint color="FFCDCDF7" scheme="Color"/></celldesigner:usualView>
<celldesigner:briefView><celldesigner:innerPosition x="4006.5" y="3044.75"/><celldesigner:boxSize width="100.0" height="50.0"/><celldesigner:singleLine width="1.0"/><celldesigner:paint color="FFCDCDF7" scheme="Color"/></celldesigner:briefView>
</celldesigner:speciesAlias>
<celldesigner:speciesAlias id="sa884" species="s_id_sa884" complexSpeciesAlias="csa27" >
<celldesigner:activity>inactive</celldesigner:activity>
<celldesigner:bounds x="6850.0" y="2951.0" w="100.0" h="50.0" />
<celldesigner:font size="30"/><celldesigner:view state="usual"/>
<celldesigner:usualView><celldesigner:innerPosition x="6850.0" y="2951.0"/><celldesigner:boxSize width="100.0" height="50.0"/><celldesigner:singleLine width="1.0"/><celldesigner:paint color="FFCDCDF7" scheme="Color"/></celldesigner:usualView>
<celldesigner:briefView><celldesigner:innerPosition x="6850.0" y="2951.0"/><celldesigner:boxSize width="100.0" height="50.0"/><celldesigner:singleLine width="1.0"/><celldesigner:paint color="FFCDCDF7" scheme="Color"/></celldesigner:briefView>
</celldesigner:speciesAlias>
<celldesigner:speciesAlias id="sa1526" species="s_id_sa1526" complexSpeciesAlias="csa93" >
<celldesigner:activity>inactive</celldesigner:activity>
<celldesigner:bounds x="5970.0" y="1820.0" w="100.0" h="50.0" />
<celldesigner:font size="30"/><celldesigner:view state="usual"/>
<celldesigner:usualView><celldesigner:innerPosition x="5970.0" y="1820.0"/><celldesigner:boxSize width="100.0" height="50.0"/><celldesigner:singleLine width="1.0"/><celldesigner:paint color="FFCDCDF7" scheme="Color"/></celldesigner:usualView>
<celldesigner:briefView><celldesigner:innerPosition x="5970.0" y="1820.0"/><celldesigner:boxSize width="100.0" height="50.0"/><celldesigner:singleLine width="1.0"/><celldesigner:paint color="FFCDCDF7" scheme="Color"/></celldesigner:briefView>
</celldesigner:speciesAlias>
<celldesigner:speciesAlias id="sa1494" species="s_id_sa1494" complexSpeciesAlias="csa85" >
<celldesigner:activity>inactive</celldesigner:activity>
<celldesigner:bounds x="6404.5" y="1875.5" w="100.0" h="50.0" />
<celldesigner:font size="30"/><celldesigner:view state="usual"/>
<celldesigner:usualView><celldesigner:innerPosition x="6404.5" y="1875.5"/><celldesigner:boxSize width="100.0" height="50.0"/><celldesigner:singleLine width="1.0"/><celldesigner:paint color="FFCDCDF7" scheme="Color"/></celldesigner:usualView>
<celldesigner:briefView><celldesigner:innerPosition x="6404.5" y="1875.5"/><celldesigner:boxSize width="100.0" height="50.0"/><celldesigner:singleLine width="1.0"/><celldesigner:paint color="FFCDCDF7" scheme="Color"/></celldesigner:briefView>
</celldesigner:speciesAlias>
<celldesigner:speciesAlias id="sa1760" species="s_id_sa1760" compartmentAlias="ca11" >
<celldesigner:activity>inactive</celldesigner:activity>
<celldesigner:bounds x="6110.0" y="3380.0" w="100.0" h="50.0" />
<celldesigner:font size="30"/><celldesigner:view state="usual"/>
<celldesigner:usualView><celldesigner:innerPosition x="6110.0" y="3380.0"/><celldesigner:boxSize width="100.0" height="50.0"/><celldesigner:singleLine width="1.0"/><celldesigner:paint color="FFCDCDF7" scheme="Color"/></celldesigner:usualView>
<celldesigner:briefView><celldesigner:innerPosition x="6110.0" y="3380.0"/><celldesigner:boxSize width="100.0" height="50.0"/><celldesigner:singleLine width="1.0"/><celldesigner:paint color="FFCDCDF7" scheme="Color"/></celldesigner:briefView>
</celldesigner:speciesAlias>
<celldesigner:speciesAlias id="sa1153" species="s_id_sa1153" compartmentAlias="ca16" >
<celldesigner:activity>inactive</celldesigner:activity>
<celldesigner:bounds x="5550.0" y="4055.0" w="100.0" h="50.0" />
<celldesigner:font size="30"/><celldesigner:view state="usual"/>
<celldesigner:usualView><celldesigner:innerPosition x="5550.0" y="4055.0"/><celldesigner:boxSize width="100.0" height="50.0"/><celldesigner:singleLine width="1.0"/><celldesigner:paint color="FFCDCDF7" scheme="Color"/></celldesigner:usualView>
<celldesigner:briefView><celldesigner:innerPosition x="5550.0" y="4055.0"/><celldesigner:boxSize width="100.0" height="50.0"/><celldesigner:singleLine width="1.0"/><celldesigner:paint color="FFCDCDF7" scheme="Color"/></celldesigner:briefView>
</celldesigner:speciesAlias>
<celldesigner:speciesAlias id="sa71" species="s_id_sa71" compartmentAlias="ca11" >
<celldesigner:activity>inactive</celldesigner:activity>
<celldesigner:bounds x="5384.5" y="1360.5" w="100.0" h="50.0" />
<celldesigner:font size="30"/><celldesigner:view state="usual"/>
<celldesigner:usualView><celldesigner:innerPosition x="5384.5" y="1360.5"/><celldesigner:boxSize width="100.0" height="50.0"/><celldesigner:singleLine width="1.0"/><celldesigner:paint color="FFCDCDF7" scheme="Color"/></celldesigner:usualView>
<celldesigner:briefView><celldesigner:innerPosition x="5384.5" y="1360.5"/><celldesigner:boxSize width="100.0" height="50.0"/><celldesigner:singleLine width="1.0"/><celldesigner:paint color="FFCDCDF7" scheme="Color"/></celldesigner:briefView>
</celldesigner:speciesAlias>
<celldesigner:speciesAlias id="sa1478" species="s_id_sa1478" complexSpeciesAlias="csa80" >
<celldesigner:activity>inactive</celldesigner:activity>
<celldesigner:bounds x="4170.0" y="4070.0" w="100.0" h="50.0" />
<celldesigner:font size="30"/><celldesigner:view state="usual"/>
<celldesigner:usualView><celldesigner:innerPosition x="4170.0" y="4070.0"/><celldesigner:boxSize width="100.0" height="50.0"/><celldesigner:singleLine width="1.0"/><celldesigner:paint color="FFCDCDF7" scheme="Color"/></celldesigner:usualView>
<celldesigner:briefView><celldesigner:innerPosition x="4170.0" y="4070.0"/><celldesigner:boxSize width="100.0" height="50.0"/><celldesigner:singleLine width="1.0"/><celldesigner:paint color="FFCDCDF7" scheme="Color"/></celldesigner:briefView>
</celldesigner:speciesAlias>
<celldesigner:speciesAlias id="sa5" species="s_id_sa5" complexSpeciesAlias="csa1" >
<celldesigner:activity>inactive</celldesigner:activity>
<celldesigner:bounds x="3310.5" y="1514.0" w="100.0" h="50.0" />
<celldesigner:font size="30"/><celldesigner:view state="usual"/>
<celldesigner:usualView><celldesigner:innerPosition x="3310.5" y="1514.0"/><celldesigner:boxSize width="100.0" height="50.0"/><celldesigner:singleLine width="1.0"/><celldesigner:paint color="FFCDCDF7" scheme="Color"/></celldesigner:usualView>
<celldesigner:briefView><celldesigner:innerPosition x="3310.5" y="1514.0"/><celldesigner:boxSize width="100.0" height="50.0"/><celldesigner:singleLine width="1.0"/><celldesigner:paint color="FFCDCDF7" scheme="Color"/></celldesigner:briefView>
</celldesigner:speciesAlias>
<celldesigner:speciesAlias id="sa1798" species="s_id_sa1798" compartmentAlias="ca11" >
<celldesigner:activity>inactive</celldesigner:activity>
<celldesigner:bounds x="5470.0" y="1585.0" w="100.0" h="40.0" />
<celldesigner:font size="30"/><celldesigner:view state="usual"/>
<celldesigner:usualView><celldesigner:innerPosition x="5470.0" y="1585.0"/><celldesigner:boxSize width="100.0" height="40.0"/><celldesigner:singleLine width="1.0"/><celldesigner:paint color="FFCDCDF7" scheme="Color"/></celldesigner:usualView>
<celldesigner:briefView><celldesigner:innerPosition x="5470.0" y="1585.0"/><celldesigner:boxSize width="100.0" height="40.0"/><celldesigner:singleLine width="1.0"/><celldesigner:paint color="FFCDCDF7" scheme="Color"/></celldesigner:briefView>
</celldesigner:speciesAlias>
<celldesigner:speciesAlias id="sa1765" species="s_id_sa1765" complexSpeciesAlias="csa105" >
<celldesigner:activity>inactive</celldesigner:activity>
<celldesigner:bounds x="4807.5" y="3177.5" w="100.0" h="50.0" />
<celldesigner:font size="30"/><celldesigner:view state="usual"/>
<celldesigner:usualView><celldesigner:innerPosition x="4807.5" y="3177.5"/><celldesigner:boxSize width="100.0" height="50.0"/><celldesigner:singleLine width="1.0"/><celldesigner:paint color="FFCDCDF7" scheme="Color"/></celldesigner:usualView>
<celldesigner:briefView><celldesigner:innerPosition x="4807.5" y="3177.5"/><celldesigner:boxSize width="100.0" height="50.0"/><celldesigner:singleLine width="1.0"/><celldesigner:paint color="FFCDCDF7" scheme="Color"/></celldesigner:briefView>
</celldesigner:speciesAlias>
<celldesigner:speciesAlias id="sa1278" species="s_id_sa1278" compartmentAlias="ca11" >
<celldesigner:activity>inactive</celldesigner:activity>
<celldesigner:bounds x="5315.0" y="3545.0" w="100.0" h="50.0" />
<celldesigner:font size="30"/><celldesigner:view state="usual"/>
<celldesigner:usualView><celldesigner:innerPosition x="5315.0" y="3545.0"/><celldesigner:boxSize width="100.0" height="50.0"/><celldesigner:singleLine width="1.0"/><celldesigner:paint color="FFCDCDF7" scheme="Color"/></celldesigner:usualView>
<celldesigner:briefView><celldesigner:innerPosition x="5315.0" y="3545.0"/><celldesigner:boxSize width="100.0" height="50.0"/><celldesigner:singleLine width="1.0"/><celldesigner:paint color="FFCDCDF7" scheme="Color"/></celldesigner:briefView>
</celldesigner:speciesAlias>
<celldesigner:speciesAlias id="sa1361" species="s_id_sa1361" compartmentAlias="ca11" >
<celldesigner:activity>inactive</celldesigner:activity>
<celldesigner:bounds x="5708.0" y="1220.0" w="100.0" h="50.0" />
<celldesigner:font size="30"/><celldesigner:view state="usual"/>
<celldesigner:usualView><celldesigner:innerPosition x="5708.0" y="1220.0"/><celldesigner:boxSize width="100.0" height="50.0"/><celldesigner:singleLine width="1.0"/><celldesigner:paint color="FFCDCDF7" scheme="Color"/></celldesigner:usualView>
<celldesigner:briefView><celldesigner:innerPosition x="5708.0" y="1220.0"/><celldesigner:boxSize width="100.0" height="50.0"/><celldesigner:singleLine width="1.0"/><celldesigner:paint color="FFCDCDF7" scheme="Color"/></celldesigner:briefView>
</celldesigner:speciesAlias>
<celldesigner:speciesAlias id="sa1453" species="s_id_sa1453" complexSpeciesAlias="csa77" >
<celldesigner:activity>inactive</celldesigner:activity>
<celldesigner:bounds x="3870.0" y="3206.0" w="100.0" h="50.0" />
<celldesigner:font size="30"/><celldesigner:view state="usual"/>
<celldesigner:usualView><celldesigner:innerPosition x="3870.0" y="3206.0"/><celldesigner:boxSize width="100.0" height="50.0"/><celldesigner:singleLine width="1.0"/><celldesigner:paint color="FFCDCDF7" scheme="Color"/></celldesigner:usualView>
<celldesigner:briefView><celldesigner:innerPosition x="3870.0" y="3206.0"/><celldesigner:boxSize width="100.0" height="50.0"/><celldesigner:singleLine width="1.0"/><celldesigner:paint color="FFCDCDF7" scheme="Color"/></celldesigner:briefView>
</celldesigner:speciesAlias>
<celldesigner:speciesAlias id="sa105" species="s_id_sa105" complexSpeciesAlias="csa16" >
<celldesigner:activity>inactive</celldesigner:activity>
<celldesigner:bounds x="3890.0" y="3440.0" w="100.0" h="50.0" />
<celldesigner:font size="30"/><celldesigner:view state="usual"/>
<celldesigner:usualView><celldesigner:innerPosition x="3890.0" y="3440.0"/><celldesigner:boxSize width="100.0" height="50.0"/><celldesigner:singleLine width="1.0"/><celldesigner:paint color="FFCDCDF7" scheme="Color"/></celldesigner:usualView>
<celldesigner:briefView><celldesigner:innerPosition x="3890.0" y="3440.0"/><celldesigner:boxSize width="100.0" height="50.0"/><celldesigner:singleLine width="1.0"/><celldesigner:paint color="FFCDCDF7" scheme="Color"/></celldesigner:briefView>
</celldesigner:speciesAlias>
<celldesigner:speciesAlias id="sa197" species="s_id_sa197" compartmentAlias="ca11" >
<celldesigner:activity>inactive</celldesigner:activity>
<celldesigner:bounds x="3910.0" y="2195.0" w="100.0" h="50.0" />
<celldesigner:font size="30"/><celldesigner:view state="usual"/>
<celldesigner:usualView><celldesigner:innerPosition x="3910.0" y="2195.0"/><celldesigner:boxSize width="100.0" height="50.0"/><celldesigner:singleLine width="1.0"/><celldesigner:paint color="FFCDCDF7" scheme="Color"/></celldesigner:usualView>
<celldesigner:briefView><celldesigner:innerPosition x="3910.0" y="2195.0"/><celldesigner:boxSize width="100.0" height="50.0"/><celldesigner:singleLine width="1.0"/><celldesigner:paint color="FFCDCDF7" scheme="Color"/></celldesigner:briefView>
</celldesigner:speciesAlias>
<celldesigner:speciesAlias id="sa1498" species="s_id_sa1498" compartmentAlias="ca11" >
<celldesigner:activity>inactive</celldesigner:activity>
<celldesigner:bounds x="5670.0" y="1895.0" w="100.0" h="50.0" />
<celldesigner:font size="30"/><celldesigner:view state="usual"/>
<celldesigner:usualView><celldesigner:innerPosition x="5670.0" y="1895.0"/><celldesigner:boxSize width="100.0" height="50.0"/><celldesigner:singleLine width="1.0"/><celldesigner:paint color="FFCDCDF7" scheme="Color"/></celldesigner:usualView>
<celldesigner:briefView><celldesigner:innerPosition x="5670.0" y="1895.0"/><celldesigner:boxSize width="100.0" height="50.0"/><celldesigner:singleLine width="1.0"/><celldesigner:paint color="FFCDCDF7" scheme="Color"/></celldesigner:briefView>
</celldesigner:speciesAlias>
<celldesigner:speciesAlias id="sa79" species="s_id_sa79" complexSpeciesAlias="csa11" >
<celldesigner:activity>inactive</celldesigner:activity>
<celldesigner:bounds x="3430.0" y="3230.0" w="100.0" h="50.0" />
<celldesigner:font size="30"/><celldesigner:view state="usual"/>
<celldesigner:usualView><celldesigner:innerPosition x="3430.0" y="3230.0"/><celldesigner:boxSize width="100.0" height="50.0"/><celldesigner:singleLine width="1.0"/><celldesigner:paint color="FFCDCDF7" scheme="Color"/></celldesigner:usualView>
<celldesigner:briefView><celldesigner:innerPosition x="3430.0" y="3230.0"/><celldesigner:boxSize width="100.0" height="50.0"/><celldesigner:singleLine width="1.0"/><celldesigner:paint color="FFCDCDF7" scheme="Color"/></celldesigner:briefView>
</celldesigner:speciesAlias>
<celldesigner:speciesAlias id="sa859" species="s_id_sa859" compartmentAlias="ca11" >
<celldesigner:activity>inactive</celldesigner:activity>
<celldesigner:bounds x="2530.0" y="1475.0" w="100.0" h="50.0" />
<celldesigner:font size="30"/><celldesigner:view state="usual"/>
<celldesigner:usualView><celldesigner:innerPosition x="2530.0" y="1475.0"/><celldesigner:boxSize width="100.0" height="50.0"/><celldesigner:singleLine width="1.0"/><celldesigner:paint color="FFCDCDF7" scheme="Color"/></celldesigner:usualView>
<celldesigner:briefView><celldesigner:innerPosition x="2530.0" y="1475.0"/><celldesigner:boxSize width="100.0" height="50.0"/><celldesigner:singleLine width="1.0"/><celldesigner:paint color="FFCDCDF7" scheme="Color"/></celldesigner:briefView>
</celldesigner:speciesAlias>
<celldesigner:speciesAlias id="sa920" species="s_id_sa920" compartmentAlias="ca11" >
<celldesigner:activity>inactive</celldesigner:activity>
<celldesigner:bounds x="3680.0" y="2586.75" w="100.0" h="50.0" />
<celldesigner:font size="30"/><celldesigner:view state="usual"/>
<celldesigner:usualView><celldesigner:innerPosition x="3680.0" y="2586.75"/><celldesigner:boxSize width="100.0" height="50.0"/><celldesigner:singleLine width="1.0"/><celldesigner:paint color="FFCDCDF7" scheme="Color"/></celldesigner:usualView>
<celldesigner:briefView><celldesigner:innerPosition x="3680.0" y="2586.75"/><celldesigner:boxSize width="100.0" height="50.0"/><celldesigner:singleLine width="1.0"/><celldesigner:paint color="FFCDCDF7" scheme="Color"/></celldesigner:briefView>
</celldesigner:speciesAlias>
<celldesigner:speciesAlias id="sa1779" species="s_id_sa1779" compartmentAlias="ca11" >
<celldesigner:activity>inactive</celldesigner:activity>
<celldesigner:bounds x="5320.0" y="3895.0" w="280.0" h="40.0" />
<celldesigner:font size="30"/><celldesigner:view state="usual"/>
<celldesigner:usualView><celldesigner:innerPosition x="5320.0" y="3895.0"/><celldesigner:boxSize width="280.0" height="40.0"/><celldesigner:singleLine width="1.0"/><celldesigner:paint color="FFCDCDF7" scheme="Color"/></celldesigner:usualView>
<celldesigner:briefView><celldesigner:innerPosition x="5320.0" y="3895.0"/><celldesigner:boxSize width="280.0" height="40.0"/><celldesigner:singleLine width="1.0"/><celldesigner:paint color="FFCDCDF7" scheme="Color"/></celldesigner:briefView>
</celldesigner:speciesAlias>
<celldesigner:speciesAlias id="sa283" species="s_id_sa283" compartmentAlias="ca16" >
<celldesigner:activity>inactive</celldesigner:activity>
<celldesigner:bounds x="6650.0" y="4220.0" w="100.0" h="50.0" />
<celldesigner:font size="30"/><celldesigner:view state="usual"/>
<celldesigner:usualView><celldesigner:innerPosition x="6650.0" y="4220.0"/><celldesigner:boxSize width="100.0" height="50.0"/><celldesigner:singleLine width="1.0"/><celldesigner:paint color="FF33CC00" scheme="Color"/></celldesigner:usualView>
<celldesigner:briefView><celldesigner:innerPosition x="6650.0" y="4220.0"/><celldesigner:boxSize width="100.0" height="50.0"/><celldesigner:singleLine width="1.0"/><celldesigner:paint color="FF33CC00" scheme="Color"/></celldesigner:briefView>
</celldesigner:speciesAlias>
<celldesigner:speciesAlias id="sa711" species="s_id_sa711" compartmentAlias="ca11" >
<celldesigner:activity>inactive</celldesigner:activity>
<celldesigner:bounds x="2425.0" y="2852.0" w="120.0" h="50.0" />
<celldesigner:font size="30"/><celldesigner:view state="usual"/>
<celldesigner:usualView><celldesigner:innerPosition x="2425.0" y="2852.0"/><celldesigner:boxSize width="120.0" height="50.0"/><celldesigner:singleLine width="1.0"/><celldesigner:paint color="FFCDCDF7" scheme="Color"/></celldesigner:usualView>
<celldesigner:briefView><celldesigner:innerPosition x="2425.0" y="2852.0"/><celldesigner:boxSize width="120.0" height="50.0"/><celldesigner:singleLine width="1.0"/><celldesigner:paint color="FFCDCDF7" scheme="Color"/></celldesigner:briefView>
</celldesigner:speciesAlias>
<celldesigner:speciesAlias id="sa4" species="s_id_sa4" complexSpeciesAlias="csa1" >
<celldesigner:activity>inactive</celldesigner:activity>
<celldesigner:bounds x="3308.5" y="1472.5" w="100.0" h="50.0" />
<celldesigner:font size="30"/><celldesigner:view state="usual"/>
<celldesigner:usualView><celldesigner:innerPosition x="3308.5" y="1472.5"/><celldesigner:boxSize width="100.0" height="50.0"/><celldesigner:singleLine width="1.0"/><celldesigner:paint color="FFCDCDF7" scheme="Color"/></celldesigner:usualView>
<celldesigner:briefView><celldesigner:innerPosition x="3308.5" y="1472.5"/><celldesigner:boxSize width="100.0" height="50.0"/><celldesigner:singleLine width="1.0"/><celldesigner:paint color="FFCDCDF7" scheme="Color"/></celldesigner:briefView>
</celldesigner:speciesAlias>
<celldesigner:speciesAlias id="sa882" species="s_id_sa882" compartmentAlias="ca11" >
<celldesigner:activity>inactive</celldesigner:activity>
<celldesigner:bounds x="5692.0" y="3755.0" w="100.0" h="50.0" />
<celldesigner:font size="30"/><celldesigner:view state="usual"/>
<celldesigner:usualView><celldesigner:innerPosition x="5692.0" y="3755.0"/><celldesigner:boxSize width="100.0" height="50.0"/><celldesigner:singleLine width="1.0"/><celldesigner:paint color="FFCDCDF7" scheme="Color"/></celldesigner:usualView>
<celldesigner:briefView><celldesigner:innerPosition x="5692.0" y="3755.0"/><celldesigner:boxSize width="100.0" height="50.0"/><celldesigner:singleLine width="1.0"/><celldesigner:paint color="FFCDCDF7" scheme="Color"/></celldesigner:briefView>
</celldesigner:speciesAlias>
<celldesigner:speciesAlias id="sa116" species="s_id_sa116" compartmentAlias="ca11" >
<celldesigner:activity>inactive</celldesigner:activity>
<celldesigner:bounds x="2390.0" y="1841.0" w="100.0" h="50.0" />
<celldesigner:font size="30"/><celldesigner:view state="usual"/>
<celldesigner:usualView><celldesigner:innerPosition x="2390.0" y="1841.0"/><celldesigner:boxSize width="100.0" height="50.0"/><celldesigner:singleLine width="1.0"/><celldesigner:paint color="FFCDCDF7" scheme="Color"/></celldesigner:usualView>
<celldesigner:briefView><celldesigner:innerPosition x="2390.0" y="1841.0"/><celldesigner:boxSize width="100.0" height="50.0"/><celldesigner:singleLine width="1.0"/><celldesigner:paint color="FFCDCDF7" scheme="Color"/></celldesigner:briefView>
</celldesigner:speciesAlias>
<celldesigner:speciesAlias id="sa104" species="s_id_sa104" complexSpeciesAlias="csa16" >
<celldesigner:activity>inactive</celldesigner:activity>
<celldesigner:bounds x="3890.0" y="3395.0" w="100.0" h="50.0" />
<celldesigner:font size="30"/><celldesigner:view state="usual"/>
<celldesigner:usualView><celldesigner:innerPosition x="3890.0" y="3395.0"/><celldesigner:boxSize width="100.0" height="50.0"/><celldesigner:singleLine width="1.0"/><celldesigner:paint color="FFCDCDF7" scheme="Color"/></celldesigner:usualView>
<celldesigner:briefView><celldesigner:innerPosition x="3890.0" y="3395.0"/><celldesigner:boxSize width="100.0" height="50.0"/><celldesigner:singleLine width="1.0"/><celldesigner:paint color="FFCDCDF7" scheme="Color"/></celldesigner:briefView>
</celldesigner:speciesAlias>
<celldesigner:speciesAlias id="sa929" species="s_id_sa929" complexSpeciesAlias="csa33" >
<celldesigner:activity>inactive</celldesigner:activity>
<celldesigner:bounds x="3850.0" y="2990.0" w="100.0" h="50.0" />
<celldesigner:font size="30"/><celldesigner:view state="usual"/>
<celldesigner:usualView><celldesigner:innerPosition x="3850.0" y="2990.0"/><celldesigner:boxSize width="100.0" height="50.0"/><celldesigner:singleLine width="1.0"/><celldesigner:paint color="FFCDCDF7" scheme="Color"/></celldesigner:usualView>
<celldesigner:briefView><celldesigner:innerPosition x="3850.0" y="2990.0"/><celldesigner:boxSize width="100.0" height="50.0"/><celldesigner:singleLine width="1.0"/><celldesigner:paint color="FFCDCDF7" scheme="Color"/></celldesigner:briefView>
</celldesigner:speciesAlias>
<celldesigner:speciesAlias id="sa1483" species="s_id_sa1483" complexSpeciesAlias="csa81" >
<celldesigner:activity>inactive</celldesigner:activity>
<celldesigner:bounds x="4547.5" y="2369.75" w="100.0" h="50.0" />
<celldesigner:font size="30"/><celldesigner:view state="usual"/>
<celldesigner:usualView><celldesigner:innerPosition x="4547.5" y="2369.75"/><celldesigner:boxSize width="100.0" height="50.0"/><celldesigner:singleLine width="1.0"/><celldesigner:paint color="FFCDCDF7" scheme="Color"/></celldesigner:usualView>
<celldesigner:briefView><celldesigner:innerPosition x="4547.5" y="2369.75"/><celldesigner:boxSize width="100.0" height="50.0"/><celldesigner:singleLine width="1.0"/><celldesigner:paint color="FFCDCDF7" scheme="Color"/></celldesigner:briefView>
</celldesigner:speciesAlias>
<celldesigner:speciesAlias id="sa77" species="s_id_sa77" compartmentAlias="ca11" >
<celldesigner:activity>inactive</celldesigner:activity>
<celldesigner:bounds x="2990.0" y="3275.0" w="100.0" h="50.0" />
<celldesigner:font size="30"/><celldesigner:view state="usual"/>
<celldesigner:usualView><celldesigner:innerPosition x="2990.0" y="3275.0"/><celldesigner:boxSize width="100.0" height="50.0"/><celldesigner:singleLine width="1.0"/><celldesigner:paint color="FFCDCDF7" scheme="Color"/></celldesigner:usualView>
<celldesigner:briefView><celldesigner:innerPosition x="2990.0" y="3275.0"/><celldesigner:boxSize width="100.0" height="50.0"/><celldesigner:singleLine width="1.0"/><celldesigner:paint color="FFCDCDF7" scheme="Color"/></celldesigner:briefView>
</celldesigner:speciesAlias>
<celldesigner:speciesAlias id="sa1035" species="s_id_sa1035" complexSpeciesAlias="csa56" >
<celldesigner:activity>inactive</celldesigner:activity>
<celldesigner:bounds x="6850.0" y="2810.0" w="100.0" h="50.0" />
<celldesigner:font size="30"/><celldesigner:view state="usual"/>
<celldesigner:usualView><celldesigner:innerPosition x="6850.0" y="2810.0"/><celldesigner:boxSize width="100.0" height="50.0"/><celldesigner:singleLine width="1.0"/><celldesigner:paint color="FFCDCDF7" scheme="Color"/></celldesigner:usualView>
<celldesigner:briefView><celldesigner:innerPosition x="6850.0" y="2810.0"/><celldesigner:boxSize width="100.0" height="50.0"/><celldesigner:singleLine width="1.0"/><celldesigner:paint color="FFCDCDF7" scheme="Color"/></celldesigner:briefView>
</celldesigner:speciesAlias>
<celldesigner:speciesAlias id="sa757" species="s_id_sa756" compartmentAlias="ca11" >
<celldesigner:activity>inactive</celldesigner:activity>
<celldesigner:bounds x="7035.0" y="1233.25" w="100.0" h="50.0" />
<celldesigner:font size="30"/><celldesigner:view state="usual"/>
<celldesigner:usualView><celldesigner:innerPosition x="7035.0" y="1233.25"/><celldesigner:boxSize width="100.0" height="50.0"/><celldesigner:singleLine width="1.0"/><celldesigner:paint color="FFCDCDF7" scheme="Color"/></celldesigner:usualView>
<celldesigner:briefView><celldesigner:innerPosition x="7035.0" y="1233.25"/><celldesigner:boxSize width="100.0" height="50.0"/><celldesigner:singleLine width="1.0"/><celldesigner:paint color="FFCDCDF7" scheme="Color"/></celldesigner:briefView>
</celldesigner:speciesAlias>
<celldesigner:speciesAlias id="sa15" species="s_id_sa15" complexSpeciesAlias="csa4" >
<celldesigner:activity>inactive</celldesigner:activity>
<celldesigner:bounds x="5070.0" y="2195.0" w="100.0" h="50.0" />
<celldesigner:font size="30"/><celldesigner:view state="usual"/>
<celldesigner:usualView><celldesigner:innerPosition x="5070.0" y="2195.0"/><celldesigner:boxSize width="100.0" height="50.0"/><celldesigner:singleLine width="1.0"/><celldesigner:paint color="FFCDCDF7" scheme="Color"/></celldesigner:usualView>
<celldesigner:briefView><celldesigner:innerPosition x="5070.0" y="2195.0"/><celldesigner:boxSize width="100.0" height="50.0"/><celldesigner:singleLine width="1.0"/><celldesigner:paint color="FFCDCDF7" scheme="Color"/></celldesigner:briefView>
</celldesigner:speciesAlias>
<celldesigner:speciesAlias id="sa761" species="s_id_sa761" compartmentAlias="ca11" >
<celldesigner:activity>inactive</celldesigner:activity>
<celldesigner:bounds x="6050.0" y="3785.0" w="100.0" h="50.0" />
<celldesigner:font size="30"/><celldesigner:view state="usual"/>
<celldesigner:usualView><celldesigner:innerPosition x="6050.0" y="3785.0"/><celldesigner:boxSize width="100.0" height="50.0"/><celldesigner:singleLine width="1.0"/><celldesigner:paint color="FFCDCDF7" scheme="Color"/></celldesigner:usualView>
<celldesigner:briefView><celldesigner:innerPosition x="6050.0" y="3785.0"/><celldesigner:boxSize width="100.0" height="50.0"/><celldesigner:singleLine width="1.0"/><celldesigner:paint color="FFCDCDF7" scheme="Color"/></celldesigner:briefView>
</celldesigner:speciesAlias>
<celldesigner:speciesAlias id="sa1736" species="s_id_sa1736" compartmentAlias="ca11" >
<celldesigner:activity>inactive</celldesigner:activity>
<celldesigner:bounds x="5110.0" y="3612.0" w="100.0" h="50.0" />
<celldesigner:font size="30"/><celldesigner:view state="usual"/>
<celldesigner:usualView><celldesigner:innerPosition x="5110.0" y="3612.0"/><celldesigner:boxSize width="100.0" height="50.0"/><celldesigner:singleLine width="1.0"/><celldesigner:paint color="FFCDCDF7" scheme="Color"/></celldesigner:usualView>
<celldesigner:briefView><celldesigner:innerPosition x="5110.0" y="3612.0"/><celldesigner:boxSize width="100.0" height="50.0"/><celldesigner:singleLine width="1.0"/><celldesigner:paint color="FFCDCDF7" scheme="Color"/></celldesigner:briefView>
</celldesigner:speciesAlias>
<celldesigner:speciesAlias id="sa1409" species="s_id_sa1409" complexSpeciesAlias="csa75" >
<celldesigner:activity>inactive</celldesigner:activity>
<celldesigner:bounds x="4356.0" y="1490.0" w="100.0" h="50.0" />
<celldesigner:font size="30"/><celldesigner:view state="usual"/>
<celldesigner:usualView><celldesigner:innerPosition x="4356.0" y="1490.0"/><celldesigner:boxSize width="100.0" height="50.0"/><celldesigner:singleLine width="1.0"/><celldesigner:paint color="FFCDCDF7" scheme="Color"/></celldesigner:usualView>
<celldesigner:briefView><celldesigner:innerPosition x="4356.0" y="1490.0"/><celldesigner:boxSize width="100.0" height="50.0"/><celldesigner:singleLine width="1.0"/><celldesigner:paint color="FFCDCDF7" scheme="Color"/></celldesigner:briefView>
</celldesigner:speciesAlias>
<celldesigner:speciesAlias id="sa1461" species="s_id_sa1461" complexSpeciesAlias="csa79" >
<celldesigner:activity>inactive</celldesigner:activity>
<celldesigner:bounds x="4230.0" y="3215.0" w="100.0" h="50.0" />
<celldesigner:font size="30"/><celldesigner:view state="usual"/>
<celldesigner:usualView><celldesigner:innerPosition x="4230.0" y="3215.0"/><celldesigner:boxSize width="100.0" height="50.0"/><celldesigner:singleLine width="1.0"/><celldesigner:paint color="FFCDCDF7" scheme="Color"/></celldesigner:usualView>
<celldesigner:briefView><celldesigner:innerPosition x="4230.0" y="3215.0"/><celldesigner:boxSize width="100.0" height="50.0"/><celldesigner:singleLine width="1.0"/><celldesigner:paint color="FFCDCDF7" scheme="Color"/></celldesigner:briefView>
</celldesigner:speciesAlias>
<celldesigner:speciesAlias id="sa1530" species="s_id_sa1530" compartmentAlias="ca11" >
<celldesigner:activity>inactive</celldesigner:activity>
<celldesigner:bounds x="3105.0" y="3601.5" w="100.0" h="50.0" />
<celldesigner:font size="30"/><celldesigner:view state="usual"/>
<celldesigner:usualView><celldesigner:innerPosition x="3105.0" y="3601.5"/><celldesigner:boxSize width="100.0" height="50.0"/><celldesigner:singleLine width="1.0"/><celldesigner:paint color="FFCDCDF7" scheme="Color"/></celldesigner:usualView>
<celldesigner:briefView><celldesigner:innerPosition x="3105.0" y="3601.5"/><celldesigner:boxSize width="100.0" height="50.0"/><celldesigner:singleLine width="1.0"/><celldesigner:paint color="FFCDCDF7" scheme="Color"/></celldesigner:briefView>
</celldesigner:speciesAlias>
<celldesigner:speciesAlias id="sa1599" species="s_id_sa1599" compartmentAlias="ca16" >
<celldesigner:activity>inactive</celldesigner:activity>
<celldesigner:bounds x="4890.0" y="4235.0" w="100.0" h="50.0" />
<celldesigner:font size="30"/><celldesigner:view state="usual"/>
<celldesigner:usualView><celldesigner:innerPosition x="4890.0" y="4235.0"/><celldesigner:boxSize width="100.0" height="50.0"/><celldesigner:singleLine width="1.0"/><celldesigner:paint color="FF489561" scheme="Color"/></celldesigner:usualView>
<celldesigner:briefView><celldesigner:innerPosition x="4890.0" y="4235.0"/><celldesigner:boxSize width="100.0" height="50.0"/><celldesigner:singleLine width="1.0"/><celldesigner:paint color="FF489561" scheme="Color"/></celldesigner:briefView>
</celldesigner:speciesAlias>
<celldesigner:speciesAlias id="sa881" species="s_id_sa881" compartmentAlias="ca11" >
<celldesigner:activity>inactive</celldesigner:activity>
<celldesigner:bounds x="5250.0" y="3755.0" w="100.0" h="50.0" />
<celldesigner:font size="30"/><celldesigner:view state="usual"/>
<celldesigner:usualView><celldesigner:innerPosition x="5250.0" y="3755.0"/><celldesigner:boxSize width="100.0" height="50.0"/><celldesigner:singleLine width="1.0"/><celldesigner:paint color="FFCDCDF7" scheme="Color"/></celldesigner:usualView>
<celldesigner:briefView><celldesigner:innerPosition x="5250.0" y="3755.0"/><celldesigner:boxSize width="100.0" height="50.0"/><celldesigner:singleLine width="1.0"/><celldesigner:paint color="FFCDCDF7" scheme="Color"/></celldesigner:briefView>
</celldesigner:speciesAlias>
<celldesigner:speciesAlias id="sa1394" species="s_id_sa1394" compartmentAlias="ca16" >
<celldesigner:activity>inactive</celldesigner:activity>
<celldesigner:bounds x="6530.0" y="4220.0" w="100.0" h="50.0" />
<celldesigner:font size="30"/><celldesigner:view state="usual"/>
<celldesigner:usualView><celldesigner:innerPosition x="6530.0" y="4220.0"/><celldesigner:boxSize width="100.0" height="50.0"/><celldesigner:singleLine width="1.0"/><celldesigner:paint color="FFFF3333" scheme="Color"/></celldesigner:usualView>
<celldesigner:briefView><celldesigner:innerPosition x="6530.0" y="4220.0"/><celldesigner:boxSize width="100.0" height="50.0"/><celldesigner:singleLine width="1.0"/><celldesigner:paint color="FFFF3333" scheme="Color"/></celldesigner:briefView>
</celldesigner:speciesAlias>
<celldesigner:speciesAlias id="sa1769" species="s_id_sa1769" complexSpeciesAlias="csa106" >
<celldesigner:activity>inactive</celldesigner:activity>
<celldesigner:bounds x="6551.0" y="4100.0" w="100.0" h="50.0" />
<celldesigner:font size="30"/><celldesigner:view state="usual"/>
<celldesigner:usualView><celldesigner:innerPosition x="6551.0" y="4100.0"/><celldesigner:boxSize width="100.0" height="50.0"/><celldesigner:singleLine width="1.0"/><celldesigner:paint color="FFCDCDF7" scheme="Color"/></celldesigner:usualView>
<celldesigner:briefView><celldesigner:innerPosition x="6551.0" y="4100.0"/><celldesigner:boxSize width="100.0" height="50.0"/><celldesigner:singleLine width="1.0"/><celldesigner:paint color="FFCDCDF7" scheme="Color"/></celldesigner:briefView>
</celldesigner:speciesAlias>
<celldesigner:speciesAlias id="sa31" species="s_id_sa31" complexSpeciesAlias="csa19" >
<celldesigner:activity>inactive</celldesigner:activity>
<celldesigner:bounds x="2977.0" y="2629.0" w="100.0" h="50.0" />
<celldesigner:font size="30"/><celldesigner:view state="usual"/>
<celldesigner:usualView><celldesigner:innerPosition x="2977.0" y="2629.0"/><celldesigner:boxSize width="100.0" height="50.0"/><celldesigner:singleLine width="1.0"/><celldesigner:paint color="FFCDCDF7" scheme="Color"/></celldesigner:usualView>
<celldesigner:briefView><celldesigner:innerPosition x="2977.0" y="2629.0"/><celldesigner:boxSize width="100.0" height="50.0"/><celldesigner:singleLine width="1.0"/><celldesigner:paint color="FFCDCDF7" scheme="Color"/></celldesigner:briefView>
</celldesigner:speciesAlias>
<celldesigner:speciesAlias id="sa447" species="s_id_sa447" complexSpeciesAlias="csa5" >
<celldesigner:activity>inactive</celldesigner:activity>
<celldesigner:bounds x="5563.0" y="2146.5" w="100.0" h="50.0" />
<celldesigner:font size="30"/><celldesigner:view state="usual"/>
<celldesigner:usualView><celldesigner:innerPosition x="5563.0" y="2146.5"/><celldesigner:boxSize width="100.0" height="50.0"/><celldesigner:singleLine width="1.0"/><celldesigner:paint color="FFCDCDF7" scheme="Color"/></celldesigner:usualView>
<celldesigner:briefView><celldesigner:innerPosition x="5563.0" y="2146.5"/><celldesigner:boxSize width="100.0" height="50.0"/><celldesigner:singleLine width="1.0"/><celldesigner:paint color="FFCDCDF7" scheme="Color"/></celldesigner:briefView>
</celldesigner:speciesAlias>
<celldesigner:speciesAlias id="sa1533" species="s_id_sa1533" compartmentAlias="ca11" >
<celldesigner:activity>inactive</celldesigner:activity>
<celldesigner:bounds x="3400.0" y="3528.5" w="100.0" h="50.0" />
<celldesigner:font size="30"/><celldesigner:view state="usual"/>
<celldesigner:usualView><celldesigner:innerPosition x="3400.0" y="3528.5"/><celldesigner:boxSize width="100.0" height="50.0"/><celldesigner:singleLine width="1.0"/><celldesigner:paint color="FFCDCDF7" scheme="Color"/></celldesigner:usualView>
<celldesigner:briefView><celldesigner:innerPosition x="3400.0" y="3528.5"/><celldesigner:boxSize width="100.0" height="50.0"/><celldesigner:singleLine width="1.0"/><celldesigner:paint color="FFCDCDF7" scheme="Color"/></celldesigner:briefView>
</celldesigner:speciesAlias>
<celldesigner:speciesAlias id="sa1005" species="s_id_sa1005" compartmentAlias="ca11" >
<celldesigner:activity>inactive</celldesigner:activity>
<celldesigner:bounds x="4868.0" y="1683.25" w="140.0" h="50.0" />
<celldesigner:font size="30"/><celldesigner:view state="usual"/>
<celldesigner:usualView><celldesigner:innerPosition x="4868.0" y="1683.25"/><celldesigner:boxSize width="140.0" height="50.0"/><celldesigner:singleLine width="1.0"/><celldesigner:paint color="FFCDCDF7" scheme="Color"/></celldesigner:usualView>
<celldesigner:briefView><celldesigner:innerPosition x="4868.0" y="1683.25"/><celldesigner:boxSize width="140.0" height="50.0"/><celldesigner:singleLine width="1.0"/><celldesigner:paint color="FFCDCDF7" scheme="Color"/></celldesigner:briefView>
</celldesigner:speciesAlias>
<celldesigner:speciesAlias id="sa1391" species="s_id_sa1391" compartmentAlias="ca16" >
<celldesigner:activity>inactive</celldesigner:activity>
<celldesigner:bounds x="5630.0" y="4220.0" w="100.0" h="50.0" />
<celldesigner:font size="30"/><celldesigner:view state="usual"/>
<celldesigner:usualView><celldesigner:innerPosition x="5630.0" y="4220.0"/><celldesigner:boxSize width="100.0" height="50.0"/><celldesigner:singleLine width="1.0"/><celldesigner:paint color="FF33CC00" scheme="Color"/></celldesigner:usualView>
<celldesigner:briefView><celldesigner:innerPosition x="5630.0" y="4220.0"/><celldesigner:boxSize width="100.0" height="50.0"/><celldesigner:singleLine width="1.0"/><celldesigner:paint color="FF33CC00" scheme="Color"/></celldesigner:briefView>
</celldesigner:speciesAlias>
<celldesigner:speciesAlias id="sa775" species="s_id_sa775" compartmentAlias="ca7" >
<celldesigner:activity>inactive</celldesigner:activity>
<celldesigner:bounds x="6704.0" y="2303.5" w="100.0" h="50.0" />
<celldesigner:font size="30"/><celldesigner:view state="usual"/>
<celldesigner:usualView><celldesigner:innerPosition x="6704.0" y="2303.5"/><celldesigner:boxSize width="100.0" height="50.0"/><celldesigner:singleLine width="1.0"/><celldesigner:paint color="FFCDCDF7" scheme="Color"/></celldesigner:usualView>
<celldesigner:briefView><celldesigner:innerPosition x="6704.0" y="2303.5"/><celldesigner:boxSize width="100.0" height="50.0"/><celldesigner:singleLine width="1.0"/><celldesigner:paint color="FFCDCDF7" scheme="Color"/></celldesigner:briefView>
</celldesigner:speciesAlias>
<celldesigner:speciesAlias id="sa788" species="s_id_sa788" compartmentAlias="ca11" >
<celldesigner:activity>inactive</celldesigner:activity>
<celldesigner:bounds x="6165.0" y="2300.0" w="110.0" h="50.0" />
<celldesigner:font size="30"/><celldesigner:view state="usual"/>
<celldesigner:usualView><celldesigner:innerPosition x="6165.0" y="2300.0"/><celldesigner:boxSize width="110.0" height="50.0"/><celldesigner:singleLine width="1.0"/><celldesigner:paint color="FFCDCDF7" scheme="Color"/></celldesigner:usualView>
<celldesigner:briefView><celldesigner:innerPosition x="6165.0" y="2300.0"/><celldesigner:boxSize width="110.0" height="50.0"/><celldesigner:singleLine width="1.0"/><celldesigner:paint color="FFCDCDF7" scheme="Color"/></celldesigner:briefView>
</celldesigner:speciesAlias>
<celldesigner:speciesAlias id="sa1392" species="s_id_sa1392" compartmentAlias="ca16" >
<celldesigner:activity>inactive</celldesigner:activity>
<celldesigner:bounds x="5790.0" y="4220.0" w="130.0" h="50.0" />
<celldesigner:font size="30"/><celldesigner:view state="usual"/>
<celldesigner:usualView><celldesigner:innerPosition x="5790.0" y="4220.0"/><celldesigner:boxSize width="130.0" height="50.0"/><celldesigner:singleLine width="1.0"/><celldesigner:paint color="FFFF3333" scheme="Color"/></celldesigner:usualView>
<celldesigner:briefView><celldesigner:innerPosition x="5790.0" y="4220.0"/><celldesigner:boxSize width="130.0" height="50.0"/><celldesigner:singleLine width="1.0"/><celldesigner:paint color="FFFF3333" scheme="Color"/></celldesigner:briefView>
</celldesigner:speciesAlias>
<celldesigner:speciesAlias id="sa1780" species="s_id_sa1780" compartmentAlias="ca16" >
<celldesigner:activity>inactive</celldesigner:activity>
<celldesigner:bounds x="4340.0" y="4090.0" w="280.0" h="40.0" />
<celldesigner:font size="30"/><celldesigner:view state="usual"/>
<celldesigner:usualView><celldesigner:innerPosition x="4340.0" y="4090.0"/><celldesigner:boxSize width="280.0" height="40.0"/><celldesigner:singleLine width="1.0"/><celldesigner:paint color="FFCDCDF7" scheme="Color"/></celldesigner:usualView>
<celldesigner:briefView><celldesigner:innerPosition x="4340.0" y="4090.0"/><celldesigner:boxSize width="280.0" height="40.0"/><celldesigner:singleLine width="1.0"/><celldesigner:paint color="FFCDCDF7" scheme="Color"/></celldesigner:briefView>
</celldesigner:speciesAlias>
<celldesigner:speciesAlias id="sa183" species="s_id_sa183" compartmentAlias="ca16" >
<celldesigner:activity>inactive</celldesigner:activity>
<celldesigner:bounds x="3150.0" y="4040.0" w="100.0" h="50.0" />
<celldesigner:font size="30"/><celldesigner:view state="usual"/>
<celldesigner:usualView><celldesigner:innerPosition x="3150.0" y="4040.0"/><celldesigner:boxSize width="100.0" height="50.0"/><celldesigner:singleLine width="1.0"/><celldesigner:paint color="FFCDCDF7" scheme="Color"/></celldesigner:usualView>
<celldesigner:briefView><celldesigner:innerPosition x="3150.0" y="4040.0"/><celldesigner:boxSize width="100.0" height="50.0"/><celldesigner:singleLine width="1.0"/><celldesigner:paint color="FFCDCDF7" scheme="Color"/></celldesigner:briefView>
</celldesigner:speciesAlias>
<celldesigner:speciesAlias id="sa1123" species="s_id_sa1123" compartmentAlias="ca11" >
<celldesigner:activity>inactive</celldesigner:activity>
<celldesigner:bounds x="3830.0" y="2630.0" w="100.0" h="50.0" />
<celldesigner:font size="30"/><celldesigner:view state="usual"/>
<celldesigner:usualView><celldesigner:innerPosition x="3830.0" y="2630.0"/><celldesigner:boxSize width="100.0" height="50.0"/><celldesigner:singleLine width="1.0"/><celldesigner:paint color="FFCDCDF7" scheme="Color"/></celldesigner:usualView>
<celldesigner:briefView><celldesigner:innerPosition x="3830.0" y="2630.0"/><celldesigner:boxSize width="100.0" height="50.0"/><celldesigner:singleLine width="1.0"/><celldesigner:paint color="FFCDCDF7" scheme="Color"/></celldesigner:briefView>
</celldesigner:speciesAlias>
<celldesigner:speciesAlias id="sa919" species="s_id_sa919" compartmentAlias="ca11" >
<celldesigner:activity>inactive</celldesigner:activity>
<celldesigner:bounds x="6410.0" y="2435.0" w="120.0" h="50.0" />
<celldesigner:font size="30"/><celldesigner:view state="usual"/>
<celldesigner:usualView><celldesigner:innerPosition x="6410.0" y="2435.0"/><celldesigner:boxSize width="120.0" height="50.0"/><celldesigner:singleLine width="1.0"/><celldesigner:paint color="FFCDCDF7" scheme="Color"/></celldesigner:usualView>
<celldesigner:briefView><celldesigner:innerPosition x="6410.0" y="2435.0"/><celldesigner:boxSize width="120.0" height="50.0"/><celldesigner:singleLine width="1.0"/><celldesigner:paint color="FFCDCDF7" scheme="Color"/></celldesigner:briefView>
</celldesigner:speciesAlias>
<celldesigner:speciesAlias id="sa93" species="s_id_sa93" compartmentAlias="ca11" >
<celldesigner:activity>inactive</celldesigner:activity>
<celldesigner:bounds x="4250.0" y="1295.0" w="100.0" h="50.0" />
<celldesigner:font size="30"/><celldesigner:view state="usual"/>
<celldesigner:usualView><celldesigner:innerPosition x="4250.0" y="1295.0"/><celldesigner:boxSize width="100.0" height="50.0"/><celldesigner:singleLine width="1.0"/><celldesigner:paint color="FFCDCDF7" scheme="Color"/></celldesigner:usualView>
<celldesigner:briefView><celldesigner:innerPosition x="4250.0" y="1295.0"/><celldesigner:boxSize width="100.0" height="50.0"/><celldesigner:singleLine width="1.0"/><celldesigner:paint color="FFCDCDF7" scheme="Color"/></celldesigner:briefView>
</celldesigner:speciesAlias>
<celldesigner:speciesAlias id="sa917" species="s_id_sa917" compartmentAlias="ca11" >
<celldesigner:activity>inactive</celldesigner:activity>
<celldesigner:bounds x="2530.0" y="1550.0" w="100.0" h="50.0" />
<celldesigner:font size="30"/><celldesigner:view state="usual"/>
<celldesigner:usualView><celldesigner:innerPosition x="2530.0" y="1550.0"/><celldesigner:boxSize width="100.0" height="50.0"/><celldesigner:singleLine width="1.0"/><celldesigner:paint color="FFCDCDF7" scheme="Color"/></celldesigner:usualView>
<celldesigner:briefView><celldesigner:innerPosition x="2530.0" y="1550.0"/><celldesigner:boxSize width="100.0" height="50.0"/><celldesigner:singleLine width="1.0"/><celldesigner:paint color="FFCDCDF7" scheme="Color"/></celldesigner:briefView>
</celldesigner:speciesAlias>
<celldesigner:speciesAlias id="sa796" species="s_id_sa796" compartmentAlias="ca11" >
<celldesigner:activity>inactive</celldesigner:activity>
<celldesigner:bounds x="5490.0" y="2420.0" w="100.0" h="50.0" />
<celldesigner:font size="30"/><celldesigner:view state="usual"/>
<celldesigner:usualView><celldesigner:innerPosition x="5490.0" y="2420.0"/><celldesigner:boxSize width="100.0" height="50.0"/><celldesigner:singleLine width="1.0"/><celldesigner:paint color="FFCDCDF7" scheme="Color"/></celldesigner:usualView>
<celldesigner:briefView><celldesigner:innerPosition x="5490.0" y="2420.0"/><celldesigner:boxSize width="100.0" height="50.0"/><celldesigner:singleLine width="1.0"/><celldesigner:paint color="FFCDCDF7" scheme="Color"/></celldesigner:briefView>
</celldesigner:speciesAlias>
<celldesigner:speciesAlias id="sa73" species="s_id_sa73" complexSpeciesAlias="csa10" >
<celldesigner:activity>inactive</celldesigner:activity>
<celldesigner:bounds x="5670.0" y="1340.0" w="100.0" h="50.0" />
<celldesigner:font size="30"/><celldesigner:view state="usual"/>
<celldesigner:usualView><celldesigner:innerPosition x="5670.0" y="1340.0"/><celldesigner:boxSize width="100.0" height="50.0"/><celldesigner:singleLine width="1.0"/><celldesigner:paint color="FFCDCDF7" scheme="Color"/></celldesigner:usualView>
<celldesigner:briefView><celldesigner:innerPosition x="5670.0" y="1340.0"/><celldesigner:boxSize width="100.0" height="50.0"/><celldesigner:singleLine width="1.0"/><celldesigner:paint color="FFCDCDF7" scheme="Color"/></celldesigner:briefView>
</celldesigner:speciesAlias>
<celldesigner:speciesAlias id="sa114" species="s_id_sa114" compartmentAlias="ca11" >
<celldesigner:activity>inactive</celldesigner:activity>
<celldesigner:bounds x="3210.0" y="1805.0" w="100.0" h="50.0" />
<celldesigner:font size="30"/><celldesigner:view state="usual"/>
<celldesigner:usualView><celldesigner:innerPosition x="3210.0" y="1805.0"/><celldesigner:boxSize width="100.0" height="50.0"/><celldesigner:singleLine width="1.0"/><celldesigner:paint color="FFCDCDF7" scheme="Color"/></celldesigner:usualView>
<celldesigner:briefView><celldesigner:innerPosition x="3210.0" y="1805.0"/><celldesigner:boxSize width="100.0" height="50.0"/><celldesigner:singleLine width="1.0"/><celldesigner:paint color="FFCDCDF7" scheme="Color"/></celldesigner:briefView>
</celldesigner:speciesAlias>
<celldesigner:speciesAlias id="sa1204" species="s_id_sa1204" compartmentAlias="ca11" >
<celldesigner:activity>inactive</celldesigner:activity>
<celldesigner:bounds x="6930.0" y="3260.0" w="100.0" h="50.0" />
<celldesigner:font size="30"/><celldesigner:view state="usual"/>
<celldesigner:usualView><celldesigner:innerPosition x="6930.0" y="3260.0"/><celldesigner:boxSize width="100.0" height="50.0"/><celldesigner:singleLine width="1.0"/><celldesigner:paint color="FFCDCDF7" scheme="Color"/></celldesigner:usualView>
<celldesigner:briefView><celldesigner:innerPosition x="6930.0" y="3260.0"/><celldesigner:boxSize width="100.0" height="50.0"/><celldesigner:singleLine width="1.0"/><celldesigner:paint color="FFCDCDF7" scheme="Color"/></celldesigner:briefView>
</celldesigner:speciesAlias>
<celldesigner:speciesAlias id="sa1389" species="s_id_sa1389" compartmentAlias="ca16" >
<celldesigner:activity>inactive</celldesigner:activity>
<celldesigner:bounds x="5230.0" y="4220.0" w="100.0" h="50.0" />
<celldesigner:font size="30"/><celldesigner:view state="usual"/>
<celldesigner:usualView><celldesigner:innerPosition x="5230.0" y="4220.0"/><celldesigner:boxSize width="100.0" height="50.0"/><celldesigner:singleLine width="1.0"/><celldesigner:paint color="FF33CC00" scheme="Color"/></celldesigner:usualView>
<celldesigner:briefView><celldesigner:innerPosition x="5230.0" y="4220.0"/><celldesigner:boxSize width="100.0" height="50.0"/><celldesigner:singleLine width="1.0"/><celldesigner:paint color="FF33CC00" scheme="Color"/></celldesigner:briefView>
</celldesigner:speciesAlias>
<celldesigner:speciesAlias id="sa861" species="s_id_sa861" compartmentAlias="ca11" >
<celldesigner:activity>inactive</celldesigner:activity>
<celldesigner:bounds x="5610.0" y="3605.0" w="100.0" h="50.0" />
<celldesigner:font size="30"/><celldesigner:view state="usual"/>
<celldesigner:usualView><celldesigner:innerPosition x="5610.0" y="3605.0"/><celldesigner:boxSize width="100.0" height="50.0"/><celldesigner:singleLine width="1.0"/><celldesigner:paint color="FFCDCDF7" scheme="Color"/></celldesigner:usualView>
<celldesigner:briefView><celldesigner:innerPosition x="5610.0" y="3605.0"/><celldesigner:boxSize width="100.0" height="50.0"/><celldesigner:singleLine width="1.0"/><celldesigner:paint color="FFCDCDF7" scheme="Color"/></celldesigner:briefView>
</celldesigner:speciesAlias>
<celldesigner:speciesAlias id="sa1279" species="s_id_sa1279" compartmentAlias="ca16" >
<celldesigner:activity>inactive</celldesigner:activity>
<celldesigner:bounds x="2651.5" y="4047.0" w="100.0" h="50.0" />
<celldesigner:font size="30"/><celldesigner:view state="usual"/>
<celldesigner:usualView><celldesigner:innerPosition x="2651.5" y="4047.0"/><celldesigner:boxSize width="100.0" height="50.0"/><celldesigner:singleLine width="1.0"/><celldesigner:paint color="FFCDCDF7" scheme="Color"/></celldesigner:usualView>
<celldesigner:briefView><celldesigner:innerPosition x="2651.5" y="4047.0"/><celldesigner:boxSize width="100.0" height="50.0"/><celldesigner:singleLine width="1.0"/><celldesigner:paint color="FFCDCDF7" scheme="Color"/></celldesigner:briefView>
</celldesigner:speciesAlias>
<celldesigner:speciesAlias id="sa26" species="s_id_sa26" complexSpeciesAlias="csa15" >
<celldesigner:activity>inactive</celldesigner:activity>
<celldesigner:bounds x="4230.0" y="3350.0" w="100.0" h="50.0" />
<celldesigner:font size="30"/><celldesigner:view state="usual"/>
<celldesigner:usualView><celldesigner:innerPosition x="4230.0" y="3350.0"/><celldesigner:boxSize width="100.0" height="50.0"/><celldesigner:singleLine width="1.0"/><celldesigner:paint color="FFCDCDF7" scheme="Color"/></celldesigner:usualView>
<celldesigner:briefView><celldesigner:innerPosition x="4230.0" y="3350.0"/><celldesigner:boxSize width="100.0" height="50.0"/><celldesigner:singleLine width="1.0"/><celldesigner:paint color="FFCDCDF7" scheme="Color"/></celldesigner:briefView>
</celldesigner:speciesAlias>
<celldesigner:speciesAlias id="sa1442" species="s_id_sa1443" compartmentAlias="ca11" >
<celldesigner:activity>inactive</celldesigner:activity>
<celldesigner:bounds x="5080.0" y="1728.5" w="100.0" h="50.0" />
<celldesigner:font size="30"/><celldesigner:view state="usual"/>
<celldesigner:usualView><celldesigner:innerPosition x="5080.0" y="1728.5"/><celldesigner:boxSize width="100.0" height="50.0"/><celldesigner:singleLine width="1.0"/><celldesigner:paint color="FFCDCDF7" scheme="Color"/></celldesigner:usualView>
<celldesigner:briefView><celldesigner:innerPosition x="5080.0" y="1728.5"/><celldesigner:boxSize width="100.0" height="50.0"/><celldesigner:singleLine width="1.0"/><celldesigner:paint color="FFCDCDF7" scheme="Color"/></celldesigner:briefView>
</celldesigner:speciesAlias>
<celldesigner:speciesAlias id="sa1759" species="s_id_sa1760" compartmentAlias="ca11" >
<celldesigner:activity>inactive</celldesigner:activity>
<celldesigner:bounds x="5870.0" y="3380.0" w="100.0" h="50.0" />
<celldesigner:font size="30"/><celldesigner:view state="usual"/>
<celldesigner:usualView><celldesigner:innerPosition x="5870.0" y="3380.0"/><celldesigner:boxSize width="100.0" height="50.0"/><celldesigner:singleLine width="1.0"/><celldesigner:paint color="FFCDCDF7" scheme="Color"/></celldesigner:usualView>
<celldesigner:briefView><celldesigner:innerPosition x="5870.0" y="3380.0"/><celldesigner:boxSize width="100.0" height="50.0"/><celldesigner:singleLine width="1.0"/><celldesigner:paint color="FFCDCDF7" scheme="Color"/></celldesigner:briefView>
</celldesigner:speciesAlias>
<celldesigner:speciesAlias id="sa1701" species="s_id_sa1701" compartmentAlias="ca16" >
<celldesigner:activity>inactive</celldesigner:activity>
<celldesigner:bounds x="3125.0" y="4220.0" w="100.0" h="50.0" />
<celldesigner:font size="30"/><celldesigner:view state="usual"/>
<celldesigner:usualView><celldesigner:innerPosition x="3125.0" y="4220.0"/><celldesigner:boxSize width="100.0" height="50.0"/><celldesigner:singleLine width="1.0"/><celldesigner:paint color="FF489561" scheme="Color"/></celldesigner:usualView>
<celldesigner:briefView><celldesigner:innerPosition x="3125.0" y="4220.0"/><celldesigner:boxSize width="100.0" height="50.0"/><celldesigner:singleLine width="1.0"/><celldesigner:paint color="FF489561" scheme="Color"/></celldesigner:briefView>
</celldesigner:speciesAlias>
<celldesigner:speciesAlias id="sa903" species="s_id_sa903" compartmentAlias="ca11" >
<celldesigner:activity>inactive</celldesigner:activity>
<celldesigner:bounds x="6610.0" y="1175.0" w="100.0" h="50.0" />
<celldesigner:font size="30"/><celldesigner:view state="usual"/>
<celldesigner:usualView><celldesigner:innerPosition x="6610.0" y="1175.0"/><celldesigner:boxSize width="100.0" height="50.0"/><celldesigner:singleLine width="1.0"/><celldesigner:paint color="FFCDCDF7" scheme="Color"/></celldesigner:usualView>
<celldesigner:briefView><celldesigner:innerPosition x="6610.0" y="1175.0"/><celldesigner:boxSize width="100.0" height="50.0"/><celldesigner:singleLine width="1.0"/><celldesigner:paint color="FFCDCDF7" scheme="Color"/></celldesigner:briefView>
</celldesigner:speciesAlias>
<celldesigner:speciesAlias id="sa1436" species="s_id_sa1436" compartmentAlias="ca11" >
<celldesigner:activity>inactive</celldesigner:activity>
<celldesigner:bounds x="4801.0" y="1752.5" w="100.0" h="50.0" />
<celldesigner:font size="30"/><celldesigner:view state="usual"/>
<celldesigner:usualView><celldesigner:innerPosition x="4801.0" y="1752.5"/><celldesigner:boxSize width="100.0" height="50.0"/><celldesigner:singleLine width="1.0"/><celldesigner:paint color="FFCDCDF7" scheme="Color"/></celldesigner:usualView>
<celldesigner:briefView><celldesigner:innerPosition x="4801.0" y="1752.5"/><celldesigner:boxSize width="100.0" height="50.0"/><celldesigner:singleLine width="1.0"/><celldesigner:paint color="FFCDCDF7" scheme="Color"/></celldesigner:briefView>
</celldesigner:speciesAlias>
<celldesigner:speciesAlias id="sa795" species="s_id_sa795" compartmentAlias="ca11" >
<celldesigner:activity>inactive</celldesigner:activity>
<celldesigner:bounds x="5107.5" y="2418.25" w="100.0" h="50.0" />
<celldesigner:font size="30"/><celldesigner:view state="usual"/>
<celldesigner:usualView><celldesigner:innerPosition x="5107.5" y="2418.25"/><celldesigner:boxSize width="100.0" height="50.0"/><celldesigner:singleLine width="1.0"/><celldesigner:paint color="FFCDCDF7" scheme="Color"/></celldesigner:usualView>
<celldesigner:briefView><celldesigner:innerPosition x="5107.5" y="2418.25"/><celldesigner:boxSize width="100.0" height="50.0"/><celldesigner:singleLine width="1.0"/><celldesigner:paint color="FFCDCDF7" scheme="Color"/></celldesigner:briefView>
</celldesigner:speciesAlias>
<celldesigner:speciesAlias id="sa1672" species="s_id_sa1672" compartmentAlias="ca16" >
<celldesigner:activity>inactive</celldesigner:activity>
<celldesigner:bounds x="5880.0" y="4045.0" w="100.0" h="50.0" />
<celldesigner:font size="30"/><celldesigner:view state="usual"/>
<celldesigner:usualView><celldesigner:innerPosition x="5880.0" y="4045.0"/><celldesigner:boxSize width="100.0" height="50.0"/><celldesigner:singleLine width="1.0"/><celldesigner:paint color="FFCDCDF7" scheme="Color"/></celldesigner:usualView>
<celldesigner:briefView><celldesigner:innerPosition x="5880.0" y="4045.0"/><celldesigner:boxSize width="100.0" height="50.0"/><celldesigner:singleLine width="1.0"/><celldesigner:paint color="FFCDCDF7" scheme="Color"/></celldesigner:briefView>
</celldesigner:speciesAlias>
<celldesigner:speciesAlias id="sa110" species="s_id_sa110" compartmentAlias="ca11" >
<celldesigner:activity>inactive</celldesigner:activity>
<celldesigner:bounds x="3550.0" y="2195.0" w="100.0" h="50.0" />
<celldesigner:font size="30"/><celldesigner:view state="usual"/>
<celldesigner:usualView><celldesigner:innerPosition x="3550.0" y="2195.0"/><celldesigner:boxSize width="100.0" height="50.0"/><celldesigner:singleLine width="1.0"/><celldesigner:paint color="FFCDCDF7" scheme="Color"/></celldesigner:usualView>
<celldesigner:briefView><celldesigner:innerPosition x="3550.0" y="2195.0"/><celldesigner:boxSize width="100.0" height="50.0"/><celldesigner:singleLine width="1.0"/><celldesigner:paint color="FFCDCDF7" scheme="Color"/></celldesigner:briefView>
</celldesigner:speciesAlias>
<celldesigner:speciesAlias id="sa839" species="s_id_sa839" compartmentAlias="ca11" >
<celldesigner:activity>inactive</celldesigner:activity>
<celldesigner:bounds x="3570.0" y="3725.0" w="100.0" h="50.0" />
<celldesigner:font size="30"/><celldesigner:view state="usual"/>
<celldesigner:usualView><celldesigner:innerPosition x="3570.0" y="3725.0"/><celldesigner:boxSize width="100.0" height="50.0"/><celldesigner:singleLine width="1.0"/><celldesigner:paint color="FFCDCDF7" scheme="Color"/></celldesigner:usualView>
<celldesigner:briefView><celldesigner:innerPosition x="3570.0" y="3725.0"/><celldesigner:boxSize width="100.0" height="50.0"/><celldesigner:singleLine width="1.0"/><celldesigner:paint color="FFCDCDF7" scheme="Color"/></celldesigner:briefView>
</celldesigner:speciesAlias>
<celldesigner:speciesAlias id="sa1447" species="s_id_sa1446" compartmentAlias="ca11" >
<celldesigner:activity>inactive</celldesigner:activity>
<celldesigner:bounds x="4670.0" y="1865.0" w="100.0" h="50.0" />
<celldesigner:font size="30"/><celldesigner:view state="usual"/>
<celldesigner:usualView><celldesigner:innerPosition x="4670.0" y="1865.0"/><celldesigner:boxSize width="100.0" height="50.0"/><celldesigner:singleLine width="1.0"/><celldesigner:paint color="FFCDCDF7" scheme="Color"/></celldesigner:usualView>
<celldesigner:briefView><celldesigner:innerPosition x="4670.0" y="1865.0"/><celldesigner:boxSize width="100.0" height="50.0"/><celldesigner:singleLine width="1.0"/><celldesigner:paint color="FFCDCDF7" scheme="Color"/></celldesigner:briefView>
</celldesigner:speciesAlias>
<celldesigner:speciesAlias id="sa860" species="s_id_sa859" compartmentAlias="ca11" >
<celldesigner:activity>inactive</celldesigner:activity>
<celldesigner:bounds x="2830.0" y="1475.0" w="100.0" h="50.0" />
<celldesigner:font size="30"/><celldesigner:view state="usual"/>
<celldesigner:usualView><celldesigner:innerPosition x="2830.0" y="1475.0"/><celldesigner:boxSize width="100.0" height="50.0"/><celldesigner:singleLine width="1.0"/><celldesigner:paint color="FFCDCDF7" scheme="Color"/></celldesigner:usualView>
<celldesigner:briefView><celldesigner:innerPosition x="2830.0" y="1475.0"/><celldesigner:boxSize width="100.0" height="50.0"/><celldesigner:singleLine width="1.0"/><celldesigner:paint color="FFCDCDF7" scheme="Color"/></celldesigner:briefView>
</celldesigner:speciesAlias>
<celldesigner:speciesAlias id="sa1401" species="s_id_sa1402" compartmentAlias="ca11" >
<celldesigner:activity>inactive</celldesigner:activity>
<celldesigner:bounds x="4250.0" y="1220.0" w="100.0" h="50.0" />
<celldesigner:font size="30"/><celldesigner:view state="usual"/>
<celldesigner:usualView><celldesigner:innerPosition x="4250.0" y="1220.0"/><celldesigner:boxSize width="100.0" height="50.0"/><celldesigner:singleLine width="1.0"/><celldesigner:paint color="FFCDCDF7" scheme="Color"/></celldesigner:usualView>
<celldesigner:briefView><celldesigner:innerPosition x="4250.0" y="1220.0"/><celldesigner:boxSize width="100.0" height="50.0"/><celldesigner:singleLine width="1.0"/><celldesigner:paint color="FFCDCDF7" scheme="Color"/></celldesigner:briefView>
</celldesigner:speciesAlias>
<celldesigner:speciesAlias id="sa1033" species="s_id_sa1033" complexSpeciesAlias="csa56" >
<celldesigner:activity>inactive</celldesigner:activity>
<celldesigner:bounds x="6890.0" y="2720.0" w="100.0" h="50.0" />
<celldesigner:font size="30"/><celldesigner:view state="usual"/>
<celldesigner:usualView><celldesigner:innerPosition x="6890.0" y="2720.0"/><celldesigner:boxSize width="100.0" height="50.0"/><celldesigner:singleLine width="1.0"/><celldesigner:paint color="FFCDCDF7" scheme="Color"/></celldesigner:usualView>
<celldesigner:briefView><celldesigner:innerPosition x="6890.0" y="2720.0"/><celldesigner:boxSize width="100.0" height="50.0"/><celldesigner:singleLine width="1.0"/><celldesigner:paint color="FFCDCDF7" scheme="Color"/></celldesigner:briefView>
</celldesigner:speciesAlias>
<celldesigner:speciesAlias id="sa128" species="s_id_sa128" compartmentAlias="ca11" >
<celldesigner:activity>inactive</celldesigner:activity>
<celldesigner:bounds x="2562.5" y="2535.0" w="100.0" h="50.0" />
<celldesigner:font size="30"/><celldesigner:view state="usual"/>
<celldesigner:usualView><celldesigner:innerPosition x="2562.5" y="2535.0"/><celldesigner:boxSize width="100.0" height="50.0"/><celldesigner:singleLine width="1.0"/><celldesigner:paint color="FFCDCDF7" scheme="Color"/></celldesigner:usualView>
<celldesigner:briefView><celldesigner:innerPosition x="2562.5" y="2535.0"/><celldesigner:boxSize width="100.0" height="50.0"/><celldesigner:singleLine width="1.0"/><celldesigner:paint color="FFCDCDF7" scheme="Color"/></celldesigner:briefView>
</celldesigner:speciesAlias>
<celldesigner:speciesAlias id="sa897" species="s_id_sa897" compartmentAlias="ca11" >
<celldesigner:activity>inactive</celldesigner:activity>
<celldesigner:bounds x="3750.0" y="1805.0" w="100.0" h="50.0" />
<celldesigner:font size="30"/><celldesigner:view state="usual"/>
<celldesigner:usualView><celldesigner:innerPosition x="3750.0" y="1805.0"/><celldesigner:boxSize width="100.0" height="50.0"/><celldesigner:singleLine width="1.0"/><celldesigner:paint color="FFCDCDF7" scheme="Color"/></celldesigner:usualView>
<celldesigner:briefView><celldesigner:innerPosition x="3750.0" y="1805.0"/><celldesigner:boxSize width="100.0" height="50.0"/><celldesigner:singleLine width="1.0"/><celldesigner:paint color="FFCDCDF7" scheme="Color"/></celldesigner:briefView>
</celldesigner:speciesAlias>
<celldesigner:speciesAlias id="sa301" species="s_id_sa301" compartmentAlias="ca11" >
<celldesigner:activity>inactive</celldesigner:activity>
<celldesigner:bounds x="3790.0" y="2420.0" w="100.0" h="50.0" />
<celldesigner:font size="30"/><celldesigner:view state="usual"/>
<celldesigner:usualView><celldesigner:innerPosition x="3790.0" y="2420.0"/><celldesigner:boxSize width="100.0" height="50.0"/><celldesigner:singleLine width="1.0"/><celldesigner:paint color="FFCDCDF7" scheme="Color"/></celldesigner:usualView>
<celldesigner:briefView><celldesigner:innerPosition x="3790.0" y="2420.0"/><celldesigner:boxSize width="100.0" height="50.0"/><celldesigner:singleLine width="1.0"/><celldesigner:paint color="FFCDCDF7" scheme="Color"/></celldesigner:briefView>
</celldesigner:speciesAlias>
<celldesigner:speciesAlias id="sa276" species="s_id_sa275" compartmentAlias="ca11" >
<celldesigner:activity>inactive</celldesigner:activity>
<celldesigner:bounds x="5650.0" y="1760.0" w="100.0" h="50.0" />
<celldesigner:font size="30"/><celldesigner:view state="usual"/>
<celldesigner:usualView><celldesigner:innerPosition x="5650.0" y="1760.0"/><celldesigner:boxSize width="100.0" height="50.0"/><celldesigner:singleLine width="1.0"/><celldesigner:paint color="FFCDCDF7" scheme="Color"/></celldesigner:usualView>
<celldesigner:briefView><celldesigner:innerPosition x="5650.0" y="1760.0"/><celldesigner:boxSize width="100.0" height="50.0"/><celldesigner:singleLine width="1.0"/><celldesigner:paint color="FFCDCDF7" scheme="Color"/></celldesigner:briefView>
</celldesigner:speciesAlias>
<celldesigner:speciesAlias id="sa1704" species="s_id_sa1703" compartmentAlias="ca11" >
<celldesigner:activity>inactive</celldesigner:activity>
<celldesigner:bounds x="3270.0" y="3710.0" w="100.0" h="50.0" />
<celldesigner:font size="30"/><celldesigner:view state="usual"/>
<celldesigner:usualView><celldesigner:innerPosition x="3270.0" y="3710.0"/><celldesigner:boxSize width="100.0" height="50.0"/><celldesigner:singleLine width="1.0"/><celldesigner:paint color="FFCDCDF7" scheme="Color"/></celldesigner:usualView>
<celldesigner:briefView><celldesigner:innerPosition x="3270.0" y="3710.0"/><celldesigner:boxSize width="100.0" height="50.0"/><celldesigner:singleLine width="1.0"/><celldesigner:paint color="FFCDCDF7" scheme="Color"/></celldesigner:briefView>
</celldesigner:speciesAlias>
<celldesigner:speciesAlias id="sa78" species="s_id_sa78" complexSpeciesAlias="csa11" >
<celldesigner:activity>inactive</celldesigner:activity>
<celldesigner:bounds x="3430.0" y="3185.0" w="100.0" h="50.0" />
<celldesigner:font size="30"/><celldesigner:view state="usual"/>
<celldesigner:usualView><celldesigner:innerPosition x="3430.0" y="3185.0"/><celldesigner:boxSize width="100.0" height="50.0"/><celldesigner:singleLine width="1.0"/><celldesigner:paint color="FFCDCDF7" scheme="Color"/></celldesigner:usualView>
<celldesigner:briefView><celldesigner:innerPosition x="3430.0" y="3185.0"/><celldesigner:boxSize width="100.0" height="50.0"/><celldesigner:singleLine width="1.0"/><celldesigner:paint color="FFCDCDF7" scheme="Color"/></celldesigner:briefView>
</celldesigner:speciesAlias>
<celldesigner:speciesAlias id="sa94" species="s_id_sa93" compartmentAlias="ca11" >
<celldesigner:activity>inactive</celldesigner:activity>
<celldesigner:bounds x="4486.5" y="1298.5" w="100.0" h="50.0" />
<celldesigner:font size="30"/><celldesigner:view state="usual"/>
<celldesigner:usualView><celldesigner:innerPosition x="4486.5" y="1298.5"/><celldesigner:boxSize width="100.0" height="50.0"/><celldesigner:singleLine width="1.0"/><celldesigner:paint color="FFCDCDF7" scheme="Color"/></celldesigner:usualView>
<celldesigner:briefView><celldesigner:innerPosition x="4486.5" y="1298.5"/><celldesigner:boxSize width="100.0" height="50.0"/><celldesigner:singleLine width="1.0"/><celldesigner:paint color="FFCDCDF7" scheme="Color"/></celldesigner:briefView>
</celldesigner:speciesAlias>
<celldesigner:speciesAlias id="sa1224" species="s_id_sa1224" compartmentAlias="ca8" >
<celldesigner:activity>inactive</celldesigner:activity>
<celldesigner:bounds x="6830.0" y="3095.0" w="100.0" h="50.0" />
<celldesigner:font size="30"/><celldesigner:view state="usual"/>
<celldesigner:usualView><celldesigner:innerPosition x="6830.0" y="3095.0"/><celldesigner:boxSize width="100.0" height="50.0"/><celldesigner:singleLine width="1.0"/><celldesigner:paint color="FFCDCDF7" scheme="Color"/></celldesigner:usualView>
<celldesigner:briefView><celldesigner:innerPosition x="6830.0" y="3095.0"/><celldesigner:boxSize width="100.0" height="50.0"/><celldesigner:singleLine width="1.0"/><celldesigner:paint color="FFCDCDF7" scheme="Color"/></celldesigner:briefView>
</celldesigner:speciesAlias>
<celldesigner:speciesAlias id="sa862" species="s_id_sa861" compartmentAlias="ca11" >
<celldesigner:activity>inactive</celldesigner:activity>
<celldesigner:bounds x="5950.0" y="3605.0" w="100.0" h="50.0" />
<celldesigner:font size="30"/><celldesigner:view state="usual"/>
<celldesigner:usualView><celldesigner:innerPosition x="5950.0" y="3605.0"/><celldesigner:boxSize width="100.0" height="50.0"/><celldesigner:singleLine width="1.0"/><celldesigner:paint color="FFCDCDF7" scheme="Color"/></celldesigner:usualView>
<celldesigner:briefView><celldesigner:innerPosition x="5950.0" y="3605.0"/><celldesigner:boxSize width="100.0" height="50.0"/><celldesigner:singleLine width="1.0"/><celldesigner:paint color="FFCDCDF7" scheme="Color"/></celldesigner:briefView>
</celldesigner:speciesAlias>
<celldesigner:speciesAlias id="sa1486" species="s_id_sa1486" compartmentAlias="ca11" >
<celldesigner:activity>inactive</celldesigner:activity>
<celldesigner:bounds x="4770.0" y="1310.0" w="100.0" h="50.0" />
<celldesigner:font size="30"/><celldesigner:view state="usual"/>
<celldesigner:usualView><celldesigner:innerPosition x="4770.0" y="1310.0"/><celldesigner:boxSize width="100.0" height="50.0"/><celldesigner:singleLine width="1.0"/><celldesigner:paint color="FFCDCDF7" scheme="Color"/></celldesigner:usualView>
<celldesigner:briefView><celldesigner:innerPosition x="4770.0" y="1310.0"/><celldesigner:boxSize width="100.0" height="50.0"/><celldesigner:singleLine width="1.0"/><celldesigner:paint color="FFCDCDF7" scheme="Color"/></celldesigner:briefView>
</celldesigner:speciesAlias>
<celldesigner:speciesAlias id="sa371" species="s_id_sa371" compartmentAlias="ca11" >
<celldesigner:activity>inactive</celldesigner:activity>
<celldesigner:bounds x="2923.5" y="1867.5" w="100.0" h="50.0" />
<celldesigner:font size="30"/><celldesigner:view state="usual"/>
<celldesigner:usualView><celldesigner:innerPosition x="2923.5" y="1867.5"/><celldesigner:boxSize width="100.0" height="50.0"/><celldesigner:singleLine width="1.0"/><celldesigner:paint color="FFCDCDF7" scheme="Color"/></celldesigner:usualView>
<celldesigner:briefView><celldesigner:innerPosition x="2923.5" y="1867.5"/><celldesigner:boxSize width="100.0" height="50.0"/><celldesigner:singleLine width="1.0"/><celldesigner:paint color="FFCDCDF7" scheme="Color"/></celldesigner:briefView>
</celldesigner:speciesAlias>
<celldesigner:speciesAlias id="sa284" species="s_id_sa284" compartmentAlias="ca16" >
<celldesigner:activity>inactive</celldesigner:activity>
<celldesigner:bounds x="6830.0" y="4220.0" w="150.0" h="50.0" />
<celldesigner:font size="30"/><celldesigner:view state="usual"/>
<celldesigner:usualView><celldesigner:innerPosition x="6830.0" y="4220.0"/><celldesigner:boxSize width="150.0" height="50.0"/><celldesigner:singleLine width="1.0"/><celldesigner:paint color="FFFF3333" scheme="Color"/></celldesigner:usualView>
<celldesigner:briefView><celldesigner:innerPosition x="6830.0" y="4220.0"/><celldesigner:boxSize width="150.0" height="50.0"/><celldesigner:singleLine width="1.0"/><celldesigner:paint color="FFFF3333" scheme="Color"/></celldesigner:briefView>
</celldesigner:speciesAlias>
<celldesigner:speciesAlias id="sa260" species="s_id_sa260" complexSpeciesAlias="csa19" >
<celldesigner:activity>inactive</celldesigner:activity>
<celldesigner:bounds x="2979.0" y="2574.0" w="100.0" h="50.0" />
<celldesigner:font size="30"/><celldesigner:view state="usual"/>
<celldesigner:usualView><celldesigner:innerPosition x="2979.0" y="2574.0"/><celldesigner:boxSize width="100.0" height="50.0"/><celldesigner:singleLine width="1.0"/><celldesigner:paint color="FFCDCDF7" scheme="Color"/></celldesigner:usualView>
<celldesigner:briefView><celldesigner:innerPosition x="2979.0" y="2574.0"/><celldesigner:boxSize width="100.0" height="50.0"/><celldesigner:singleLine width="1.0"/><celldesigner:paint color="FFCDCDF7" scheme="Color"/></celldesigner:briefView>
</celldesigner:speciesAlias>
<celldesigner:speciesAlias id="sa1476" species="s_id_sa1476" compartmentAlias="ca11" >
<celldesigner:activity>inactive</celldesigner:activity>
<celldesigner:bounds x="3530.0" y="2915.0" w="100.0" h="50.0" />
<celldesigner:font size="30"/><celldesigner:view state="usual"/>
<celldesigner:usualView><celldesigner:innerPosition x="3530.0" y="2915.0"/><celldesigner:boxSize width="100.0" height="50.0"/><celldesigner:singleLine width="1.0"/><celldesigner:paint color="FF489561" scheme="Color"/></celldesigner:usualView>
<celldesigner:briefView><celldesigner:innerPosition x="3530.0" y="2915.0"/><celldesigner:boxSize width="100.0" height="50.0"/><celldesigner:singleLine width="1.0"/><celldesigner:paint color="FF489561" scheme="Color"/></celldesigner:briefView>
</celldesigner:speciesAlias>
<celldesigner:speciesAlias id="sa794" species="s_id_sa794" compartmentAlias="ca11" >
<celldesigner:activity>inactive</celldesigner:activity>
<celldesigner:bounds x="5906.0" y="2135.0" w="120.0" h="50.0" />
<celldesigner:font size="30"/><celldesigner:view state="usual"/>
<celldesigner:usualView><celldesigner:innerPosition x="5906.0" y="2135.0"/><celldesigner:boxSize width="120.0" height="50.0"/><celldesigner:singleLine width="1.0"/><celldesigner:paint color="FFCDCDF7" scheme="Color"/></celldesigner:usualView>
<celldesigner:briefView><celldesigner:innerPosition x="5906.0" y="2135.0"/><celldesigner:boxSize width="120.0" height="50.0"/><celldesigner:singleLine width="1.0"/><celldesigner:paint color="FFCDCDF7" scheme="Color"/></celldesigner:briefView>
</celldesigner:speciesAlias>
<celldesigner:speciesAlias id="sa1036" species="s_id_sa1036" complexSpeciesAlias="csa56" >
<celldesigner:activity>inactive</celldesigner:activity>
<celldesigner:bounds x="6890.0" y="2765.0" w="100.0" h="50.0" />
<celldesigner:font size="30"/><celldesigner:view state="usual"/>
<celldesigner:usualView><celldesigner:innerPosition x="6890.0" y="2765.0"/><celldesigner:boxSize width="100.0" height="50.0"/><celldesigner:singleLine width="1.0"/><celldesigner:paint color="FFCDCDF7" scheme="Color"/></celldesigner:usualView>
<celldesigner:briefView><celldesigner:innerPosition x="6890.0" y="2765.0"/><celldesigner:boxSize width="100.0" height="50.0"/><celldesigner:singleLine width="1.0"/><celldesigner:paint color="FFCDCDF7" scheme="Color"/></celldesigner:briefView>
</celldesigner:speciesAlias>
<celldesigner:speciesAlias id="sa736" species="s_id_sa736" compartmentAlias="ca11" >
<celldesigner:activity>inactive</celldesigner:activity>
<celldesigner:bounds x="6850.0" y="1565.0" w="100.0" h="50.0" />
<celldesigner:font size="30"/><celldesigner:view state="usual"/>
<celldesigner:usualView><celldesigner:innerPosition x="6850.0" y="1565.0"/><celldesigner:boxSize width="100.0" height="50.0"/><celldesigner:singleLine width="1.0"/><celldesigner:paint color="FFCDCDF7" scheme="Color"/></celldesigner:usualView>
<celldesigner:briefView><celldesigner:innerPosition x="6850.0" y="1565.0"/><celldesigner:boxSize width="100.0" height="50.0"/><celldesigner:singleLine width="1.0"/><celldesigner:paint color="FFCDCDF7" scheme="Color"/></celldesigner:briefView>
</celldesigner:speciesAlias>
<celldesigner:speciesAlias id="sa1758" species="s_id_sa1758" compartmentAlias="ca11" >
<celldesigner:activity>inactive</celldesigner:activity>
<celldesigner:bounds x="4890.0" y="2915.0" w="100.0" h="50.0" />
<celldesigner:font size="30"/><celldesigner:view state="usual"/>
<celldesigner:usualView><celldesigner:innerPosition x="4890.0" y="2915.0"/><celldesigner:boxSize width="100.0" height="50.0"/><celldesigner:singleLine width="1.0"/><celldesigner:paint color="FFCDCDF7" scheme="Color"/></celldesigner:usualView>
<celldesigner:briefView><celldesigner:innerPosition x="4890.0" y="2915.0"/><celldesigner:boxSize width="100.0" height="50.0"/><celldesigner:singleLine width="1.0"/><celldesigner:paint color="FFCDCDF7" scheme="Color"/></celldesigner:briefView>
</celldesigner:speciesAlias>
<celldesigner:speciesAlias id="sa113" species="s_id_sa113" compartmentAlias="ca11" >
<celldesigner:activity>inactive</celldesigner:activity>
<celldesigner:bounds x="2854.0" y="1803.0" w="100.0" h="50.0" />
<celldesigner:font size="30"/><celldesigner:view state="usual"/>
<celldesigner:usualView><celldesigner:innerPosition x="2854.0" y="1803.0"/><celldesigner:boxSize width="100.0" height="50.0"/><celldesigner:singleLine width="1.0"/><celldesigner:paint color="FFCDCDF7" scheme="Color"/></celldesigner:usualView>
<celldesigner:briefView><celldesigner:innerPosition x="2854.0" y="1803.0"/><celldesigner:boxSize width="100.0" height="50.0"/><celldesigner:singleLine width="1.0"/><celldesigner:paint color="FFCDCDF7" scheme="Color"/></celldesigner:briefView>
</celldesigner:speciesAlias>
<celldesigner:speciesAlias id="sa125" species="s_id_sa125" compartmentAlias="ca11" >
<celldesigner:activity>inactive</celldesigner:activity>
<celldesigner:bounds x="2572.0" y="2100.5" w="100.0" h="50.0" />
<celldesigner:font size="30"/><celldesigner:view state="usual"/>
<celldesigner:usualView><celldesigner:innerPosition x="2572.0" y="2100.5"/><celldesigner:boxSize width="100.0" height="50.0"/><celldesigner:singleLine width="1.0"/><celldesigner:paint color="FFCDCDF7" scheme="Color"/></celldesigner:usualView>
<celldesigner:briefView><celldesigner:innerPosition x="2572.0" y="2100.5"/><celldesigner:boxSize width="100.0" height="50.0"/><celldesigner:singleLine width="1.0"/><celldesigner:paint color="FFCDCDF7" scheme="Color"/></celldesigner:briefView>
</celldesigner:speciesAlias>
<celldesigner:speciesAlias id="sa1034" species="s_id_sa1034" complexSpeciesAlias="csa56" >
<celldesigner:activity>inactive</celldesigner:activity>
<celldesigner:bounds x="6810.0" y="2765.0" w="100.0" h="50.0" />
<celldesigner:font size="30"/><celldesigner:view state="usual"/>
<celldesigner:usualView><celldesigner:innerPosition x="6810.0" y="2765.0"/><celldesigner:boxSize width="100.0" height="50.0"/><celldesigner:singleLine width="1.0"/><celldesigner:paint color="FFCDCDF7" scheme="Color"/></celldesigner:usualView>
<celldesigner:briefView><celldesigner:innerPosition x="6810.0" y="2765.0"/><celldesigner:boxSize width="100.0" height="50.0"/><celldesigner:singleLine width="1.0"/><celldesigner:paint color="FFCDCDF7" scheme="Color"/></celldesigner:briefView>
</celldesigner:speciesAlias>
<celldesigner:speciesAlias id="sa911" species="s_id_sa911" compartmentAlias="ca11" >
<celldesigner:activity>inactive</celldesigner:activity>
<celldesigner:bounds x="4030.0" y="1550.0" w="100.0" h="50.0" />
<celldesigner:font size="30"/><celldesigner:view state="usual"/>
<celldesigner:usualView><celldesigner:innerPosition x="4030.0" y="1550.0"/><celldesigner:boxSize width="100.0" height="50.0"/><celldesigner:singleLine width="1.0"/><celldesigner:paint color="FFCDCDF7" scheme="Color"/></celldesigner:usualView>
<celldesigner:briefView><celldesigner:innerPosition x="4030.0" y="1550.0"/><celldesigner:boxSize width="100.0" height="50.0"/><celldesigner:singleLine width="1.0"/><celldesigner:paint color="FFCDCDF7" scheme="Color"/></celldesigner:briefView>
</celldesigner:speciesAlias>
<celldesigner:speciesAlias id="sa1497" species="s_id_sa1497" compartmentAlias="ca11" >
<celldesigner:activity>inactive</celldesigner:activity>
<celldesigner:bounds x="5670.0" y="1805.0" w="100.0" h="50.0" />
<celldesigner:font size="30"/><celldesigner:view state="usual"/>
<celldesigner:usualView><celldesigner:innerPosition x="5670.0" y="1805.0"/><celldesigner:boxSize width="100.0" height="50.0"/><celldesigner:singleLine width="1.0"/><celldesigner:paint color="FFCDCDF7" scheme="Color"/></celldesigner:usualView>
<celldesigner:briefView><celldesigner:innerPosition x="5670.0" y="1805.0"/><celldesigner:boxSize width="100.0" height="50.0"/><celldesigner:singleLine width="1.0"/><celldesigner:paint color="FFCDCDF7" scheme="Color"/></celldesigner:briefView>
</celldesigner:speciesAlias>
<celldesigner:speciesAlias id="sa1083" species="s_id_sa1083" complexSpeciesAlias="csa4" >
<celldesigner:activity>inactive</celldesigner:activity>
<celldesigner:bounds x="5070.0" y="2105.0" w="100.0" h="50.0" />
<celldesigner:font size="30"/><celldesigner:view state="usual"/>
<celldesigner:usualView><celldesigner:innerPosition x="5070.0" y="2105.0"/><celldesigner:boxSize width="100.0" height="50.0"/><celldesigner:singleLine width="1.0"/><celldesigner:paint color="FFCDCDF7" scheme="Color"/></celldesigner:usualView>
<celldesigner:briefView><celldesigner:innerPosition x="5070.0" y="2105.0"/><celldesigner:boxSize width="100.0" height="50.0"/><celldesigner:singleLine width="1.0"/><celldesigner:paint color="FFCDCDF7" scheme="Color"/></celldesigner:briefView>
</celldesigner:speciesAlias>
<celldesigner:speciesAlias id="sa255" species="s_id_sa255" compartmentAlias="ca9" >
<celldesigner:activity>inactive</celldesigner:activity>
<celldesigner:bounds x="6929.5" y="2538.0" w="100.0" h="50.0" />
<celldesigner:font size="30"/><celldesigner:view state="usual"/>
<celldesigner:usualView><celldesigner:innerPosition x="6929.5" y="2538.0"/><celldesigner:boxSize width="100.0" height="50.0"/><celldesigner:singleLine width="1.0"/><celldesigner:paint color="FFCDCDF7" scheme="Color"/></celldesigner:usualView>
<celldesigner:briefView><celldesigner:innerPosition x="6929.5" y="2538.0"/><celldesigner:boxSize width="100.0" height="50.0"/><celldesigner:singleLine width="1.0"/><celldesigner:paint color="FFCDCDF7" scheme="Color"/></celldesigner:briefView>
</celldesigner:speciesAlias>
<celldesigner:speciesAlias id="sa1413" species="s_id_sa1413" complexSpeciesAlias="csa75" >
<celldesigner:activity>inactive</celldesigner:activity>
<celldesigner:bounds x="4446.0" y="1535.0" w="100.0" h="50.0" />
<celldesigner:font size="30"/><celldesigner:view state="usual"/>
<celldesigner:usualView><celldesigner:innerPosition x="4446.0" y="1535.0"/><celldesigner:boxSize width="100.0" height="50.0"/><celldesigner:singleLine width="1.0"/><celldesigner:paint color="FFCDCDF7" scheme="Color"/></celldesigner:usualView>
<celldesigner:briefView><celldesigner:innerPosition x="4446.0" y="1535.0"/><celldesigner:boxSize width="100.0" height="50.0"/><celldesigner:singleLine width="1.0"/><celldesigner:paint color="FFCDCDF7" scheme="Color"/></celldesigner:briefView>
</celldesigner:speciesAlias>
<celldesigner:speciesAlias id="sa1481" species="s_id_sa9" compartmentAlias="ca11" >
<celldesigner:activity>inactive</celldesigner:activity>
<celldesigner:bounds x="4310.0" y="2375.0" w="100.0" h="50.0" />
<celldesigner:font size="30"/><celldesigner:view state="usual"/>
<celldesigner:usualView><celldesigner:innerPosition x="4310.0" y="2375.0"/><celldesigner:boxSize width="100.0" height="50.0"/><celldesigner:singleLine width="1.0"/><celldesigner:paint color="FFCDCDF7" scheme="Color"/></celldesigner:usualView>
<celldesigner:briefView><celldesigner:innerPosition x="4310.0" y="2375.0"/><celldesigner:boxSize width="100.0" height="50.0"/><celldesigner:singleLine width="1.0"/><celldesigner:paint color="FFCDCDF7" scheme="Color"/></celldesigner:briefView>
</celldesigner:speciesAlias>
<celldesigner:speciesAlias id="sa1143" species="s_id_sa1143" compartmentAlias="ca11" >
<celldesigner:activity>inactive</celldesigner:activity>
<celldesigner:bounds x="6100.0" y="3843.5" w="100.0" h="50.0" />
<celldesigner:font size="30"/><celldesigner:view state="usual"/>
<celldesigner:usualView><celldesigner:innerPosition x="6100.0" y="3843.5"/><celldesigner:boxSize width="100.0" height="50.0"/><celldesigner:singleLine width="1.0"/><celldesigner:paint color="FFCDCDF7" scheme="Color"/></celldesigner:usualView>
<celldesigner:briefView><celldesigner:innerPosition x="6100.0" y="3843.5"/><celldesigner:boxSize width="100.0" height="50.0"/><celldesigner:singleLine width="1.0"/><celldesigner:paint color="FFCDCDF7" scheme="Color"/></celldesigner:briefView>
</celldesigner:speciesAlias>
<celldesigner:speciesAlias id="sa1390" species="s_id_sa1390" compartmentAlias="ca16" >
<celldesigner:activity>inactive</celldesigner:activity>
<celldesigner:bounds x="5455.0" y="4220.0" w="130.0" h="50.0" />
<celldesigner:font size="30"/><celldesigner:view state="usual"/>
<celldesigner:usualView><celldesigner:innerPosition x="5455.0" y="4220.0"/><celldesigner:boxSize width="130.0" height="50.0"/><celldesigner:singleLine width="1.0"/><celldesigner:paint color="FFFF3333" scheme="Color"/></celldesigner:usualView>
<celldesigner:briefView><celldesigner:innerPosition x="5455.0" y="4220.0"/><celldesigner:boxSize width="130.0" height="50.0"/><celldesigner:singleLine width="1.0"/><celldesigner:paint color="FFFF3333" scheme="Color"/></celldesigner:briefView>
</celldesigner:speciesAlias>
<celldesigner:speciesAlias id="sa1735" species="s_id_sa1735" compartmentAlias="ca11" >
<celldesigner:activity>inactive</celldesigner:activity>
<celldesigner:bounds x="5225.0" y="3680.0" w="280.0" h="50.0" />
<celldesigner:font size="30"/><celldesigner:view state="usual"/>
<celldesigner:usualView><celldesigner:innerPosition x="5225.0" y="3680.0"/><celldesigner:boxSize width="280.0" height="50.0"/><celldesigner:singleLine width="1.0"/><celldesigner:paint color="FFCDCDF7" scheme="Color"/></celldesigner:usualView>
<celldesigner:briefView><celldesigner:innerPosition x="5225.0" y="3680.0"/><celldesigner:boxSize width="280.0" height="50.0"/><celldesigner:singleLine width="1.0"/><celldesigner:paint color="FFCDCDF7" scheme="Color"/></celldesigner:briefView>
</celldesigner:speciesAlias>
<celldesigner:speciesAlias id="sa1154" species="s_id_sa1154" compartmentAlias="ca16" >
<celldesigner:activity>inactive</celldesigner:activity>
<celldesigner:bounds x="3742.5" y="4216.25" w="100.0" h="50.0" />
<celldesigner:font size="30"/><celldesigner:view state="usual"/>
<celldesigner:usualView><celldesigner:innerPosition x="3742.5" y="4216.25"/><celldesigner:boxSize width="100.0" height="50.0"/><celldesigner:singleLine width="1.0"/><celldesigner:paint color="FF33CC00" scheme="Color"/></celldesigner:usualView>
<celldesigner:briefView><celldesigner:innerPosition x="3742.5" y="4216.25"/><celldesigner:boxSize width="100.0" height="50.0"/><celldesigner:singleLine width="1.0"/><celldesigner:paint color="FF33CC00" scheme="Color"/></celldesigner:briefView>
</celldesigner:speciesAlias>
<celldesigner:speciesAlias id="sa1411" species="s_id_sa1411" complexSpeciesAlias="csa75" >
<celldesigner:activity>inactive</celldesigner:activity>
<celldesigner:bounds x="4389.0" y="1574.0" w="100.0" h="50.0" />
<celldesigner:font size="30"/><celldesigner:view state="usual"/>
<celldesigner:usualView><celldesigner:innerPosition x="4389.0" y="1574.0"/><celldesigner:boxSize width="100.0" height="50.0"/><celldesigner:singleLine width="1.0"/><celldesigner:paint color="FFCDCDF7" scheme="Color"/></celldesigner:usualView>
<celldesigner:briefView><celldesigner:innerPosition x="4389.0" y="1574.0"/><celldesigner:boxSize width="100.0" height="50.0"/><celldesigner:singleLine width="1.0"/><celldesigner:paint color="FFCDCDF7" scheme="Color"/></celldesigner:briefView>
</celldesigner:speciesAlias>
<celldesigner:speciesAlias id="sa3" species="s_id_sa3" compartmentAlias="ca11" >
<celldesigner:activity>inactive</celldesigner:activity>
<celldesigner:bounds x="2450.0" y="3830.0" w="100.0" h="50.0" />
<celldesigner:font size="30"/><celldesigner:view state="usual"/>
<celldesigner:usualView><celldesigner:innerPosition x="2450.0" y="3830.0"/><celldesigner:boxSize width="100.0" height="50.0"/><celldesigner:singleLine width="1.0"/><celldesigner:paint color="FFCDCDF7" scheme="Color"/></celldesigner:usualView>
<celldesigner:briefView><celldesigner:innerPosition x="2450.0" y="3830.0"/><celldesigner:boxSize width="100.0" height="50.0"/><celldesigner:singleLine width="1.0"/><celldesigner:paint color="FFCDCDF7" scheme="Color"/></celldesigner:briefView>
</celldesigner:speciesAlias>
<celldesigner:speciesAlias id="sa1410" species="s_id_sa1410" complexSpeciesAlias="csa75" >
<celldesigner:activity>inactive</celldesigner:activity>
<celldesigner:bounds x="4443.0" y="1487.0" w="100.0" h="50.0" />
<celldesigner:font size="30"/><celldesigner:view state="usual"/>
<celldesigner:usualView><celldesigner:innerPosition x="4443.0" y="1487.0"/><celldesigner:boxSize width="100.0" height="50.0"/><celldesigner:singleLine width="1.0"/><celldesigner:paint color="FFCDCDF7" scheme="Color"/></celldesigner:usualView>
<celldesigner:briefView><celldesigner:innerPosition x="4443.0" y="1487.0"/><celldesigner:boxSize width="100.0" height="50.0"/><celldesigner:singleLine width="1.0"/><celldesigner:paint color="FFCDCDF7" scheme="Color"/></celldesigner:briefView>
</celldesigner:speciesAlias>
<celldesigner:speciesAlias id="sa1234" species="s_id_sa1234" compartmentAlias="ca11" >
<celldesigner:activity>inactive</celldesigner:activity>
<celldesigner:bounds x="6550.0" y="3260.0" w="100.0" h="50.0" />
<celldesigner:font size="30"/><celldesigner:view state="usual"/>
<celldesigner:usualView><celldesigner:innerPosition x="6550.0" y="3260.0"/><celldesigner:boxSize width="100.0" height="50.0"/><celldesigner:singleLine width="1.0"/><celldesigner:paint color="FFCDCDF7" scheme="Color"/></celldesigner:usualView>
<celldesigner:briefView><celldesigner:innerPosition x="6550.0" y="3260.0"/><celldesigner:boxSize width="100.0" height="50.0"/><celldesigner:singleLine width="1.0"/><celldesigner:paint color="FFCDCDF7" scheme="Color"/></celldesigner:briefView>
</celldesigner:speciesAlias>
<celldesigner:speciesAlias id="sa1140" species="s_id_sa1140" compartmentAlias="ca11" >
<celldesigner:activity>inactive</celldesigner:activity>
<celldesigner:bounds x="4677.5" y="2633.25" w="100.0" h="50.0" />
<celldesigner:font size="30"/><celldesigner:view state="usual"/>
<celldesigner:usualView><celldesigner:innerPosition x="4677.5" y="2633.25"/><celldesigner:boxSize width="100.0" height="50.0"/><celldesigner:singleLine width="1.0"/><celldesigner:paint color="FFCDCDF7" scheme="Color"/></celldesigner:usualView>
<celldesigner:briefView><celldesigner:innerPosition x="4677.5" y="2633.25"/><celldesigner:boxSize width="100.0" height="50.0"/><celldesigner:singleLine width="1.0"/><celldesigner:paint color="FFCDCDF7" scheme="Color"/></celldesigner:briefView>
</celldesigner:speciesAlias>
<celldesigner:speciesAlias id="sa1762" species="s_id_sa1762" complexSpeciesAlias="csa103" >
<celldesigner:activity>inactive</celldesigner:activity>
<celldesigner:bounds x="5890.0" y="3235.0" w="100.0" h="50.0" />
<celldesigner:font size="30"/><celldesigner:view state="usual"/>
<celldesigner:usualView><celldesigner:innerPosition x="5890.0" y="3235.0"/><celldesigner:boxSize width="100.0" height="50.0"/><celldesigner:singleLine width="1.0"/><celldesigner:paint color="FFCDCDF7" scheme="Color"/></celldesigner:usualView>
<celldesigner:briefView><celldesigner:innerPosition x="5890.0" y="3235.0"/><celldesigner:boxSize width="100.0" height="50.0"/><celldesigner:singleLine width="1.0"/><celldesigner:paint color="FFCDCDF7" scheme="Color"/></celldesigner:briefView>
</celldesigner:speciesAlias>
<celldesigner:speciesAlias id="sa783" species="s_id_sa783" compartmentAlias="ca11" >
<celldesigner:activity>inactive</celldesigner:activity>
<celldesigner:bounds x="3450.0" y="3005.0" w="100.0" h="50.0" />
<celldesigner:font size="30"/><celldesigner:view state="usual"/>
<celldesigner:usualView><celldesigner:innerPosition x="3450.0" y="3005.0"/><celldesigner:boxSize width="100.0" height="50.0"/><celldesigner:singleLine width="1.0"/><celldesigner:paint color="FFCDCDF7" scheme="Color"/></celldesigner:usualView>
<celldesigner:briefView><celldesigner:innerPosition x="3450.0" y="3005.0"/><celldesigner:boxSize width="100.0" height="50.0"/><celldesigner:singleLine width="1.0"/><celldesigner:paint color="FFCDCDF7" scheme="Color"/></celldesigner:briefView>
</celldesigner:speciesAlias>
<celldesigner:speciesAlias id="sa1532" species="s_id_sa1532" compartmentAlias="ca11" >
<celldesigner:activity>inactive</celldesigner:activity>
<celldesigner:bounds x="3160.0" y="3528.5" w="100.0" h="50.0" />
<celldesigner:font size="30"/><celldesigner:view state="usual"/>
<celldesigner:usualView><celldesigner:innerPosition x="3160.0" y="3528.5"/><celldesigner:boxSize width="100.0" height="50.0"/><celldesigner:singleLine width="1.0"/><celldesigner:paint color="FFCDCDF7" scheme="Color"/></celldesigner:usualView>
<celldesigner:briefView><celldesigner:innerPosition x="3160.0" y="3528.5"/><celldesigner:boxSize width="100.0" height="50.0"/><celldesigner:singleLine width="1.0"/><celldesigner:paint color="FFCDCDF7" scheme="Color"/></celldesigner:briefView>
</celldesigner:speciesAlias>
<celldesigner:speciesAlias id="sa1415" species="s_id_sa1415" compartmentAlias="ca11" >
<celldesigner:activity>inactive</celldesigner:activity>
<celldesigner:bounds x="4650.0" y="1475.0" w="100.0" h="50.0" />
<celldesigner:font size="30"/><celldesigner:view state="usual"/>
<celldesigner:usualView><celldesigner:innerPosition x="4650.0" y="1475.0"/><celldesigner:boxSize width="100.0" height="50.0"/><celldesigner:singleLine width="1.0"/><celldesigner:paint color="FFCDCDF7" scheme="Color"/></celldesigner:usualView>
<celldesigner:briefView><celldesigner:innerPosition x="4650.0" y="1475.0"/><celldesigner:boxSize width="100.0" height="50.0"/><celldesigner:singleLine width="1.0"/><celldesigner:paint color="FFCDCDF7" scheme="Color"/></celldesigner:briefView>
</celldesigner:speciesAlias>
<celldesigner:speciesAlias id="sa902" species="s_id_sa903" compartmentAlias="ca11" >
<celldesigner:activity>inactive</celldesigner:activity>
<celldesigner:bounds x="6390.0" y="1175.0" w="100.0" h="50.0" />
<celldesigner:font size="30"/><celldesigner:view state="usual"/>
<celldesigner:usualView><celldesigner:innerPosition x="6390.0" y="1175.0"/><celldesigner:boxSize width="100.0" height="50.0"/><celldesigner:singleLine width="1.0"/><celldesigner:paint color="FFCDCDF7" scheme="Color"/></celldesigner:usualView>
<celldesigner:briefView><celldesigner:innerPosition x="6390.0" y="1175.0"/><celldesigner:boxSize width="100.0" height="50.0"/><celldesigner:singleLine width="1.0"/><celldesigner:paint color="FFCDCDF7" scheme="Color"/></celldesigner:briefView>
</celldesigner:speciesAlias>
<celldesigner:speciesAlias id="sa1484" species="s_id_sa9" compartmentAlias="ca11" >
<celldesigner:activity>inactive</celldesigner:activity>
<celldesigner:bounds x="3930.0" y="1250.0" w="100.0" h="50.0" />
<celldesigner:font size="30"/><celldesigner:view state="usual"/>
<celldesigner:usualView><celldesigner:innerPosition x="3930.0" y="1250.0"/><celldesigner:boxSize width="100.0" height="50.0"/><celldesigner:singleLine width="1.0"/><celldesigner:paint color="FFCDCDF7" scheme="Color"/></celldesigner:usualView>
<celldesigner:briefView><celldesigner:innerPosition x="3930.0" y="1250.0"/><celldesigner:boxSize width="100.0" height="50.0"/><celldesigner:singleLine width="1.0"/><celldesigner:paint color="FFCDCDF7" scheme="Color"/></celldesigner:briefView>
</celldesigner:speciesAlias>
<celldesigner:speciesAlias id="sa1454" species="s_id_sa1454" complexSpeciesAlias="csa77" >
<celldesigner:activity>inactive</celldesigner:activity>
<celldesigner:bounds x="3870.0" y="3260.0" w="100.0" h="50.0" />
<celldesigner:font size="30"/><celldesigner:view state="usual"/>
<celldesigner:usualView><celldesigner:innerPosition x="3870.0" y="3260.0"/><celldesigner:boxSize width="100.0" height="50.0"/><celldesigner:singleLine width="1.0"/><celldesigner:paint color="FFCDCDF7" scheme="Color"/></celldesigner:usualView>
<celldesigner:briefView><celldesigner:innerPosition x="3870.0" y="3260.0"/><celldesigner:boxSize width="100.0" height="50.0"/><celldesigner:singleLine width="1.0"/><celldesigner:paint color="FFCDCDF7" scheme="Color"/></celldesigner:briefView>
</celldesigner:speciesAlias>
<celldesigner:speciesAlias id="sa103" species="s_id_sa103" complexSpeciesAlias="csa16" >
<celldesigner:activity>inactive</celldesigner:activity>
<celldesigner:bounds x="3890.0" y="3350.0" w="100.0" h="50.0" />
<celldesigner:font size="30"/><celldesigner:view state="usual"/>
<celldesigner:usualView><celldesigner:innerPosition x="3890.0" y="3350.0"/><celldesigner:boxSize width="100.0" height="50.0"/><celldesigner:singleLine width="1.0"/><celldesigner:paint color="FFCDCDF7" scheme="Color"/></celldesigner:usualView>
<celldesigner:briefView><celldesigner:innerPosition x="3890.0" y="3350.0"/><celldesigner:boxSize width="100.0" height="50.0"/><celldesigner:singleLine width="1.0"/><celldesigner:paint color="FFCDCDF7" scheme="Color"/></celldesigner:briefView>
</celldesigner:speciesAlias>
<celldesigner:speciesAlias id="sa732" species="s_id_sa732" compartmentAlias="ca7" >
<celldesigner:activity>inactive</celldesigner:activity>
<celldesigner:bounds x="6729.5" y="2223.0" w="120.0" h="50.0" />
<celldesigner:font size="30"/><celldesigner:view state="usual"/>
<celldesigner:usualView><celldesigner:innerPosition x="6729.5" y="2223.0"/><celldesigner:boxSize width="120.0" height="50.0"/><celldesigner:singleLine width="1.0"/><celldesigner:paint color="FFCDCDF7" scheme="Color"/></celldesigner:usualView>
<celldesigner:briefView><celldesigner:innerPosition x="6729.5" y="2223.0"/><celldesigner:boxSize width="120.0" height="50.0"/><celldesigner:singleLine width="1.0"/><celldesigner:paint color="FFCDCDF7" scheme="Color"/></celldesigner:briefView>
</celldesigner:speciesAlias>
<celldesigner:speciesAlias id="sa300" species="s_id_sa301" compartmentAlias="ca11" >
<celldesigner:activity>inactive</celldesigner:activity>
<celldesigner:bounds x="3510.0" y="2420.0" w="100.0" h="50.0" />
<celldesigner:font size="30"/><celldesigner:view state="usual"/>
<celldesigner:usualView><celldesigner:innerPosition x="3510.0" y="2420.0"/><celldesigner:boxSize width="100.0" height="50.0"/><celldesigner:singleLine width="1.0"/><celldesigner:paint color="FFCDCDF7" scheme="Color"/></celldesigner:usualView>
<celldesigner:briefView><celldesigner:innerPosition x="3510.0" y="2420.0"/><celldesigner:boxSize width="100.0" height="50.0"/><celldesigner:singleLine width="1.0"/><celldesigner:paint color="FFCDCDF7" scheme="Color"/></celldesigner:briefView>
</celldesigner:speciesAlias>
<celldesigner:speciesAlias id="sa373" species="s_id_sa373" compartmentAlias="ca11" >
<celldesigner:activity>inactive</celldesigner:activity>
<celldesigner:bounds x="2408.5" y="3574.5" w="140.0" h="50.0" />
<celldesigner:font size="30"/><celldesigner:view state="usual"/>
<celldesigner:usualView><celldesigner:innerPosition x="2408.5" y="3574.5"/><celldesigner:boxSize width="140.0" height="50.0"/><celldesigner:singleLine width="1.0"/><celldesigner:paint color="FFCDCDF7" scheme="Color"/></celldesigner:usualView>
<celldesigner:briefView><celldesigner:innerPosition x="2408.5" y="3574.5"/><celldesigner:boxSize width="140.0" height="50.0"/><celldesigner:singleLine width="1.0"/><celldesigner:paint color="FFCDCDF7" scheme="Color"/></celldesigner:briefView>
</celldesigner:speciesAlias>
<celldesigner:speciesAlias id="sa1417" species="s_id_sa1417" compartmentAlias="ca16" >
<celldesigner:activity>inactive</celldesigner:activity>
<celldesigner:bounds x="4865.0" y="4025.0" w="110.0" h="50.0" />
<celldesigner:font size="30"/><celldesigner:view state="usual"/>
<celldesigner:usualView><celldesigner:innerPosition x="4865.0" y="4025.0"/><celldesigner:boxSize width="110.0" height="50.0"/><celldesigner:singleLine width="1.0"/><celldesigner:paint color="FFCDCDF7" scheme="Color"/></celldesigner:usualView>
<celldesigner:briefView><celldesigner:innerPosition x="4865.0" y="4025.0"/><celldesigner:boxSize width="110.0" height="50.0"/><celldesigner:singleLine width="1.0"/><celldesigner:paint color="FFCDCDF7" scheme="Color"/></celldesigner:briefView>
</celldesigner:speciesAlias>
<celldesigner:speciesAlias id="sa1212" species="s_id_sa1212" compartmentAlias="ca11" >
<celldesigner:activity>inactive</celldesigner:activity>
<celldesigner:bounds x="3153.0" y="2100.5" w="100.0" h="50.0" />
<celldesigner:font size="30"/><celldesigner:view state="usual"/>
<celldesigner:usualView><celldesigner:innerPosition x="3153.0" y="2100.5"/><celldesigner:boxSize width="100.0" height="50.0"/><celldesigner:singleLine width="1.0"/><celldesigner:paint color="FFCDCDF7" scheme="Color"/></celldesigner:usualView>
<celldesigner:briefView><celldesigner:innerPosition x="3153.0" y="2100.5"/><celldesigner:boxSize width="100.0" height="50.0"/><celldesigner:singleLine width="1.0"/><celldesigner:paint color="FFCDCDF7" scheme="Color"/></celldesigner:briefView>
</celldesigner:speciesAlias>
<celldesigner:speciesAlias id="sa1032" species="s_id_sa1032" complexSpeciesAlias="csa56" >
<celldesigner:activity>inactive</celldesigner:activity>
<celldesigner:bounds x="6817.0" y="2720.0" w="100.0" h="50.0" />
<celldesigner:font size="30"/><celldesigner:view state="usual"/>
<celldesigner:usualView><celldesigner:innerPosition x="6817.0" y="2720.0"/><celldesigner:boxSize width="100.0" height="50.0"/><celldesigner:singleLine width="1.0"/><celldesigner:paint color="FFCDCDF7" scheme="Color"/></celldesigner:usualView>
<celldesigner:briefView><celldesigner:innerPosition x="6817.0" y="2720.0"/><celldesigner:boxSize width="100.0" height="50.0"/><celldesigner:singleLine width="1.0"/><celldesigner:paint color="FFCDCDF7" scheme="Color"/></celldesigner:briefView>
</celldesigner:speciesAlias>
<celldesigner:speciesAlias id="sa192" species="s_id_sa192" compartmentAlias="ca11" >
<celldesigner:activity>inactive</celldesigner:activity>
<celldesigner:bounds x="2910.0" y="1235.0" w="100.0" h="50.0" />
<celldesigner:font size="30"/><celldesigner:view state="usual"/>
<celldesigner:usualView><celldesigner:innerPosition x="2910.0" y="1235.0"/><celldesigner:boxSize width="100.0" height="50.0"/><celldesigner:singleLine width="1.0"/><celldesigner:paint color="FFCDCDF7" scheme="Color"/></celldesigner:usualView>
<celldesigner:briefView><celldesigner:innerPosition x="2910.0" y="1235.0"/><celldesigner:boxSize width="100.0" height="50.0"/><celldesigner:singleLine width="1.0"/><celldesigner:paint color="FFCDCDF7" scheme="Color"/></celldesigner:briefView>
</celldesigner:speciesAlias>
<celldesigner:speciesAlias id="sa918" species="s_id_sa918" compartmentAlias="ca11" >
<celldesigner:activity>inactive</celldesigner:activity>
<celldesigner:bounds x="2470.0" y="1760.0" w="100.0" h="50.0" />
<celldesigner:font size="30"/><celldesigner:view state="usual"/>
<celldesigner:usualView><celldesigner:innerPosition x="2470.0" y="1760.0"/><celldesigner:boxSize width="100.0" height="50.0"/><celldesigner:singleLine width="1.0"/><celldesigner:paint color="FFCDCDF7" scheme="Color"/></celldesigner:usualView>
<celldesigner:briefView><celldesigner:innerPosition x="2470.0" y="1760.0"/><celldesigner:boxSize width="100.0" height="50.0"/><celldesigner:singleLine width="1.0"/><celldesigner:paint color="FFCDCDF7" scheme="Color"/></celldesigner:briefView>
</celldesigner:speciesAlias>
<celldesigner:speciesAlias id="sa1571" species="s_id_sa1571" compartmentAlias="ca16" >
<celldesigner:activity>inactive</celldesigner:activity>
<celldesigner:bounds x="7070.0" y="4040.0" w="100.0" h="50.0" />
<celldesigner:font size="30"/><celldesigner:view state="usual"/>
<celldesigner:usualView><celldesigner:innerPosition x="7070.0" y="4040.0"/><celldesigner:boxSize width="100.0" height="50.0"/><celldesigner:singleLine width="1.0"/><celldesigner:paint color="FF489561" scheme="Color"/></celldesigner:usualView>
<celldesigner:briefView><celldesigner:innerPosition x="7070.0" y="4040.0"/><celldesigner:boxSize width="100.0" height="50.0"/><celldesigner:singleLine width="1.0"/><celldesigner:paint color="FF489561" scheme="Color"/></celldesigner:briefView>
</celldesigner:speciesAlias>
<celldesigner:speciesAlias id="sa912" species="s_id_sa911" compartmentAlias="ca11" >
<celldesigner:activity>inactive</celldesigner:activity>
<celldesigner:bounds x="3750.0" y="1550.0" w="100.0" h="50.0" />
<celldesigner:font size="30"/><celldesigner:view state="usual"/>
<celldesigner:usualView><celldesigner:innerPosition x="3750.0" y="1550.0"/><celldesigner:boxSize width="100.0" height="50.0"/><celldesigner:singleLine width="1.0"/><celldesigner:paint color="FFCDCDF7" scheme="Color"/></celldesigner:usualView>
<celldesigner:briefView><celldesigner:innerPosition x="3750.0" y="1550.0"/><celldesigner:boxSize width="100.0" height="50.0"/><celldesigner:singleLine width="1.0"/><celldesigner:paint color="FFCDCDF7" scheme="Color"/></celldesigner:briefView>
</celldesigner:speciesAlias>
<celldesigner:speciesAlias id="sa1726" species="s_id_sa1726" compartmentAlias="ca11" >
<celldesigner:activity>inactive</celldesigner:activity>
<celldesigner:bounds x="3800.0" y="3695.0" w="120.0" h="50.0" />
<celldesigner:font size="30"/><celldesigner:view state="usual"/>
<celldesigner:usualView><celldesigner:innerPosition x="3800.0" y="3695.0"/><celldesigner:boxSize width="120.0" height="50.0"/><celldesigner:singleLine width="1.0"/><celldesigner:paint color="FFCDCDF7" scheme="Color"/></celldesigner:usualView>
<celldesigner:briefView><celldesigner:innerPosition x="3800.0" y="3695.0"/><celldesigner:boxSize width="120.0" height="50.0"/><celldesigner:singleLine width="1.0"/><celldesigner:paint color="FFCDCDF7" scheme="Color"/></celldesigner:briefView>
</celldesigner:speciesAlias>
<celldesigner:speciesAlias id="sa1766" species="s_id_sa1766" complexSpeciesAlias="csa105" >
<celldesigner:activity>inactive</celldesigner:activity>
<celldesigner:bounds x="4807.5" y="3237.5" w="100.0" h="50.0" />
<celldesigner:font size="30"/><celldesigner:view state="usual"/>
<celldesigner:usualView><celldesigner:innerPosition x="4807.5" y="3237.5"/><celldesigner:boxSize width="100.0" height="50.0"/><celldesigner:singleLine width="1.0"/><celldesigner:paint color="FFCDCDF7" scheme="Color"/></celldesigner:usualView>
<celldesigner:briefView><celldesigner:innerPosition x="4807.5" y="3237.5"/><celldesigner:boxSize width="100.0" height="50.0"/><celldesigner:singleLine width="1.0"/><celldesigner:paint color="FFCDCDF7" scheme="Color"/></celldesigner:briefView>
</celldesigner:speciesAlias>
<celldesigner:speciesAlias id="sa1166" species="s_id_sa1166" compartmentAlias="ca11" >
<celldesigner:activity>inactive</celldesigner:activity>
<celldesigner:bounds x="3870.0" y="3755.0" w="100.0" h="50.0" />
<celldesigner:font size="30"/><celldesigner:view state="usual"/>
<celldesigner:usualView><celldesigner:innerPosition x="3870.0" y="3755.0"/><celldesigner:boxSize width="100.0" height="50.0"/><celldesigner:singleLine width="1.0"/><celldesigner:paint color="FFCDCDF7" scheme="Color"/></celldesigner:usualView>
<celldesigner:briefView><celldesigner:innerPosition x="3870.0" y="3755.0"/><celldesigner:boxSize width="100.0" height="50.0"/><celldesigner:singleLine width="1.0"/><celldesigner:paint color="FFCDCDF7" scheme="Color"/></celldesigner:briefView>
</celldesigner:speciesAlias>
<celldesigner:speciesAlias id="sa1412" species="s_id_sa1412" complexSpeciesAlias="csa75" >
<celldesigner:activity>active</celldesigner:activity>
<celldesigner:bounds x="4356.0" y="1529.5" w="100.0" h="50.0" />
<celldesigner:font size="30"/><celldesigner:view state="usual"/>
<celldesigner:usualView><celldesigner:innerPosition x="4356.0" y="1529.5"/><celldesigner:boxSize width="100.0" height="50.0"/><celldesigner:singleLine width="1.0"/><celldesigner:paint color="FFCDCDF7" scheme="Color"/></celldesigner:usualView>
<celldesigner:briefView><celldesigner:innerPosition x="4356.0" y="1529.5"/><celldesigner:boxSize width="100.0" height="50.0"/><celldesigner:singleLine width="1.0"/><celldesigner:paint color="FFCDCDF7" scheme="Color"/></celldesigner:briefView>
</celldesigner:speciesAlias>
<celldesigner:speciesAlias id="sa1014" species="s_id_sa1014" compartmentAlias="ca11" >
<celldesigner:activity>inactive</celldesigner:activity>
<celldesigner:bounds x="3755.0" y="1460.0" w="50.0" h="50.0" />
<celldesigner:font size="30"/><celldesigner:view state="usual"/>
<celldesigner:usualView><celldesigner:innerPosition x="3755.0" y="1460.0"/><celldesigner:boxSize width="50.0" height="50.0"/><celldesigner:singleLine width="1.0"/><celldesigner:paint color="FFCCFFCC" scheme="Color"/></celldesigner:usualView>
<celldesigner:briefView><celldesigner:innerPosition x="3755.0" y="1460.0"/><celldesigner:boxSize width="50.0" height="50.0"/><celldesigner:singleLine width="1.0"/><celldesigner:paint color="FFCCFFCC" scheme="Color"/></celldesigner:briefView>
</celldesigner:speciesAlias>
<celldesigner:speciesAlias id="sa792" species="s_id_sa792" compartmentAlias="ca11" >
<celldesigner:activity>inactive</celldesigner:activity>
<celldesigner:bounds x="5551.5" y="3341.25" w="120.0" h="50.0" />
<celldesigner:font size="30"/><celldesigner:view state="usual"/>
<celldesigner:usualView><celldesigner:innerPosition x="5551.5" y="3341.25"/><celldesigner:boxSize width="120.0" height="50.0"/><celldesigner:singleLine width="1.0"/><celldesigner:paint color="FFCDCDF7" scheme="Color"/></celldesigner:usualView>
<celldesigner:briefView><celldesigner:innerPosition x="5551.5" y="3341.25"/><celldesigner:boxSize width="120.0" height="50.0"/><celldesigner:singleLine width="1.0"/><celldesigner:paint color="FFCDCDF7" scheme="Color"/></celldesigner:briefView>
</celldesigner:speciesAlias>
<celldesigner:speciesAlias id="sa1621" species="s_id_sa1621" compartmentAlias="ca16" >
<celldesigner:activity>inactive</celldesigner:activity>
<celldesigner:bounds x="6110.0" y="4250.0" w="100.0" h="50.0" />
<celldesigner:font size="30"/><celldesigner:view state="usual"/>
<celldesigner:usualView><celldesigner:innerPosition x="6110.0" y="4250.0"/><celldesigner:boxSize width="100.0" height="50.0"/><celldesigner:singleLine width="1.0"/><celldesigner:paint color="FF489561" scheme="Color"/></celldesigner:usualView>
<celldesigner:briefView><celldesigner:innerPosition x="6110.0" y="4250.0"/><celldesigner:boxSize width="100.0" height="50.0"/><celldesigner:singleLine width="1.0"/><celldesigner:paint color="FF489561" scheme="Color"/></celldesigner:briefView>
</celldesigner:speciesAlias>
<celldesigner:speciesAlias id="sa95" species="s_id_sa96" compartmentAlias="ca11" >
<celldesigner:activity>inactive</celldesigner:activity>
<celldesigner:bounds x="5050.0" y="1460.0" w="100.0" h="50.0" />
<celldesigner:font size="30"/><celldesigner:view state="usual"/>
<celldesigner:usualView><celldesigner:innerPosition x="5050.0" y="1460.0"/><celldesigner:boxSize width="100.0" height="50.0"/><celldesigner:singleLine width="1.0"/><celldesigner:paint color="FFCDCDF7" scheme="Color"/></celldesigner:usualView>
<celldesigner:briefView><celldesigner:innerPosition x="5050.0" y="1460.0"/><celldesigner:boxSize width="100.0" height="50.0"/><celldesigner:singleLine width="1.0"/><celldesigner:paint color="FFCDCDF7" scheme="Color"/></celldesigner:briefView>
</celldesigner:speciesAlias>
<celldesigner:speciesAlias id="sa834" species="s_id_sa834" compartmentAlias="ca11" >
<celldesigner:activity>inactive</celldesigner:activity>
<celldesigner:bounds x="3990.0" y="3785.0" w="100.0" h="50.0" />
<celldesigner:font size="30"/><celldesigner:view state="usual"/>
<celldesigner:usualView><celldesigner:innerPosition x="3990.0" y="3785.0"/><celldesigner:boxSize width="100.0" height="50.0"/><celldesigner:singleLine width="1.0"/><celldesigner:paint color="FFCDCDF7" scheme="Color"/></celldesigner:usualView>
<celldesigner:briefView><celldesigner:innerPosition x="3990.0" y="3785.0"/><celldesigner:boxSize width="100.0" height="50.0"/><celldesigner:singleLine width="1.0"/><celldesigner:paint color="FFCDCDF7" scheme="Color"/></celldesigner:briefView>
</celldesigner:speciesAlias>
<celldesigner:speciesAlias id="sa1110" species="s_id_sa1109" compartmentAlias="ca11" >
<celldesigner:activity>inactive</celldesigner:activity>
<celldesigner:bounds x="4610.0" y="2090.0" w="100.0" h="50.0" />
<celldesigner:font size="30"/><celldesigner:view state="usual"/>
<celldesigner:usualView><celldesigner:innerPosition x="4610.0" y="2090.0"/><celldesigner:boxSize width="100.0" height="50.0"/><celldesigner:singleLine width="1.0"/><celldesigner:paint color="FFCDCDF7" scheme="Color"/></celldesigner:usualView>
<celldesigner:briefView><celldesigner:innerPosition x="4610.0" y="2090.0"/><celldesigner:boxSize width="100.0" height="50.0"/><celldesigner:singleLine width="1.0"/><celldesigner:paint color="FFCDCDF7" scheme="Color"/></celldesigner:briefView>
</celldesigner:speciesAlias>
<celldesigner:speciesAlias id="sa1505" species="s_id_sa1504" compartmentAlias="ca11" >
<celldesigner:activity>inactive</celldesigner:activity>
<celldesigner:bounds x="2760.0" y="1229.5" w="100.0" h="50.0" />
<celldesigner:font size="30"/><celldesigner:view state="usual"/>
<celldesigner:usualView><celldesigner:innerPosition x="2760.0" y="1229.5"/><celldesigner:boxSize width="100.0" height="50.0"/><celldesigner:singleLine width="1.0"/><celldesigner:paint color="FFCDCDF7" scheme="Color"/></celldesigner:usualView>
<celldesigner:briefView><celldesigner:innerPosition x="2760.0" y="1229.5"/><celldesigner:boxSize width="100.0" height="50.0"/><celldesigner:singleLine width="1.0"/><celldesigner:paint color="FFCDCDF7" scheme="Color"/></celldesigner:briefView>
</celldesigner:speciesAlias>
<celldesigner:speciesAlias id="sa1462" species="s_id_sa1462" compartmentAlias="ca11" >
<celldesigner:activity>inactive</celldesigner:activity>
<celldesigner:bounds x="4630.0" y="3050.0" w="100.0" h="50.0" />
<celldesigner:font size="30"/><celldesigner:view state="usual"/>
<celldesigner:usualView><celldesigner:innerPosition x="4630.0" y="3050.0"/><celldesigner:boxSize width="100.0" height="50.0"/><celldesigner:singleLine width="1.0"/><celldesigner:paint color="FF489561" scheme="Color"/></celldesigner:usualView>
<celldesigner:briefView><celldesigner:innerPosition x="4630.0" y="3050.0"/><celldesigner:boxSize width="100.0" height="50.0"/><celldesigner:singleLine width="1.0"/><celldesigner:paint color="FF489561" scheme="Color"/></celldesigner:briefView>
</celldesigner:speciesAlias>
<celldesigner:speciesAlias id="sa827" species="s_id_sa824" compartmentAlias="ca11" >
<celldesigner:activity>inactive</celldesigner:activity>
<celldesigner:bounds x="4630.0" y="1220.0" w="100.0" h="50.0" />
<celldesigner:font size="30"/><celldesigner:view state="usual"/>
<celldesigner:usualView><celldesigner:innerPosition x="4630.0" y="1220.0"/><celldesigner:boxSize width="100.0" height="50.0"/><celldesigner:singleLine width="1.0"/><celldesigner:paint color="FFCDCDF7" scheme="Color"/></celldesigner:usualView>
<celldesigner:briefView><celldesigner:innerPosition x="4630.0" y="1220.0"/><celldesigner:boxSize width="100.0" height="50.0"/><celldesigner:singleLine width="1.0"/><celldesigner:paint color="FFCDCDF7" scheme="Color"/></celldesigner:briefView>
</celldesigner:speciesAlias>
<celldesigner:speciesAlias id="sa1277" species="s_id_sa1277" compartmentAlias="ca11" >
<celldesigner:activity>inactive</celldesigner:activity>
<celldesigner:bounds x="5090.0" y="3545.0" w="100.0" h="50.0" />
<celldesigner:font size="30"/><celldesigner:view state="usual"/>
<celldesigner:usualView><celldesigner:innerPosition x="5090.0" y="3545.0"/><celldesigner:boxSize width="100.0" height="50.0"/><celldesigner:singleLine width="1.0"/><celldesigner:paint color="FFCDCDF7" scheme="Color"/></celldesigner:usualView>
<celldesigner:briefView><celldesigner:innerPosition x="5090.0" y="3545.0"/><celldesigner:boxSize width="100.0" height="50.0"/><celldesigner:singleLine width="1.0"/><celldesigner:paint color="FFCDCDF7" scheme="Color"/></celldesigner:briefView>
</celldesigner:speciesAlias>
<celldesigner:speciesAlias id="sa890" species="s_id_sa890" compartmentAlias="ca11" >
<celldesigner:activity>inactive</celldesigner:activity>
<celldesigner:bounds x="2330.0" y="1445.0" w="100.0" h="50.0" />
<celldesigner:font size="30"/><celldesigner:view state="usual"/>
<celldesigner:usualView><celldesigner:innerPosition x="2330.0" y="1445.0"/><celldesigner:boxSize width="100.0" height="50.0"/><celldesigner:singleLine width="1.0"/><celldesigner:paint color="FFCDCDF7" scheme="Color"/></celldesigner:usualView>
<celldesigner:briefView><celldesigner:innerPosition x="2330.0" y="1445.0"/><celldesigner:boxSize width="100.0" height="50.0"/><celldesigner:singleLine width="1.0"/><celldesigner:paint color="FFCDCDF7" scheme="Color"/></celldesigner:briefView>
</celldesigner:speciesAlias>
<celldesigner:speciesAlias id="sa817" species="s_id_sa817" compartmentAlias="ca7" >
<celldesigner:activity>inactive</celldesigner:activity>
<celldesigner:bounds x="7009.5" y="2208.0" w="100.0" h="50.0" />
<celldesigner:font size="30"/><celldesigner:view state="usual"/>
<celldesigner:usualView><celldesigner:innerPosition x="7009.5" y="2208.0"/><celldesigner:boxSize width="100.0" height="50.0"/><celldesigner:singleLine width="1.0"/><celldesigner:paint color="FFCDCDF7" scheme="Color"/></celldesigner:usualView>
<celldesigner:briefView><celldesigner:innerPosition x="7009.5" y="2208.0"/><celldesigner:boxSize width="100.0" height="50.0"/><celldesigner:singleLine width="1.0"/><celldesigner:paint color="FFCDCDF7" scheme="Color"/></celldesigner:briefView>
</celldesigner:speciesAlias>
<celldesigner:speciesAlias id="sa1529" species="s_id_sa1529" compartmentAlias="ca16" >
<celldesigner:activity>inactive</celldesigner:activity>
<celldesigner:bounds x="3690.0" y="4040.0" w="100.0" h="50.0" />
<celldesigner:font size="30"/><celldesigner:view state="usual"/>
<celldesigner:usualView><celldesigner:innerPosition x="3690.0" y="4040.0"/><celldesigner:boxSize width="100.0" height="50.0"/><celldesigner:singleLine width="1.0"/><celldesigner:paint color="FFCDCDF7" scheme="Color"/></celldesigner:usualView>
<celldesigner:briefView><celldesigner:innerPosition x="3690.0" y="4040.0"/><celldesigner:boxSize width="100.0" height="50.0"/><celldesigner:singleLine width="1.0"/><celldesigner:paint color="FFCDCDF7" scheme="Color"/></celldesigner:briefView>
</celldesigner:speciesAlias>
<celldesigner:speciesAlias id="sa789" species="s_id_sa789" compartmentAlias="ca11" >
<celldesigner:activity>inactive</celldesigner:activity>
<celldesigner:bounds x="4350.0" y="2765.0" w="100.0" h="50.0" />
<celldesigner:font size="30"/><celldesigner:view state="usual"/>
<celldesigner:usualView><celldesigner:innerPosition x="4350.0" y="2765.0"/><celldesigner:boxSize width="100.0" height="50.0"/><celldesigner:singleLine width="1.0"/><celldesigner:paint color="FFCDCDF7" scheme="Color"/></celldesigner:usualView>
<celldesigner:briefView><celldesigner:innerPosition x="4350.0" y="2765.0"/><celldesigner:boxSize width="100.0" height="50.0"/><celldesigner:singleLine width="1.0"/><celldesigner:paint color="FFCDCDF7" scheme="Color"/></celldesigner:briefView>
</celldesigner:speciesAlias>
<celldesigner:speciesAlias id="sa568" species="s_id_sa568" compartmentAlias="ca11" >
<celldesigner:activity>inactive</celldesigner:activity>
<celldesigner:bounds x="6750.0" y="2435.0" w="120.0" h="50.0" />
<celldesigner:font size="30"/><celldesigner:view state="usual"/>
<celldesigner:usualView><celldesigner:innerPosition x="6750.0" y="2435.0"/><celldesigner:boxSize width="120.0" height="50.0"/><celldesigner:singleLine width="1.0"/><celldesigner:paint color="FFCDCDF7" scheme="Color"/></celldesigner:usualView>
<celldesigner:briefView><celldesigner:innerPosition x="6750.0" y="2435.0"/><celldesigner:boxSize width="120.0" height="50.0"/><celldesigner:singleLine width="1.0"/><celldesigner:paint color="FFCDCDF7" scheme="Color"/></celldesigner:briefView>
</celldesigner:speciesAlias>
<celldesigner:speciesAlias id="sa1177" species="s_id_sa1177" compartmentAlias="ca16" >
<celldesigner:activity>inactive</celldesigner:activity>
<celldesigner:bounds x="7045.0" y="4220.0" w="150.0" h="50.0" />
<celldesigner:font size="30"/><celldesigner:view state="usual"/>
<celldesigner:usualView><celldesigner:innerPosition x="7045.0" y="4220.0"/><celldesigner:boxSize width="150.0" height="50.0"/><celldesigner:singleLine width="1.0"/><celldesigner:paint color="FFFF3333" scheme="Color"/></celldesigner:usualView>
<celldesigner:briefView><celldesigner:innerPosition x="7045.0" y="4220.0"/><celldesigner:boxSize width="150.0" height="50.0"/><celldesigner:singleLine width="1.0"/><celldesigner:paint color="FFFF3333" scheme="Color"/></celldesigner:briefView>
</celldesigner:speciesAlias>
<celldesigner:speciesAlias id="sa101" species="s_id_sa101" complexSpeciesAlias="csa15" >
<celldesigner:activity>inactive</celldesigner:activity>
<celldesigner:bounds x="4230.0" y="3388.0" w="100.0" h="50.0" />
<celldesigner:font size="30"/><celldesigner:view state="usual"/>
<celldesigner:usualView><celldesigner:innerPosition x="4230.0" y="3388.0"/><celldesigner:boxSize width="100.0" height="50.0"/><celldesigner:singleLine width="1.0"/><celldesigner:paint color="FFCDCDF7" scheme="Color"/></celldesigner:usualView>
<celldesigner:briefView><celldesigner:innerPosition x="4230.0" y="3388.0"/><celldesigner:boxSize width="100.0" height="50.0"/><celldesigner:singleLine width="1.0"/><celldesigner:paint color="FFCDCDF7" scheme="Color"/></celldesigner:briefView>
</celldesigner:speciesAlias>
<celldesigner:speciesAlias id="sa734" species="s_id_sa734" compartmentAlias="ca11" >
<celldesigner:activity>inactive</celldesigner:activity>
<celldesigner:bounds x="6882.0" y="1310.0" w="100.0" h="50.0" />
<celldesigner:font size="30"/><celldesigner:view state="usual"/>
<celldesigner:usualView><celldesigner:innerPosition x="6882.0" y="1310.0"/><celldesigner:boxSize width="100.0" height="50.0"/><celldesigner:singleLine width="1.0"/><celldesigner:paint color="FFCDCDF7" scheme="Color"/></celldesigner:usualView>
<celldesigner:briefView><celldesigner:innerPosition x="6882.0" y="1310.0"/><celldesigner:boxSize width="100.0" height="50.0"/><celldesigner:singleLine width="1.0"/><celldesigner:paint color="FFCDCDF7" scheme="Color"/></celldesigner:briefView>
</celldesigner:speciesAlias>
<celldesigner:speciesAlias id="sa812" species="s_id_sa812" compartmentAlias="ca11" >
<celldesigner:activity>inactive</celldesigner:activity>
<celldesigner:bounds x="4250.0" y="1670.0" w="140.0" h="50.0" />
<celldesigner:font size="30"/><celldesigner:view state="usual"/>
<celldesigner:usualView><celldesigner:innerPosition x="4250.0" y="1670.0"/><celldesigner:boxSize width="140.0" height="50.0"/><celldesigner:singleLine width="1.0"/><celldesigner:paint color="FFCDCDF7" scheme="Color"/></celldesigner:usualView>
<celldesigner:briefView><celldesigner:innerPosition x="4250.0" y="1670.0"/><celldesigner:boxSize width="140.0" height="50.0"/><celldesigner:singleLine width="1.0"/><celldesigner:paint color="FFCDCDF7" scheme="Color"/></celldesigner:briefView>
</celldesigner:speciesAlias>
<celldesigner:speciesAlias id="sa1524" species="s_id_sa1524" compartmentAlias="ca16" >
<celldesigner:activity>inactive</celldesigner:activity>
<celldesigner:bounds x="6180.0" y="4045.0" w="100.0" h="50.0" />
<celldesigner:font size="30"/><celldesigner:view state="usual"/>
<celldesigner:usualView><celldesigner:innerPosition x="6180.0" y="4045.0"/><celldesigner:boxSize width="100.0" height="50.0"/><celldesigner:singleLine width="1.0"/><celldesigner:paint color="FFCDCDF7" scheme="Color"/></celldesigner:usualView>
<celldesigner:briefView><celldesigner:innerPosition x="6180.0" y="4045.0"/><celldesigner:boxSize width="100.0" height="50.0"/><celldesigner:singleLine width="1.0"/><celldesigner:paint color="FFCDCDF7" scheme="Color"/></celldesigner:briefView>
</celldesigner:speciesAlias>
<celldesigner:speciesAlias id="sa1040" species="s_id_sa1040" complexSpeciesAlias="csa57" >
<celldesigner:activity>inactive</celldesigner:activity>
<celldesigner:bounds x="6410.0" y="2810.0" w="100.0" h="50.0" />
<celldesigner:font size="30"/><celldesigner:view state="usual"/>
<celldesigner:usualView><celldesigner:innerPosition x="6410.0" y="2810.0"/><celldesigner:boxSize width="100.0" height="50.0"/><celldesigner:singleLine width="1.0"/><celldesigner:paint color="FFCDCDF7" scheme="Color"/></celldesigner:usualView>
<celldesigner:briefView><celldesigner:innerPosition x="6410.0" y="2810.0"/><celldesigner:boxSize width="100.0" height="50.0"/><celldesigner:singleLine width="1.0"/><celldesigner:paint color="FFCDCDF7" scheme="Color"/></celldesigner:briefView>
</celldesigner:speciesAlias>
<celldesigner:speciesAlias id="sa810" species="s_id_sa810" complexSpeciesAlias="csa31" >
<celldesigner:activity>inactive</celldesigner:activity>
<celldesigner:bounds x="4258.0" y="1761.5" w="100.0" h="50.0" />
<celldesigner:font size="30"/><celldesigner:view state="usual"/>
<celldesigner:usualView><celldesigner:innerPosition x="4258.0" y="1761.5"/><celldesigner:boxSize width="100.0" height="50.0"/><celldesigner:singleLine width="1.0"/><celldesigner:paint color="FFCDCDF7" scheme="Color"/></celldesigner:usualView>
<celldesigner:briefView><celldesigner:innerPosition x="4258.0" y="1761.5"/><celldesigner:boxSize width="100.0" height="50.0"/><celldesigner:singleLine width="1.0"/><celldesigner:paint color="FFCDCDF7" scheme="Color"/></celldesigner:briefView>
</celldesigner:speciesAlias>
<celldesigner:speciesAlias id="sa274" species="s_id_sa274" compartmentAlias="ca11" >
<celldesigner:activity>inactive</celldesigner:activity>
<celldesigner:bounds x="6230.0" y="3680.0" w="100.0" h="50.0" />
<celldesigner:font size="30"/><celldesigner:view state="usual"/>
<celldesigner:usualView><celldesigner:innerPosition x="6230.0" y="3680.0"/><celldesigner:boxSize width="100.0" height="50.0"/><celldesigner:singleLine width="1.0"/><celldesigner:paint color="FFCDCDF7" scheme="Color"/></celldesigner:usualView>
<celldesigner:briefView><celldesigner:innerPosition x="6230.0" y="3680.0"/><celldesigner:boxSize width="100.0" height="50.0"/><celldesigner:singleLine width="1.0"/><celldesigner:paint color="FFCDCDF7" scheme="Color"/></celldesigner:briefView>
</celldesigner:speciesAlias>
<celldesigner:speciesAlias id="sa80" species="s_id_sa80" compartmentAlias="ca11" >
<celldesigner:activity>inactive</celldesigner:activity>
<celldesigner:bounds x="3161.0" y="2881.0" w="100.0" h="50.0" />
<celldesigner:font size="30"/><celldesigner:view state="usual"/>
<celldesigner:usualView><celldesigner:innerPosition x="3161.0" y="2881.0"/><celldesigner:boxSize width="100.0" height="50.0"/><celldesigner:singleLine width="1.0"/><celldesigner:paint color="FFCDCDF7" scheme="Color"/></celldesigner:usualView>
<celldesigner:briefView><celldesigner:innerPosition x="3161.0" y="2881.0"/><celldesigner:boxSize width="100.0" height="50.0"/><celldesigner:singleLine width="1.0"/><celldesigner:paint color="FFCDCDF7" scheme="Color"/></celldesigner:briefView>
</celldesigner:speciesAlias>
<celldesigner:speciesAlias id="sa376" species="s_id_sa376" compartmentAlias="ca11" >
<celldesigner:activity>inactive</celldesigner:activity>
<celldesigner:bounds x="2970.0" y="3680.0" w="100.0" h="50.0" />
<celldesigner:font size="30"/><celldesigner:view state="usual"/>
<celldesigner:usualView><celldesigner:innerPosition x="2970.0" y="3680.0"/><celldesigner:boxSize width="100.0" height="50.0"/><celldesigner:singleLine width="1.0"/><celldesigner:paint color="FFCDCDF7" scheme="Color"/></celldesigner:usualView>
<celldesigner:briefView><celldesigner:innerPosition x="2970.0" y="3680.0"/><celldesigner:boxSize width="100.0" height="50.0"/><celldesigner:singleLine width="1.0"/><celldesigner:paint color="FFCDCDF7" scheme="Color"/></celldesigner:briefView>
</celldesigner:speciesAlias>
<celldesigner:speciesAlias id="sa76" species="s_id_sa76" compartmentAlias="ca11" >
<celldesigner:activity>inactive</celldesigner:activity>
<celldesigner:bounds x="2990.0" y="3170.0" w="100.0" h="50.0" />
<celldesigner:font size="30"/><celldesigner:view state="usual"/>
<celldesigner:usualView><celldesigner:innerPosition x="2990.0" y="3170.0"/><celldesigner:boxSize width="100.0" height="50.0"/><celldesigner:singleLine width="1.0"/><celldesigner:paint color="FFCDCDF7" scheme="Color"/></celldesigner:usualView>
<celldesigner:briefView><celldesigner:innerPosition x="2990.0" y="3170.0"/><celldesigner:boxSize width="100.0" height="50.0"/><celldesigner:singleLine width="1.0"/><celldesigner:paint color="FFCDCDF7" scheme="Color"/></celldesigner:briefView>
</celldesigner:speciesAlias>
<celldesigner:speciesAlias id="sa873" species="s_id_sa873" compartmentAlias="ca11" >
<celldesigner:activity>inactive</celldesigner:activity>
<celldesigner:bounds x="6883.5" y="1457.5" w="100.0" h="50.0" />
<celldesigner:font size="30"/><celldesigner:view state="usual"/>
<celldesigner:usualView><celldesigner:innerPosition x="6883.5" y="1457.5"/><celldesigner:boxSize width="100.0" height="50.0"/><celldesigner:singleLine width="1.0"/><celldesigner:paint color="FFCDCDF7" scheme="Color"/></celldesigner:usualView>
<celldesigner:briefView><celldesigner:innerPosition x="6883.5" y="1457.5"/><celldesigner:boxSize width="100.0" height="50.0"/><celldesigner:singleLine width="1.0"/><celldesigner:paint color="FFCDCDF7" scheme="Color"/></celldesigner:briefView>
</celldesigner:speciesAlias>
<celldesigner:speciesAlias id="sa84" species="s_id_sa84" compartmentAlias="ca11" >
<celldesigner:activity>inactive</celldesigner:activity>
<celldesigner:bounds x="3630.0" y="3455.0" w="100.0" h="50.0" />
<celldesigner:font size="30"/><celldesigner:view state="usual"/>
<celldesigner:usualView><celldesigner:innerPosition x="3630.0" y="3455.0"/><celldesigner:boxSize width="100.0" height="50.0"/><celldesigner:singleLine width="1.0"/><celldesigner:paint color="FFCDCDF7" scheme="Color"/></celldesigner:usualView>
<celldesigner:briefView><celldesigner:innerPosition x="3630.0" y="3455.0"/><celldesigner:boxSize width="100.0" height="50.0"/><celldesigner:singleLine width="1.0"/><celldesigner:paint color="FFCDCDF7" scheme="Color"/></celldesigner:briefView>
</celldesigner:speciesAlias>
<celldesigner:speciesAlias id="sa126" species="s_id_sa126" compartmentAlias="ca11" >
<celldesigner:activity>inactive</celldesigner:activity>
<celldesigner:bounds x="2869.0" y="2102.0" w="100.0" h="50.0" />
<celldesigner:font size="30"/><celldesigner:view state="usual"/>
<celldesigner:usualView><celldesigner:innerPosition x="2869.0" y="2102.0"/><celldesigner:boxSize width="100.0" height="50.0"/><celldesigner:singleLine width="1.0"/><celldesigner:paint color="FFCDCDF7" scheme="Color"/></celldesigner:usualView>
<celldesigner:briefView><celldesigner:innerPosition x="2869.0" y="2102.0"/><celldesigner:boxSize width="100.0" height="50.0"/><celldesigner:singleLine width="1.0"/><celldesigner:paint color="FFCDCDF7" scheme="Color"/></celldesigner:briefView>
</celldesigner:speciesAlias>
<celldesigner:speciesAlias id="sa1398" species="s_id_sa1398" compartmentAlias="ca8" >
<celldesigner:activity>inactive</celldesigner:activity>
<celldesigner:bounds x="6707.5" y="2993.5" w="100.0" h="50.0" />
<celldesigner:font size="30"/><celldesigner:view state="usual"/>
<celldesigner:usualView><celldesigner:innerPosition x="6707.5" y="2993.5"/><celldesigner:boxSize width="100.0" height="50.0"/><celldesigner:singleLine width="1.0"/><celldesigner:paint color="FF9999FF" scheme="Color"/></celldesigner:usualView>
<celldesigner:briefView><celldesigner:innerPosition x="6707.5" y="2993.5"/><celldesigner:boxSize width="100.0" height="50.0"/><celldesigner:singleLine width="1.0"/><celldesigner:paint color="FF9999FF" scheme="Color"/></celldesigner:briefView>
</celldesigner:speciesAlias>
<celldesigner:speciesAlias id="sa1438" species="s_id_sa1438" compartmentAlias="ca11" >
<celldesigner:activity>inactive</celldesigner:activity>
<celldesigner:bounds x="2990.0" y="3845.0" w="100.0" h="50.0" />
<celldesigner:font size="30"/><celldesigner:view state="usual"/>
<celldesigner:usualView><celldesigner:innerPosition x="2990.0" y="3845.0"/><celldesigner:boxSize width="100.0" height="50.0"/><celldesigner:singleLine width="1.0"/><celldesigner:paint color="FFCDCDF7" scheme="Color"/></celldesigner:usualView>
<celldesigner:briefView><celldesigner:innerPosition x="2990.0" y="3845.0"/><celldesigner:boxSize width="100.0" height="50.0"/><celldesigner:singleLine width="1.0"/><celldesigner:paint color="FFCDCDF7" scheme="Color"/></celldesigner:briefView>
</celldesigner:speciesAlias>
<celldesigner:speciesAlias id="sa1628" species="s_id_sa1628" compartmentAlias="ca11" >
<celldesigner:activity>inactive</celldesigner:activity>
<celldesigner:bounds x="3155.0" y="1498.5" w="100.0" h="50.0" />
<celldesigner:font size="30"/><celldesigner:view state="usual"/>
<celldesigner:usualView><celldesigner:innerPosition x="3155.0" y="1498.5"/><celldesigner:boxSize width="100.0" height="50.0"/><celldesigner:singleLine width="1.0"/><celldesigner:paint color="FFCDCDF7" scheme="Color"/></celldesigner:usualView>
<celldesigner:briefView><celldesigner:innerPosition x="3155.0" y="1498.5"/><celldesigner:boxSize width="100.0" height="50.0"/><celldesigner:singleLine width="1.0"/><celldesigner:paint color="FFCDCDF7" scheme="Color"/></celldesigner:briefView>
</celldesigner:speciesAlias>
<celldesigner:speciesAlias id="sa1627" species="s_id_sa1627" compartmentAlias="ca11" >
<celldesigner:activity>inactive</celldesigner:activity>
<celldesigner:bounds x="2950.0" y="1505.0" w="100.0" h="50.0" />
<celldesigner:font size="30"/><celldesigner:view state="usual"/>
<celldesigner:usualView><celldesigner:innerPosition x="2950.0" y="1505.0"/><celldesigner:boxSize width="100.0" height="50.0"/><celldesigner:singleLine width="1.0"/><celldesigner:paint color="FFCDCDF7" scheme="Color"/></celldesigner:usualView>
<celldesigner:briefView><celldesigner:innerPosition x="2950.0" y="1505.0"/><celldesigner:boxSize width="100.0" height="50.0"/><celldesigner:singleLine width="1.0"/><celldesigner:paint color="FFCDCDF7" scheme="Color"/></celldesigner:briefView>
</celldesigner:speciesAlias>
<celldesigner:speciesAlias id="sa1030" species="s_id_sa1030" compartmentAlias="ca11" >
<celldesigner:activity>inactive</celldesigner:activity>
<celldesigner:bounds x="2963.5" y="3435.868583959592" w="100.0" h="50.0" />
<celldesigner:font size="30"/><celldesigner:view state="usual"/>
<celldesigner:usualView><celldesigner:innerPosition x="2963.5" y="3435.868583959592"/><celldesigner:boxSize width="100.0" height="50.0"/><celldesigner:singleLine width="1.0"/><celldesigner:paint color="FFCDCDF7" scheme="Color"/></celldesigner:usualView>
<celldesigner:briefView><celldesigner:innerPosition x="2963.5" y="3435.868583959592"/><celldesigner:boxSize width="100.0" height="50.0"/><celldesigner:singleLine width="1.0"/><celldesigner:paint color="FFCDCDF7" scheme="Color"/></celldesigner:briefView>
</celldesigner:speciesAlias>
<celldesigner:speciesAlias id="sa1506" species="s_id_sa1506" compartmentAlias="ca16" >
<celldesigner:activity>inactive</celldesigner:activity>
<celldesigner:bounds x="5697.0" y="4051.5" w="100.0" h="50.0" />
<celldesigner:font size="30"/><celldesigner:view state="usual"/>
<celldesigner:usualView><celldesigner:innerPosition x="5697.0" y="4051.5"/><celldesigner:boxSize width="100.0" height="50.0"/><celldesigner:singleLine width="1.0"/><celldesigner:paint color="FFCDCDF7" scheme="Color"/></celldesigner:usualView>
<celldesigner:briefView><celldesigner:innerPosition x="5697.0" y="4051.5"/><celldesigner:boxSize width="100.0" height="50.0"/><celldesigner:singleLine width="1.0"/><celldesigner:paint color="FFCDCDF7" scheme="Color"/></celldesigner:briefView>
</celldesigner:speciesAlias>
<celldesigner:speciesAlias id="sa1081" species="s_id_sa1081" compartmentAlias="ca11" >
<celldesigner:activity>inactive</celldesigner:activity>
<celldesigner:bounds x="6475.5" y="3724.25" w="100.0" h="50.0" />
<celldesigner:font size="30"/><celldesigner:view state="usual"/>
<celldesigner:usualView><celldesigner:innerPosition x="6475.5" y="3724.25"/><celldesigner:boxSize width="100.0" height="50.0"/><celldesigner:singleLine width="1.0"/><celldesigner:paint color="FFCDCDF7" scheme="Color"/></celldesigner:usualView>
<celldesigner:briefView><celldesigner:innerPosition x="6475.5" y="3724.25"/><celldesigner:boxSize width="100.0" height="50.0"/><celldesigner:singleLine width="1.0"/><celldesigner:paint color="FFCDCDF7" scheme="Color"/></celldesigner:briefView>
</celldesigner:speciesAlias>
<celldesigner:speciesAlias id="sa1797" species="s_id_sa1798" compartmentAlias="ca11" >
<celldesigner:activity>inactive</celldesigner:activity>
<celldesigner:bounds x="5250.0" y="1585.0" w="100.0" h="40.0" />
<celldesigner:font size="30"/><celldesigner:view state="usual"/>
<celldesigner:usualView><celldesigner:innerPosition x="5250.0" y="1585.0"/><celldesigner:boxSize width="100.0" height="40.0"/><celldesigner:singleLine width="1.0"/><celldesigner:paint color="FFCDCDF7" scheme="Color"/></celldesigner:usualView>
<celldesigner:briefView><celldesigner:innerPosition x="5250.0" y="1585.0"/><celldesigner:boxSize width="100.0" height="40.0"/><celldesigner:singleLine width="1.0"/><celldesigner:paint color="FFCDCDF7" scheme="Color"/></celldesigner:briefView>
</celldesigner:speciesAlias>
<celldesigner:speciesAlias id="sa928" species="s_id_sa928" complexSpeciesAlias="csa33" >
<celldesigner:activity>inactive</celldesigner:activity>
<celldesigner:bounds x="3850.0" y="2930.0" w="100.0" h="50.0" />
<celldesigner:font size="30"/><celldesigner:view state="usual"/>
<celldesigner:usualView><celldesigner:innerPosition x="3850.0" y="2930.0"/><celldesigner:boxSize width="100.0" height="50.0"/><celldesigner:singleLine width="1.0"/><celldesigner:paint color="FFCDCDF7" scheme="Color"/></celldesigner:usualView>
<celldesigner:briefView><celldesigner:innerPosition x="3850.0" y="2930.0"/><celldesigner:boxSize width="100.0" height="50.0"/><celldesigner:singleLine width="1.0"/><celldesigner:paint color="FFCDCDF7" scheme="Color"/></celldesigner:briefView>
</celldesigner:speciesAlias>
<celldesigner:speciesAlias id="sa1213" species="s_id_sa1213" compartmentAlias="ca11" >
<celldesigner:activity>inactive</celldesigner:activity>
<celldesigner:bounds x="3447.0" y="2100.5" w="100.0" h="50.0" />
<celldesigner:font size="30"/><celldesigner:view state="usual"/>
<celldesigner:usualView><celldesigner:innerPosition x="3447.0" y="2100.5"/><celldesigner:boxSize width="100.0" height="50.0"/><celldesigner:singleLine width="1.0"/><celldesigner:paint color="FFCDCDF7" scheme="Color"/></celldesigner:usualView>
<celldesigner:briefView><celldesigner:innerPosition x="3447.0" y="2100.5"/><celldesigner:boxSize width="100.0" height="50.0"/><celldesigner:singleLine width="1.0"/><celldesigner:paint color="FFCDCDF7" scheme="Color"/></celldesigner:briefView>
</celldesigner:speciesAlias>
<celldesigner:speciesAlias id="sa1464" species="s_id_sa1464" compartmentAlias="ca11" >
<celldesigner:activity>inactive</celldesigner:activity>
<celldesigner:bounds x="4190.0" y="3050.0" w="100.0" h="50.0" />
<celldesigner:font size="30"/><celldesigner:view state="usual"/>
<celldesigner:usualView><celldesigner:innerPosition x="4190.0" y="3050.0"/><celldesigner:boxSize width="100.0" height="50.0"/><celldesigner:singleLine width="1.0"/><celldesigner:paint color="FFCDCDF7" scheme="Color"/></celldesigner:usualView>
<celldesigner:briefView><celldesigner:innerPosition x="4190.0" y="3050.0"/><celldesigner:boxSize width="100.0" height="50.0"/><celldesigner:singleLine width="1.0"/><celldesigner:paint color="FFCDCDF7" scheme="Color"/></celldesigner:briefView>
</celldesigner:speciesAlias>
<celldesigner:speciesAlias id="sa1037" species="s_id_sa1037" complexSpeciesAlias="csa57" >
<celldesigner:activity>inactive</celldesigner:activity>
<celldesigner:bounds x="6370.0" y="2720.0" w="100.0" h="50.0" />
<celldesigner:font size="30"/><celldesigner:view state="usual"/>
<celldesigner:usualView><celldesigner:innerPosition x="6370.0" y="2720.0"/><celldesigner:boxSize width="100.0" height="50.0"/><celldesigner:singleLine width="1.0"/><celldesigner:paint color="FFCDCDF7" scheme="Color"/></celldesigner:usualView>
<celldesigner:briefView><celldesigner:innerPosition x="6370.0" y="2720.0"/><celldesigner:boxSize width="100.0" height="50.0"/><celldesigner:singleLine width="1.0"/><celldesigner:paint color="FFCDCDF7" scheme="Color"/></celldesigner:briefView>
</celldesigner:speciesAlias>
<celldesigner:speciesAlias id="sa127" species="s_id_sa127" compartmentAlias="ca11" >
<celldesigner:activity>inactive</celldesigner:activity>
<celldesigner:bounds x="2801.5" y="2534.5" w="100.0" h="50.0" />
<celldesigner:font size="30"/><celldesigner:view state="usual"/>
<celldesigner:usualView><celldesigner:innerPosition x="2801.5" y="2534.5"/><celldesigner:boxSize width="100.0" height="50.0"/><celldesigner:singleLine width="1.0"/><celldesigner:paint color="FFCDCDF7" scheme="Color"/></celldesigner:usualView>
<celldesigner:briefView><celldesigner:innerPosition x="2801.5" y="2534.5"/><celldesigner:boxSize width="100.0" height="50.0"/><celldesigner:singleLine width="1.0"/><celldesigner:paint color="FFCDCDF7" scheme="Color"/></celldesigner:briefView>
</celldesigner:speciesAlias>
<celldesigner:speciesAlias id="sa1485" species="s_id_sa1486" compartmentAlias="ca11" >
<celldesigner:activity>inactive</celldesigner:activity>
<celldesigner:bounds x="4630.0" y="1310.0" w="100.0" h="50.0" />
<celldesigner:font size="30"/><celldesigner:view state="usual"/>
<celldesigner:usualView><celldesigner:innerPosition x="4630.0" y="1310.0"/><celldesigner:boxSize width="100.0" height="50.0"/><celldesigner:singleLine width="1.0"/><celldesigner:paint color="FFCDCDF7" scheme="Color"/></celldesigner:usualView>
<celldesigner:briefView><celldesigner:innerPosition x="4630.0" y="1310.0"/><celldesigner:boxSize width="100.0" height="50.0"/><celldesigner:singleLine width="1.0"/><celldesigner:paint color="FFCDCDF7" scheme="Color"/></celldesigner:briefView>
</celldesigner:speciesAlias>
<celldesigner:speciesAlias id="sa1460" species="s_id_sa1460" complexSpeciesAlias="csa79" >
<celldesigner:activity>inactive</celldesigner:activity>
<celldesigner:bounds x="4230.0" y="3170.0" w="100.0" h="50.0" />
<celldesigner:font size="30"/><celldesigner:view state="usual"/>
<celldesigner:usualView><celldesigner:innerPosition x="4230.0" y="3170.0"/><celldesigner:boxSize width="100.0" height="50.0"/><celldesigner:singleLine width="1.0"/><celldesigner:paint color="FFCDCDF7" scheme="Color"/></celldesigner:usualView>
<celldesigner:briefView><celldesigner:innerPosition x="4230.0" y="3170.0"/><celldesigner:boxSize width="100.0" height="50.0"/><celldesigner:singleLine width="1.0"/><celldesigner:paint color="FFCDCDF7" scheme="Color"/></celldesigner:briefView>
</celldesigner:speciesAlias>
<celldesigner:speciesAlias id="sa1435" species="s_id_sa1435" compartmentAlias="ca11" >
<celldesigner:activity>inactive</celldesigner:activity>
<celldesigner:bounds x="4580.0" y="1751.5" w="100.0" h="50.0" />
<celldesigner:font size="30"/><celldesigner:view state="usual"/>
<celldesigner:usualView><celldesigner:innerPosition x="4580.0" y="1751.5"/><celldesigner:boxSize width="100.0" height="50.0"/><celldesigner:singleLine width="1.0"/><celldesigner:paint color="FFCDCDF7" scheme="Color"/></celldesigner:usualView>
<celldesigner:briefView><celldesigner:innerPosition x="4580.0" y="1751.5"/><celldesigner:boxSize width="100.0" height="50.0"/><celldesigner:singleLine width="1.0"/><celldesigner:paint color="FFCDCDF7" scheme="Color"/></celldesigner:briefView>
</celldesigner:speciesAlias>
<celldesigner:speciesAlias id="sa790" species="s_id_sa790" compartmentAlias="ca11" >
<celldesigner:activity>inactive</celldesigner:activity>
<celldesigner:bounds x="4790.0" y="2765.0" w="100.0" h="50.0" />
<celldesigner:font size="30"/><celldesigner:view state="usual"/>
<celldesigner:usualView><celldesigner:innerPosition x="4790.0" y="2765.0"/><celldesigner:boxSize width="100.0" height="50.0"/><celldesigner:singleLine width="1.0"/><celldesigner:paint color="FFCDCDF7" scheme="Color"/></celldesigner:usualView>
<celldesigner:briefView><celldesigner:innerPosition x="4790.0" y="2765.0"/><celldesigner:boxSize width="100.0" height="50.0"/><celldesigner:singleLine width="1.0"/><celldesigner:paint color="FFCDCDF7" scheme="Color"/></celldesigner:briefView>
</celldesigner:speciesAlias>
<celldesigner:speciesAlias id="sa1043" species="s_id_sa1043" compartmentAlias="ca11" >
<celldesigner:activity>inactive</celldesigner:activity>
<celldesigner:bounds x="6550.0" y="2885.0" w="100.0" h="50.0" />
<celldesigner:font size="30"/><celldesigner:view state="usual"/>
<celldesigner:usualView><celldesigner:innerPosition x="6550.0" y="2885.0"/><celldesigner:boxSize width="100.0" height="50.0"/><celldesigner:singleLine width="1.0"/><celldesigner:paint color="FF9999FF" scheme="Color"/></celldesigner:usualView>
<celldesigner:briefView><celldesigner:innerPosition x="6550.0" y="2885.0"/><celldesigner:boxSize width="100.0" height="50.0"/><celldesigner:singleLine width="1.0"/><celldesigner:paint color="FF9999FF" scheme="Color"/></celldesigner:briefView>
</celldesigner:speciesAlias>
<celldesigner:speciesAlias id="sa1796" species="s_id_sa1796" compartmentAlias="ca11" >
<celldesigner:activity>inactive</celldesigner:activity>
<celldesigner:bounds x="5450.0" y="1480.0" w="100.0" h="40.0" />
<celldesigner:font size="30"/><celldesigner:view state="usual"/>
<celldesigner:usualView><celldesigner:innerPosition x="5450.0" y="1480.0"/><celldesigner:boxSize width="100.0" height="40.0"/><celldesigner:singleLine width="1.0"/><celldesigner:paint color="FFCDCDF7" scheme="Color"/></celldesigner:usualView>
<celldesigner:briefView><celldesigner:innerPosition x="5450.0" y="1480.0"/><celldesigner:boxSize width="100.0" height="40.0"/><celldesigner:singleLine width="1.0"/><celldesigner:paint color="FFCDCDF7" scheme="Color"/></celldesigner:briefView>
</celldesigner:speciesAlias>
<celldesigner:speciesAlias id="sa1450" species="s_id_sa1450" compartmentAlias="ca11" >
<celldesigner:activity>inactive</celldesigner:activity>
<celldesigner:bounds x="5910.0" y="1325.0" w="100.0" h="50.0" />
<celldesigner:font size="30"/><celldesigner:view state="usual"/>
<celldesigner:usualView><celldesigner:innerPosition x="5910.0" y="1325.0"/><celldesigner:boxSize width="100.0" height="50.0"/><celldesigner:singleLine width="1.0"/><celldesigner:paint color="FFCDCDF7" scheme="Color"/></celldesigner:usualView>
<celldesigner:briefView><celldesigner:innerPosition x="5910.0" y="1325.0"/><celldesigner:boxSize width="100.0" height="50.0"/><celldesigner:singleLine width="1.0"/><celldesigner:paint color="FFCDCDF7" scheme="Color"/></celldesigner:briefView>
</celldesigner:speciesAlias>
<celldesigner:speciesAlias id="sa1767" species="s_id_sa1767" complexSpeciesAlias="csa105" >
<celldesigner:activity>inactive</celldesigner:activity>
<celldesigner:bounds x="4902.5" y="3207.5" w="100.0" h="50.0" />
<celldesigner:font size="30"/><celldesigner:view state="usual"/>
<celldesigner:usualView><celldesigner:innerPosition x="4902.5" y="3207.5"/><celldesigner:boxSize width="100.0" height="50.0"/><celldesigner:singleLine width="1.0"/><celldesigner:paint color="FFCDCDF7" scheme="Color"/></celldesigner:usualView>
<celldesigner:briefView><celldesigner:innerPosition x="4902.5" y="3207.5"/><celldesigner:boxSize width="100.0" height="50.0"/><celldesigner:singleLine width="1.0"/><celldesigner:paint color="FFCDCDF7" scheme="Color"/></celldesigner:briefView>
</celldesigner:speciesAlias>
<celldesigner:speciesAlias id="sa72" species="s_id_sa72" compartmentAlias="ca11" >
<celldesigner:activity>inactive</celldesigner:activity>
<celldesigner:bounds x="5453.0" y="1221.5" w="100.0" h="50.0" />
<celldesigner:font size="30"/><celldesigner:view state="usual"/>
<celldesigner:usualView><celldesigner:innerPosition x="5453.0" y="1221.5"/><celldesigner:boxSize width="100.0" height="50.0"/><celldesigner:singleLine width="1.0"/><celldesigner:paint color="FFCDCDF7" scheme="Color"/></celldesigner:usualView>
<celldesigner:briefView><celldesigner:innerPosition x="5453.0" y="1221.5"/><celldesigner:boxSize width="100.0" height="50.0"/><celldesigner:singleLine width="1.0"/><celldesigner:paint color="FFCDCDF7" scheme="Color"/></celldesigner:briefView>
</celldesigner:speciesAlias>
<celldesigner:speciesAlias id="sa1527" species="s_id_sa1527" complexSpeciesAlias="csa93" >
<celldesigner:activity>inactive</celldesigner:activity>
<celldesigner:bounds x="5970.0" y="1865.0" w="100.0" h="50.0" />
<celldesigner:font size="30"/><celldesigner:view state="usual"/>
<celldesigner:usualView><celldesigner:innerPosition x="5970.0" y="1865.0"/><celldesigner:boxSize width="100.0" height="50.0"/><celldesigner:singleLine width="1.0"/><celldesigner:paint color="FFCDCDF7" scheme="Color"/></celldesigner:usualView>
<celldesigner:briefView><celldesigner:innerPosition x="5970.0" y="1865.0"/><celldesigner:boxSize width="100.0" height="50.0"/><celldesigner:singleLine width="1.0"/><celldesigner:paint color="FFCDCDF7" scheme="Color"/></celldesigner:briefView>
</celldesigner:speciesAlias>
<celldesigner:speciesAlias id="sa1770" species="s_id_sa1770" complexSpeciesAlias="csa106" >
<celldesigner:activity>inactive</celldesigner:activity>
<celldesigner:bounds x="6652.0" y="4070.0" w="100.0" h="50.0" />
<celldesigner:font size="30"/><celldesigner:view state="usual"/>
<celldesigner:usualView><celldesigner:innerPosition x="6652.0" y="4070.0"/><celldesigner:boxSize width="100.0" height="50.0"/><celldesigner:singleLine width="1.0"/><celldesigner:paint color="FFCDCDF7" scheme="Color"/></celldesigner:usualView>
<celldesigner:briefView><celldesigner:innerPosition x="6652.0" y="4070.0"/><celldesigner:boxSize width="100.0" height="50.0"/><celldesigner:singleLine width="1.0"/><celldesigner:paint color="FFCDCDF7" scheme="Color"/></celldesigner:briefView>
</celldesigner:speciesAlias>
<celldesigner:speciesAlias id="sa273" species="s_id_sa274" compartmentAlias="ca11" >
<celldesigner:activity>inactive</celldesigner:activity>
<celldesigner:bounds x="5790.0" y="3680.0" w="100.0" h="50.0" />
<celldesigner:font size="30"/><celldesigner:view state="usual"/>
<celldesigner:usualView><celldesigner:innerPosition x="5790.0" y="3680.0"/><celldesigner:boxSize width="100.0" height="50.0"/><celldesigner:singleLine width="1.0"/><celldesigner:paint color="FFCDCDF7" scheme="Color"/></celldesigner:usualView>
<celldesigner:briefView><celldesigner:innerPosition x="5790.0" y="3680.0"/><celldesigner:boxSize width="100.0" height="50.0"/><celldesigner:singleLine width="1.0"/><celldesigner:paint color="FFCDCDF7" scheme="Color"/></celldesigner:briefView>
</celldesigner:speciesAlias>
<celldesigner:speciesAlias id="sa112" species="s_id_sa112" compartmentAlias="ca11" >
<celldesigner:activity>inactive</celldesigner:activity>
<celldesigner:bounds x="2906.0" y="1680.0" w="100.0" h="50.0" />
<celldesigner:font size="30"/><celldesigner:view state="usual"/>
<celldesigner:usualView><celldesigner:innerPosition x="2906.0" y="1680.0"/><celldesigner:boxSize width="100.0" height="50.0"/><celldesigner:singleLine width="1.0"/><celldesigner:paint color="FFCDCDF7" scheme="Color"/></celldesigner:usualView>
<celldesigner:briefView><celldesigner:innerPosition x="2906.0" y="1680.0"/><celldesigner:boxSize width="100.0" height="50.0"/><celldesigner:singleLine width="1.0"/><celldesigner:paint color="FFCDCDF7" scheme="Color"/></celldesigner:briefView>
</celldesigner:speciesAlias>
<celldesigner:speciesAlias id="sa1667" species="s_id_sa1667" complexSpeciesAlias="csa96" >
<celldesigner:activity>inactive</celldesigner:activity>
<celldesigner:bounds x="3953.0" y="2307.5" w="100.0" h="50.0" />
<celldesigner:font size="20"/><celldesigner:view state="usual"/>
<celldesigner:usualView><celldesigner:innerPosition x="3953.0" y="2307.5"/><celldesigner:boxSize width="100.0" height="50.0"/><celldesigner:singleLine width="1.0"/><celldesigner:paint color="FFCDCDF7" scheme="Color"/></celldesigner:usualView>
<celldesigner:briefView><celldesigner:innerPosition x="3953.0" y="2307.5"/><celldesigner:boxSize width="100.0" height="50.0"/><celldesigner:singleLine width="1.0"/><celldesigner:paint color="FFCDCDF7" scheme="Color"/></celldesigner:briefView>
</celldesigner:speciesAlias>
<celldesigner:speciesAlias id="sa1004" species="s_id_sa1004" compartmentAlias="ca11" >
<celldesigner:activity>inactive</celldesigner:activity>
<celldesigner:bounds x="4510.0" y="1685.0" w="140.0" h="50.0" />
<celldesigner:font size="30"/><celldesigner:view state="usual"/>
<celldesigner:usualView><celldesigner:innerPosition x="4510.0" y="1685.0"/><celldesigner:boxSize width="140.0" height="50.0"/><celldesigner:singleLine width="1.0"/><celldesigner:paint color="FFCDCDF7" scheme="Color"/></celldesigner:usualView>
<celldesigner:briefView><celldesigner:innerPosition x="4510.0" y="1685.0"/><celldesigner:boxSize width="140.0" height="50.0"/><celldesigner:singleLine width="1.0"/><celldesigner:paint color="FFCDCDF7" scheme="Color"/></celldesigner:briefView>
</celldesigner:speciesAlias>
<celldesigner:speciesAlias id="sa1463" species="s_id_sa1463" complexSpeciesAlias="csa77" >
<celldesigner:activity>inactive</celldesigner:activity>
<celldesigner:bounds x="3870.0" y="3155.0" w="100.0" h="50.0" />
<celldesigner:font size="30"/><celldesigner:view state="usual"/>
<celldesigner:usualView><celldesigner:innerPosition x="3870.0" y="3155.0"/><celldesigner:boxSize width="100.0" height="50.0"/><celldesigner:singleLine width="1.0"/><celldesigner:paint color="FFCDCDF7" scheme="Color"/></celldesigner:usualView>
<celldesigner:briefView><celldesigner:innerPosition x="3870.0" y="3155.0"/><celldesigner:boxSize width="100.0" height="50.0"/><celldesigner:singleLine width="1.0"/><celldesigner:paint color="FFCDCDF7" scheme="Color"/></celldesigner:briefView>
</celldesigner:speciesAlias>
<celldesigner:speciesAlias id="sa1523" species="s_id_sa1523" compartmentAlias="ca16" >
<celldesigner:activity>inactive</celldesigner:activity>
<celldesigner:bounds x="6010.0" y="4040.0" w="100.0" h="50.0" />
<celldesigner:font size="30"/><celldesigner:view state="usual"/>
<celldesigner:usualView><celldesigner:innerPosition x="6010.0" y="4040.0"/><celldesigner:boxSize width="100.0" height="50.0"/><celldesigner:singleLine width="1.0"/><celldesigner:paint color="FFCDCDF7" scheme="Color"/></celldesigner:usualView>
<celldesigner:briefView><celldesigner:innerPosition x="6010.0" y="4040.0"/><celldesigner:boxSize width="100.0" height="50.0"/><celldesigner:singleLine width="1.0"/><celldesigner:paint color="FFCDCDF7" scheme="Color"/></celldesigner:briefView>
</celldesigner:speciesAlias>
<celldesigner:speciesAlias id="sa1477" species="s_id_sa1477" complexSpeciesAlias="csa80" >
<celldesigner:activity>inactive</celldesigner:activity>
<celldesigner:bounds x="4170.0" y="4025.0" w="100.0" h="50.0" />
<celldesigner:font size="30"/><celldesigner:view state="usual"/>
<celldesigner:usualView><celldesigner:innerPosition x="4170.0" y="4025.0"/><celldesigner:boxSize width="100.0" height="50.0"/><celldesigner:singleLine width="1.0"/><celldesigner:paint color="FFCDCDF7" scheme="Color"/></celldesigner:usualView>
<celldesigner:briefView><celldesigner:innerPosition x="4170.0" y="4025.0"/><celldesigner:boxSize width="100.0" height="50.0"/><celldesigner:singleLine width="1.0"/><celldesigner:paint color="FFCDCDF7" scheme="Color"/></celldesigner:briefView>
</celldesigner:speciesAlias>
<celldesigner:speciesAlias id="sa801" species="s_id_sa801" complexSpeciesAlias="csa30" >
<celldesigner:activity>inactive</celldesigner:activity>
<celldesigner:bounds x="3927.0" y="1768.0" w="100.0" h="50.0" />
<celldesigner:font size="30"/><celldesigner:view state="usual"/>
<celldesigner:usualView><celldesigner:innerPosition x="3927.0" y="1768.0"/><celldesigner:boxSize width="100.0" height="50.0"/><celldesigner:singleLine width="1.0"/><celldesigner:paint color="FFCDCDF7" scheme="Color"/></celldesigner:usualView>
<celldesigner:briefView><celldesigner:innerPosition x="3927.0" y="1768.0"/><celldesigner:boxSize width="100.0" height="50.0"/><celldesigner:singleLine width="1.0"/><celldesigner:paint color="FFCDCDF7" scheme="Color"/></celldesigner:briefView>
</celldesigner:speciesAlias>
<celldesigner:speciesAlias id="sa1496" species="s_id_sa1496" complexSpeciesAlias="csa85" >
<celldesigner:activity>inactive</celldesigner:activity>
<celldesigner:bounds x="6405.5" y="1918.5" w="100.0" h="50.0" />
<celldesigner:font size="30"/><celldesigner:view state="usual"/>
<celldesigner:usualView><celldesigner:innerPosition x="6405.5" y="1918.5"/><celldesigner:boxSize width="100.0" height="50.0"/><celldesigner:singleLine width="1.0"/><celldesigner:paint color="FFCDCDF7" scheme="Color"/></celldesigner:usualView>
<celldesigner:briefView><celldesigner:innerPosition x="6405.5" y="1918.5"/><celldesigner:boxSize width="100.0" height="50.0"/><celldesigner:singleLine width="1.0"/><celldesigner:paint color="FFCDCDF7" scheme="Color"/></celldesigner:briefView>
</celldesigner:speciesAlias>
<celldesigner:speciesAlias id="sa1150" species="s_id_sa1150" compartmentAlias="ca16" >
<celldesigner:activity>inactive</celldesigner:activity>
<celldesigner:bounds x="3991.5" y="4217.25" w="130.0" h="50.0" />
<celldesigner:font size="30"/><celldesigner:view state="usual"/>
<celldesigner:usualView><celldesigner:innerPosition x="3991.5" y="4217.25"/><celldesigner:boxSize width="130.0" height="50.0"/><celldesigner:singleLine width="1.0"/><celldesigner:paint color="FFFF3333" scheme="Color"/></celldesigner:usualView>
<celldesigner:briefView><celldesigner:innerPosition x="3991.5" y="4217.25"/><celldesigner:boxSize width="130.0" height="50.0"/><celldesigner:singleLine width="1.0"/><celldesigner:paint color="FFFF3333" scheme="Color"/></celldesigner:briefView>
</celldesigner:speciesAlias>
<celldesigner:speciesAlias id="sa802" species="s_id_sa802" complexSpeciesAlias="csa30" >
<celldesigner:activity>inactive</celldesigner:activity>
<celldesigner:bounds x="3926.0" y="1810.0" w="100.0" h="50.0" />
<celldesigner:font size="30"/><celldesigner:view state="usual"/>
<celldesigner:usualView><celldesigner:innerPosition x="3926.0" y="1810.0"/><celldesigner:boxSize width="100.0" height="50.0"/><celldesigner:singleLine width="1.0"/><celldesigner:paint color="FFCDCDF7" scheme="Color"/></celldesigner:usualView>
<celldesigner:briefView><celldesigner:innerPosition x="3926.0" y="1810.0"/><celldesigner:boxSize width="100.0" height="50.0"/><celldesigner:singleLine width="1.0"/><celldesigner:paint color="FFCDCDF7" scheme="Color"/></celldesigner:briefView>
</celldesigner:speciesAlias>
<celldesigner:speciesAlias id="sa1668" species="s_id_sa1668" complexSpeciesAlias="csa96" >
<celldesigner:activity>inactive</celldesigner:activity>
<celldesigner:bounds x="3965.0" y="2357.5" w="90.0" h="40.0" />
<celldesigner:font size="30"/><celldesigner:view state="usual"/>
<celldesigner:usualView><celldesigner:innerPosition x="3965.0" y="2357.5"/><celldesigner:boxSize width="90.0" height="40.0"/><celldesigner:singleLine width="1.0"/><celldesigner:paint color="FF9999FF" scheme="Color"/></celldesigner:usualView>
<celldesigner:briefView><celldesigner:innerPosition x="3965.0" y="2357.5"/><celldesigner:boxSize width="90.0" height="40.0"/><celldesigner:singleLine width="1.0"/><celldesigner:paint color="FF9999FF" scheme="Color"/></celldesigner:briefView>
</celldesigner:speciesAlias>
<celldesigner:speciesAlias id="sa715" species="s_id_sa715" complexSpeciesAlias="csa27" >
<celldesigner:activity>inactive</celldesigner:activity>
<celldesigner:bounds x="6850.0" y="2990.0" w="100.0" h="50.0" />
<celldesigner:font size="30"/><celldesigner:view state="usual"/>
<celldesigner:usualView><celldesigner:innerPosition x="6850.0" y="2990.0"/><celldesigner:boxSize width="100.0" height="50.0"/><celldesigner:singleLine width="1.0"/><celldesigner:paint color="FFCDCDF7" scheme="Color"/></celldesigner:usualView>
<celldesigner:briefView><celldesigner:innerPosition x="6850.0" y="2990.0"/><celldesigner:boxSize width="100.0" height="50.0"/><celldesigner:singleLine width="1.0"/><celldesigner:paint color="FFCDCDF7" scheme="Color"/></celldesigner:briefView>
</celldesigner:speciesAlias>
<celldesigner:speciesAlias id="sa1045" species="s_id_sa1045" compartmentAlias="ca11" >
<celldesigner:activity>inactive</celldesigner:activity>
<celldesigner:bounds x="5825.0" y="3469.5" w="50.0" h="50.0" />
<celldesigner:font size="30"/><celldesigner:view state="usual"/>
<celldesigner:usualView><celldesigner:innerPosition x="5825.0" y="3469.5"/><celldesigner:boxSize width="50.0" height="50.0"/><celldesigner:singleLine width="1.0"/><celldesigner:paint color="FFCCFFCC" scheme="Color"/></celldesigner:usualView>
<celldesigner:briefView><celldesigner:innerPosition x="5825.0" y="3469.5"/><celldesigner:boxSize width="50.0" height="50.0"/><celldesigner:singleLine width="1.0"/><celldesigner:paint color="FFCCFFCC" scheme="Color"/></celldesigner:briefView>
</celldesigner:speciesAlias>
<celldesigner:speciesAlias id="sa1031" species="s_id_sa1031" compartmentAlias="ca11" >
<celldesigner:activity>inactive</celldesigner:activity>
<celldesigner:bounds x="3190.0" y="3440.0" w="100.0" h="50.0" />
<celldesigner:font size="30"/><celldesigner:view state="usual"/>
<celldesigner:usualView><celldesigner:innerPosition x="3190.0" y="3440.0"/><celldesigner:boxSize width="100.0" height="50.0"/><celldesigner:singleLine width="1.0"/><celldesigner:paint color="FFCDCDF7" scheme="Color"/></celldesigner:usualView>
<celldesigner:briefView><celldesigner:innerPosition x="3190.0" y="3440.0"/><celldesigner:boxSize width="100.0" height="50.0"/><celldesigner:singleLine width="1.0"/><celldesigner:paint color="FFCDCDF7" scheme="Color"/></celldesigner:briefView>
</celldesigner:speciesAlias>
<celldesigner:speciesAlias id="sa1482" species="s_id_sa1482" complexSpeciesAlias="csa81" >
<celldesigner:activity>inactive</celldesigner:activity>
<celldesigner:bounds x="4547.5" y="2324.75" w="100.0" h="50.0" />
<celldesigner:font size="30"/><celldesigner:view state="usual"/>
<celldesigner:usualView><celldesigner:innerPosition x="4547.5" y="2324.75"/><celldesigner:boxSize width="100.0" height="50.0"/><celldesigner:singleLine width="1.0"/><celldesigner:paint color="FFCDCDF7" scheme="Color"/></celldesigner:usualView>
<celldesigner:briefView><celldesigner:innerPosition x="4547.5" y="2324.75"/><celldesigner:boxSize width="100.0" height="50.0"/><celldesigner:singleLine width="1.0"/><celldesigner:paint color="FFCDCDF7" scheme="Color"/></celldesigner:briefView>
</celldesigner:speciesAlias>
<celldesigner:speciesAlias id="sa1761" species="s_id_sa1761" complexSpeciesAlias="csa103" >
<celldesigner:activity>inactive</celldesigner:activity>
<celldesigner:bounds x="5890.0" y="3170.0" w="100.0" h="50.0" />
<celldesigner:font size="30"/><celldesigner:view state="usual"/>
<celldesigner:usualView><celldesigner:innerPosition x="5890.0" y="3170.0"/><celldesigner:boxSize width="100.0" height="50.0"/><celldesigner:singleLine width="1.0"/><celldesigner:paint color="FFCDCDF7" scheme="Color"/></celldesigner:usualView>
<celldesigner:briefView><celldesigner:innerPosition x="5890.0" y="3170.0"/><celldesigner:boxSize width="100.0" height="50.0"/><celldesigner:singleLine width="1.0"/><celldesigner:paint color="FFCDCDF7" scheme="Color"/></celldesigner:briefView>
</celldesigner:speciesAlias>
<celldesigner:speciesAlias id="sa759" species="s_id_sa759" compartmentAlias="ca11" >
<celldesigner:activity>inactive</celldesigner:activity>
<celldesigner:bounds x="5862.5" y="3539.0" w="100.0" h="50.0" />
<celldesigner:font size="30"/><celldesigner:view state="usual"/>
<celldesigner:usualView><celldesigner:innerPosition x="5862.5" y="3539.0"/><celldesigner:boxSize width="100.0" height="50.0"/><celldesigner:singleLine width="1.0"/><celldesigner:paint color="FFCDCDF7" scheme="Color"/></celldesigner:usualView>
<celldesigner:briefView><celldesigner:innerPosition x="5862.5" y="3539.0"/><celldesigner:boxSize width="100.0" height="50.0"/><celldesigner:singleLine width="1.0"/><celldesigner:paint color="FFCDCDF7" scheme="Color"/></celldesigner:briefView>
</celldesigner:speciesAlias>
<celldesigner:speciesAlias id="sa1531" species="s_id_sa1531" compartmentAlias="ca11" >
<celldesigner:activity>inactive</celldesigner:activity>
<celldesigner:bounds x="3400.0" y="3602.5" w="100.0" h="50.0" />
<celldesigner:font size="30"/><celldesigner:view state="usual"/>
<celldesigner:usualView><celldesigner:innerPosition x="3400.0" y="3602.5"/><celldesigner:boxSize width="100.0" height="50.0"/><celldesigner:singleLine width="1.0"/><celldesigner:paint color="FFCDCDF7" scheme="Color"/></celldesigner:usualView>
<celldesigner:briefView><celldesigner:innerPosition x="3400.0" y="3602.5"/><celldesigner:boxSize width="100.0" height="50.0"/><celldesigner:singleLine width="1.0"/><celldesigner:paint color="FFCDCDF7" scheme="Color"/></celldesigner:briefView>
</celldesigner:speciesAlias>
<celldesigner:speciesAlias id="sa75" species="s_id_sa80" compartmentAlias="ca11" >
<celldesigner:activity>inactive</celldesigner:activity>
<celldesigner:bounds x="2940.5" y="2877.0" w="100.0" h="50.0" />
<celldesigner:font size="30"/><celldesigner:view state="usual"/>
<celldesigner:usualView><celldesigner:innerPosition x="2940.5" y="2877.0"/><celldesigner:boxSize width="100.0" height="50.0"/><celldesigner:singleLine width="1.0"/><celldesigner:paint color="FFCDCDF7" scheme="Color"/></celldesigner:usualView>
<celldesigner:briefView><celldesigner:innerPosition x="2940.5" y="2877.0"/><celldesigner:boxSize width="100.0" height="50.0"/><celldesigner:singleLine width="1.0"/><celldesigner:paint color="FFCDCDF7" scheme="Color"/></celldesigner:briefView>
</celldesigner:speciesAlias>
<celldesigner:speciesAlias id="sa390" species="s_id_sa389" compartmentAlias="ca11" >
<celldesigner:activity>inactive</celldesigner:activity>
<celldesigner:bounds x="3420.0" y="1235.0" w="120.0" h="50.0" />
<celldesigner:font size="30"/><celldesigner:view state="usual"/>
<celldesigner:usualView><celldesigner:innerPosition x="3420.0" y="1235.0"/><celldesigner:boxSize width="120.0" height="50.0"/><celldesigner:singleLine width="1.0"/><celldesigner:paint color="FFCDCDF7" scheme="Color"/></celldesigner:usualView>
<celldesigner:briefView><celldesigner:innerPosition x="3420.0" y="1235.0"/><celldesigner:boxSize width="120.0" height="50.0"/><celldesigner:singleLine width="1.0"/><celldesigner:paint color="FFCDCDF7" scheme="Color"/></celldesigner:briefView>
</celldesigner:speciesAlias>
<celldesigner:speciesAlias id="sa1122" species="s_id_sa1122" compartmentAlias="ca11" >
<celldesigner:activity>inactive</celldesigner:activity>
<celldesigner:bounds x="3970.0" y="2814.0" w="100.0" h="50.0" />
<celldesigner:font size="30"/><celldesigner:view state="usual"/>
<celldesigner:usualView><celldesigner:innerPosition x="3970.0" y="2814.0"/><celldesigner:boxSize width="100.0" height="50.0"/><celldesigner:singleLine width="1.0"/><celldesigner:paint color="FFCDCDF7" scheme="Color"/></celldesigner:usualView>
<celldesigner:briefView><celldesigner:innerPosition x="3970.0" y="2814.0"/><celldesigner:boxSize width="100.0" height="50.0"/><celldesigner:singleLine width="1.0"/><celldesigner:paint color="FFCDCDF7" scheme="Color"/></celldesigner:briefView>
</celldesigner:speciesAlias>
<celldesigner:speciesAlias id="sa1111" species="s_id_sa1111" compartmentAlias="ca11" >
<celldesigner:activity>inactive</celldesigner:activity>
<celldesigner:bounds x="4475.0" y="2165.0" w="50.0" h="50.0" />
<celldesigner:font size="30"/><celldesigner:view state="usual"/>
<celldesigner:usualView><celldesigner:innerPosition x="4475.0" y="2165.0"/><celldesigner:boxSize width="50.0" height="50.0"/><celldesigner:singleLine width="1.0"/><celldesigner:paint color="FFCCFFCC" scheme="Color"/></celldesigner:usualView>
<celldesigner:briefView><celldesigner:innerPosition x="4475.0" y="2165.0"/><celldesigner:boxSize width="50.0" height="50.0"/><celldesigner:singleLine width="1.0"/><celldesigner:paint color="FFCCFFCC" scheme="Color"/></celldesigner:briefView>
</celldesigner:speciesAlias>
<celldesigner:speciesAlias id="sa375" species="s_id_sa375" compartmentAlias="ca11" >
<celldesigner:activity>inactive</celldesigner:activity>
<celldesigner:bounds x="2630.0" y="3680.0" w="100.0" h="50.0" />
<celldesigner:font size="30"/><celldesigner:view state="usual"/>
<celldesigner:usualView><celldesigner:innerPosition x="2630.0" y="3680.0"/><celldesigner:boxSize width="100.0" height="50.0"/><celldesigner:singleLine width="1.0"/><celldesigner:paint color="FFCDCDF7" scheme="Color"/></celldesigner:usualView>
<celldesigner:briefView><celldesigner:innerPosition x="2630.0" y="3680.0"/><celldesigner:boxSize width="100.0" height="50.0"/><celldesigner:singleLine width="1.0"/><celldesigner:paint color="FFCDCDF7" scheme="Color"/></celldesigner:briefView>
</celldesigner:speciesAlias>
<celldesigner:speciesAlias id="sa374" species="s_id_sa373" compartmentAlias="ca11" >
<celldesigner:activity>inactive</celldesigner:activity>
<celldesigner:bounds x="2650.0" y="3575.0" w="140.0" h="50.0" />
<celldesigner:font size="30"/><celldesigner:view state="usual"/>
<celldesigner:usualView><celldesigner:innerPosition x="2650.0" y="3575.0"/><celldesigner:boxSize width="140.0" height="50.0"/><celldesigner:singleLine width="1.0"/><celldesigner:paint color="FFCDCDF7" scheme="Color"/></celldesigner:usualView>
<celldesigner:briefView><celldesigner:innerPosition x="2650.0" y="3575.0"/><celldesigner:boxSize width="140.0" height="50.0"/><celldesigner:singleLine width="1.0"/><celldesigner:paint color="FFCDCDF7" scheme="Color"/></celldesigner:briefView>
</celldesigner:speciesAlias>
<celldesigner:speciesAlias id="sa1038" species="s_id_sa1038" complexSpeciesAlias="csa57" >
<celldesigner:activity>inactive</celldesigner:activity>
<celldesigner:bounds x="6450.0" y="2720.0" w="100.0" h="50.0" />
<celldesigner:font size="30"/><celldesigner:view state="usual"/>
<celldesigner:usualView><celldesigner:innerPosition x="6450.0" y="2720.0"/><celldesigner:boxSize width="100.0" height="50.0"/><celldesigner:singleLine width="1.0"/><celldesigner:paint color="FFCDCDF7" scheme="Color"/></celldesigner:usualView>
<celldesigner:briefView><celldesigner:innerPosition x="6450.0" y="2720.0"/><celldesigner:boxSize width="100.0" height="50.0"/><celldesigner:singleLine width="1.0"/><celldesigner:paint color="FFCDCDF7" scheme="Color"/></celldesigner:briefView>
</celldesigner:speciesAlias>
<celldesigner:speciesAlias id="sa1795" species="s_id_sa1796" compartmentAlias="ca11" >
<celldesigner:activity>inactive</celldesigner:activity>
<celldesigner:bounds x="5230.0" y="1480.0" w="100.0" h="40.0" />
<celldesigner:font size="30"/><celldesigner:view state="usual"/>
<celldesigner:usualView><celldesigner:innerPosition x="5230.0" y="1480.0"/><celldesigner:boxSize width="100.0" height="40.0"/><celldesigner:singleLine width="1.0"/><celldesigner:paint color="FFCDCDF7" scheme="Color"/></celldesigner:usualView>
<celldesigner:briefView><celldesigner:innerPosition x="5230.0" y="1480.0"/><celldesigner:boxSize width="100.0" height="40.0"/><celldesigner:singleLine width="1.0"/><celldesigner:paint color="FFCDCDF7" scheme="Color"/></celldesigner:briefView>
</celldesigner:speciesAlias>
<celldesigner:speciesAlias id="sa712" species="s_id_sa712" compartmentAlias="ca11" >
<celldesigner:activity>inactive</celldesigner:activity>
<celldesigner:bounds x="4355.0" y="2630.0" w="130.0" h="50.0" />
<celldesigner:font size="30"/><celldesigner:view state="usual"/>
<celldesigner:usualView><celldesigner:innerPosition x="4355.0" y="2630.0"/><celldesigner:boxSize width="130.0" height="50.0"/><celldesigner:singleLine width="1.0"/><celldesigner:paint color="FFCDCDF7" scheme="Color"/></celldesigner:usualView>
<celldesigner:briefView><celldesigner:innerPosition x="4355.0" y="2630.0"/><celldesigner:boxSize width="130.0" height="50.0"/><celldesigner:singleLine width="1.0"/><celldesigner:paint color="FFCDCDF7" scheme="Color"/></celldesigner:briefView>
</celldesigner:speciesAlias>
<celldesigner:speciesAlias id="sa835" species="s_id_sa835" compartmentAlias="ca11" >
<celldesigner:activity>inactive</celldesigner:activity>
<celldesigner:bounds x="4230.0" y="3785.0" w="100.0" h="50.0" />
<celldesigner:font size="30"/><celldesigner:view state="usual"/>
<celldesigner:usualView><celldesigner:innerPosition x="4230.0" y="3785.0"/><celldesigner:boxSize width="100.0" height="50.0"/><celldesigner:singleLine width="1.0"/><celldesigner:paint color="FFCDCDF7" scheme="Color"/></celldesigner:usualView>
<celldesigner:briefView><celldesigner:innerPosition x="4230.0" y="3785.0"/><celldesigner:boxSize width="100.0" height="50.0"/><celldesigner:singleLine width="1.0"/><celldesigner:paint color="FFCDCDF7" scheme="Color"/></celldesigner:briefView>
</celldesigner:speciesAlias>
<celldesigner:speciesAlias id="sa270" species="s_id_sa270" compartmentAlias="ca11" >
<celldesigner:activity>inactive</celldesigner:activity>
<celldesigner:bounds x="2483.0" y="2177.5" w="100.0" h="50.0" />
<celldesigner:font size="30"/><celldesigner:view state="usual"/>
<celldesigner:usualView><celldesigner:innerPosition x="2483.0" y="2177.5"/><celldesigner:boxSize width="100.0" height="50.0"/><celldesigner:singleLine width="1.0"/><celldesigner:paint color="FFCDCDF7" scheme="Color"/></celldesigner:usualView>
<celldesigner:briefView><celldesigner:innerPosition x="2483.0" y="2177.5"/><celldesigner:boxSize width="100.0" height="50.0"/><celldesigner:singleLine width="1.0"/><celldesigner:paint color="FFCDCDF7" scheme="Color"/></celldesigner:briefView>
</celldesigner:speciesAlias>
<celldesigner:speciesAlias id="sa791" species="s_id_sa792" compartmentAlias="ca11" >
<celldesigner:activity>inactive</celldesigner:activity>
<celldesigner:bounds x="5260.0" y="3340.0" w="120.0" h="50.0" />
<celldesigner:font size="30"/><celldesigner:view state="usual"/>
<celldesigner:usualView><celldesigner:innerPosition x="5260.0" y="3340.0"/><celldesigner:boxSize width="120.0" height="50.0"/><celldesigner:singleLine width="1.0"/><celldesigner:paint color="FFCDCDF7" scheme="Color"/></celldesigner:usualView>
<celldesigner:briefView><celldesigner:innerPosition x="5260.0" y="3340.0"/><celldesigner:boxSize width="120.0" height="50.0"/><celldesigner:singleLine width="1.0"/><celldesigner:paint color="FFCDCDF7" scheme="Color"/></celldesigner:briefView>
</celldesigner:speciesAlias>
<celldesigner:speciesAlias id="sa1362" species="s_id_sa1362" compartmentAlias="ca11" >
<celldesigner:activity>inactive</celldesigner:activity>
<celldesigner:bounds x="2660.0" y="1679.5" w="100.0" h="50.0" />
<celldesigner:font size="30"/><celldesigner:view state="usual"/>
<celldesigner:usualView><celldesigner:innerPosition x="2660.0" y="1679.5"/><celldesigner:boxSize width="100.0" height="50.0"/><celldesigner:singleLine width="1.0"/><celldesigner:paint color="FFCDCDF7" scheme="Color"/></celldesigner:usualView>
<celldesigner:briefView><celldesigner:innerPosition x="2660.0" y="1679.5"/><celldesigner:boxSize width="100.0" height="50.0"/><celldesigner:singleLine width="1.0"/><celldesigner:paint color="FFCDCDF7" scheme="Color"/></celldesigner:briefView>
</celldesigner:speciesAlias>
<celldesigner:speciesAlias id="sa895" species="s_id_sa896" compartmentAlias="ca11" >
<celldesigner:activity>inactive</celldesigner:activity>
<celldesigner:bounds x="6850.0" y="1665.0" w="100.0" h="50.0" />
<celldesigner:font size="30"/><celldesigner:view state="usual"/>
<celldesigner:usualView><celldesigner:innerPosition x="6850.0" y="1665.0"/><celldesigner:boxSize width="100.0" height="50.0"/><celldesigner:singleLine width="1.0"/><celldesigner:paint color="FFCDCDF7" scheme="Color"/></celldesigner:usualView>
<celldesigner:briefView><celldesigner:innerPosition x="6850.0" y="1665.0"/><celldesigner:boxSize width="100.0" height="50.0"/><celldesigner:singleLine width="1.0"/><celldesigner:paint color="FFCDCDF7" scheme="Color"/></celldesigner:briefView>
</celldesigner:speciesAlias>
<celldesigner:speciesAlias id="sa1670" species="s_id_sa1669" compartmentAlias="ca11" >
<celldesigner:activity>inactive</celldesigner:activity>
<celldesigner:bounds x="4257.5" y="2528.25" w="190.0" h="50.0" />
<celldesigner:font size="30"/><celldesigner:view state="usual"/>
<celldesigner:usualView><celldesigner:innerPosition x="4257.5" y="2528.25"/><celldesigner:boxSize width="190.0" height="50.0"/><celldesigner:singleLine width="1.0"/><celldesigner:paint color="FFCDCDF7" scheme="Color"/></celldesigner:usualView>
<celldesigner:briefView><celldesigner:innerPosition x="4257.5" y="2528.25"/><celldesigner:boxSize width="190.0" height="50.0"/><celldesigner:singleLine width="1.0"/><celldesigner:paint color="FFCDCDF7" scheme="Color"/></celldesigner:briefView>
</celldesigner:speciesAlias>
<celldesigner:speciesAlias id="sa1768" species="s_id_sa1768" complexSpeciesAlias="csa106" >
<celldesigner:activity>inactive</celldesigner:activity>
<celldesigner:bounds x="6552.0" y="4040.0" w="100.0" h="50.0" />
<celldesigner:font size="30"/><celldesigner:view state="usual"/>
<celldesigner:usualView><celldesigner:innerPosition x="6552.0" y="4040.0"/><celldesigner:boxSize width="100.0" height="50.0"/><celldesigner:singleLine width="1.0"/><celldesigner:paint color="FFCDCDF7" scheme="Color"/></celldesigner:usualView>
<celldesigner:briefView><celldesigner:innerPosition x="6552.0" y="4040.0"/><celldesigner:boxSize width="100.0" height="50.0"/><celldesigner:singleLine width="1.0"/><celldesigner:paint color="FFCDCDF7" scheme="Color"/></celldesigner:briefView>
</celldesigner:speciesAlias>
<celldesigner:speciesAlias id="sa1727" species="s_id_sa1726" compartmentAlias="ca11" >
<celldesigner:activity>inactive</celldesigner:activity>
<celldesigner:bounds x="4040.0" y="3695.0" w="120.0" h="50.0" />
<celldesigner:font size="30"/><celldesigner:view state="usual"/>
<celldesigner:usualView><celldesigner:innerPosition x="4040.0" y="3695.0"/><celldesigner:boxSize width="120.0" height="50.0"/><celldesigner:singleLine width="1.0"/><celldesigner:paint color="FFCDCDF7" scheme="Color"/></celldesigner:usualView>
<celldesigner:briefView><celldesigner:innerPosition x="4040.0" y="3695.0"/><celldesigner:boxSize width="120.0" height="50.0"/><celldesigner:singleLine width="1.0"/><celldesigner:paint color="FFCDCDF7" scheme="Color"/></celldesigner:briefView>
</celldesigner:speciesAlias>
<celldesigner:speciesAlias id="sa1200" species="s_id_sa1200" compartmentAlias="ca11" >
<celldesigner:activity>inactive</celldesigner:activity>
<celldesigner:bounds x="4390.0" y="3560.0" w="100.0" h="50.0" />
<celldesigner:font size="30"/><celldesigner:view state="usual"/>
<celldesigner:usualView><celldesigner:innerPosition x="4390.0" y="3560.0"/><celldesigner:boxSize width="100.0" height="50.0"/><celldesigner:singleLine width="1.0"/><celldesigner:paint color="FFCDCDF7" scheme="Color"/></celldesigner:usualView>
<celldesigner:briefView><celldesigner:innerPosition x="4390.0" y="3560.0"/><celldesigner:boxSize width="100.0" height="50.0"/><celldesigner:singleLine width="1.0"/><celldesigner:paint color="FFCDCDF7" scheme="Color"/></celldesigner:briefView>
</celldesigner:speciesAlias>
<celldesigner:speciesAlias id="sa1738" species="s_id_sa1758" compartmentAlias="ca11" >
<celldesigner:activity>inactive</celldesigner:activity>
<celldesigner:bounds x="5130.0" y="2915.0" w="100.0" h="50.0" />
<celldesigner:font size="30"/><celldesigner:view state="usual"/>
<celldesigner:usualView><celldesigner:innerPosition x="5130.0" y="2915.0"/><celldesigner:boxSize width="100.0" height="50.0"/><celldesigner:singleLine width="1.0"/><celldesigner:paint color="FFCDCDF7" scheme="Color"/></celldesigner:usualView>
<celldesigner:briefView><celldesigner:innerPosition x="5130.0" y="2915.0"/><celldesigner:boxSize width="100.0" height="50.0"/><celldesigner:singleLine width="1.0"/><celldesigner:paint color="FFCDCDF7" scheme="Color"/></celldesigner:briefView>
</celldesigner:speciesAlias>
</celldesigner:listOfSpeciesAliases>
<celldesigner:listOfProteins><celldesigner:protein id="p_s_id_sa1528" name="IRF3" type="GENERIC">
<celldesigner:listOfModificationResidues><celldesigner:modificationResidue  id="rs1" angle="1.2399999999999074"></celldesigner:modificationResidue></celldesigner:listOfModificationResidues>
</celldesigner:protein>
<celldesigner:protein id="p_s_id_sa1016" name="RAPGEF1" type="GENERIC">
</celldesigner:protein>
<celldesigner:protein id="p_s_id_sa266" name="NFKB1" type="GENERIC">
</celldesigner:protein>
<celldesigner:protein id="p_s_id_sa1373" name="CREB1" type="GENERIC">
<celldesigner:listOfModificationResidues><celldesigner:modificationResidue  id="rs1" angle="3.141592653589793"></celldesigner:modificationResidue></celldesigner:listOfModificationResidues>
</celldesigner:protein>
<celldesigner:protein id="p_s_id_sa1705" name="IRF8" type="GENERIC">
</celldesigner:protein>
<celldesigner:protein id="p_s_id_sa421" name="RHOA" type="GENERIC">
</celldesigner:protein>
<celldesigner:protein id="p_s_id_sa1084" name="TAB2" type="GENERIC">
<celldesigner:listOfModificationResidues><celldesigner:modificationResidue  id="rs1" angle="3.141592653589793"></celldesigner:modificationResidue></celldesigner:listOfModificationResidues>
</celldesigner:protein>
<celldesigner:protein id="p_s_id_sa784" name="RPS6KA1" type="GENERIC">
<celldesigner:listOfModificationResidues><celldesigner:modificationResidue  id="rs1" angle="3.141592653589793"></celldesigner:modificationResidue></celldesigner:listOfModificationResidues>
</celldesigner:protein>
<celldesigner:protein id="p_s_id_sa756" name="JAK3" type="GENERIC">
</celldesigner:protein>
<celldesigner:protein id="p_s_id_sa389" name="ARHGEF2" type="GENERIC">
</celldesigner:protein>
<celldesigner:protein id="p_s_id_sa356" name="MAPKAPK2" type="GENERIC">
<celldesigner:listOfModificationResidues><celldesigner:modificationResidue  id="rs1" angle="3.141592653589793"></celldesigner:modificationResidue></celldesigner:listOfModificationResidues>
</celldesigner:protein>
<celldesigner:protein id="p_s_id_sa910" name="RAP1B" type="GENERIC">
<celldesigner:listOfModificationResidues><celldesigner:modificationResidue  id="rs1" angle="3.141592653589793"></celldesigner:modificationResidue></celldesigner:listOfModificationResidues>
</celldesigner:protein>
<celldesigner:protein id="p_s_id_sa752" name="TAP1,2" type="GENERIC">
</celldesigner:protein>
<celldesigner:protein id="p_s_id_sa67" name="TICAM1" type="GENERIC">
</celldesigner:protein>
<celldesigner:protein id="p_s_id_sa83" name="IRF3" type="GENERIC">
<celldesigner:listOfModificationResidues><celldesigner:modificationResidue  id="rs1" angle="1.240000000000036"></celldesigner:modificationResidue></celldesigner:listOfModificationResidues>
</celldesigner:protein>
<celldesigner:protein id="p_s_id_sa1443" name="BID" type="GENERIC">
</celldesigner:protein>
<celldesigner:protein id="p_s_id_sa714" name="B2M" type="GENERIC">
</celldesigner:protein>
<celldesigner:protein id="p_s_id_sa1439" name="TCF_slash_LEF" type="GENERIC">
</celldesigner:protein>
<celldesigner:protein id="p_s_id_sa82" name="IRF7" type="GENERIC">
<celldesigner:listOfModificationResidues><celldesigner:modificationResidue  id="rs1" angle="1.2000000000001583"></celldesigner:modificationResidue></celldesigner:listOfModificationResidues>
</celldesigner:protein>
<celldesigner:protein id="p_s_id_sa811" name="CDC2" type="GENERIC">
<celldesigner:listOfModificationResidues><celldesigner:modificationResidue  id="rs1" angle="3.141592653589793"></celldesigner:modificationResidue></celldesigner:listOfModificationResidues>
</celldesigner:protein>
<celldesigner:protein id="p_s_id_sa627" name="DUSP4" type="GENERIC">
</celldesigner:protein>
<celldesigner:protein id="p_s_id_sa793" name="CALM1,3" type="GENERIC">
<celldesigner:listOfModificationResidues><celldesigner:modificationResidue  id="rs1" angle="3.141592653589793"></celldesigner:modificationResidue></celldesigner:listOfModificationResidues>
</celldesigner:protein>
<celldesigner:protein id="p_s_id_sa824" name="CSK" type="GENERIC">
</celldesigner:protein>
<celldesigner:protein id="p_s_id_sa9" name="IRAK4" type="GENERIC">
</celldesigner:protein>
<celldesigner:protein id="p_s_id_sa1703" name="IRF8" type="GENERIC">
</celldesigner:protein>
<celldesigner:protein id="p_s_id_sa733" name="TYROBP" type="GENERIC">
<celldesigner:listOfModificationResidues><celldesigner:modificationResidue  id="rs1" angle="3.141592653589793"></celldesigner:modificationResidue></celldesigner:listOfModificationResidues>
</celldesigner:protein>
<celldesigner:protein id="p_s_id_sa1737" name="HOMODIMER_space_STAT3" type="GENERIC">
</celldesigner:protein>
<celldesigner:protein id="p_s_id_sa1172" name="IL7" type="GENERIC">
</celldesigner:protein>
<celldesigner:protein id="p_s_id_sa1416" name="GSK3B" type="GENERIC">
</celldesigner:protein>
<celldesigner:protein id="p_s_id_sa1444" name="BAX" type="GENERIC">
</celldesigner:protein>
<celldesigner:protein id="p_s_id_sa1285" name="P38MAPK" type="GENERIC">
<celldesigner:listOfModificationResidues><celldesigner:modificationResidue  id="rs1" name="rs1" angle="2.4000000000000736"></celldesigner:modificationResidue></celldesigner:listOfModificationResidues>
</celldesigner:protein>
<celldesigner:protein id="p_s_id_sa18" name="MAP3K7" type="GENERIC">
<celldesigner:listOfModificationResidues><celldesigner:modificationResidue  id="rs1" angle="2.4096850627824136"></celldesigner:modificationResidue></celldesigner:listOfModificationResidues>
</celldesigner:protein>
<celldesigner:protein id="p_s_id_sa1372" name="JUN" type="GENERIC">
<celldesigner:listOfModificationResidues><celldesigner:modificationResidue  id="rs1" name="rs1" angle="2.3999999999999453"></celldesigner:modificationResidue></celldesigner:listOfModificationResidues>
</celldesigner:protein>
<celldesigner:protein id="p_s_id_sa102" name="IKBKG" type="GENERIC">
<celldesigner:listOfModificationResidues><celldesigner:modificationResidue  id="rs1" angle="0.8900000000000905"></celldesigner:modificationResidue></celldesigner:listOfModificationResidues>
</celldesigner:protein>
<celldesigner:protein id="p_s_id_sa1419" name="TCF_slash_LEF" type="GENERIC">
</celldesigner:protein>
<celldesigner:protein id="p_s_id_sa1402" name="CAMK2A" type="GENERIC">
</celldesigner:protein>
<celldesigner:protein id="p_s_id_sa717" name="BCL2" type="GENERIC">
<celldesigner:listOfModificationResidues><celldesigner:modificationResidue  id="rs1" angle="3.141592653589793"></celldesigner:modificationResidue></celldesigner:listOfModificationResidues>
</celldesigner:protein>
<celldesigner:protein id="p_s_id_sa1227" name="MMP3" type="GENERIC">
</celldesigner:protein>
<celldesigner:protein id="p_s_id_sa1039" name="NCF2" type="GENERIC">
<celldesigner:listOfModificationResidues><celldesigner:modificationResidue  id="rs1" angle="2.440021880373964"></celldesigner:modificationResidue></celldesigner:listOfModificationResidues>
</celldesigner:protein>
<celldesigner:protein id="p_s_id_sa1437" name="YY1" type="GENERIC">
</celldesigner:protein>
<celldesigner:protein id="p_s_id_sa271" name="MAPK1" type="GENERIC">
<celldesigner:listOfModificationResidues><celldesigner:modificationResidue  id="rs1" name="rs1" angle="2.400000000000031"></celldesigner:modificationResidue></celldesigner:listOfModificationResidues>
</celldesigner:protein>
<celldesigner:protein id="p_s_id_sa441" name="TAB1" type="GENERIC">
<celldesigner:listOfModificationResidues><celldesigner:modificationResidue  id="rs1" angle="2.3561944901923306"></celldesigner:modificationResidue></celldesigner:listOfModificationResidues>
</celldesigner:protein>
<celldesigner:protein id="p_s_id_sa896" name="PARD3" type="GENERIC">
</celldesigner:protein>
<celldesigner:protein id="p_s_id_sa1669" name="CALCINEURIN" type="GENERIC">
</celldesigner:protein>
<celldesigner:protein id="p_s_id_sa1446" name="CASP9" type="GENERIC">
</celldesigner:protein>
<celldesigner:protein id="p_s_id_sa1080" name="NLK" type="GENERIC">
<celldesigner:listOfModificationResidues><celldesigner:modificationResidue  id="rs1" angle="3.141592653589793"></celldesigner:modificationResidue></celldesigner:listOfModificationResidues>
</celldesigner:protein>
<celldesigner:protein id="p_s_id_sa265" name="MAP3K8" type="GENERIC">
<celldesigner:listOfModificationResidues><celldesigner:modificationResidue  id="rs1" angle="3.141592653589793"></celldesigner:modificationResidue></celldesigner:listOfModificationResidues>
</celldesigner:protein>
<celldesigner:protein id="p_s_id_sa838" name="ETS1" type="GENERIC">
<celldesigner:listOfModificationResidues><celldesigner:modificationResidue  id="rs1" angle="3.141592653589793"></celldesigner:modificationResidue></celldesigner:listOfModificationResidues>
</celldesigner:protein>
<celldesigner:protein id="p_s_id_sa369" name="MAP2K3" type="GENERIC">
<celldesigner:listOfModificationResidues><celldesigner:modificationResidue  id="rs1" angle="3.141592653589793"></celldesigner:modificationResidue></celldesigner:listOfModificationResidues>
</celldesigner:protein>
<celldesigner:protein id="p_s_id_sa758" name="STAT1" type="GENERIC">
<celldesigner:listOfModificationResidues><celldesigner:modificationResidue  id="rs1" angle="3.141592653589793"></celldesigner:modificationResidue></celldesigner:listOfModificationResidues>
</celldesigner:protein>
<celldesigner:protein id="p_s_id_sa1666" name="CALM1" type="GENERIC">
</celldesigner:protein>
<celldesigner:protein id="p_s_id_sa96" name="CASP8" type="GENERIC">
</celldesigner:protein>
<celldesigner:protein id="p_s_id_sa74" name="TRAF6" type="GENERIC">
<celldesigner:listOfModificationResidues><celldesigner:modificationResidue  id="rs1" angle="2.3561944901923306"></celldesigner:modificationResidue></celldesigner:listOfModificationResidues>
</celldesigner:protein>
<celldesigner:protein id="p_s_id_sa1451" name="MAP3K7" type="GENERIC">
<celldesigner:listOfModificationResidues><celldesigner:modificationResidue  id="rs1" angle="2.4096850627823563"></celldesigner:modificationResidue></celldesigner:listOfModificationResidues>
</celldesigner:protein>
<celldesigner:protein id="p_s_id_sa1041" name="NCF1" type="GENERIC">
<celldesigner:listOfModificationResidues><celldesigner:modificationResidue  id="rs1" angle="2.4986503368441193"></celldesigner:modificationResidue></celldesigner:listOfModificationResidues>
</celldesigner:protein>
<celldesigner:protein id="p_s_id_sa272" name="MAPK1" type="GENERIC">
<celldesigner:listOfModificationResidues><celldesigner:modificationResidue  id="rs1" name="rs1" angle="2.3999999999998454"></celldesigner:modificationResidue></celldesigner:listOfModificationResidues>
</celldesigner:protein>
<celldesigner:protein id="p_s_id_sa1728" name="NFATC1" type="GENERIC">
</celldesigner:protein>
<celldesigner:protein id="p_s_id_sa1109" name="NOD2" type="GENERIC">
</celldesigner:protein>
<celldesigner:protein id="p_s_id_sa1493" name="TAB1" type="GENERIC">
<celldesigner:listOfModificationResidues><celldesigner:modificationResidue  id="rs1" angle="2.356194490192245"></celldesigner:modificationResidue></celldesigner:listOfModificationResidues>
</celldesigner:protein>
<celldesigner:protein id="p_s_id_sa1504" name="TICAM2" type="GENERIC">
</celldesigner:protein>
<celldesigner:protein id="p_s_id_sa81" name="IRF7" type="GENERIC">
<celldesigner:listOfModificationResidues><celldesigner:modificationResidue  id="rs1" angle="1.2000000000000512"></celldesigner:modificationResidue></celldesigner:listOfModificationResidues>
</celldesigner:protein>
<celldesigner:protein id="p_s_id_sa275" name="RIPK2" type="GENERIC">
</celldesigner:protein>
<celldesigner:protein id="p_s_id_sa1716" name="COMMD1" type="GENERIC">
</celldesigner:protein>
<celldesigner:protein id="p_s_id_sa884" name="PDIA3" type="GENERIC">
</celldesigner:protein>
<celldesigner:protein id="p_s_id_sa1526" name="TAB1" type="GENERIC">
<celldesigner:listOfModificationResidues><celldesigner:modificationResidue  id="rs1" angle="2.3561944901923377"></celldesigner:modificationResidue></celldesigner:listOfModificationResidues>
</celldesigner:protein>
<celldesigner:protein id="p_s_id_sa1494" name="TAB2" type="GENERIC">
<celldesigner:listOfModificationResidues><celldesigner:modificationResidue  id="rs1" angle="3.141592653589793"></celldesigner:modificationResidue></celldesigner:listOfModificationResidues>
</celldesigner:protein>
<celldesigner:protein id="p_s_id_sa1760" name="STAT2" type="GENERIC">
</celldesigner:protein>
<celldesigner:protein id="p_s_id_sa1153" name="YY1" type="GENERIC">
</celldesigner:protein>
<celldesigner:protein id="p_s_id_sa71" name="RIPK1" type="GENERIC">
</celldesigner:protein>
<celldesigner:protein id="p_s_id_sa1478" name="RELA" type="GENERIC">
</celldesigner:protein>
<celldesigner:protein id="p_s_id_sa5" name="MYD88" type="GENERIC">
</celldesigner:protein>
<celldesigner:protein id="p_s_id_sa1798" name="PLCG1" type="GENERIC">
</celldesigner:protein>
<celldesigner:protein id="p_s_id_sa1765" name="STAT1" type="GENERIC">
<celldesigner:listOfModificationResidues><celldesigner:modificationResidue  id="rs1" angle="3.141592653589793"></celldesigner:modificationResidue></celldesigner:listOfModificationResidues>
</celldesigner:protein>
<celldesigner:protein id="p_s_id_sa1278" name="STAT3" type="GENERIC">
<celldesigner:listOfModificationResidues><celldesigner:modificationResidue  id="rs1" name="rs1" angle="2.399999999999874"></celldesigner:modificationResidue></celldesigner:listOfModificationResidues>
</celldesigner:protein>
<celldesigner:protein id="p_s_id_sa1361" name="TRAF6" type="GENERIC">
<celldesigner:listOfModificationResidues><celldesigner:modificationResidue  id="rs1" angle="2.356194490192395"></celldesigner:modificationResidue></celldesigner:listOfModificationResidues>
</celldesigner:protein>
<celldesigner:protein id="p_s_id_sa1453" name="NFKB1" type="GENERIC">
</celldesigner:protein>
<celldesigner:protein id="p_s_id_sa105" name="IKBKG" type="GENERIC">
<celldesigner:listOfModificationResidues><celldesigner:modificationResidue  id="rs1" angle="0.8899999999999619"></celldesigner:modificationResidue></celldesigner:listOfModificationResidues>
</celldesigner:protein>
<celldesigner:protein id="p_s_id_sa197" name="MAP3K14" type="GENERIC">
<celldesigner:listOfModificationResidues><celldesigner:modificationResidue  id="rs1" angle="1.09"></celldesigner:modificationResidue></celldesigner:listOfModificationResidues>
</celldesigner:protein>
<celldesigner:protein id="p_s_id_sa1498" name="TAB2" type="GENERIC">
<celldesigner:listOfModificationResidues><celldesigner:modificationResidue  id="rs1" angle="3.141592653589793"></celldesigner:modificationResidue></celldesigner:listOfModificationResidues>
</celldesigner:protein>
<celldesigner:protein id="p_s_id_sa79" name="IKBKE" type="GENERIC">
</celldesigner:protein>
<celldesigner:protein id="p_s_id_sa859" name="IQGAP2" type="GENERIC">
</celldesigner:protein>
<celldesigner:protein id="p_s_id_sa920" name="MAPK7" type="GENERIC">
</celldesigner:protein>
<celldesigner:protein id="p_s_id_sa1779" name="HOMODIMER_space_STAT1" type="GENERIC">
</celldesigner:protein>
<celldesigner:protein id="p_s_id_sa711" name="ARHGDIB" type="GENERIC">
</celldesigner:protein>
<celldesigner:protein id="p_s_id_sa4" name="TIRAP" type="GENERIC">
</celldesigner:protein>
<celldesigner:protein id="p_s_id_sa882" name="NFAT5" type="GENERIC">
<celldesigner:listOfModificationResidues><celldesigner:modificationResidue  id="rs1" angle="3.141592653589793"></celldesigner:modificationResidue></celldesigner:listOfModificationResidues>
</celldesigner:protein>
<celldesigner:protein id="p_s_id_sa116" name="MAP2K4" type="GENERIC">
<celldesigner:listOfModificationResidues><celldesigner:modificationResidue  id="rs1" angle="0.9300000000001396"></celldesigner:modificationResidue></celldesigner:listOfModificationResidues>
</celldesigner:protein>
<celldesigner:protein id="p_s_id_sa104" name="IKBKB" type="GENERIC">
<celldesigner:listOfModificationResidues><celldesigner:modificationResidue  id="rs1" angle="0.929999999999868"></celldesigner:modificationResidue></celldesigner:listOfModificationResidues>
</celldesigner:protein>
<celldesigner:protein id="p_s_id_sa929" name="CDK7" type="GENERIC">
</celldesigner:protein>
<celldesigner:protein id="p_s_id_sa1483" name="IRAK4" type="GENERIC">
</celldesigner:protein>
<celldesigner:protein id="p_s_id_sa77" name="IKBKE" type="GENERIC">
</celldesigner:protein>
<celldesigner:protein id="p_s_id_sa1035" name="NCF4" type="GENERIC">
<celldesigner:listOfModificationResidues><celldesigner:modificationResidue  id="rs1" angle="2.4830870506052065"></celldesigner:modificationResidue></celldesigner:listOfModificationResidues>
</celldesigner:protein>
<celldesigner:protein id="p_s_id_sa15" name="MAP3K7" type="GENERIC">
<celldesigner:listOfModificationResidues><celldesigner:modificationResidue  id="rs1" angle="2.409685062782099"></celldesigner:modificationResidue></celldesigner:listOfModificationResidues>
</celldesigner:protein>
<celldesigner:protein id="p_s_id_sa761" name="SRF" type="GENERIC">
</celldesigner:protein>
<celldesigner:protein id="p_s_id_sa1736" name="SIN3A" type="GENERIC">
</celldesigner:protein>
<celldesigner:protein id="p_s_id_sa1409" name="CTNNB1" type="GENERIC">
<celldesigner:listOfModificationResidues><celldesigner:modificationResidue  id="rs1" angle="1.9634954084935634"></celldesigner:modificationResidue></celldesigner:listOfModificationResidues>
</celldesigner:protein>
<celldesigner:protein id="p_s_id_sa1461" name="RELA" type="GENERIC">
</celldesigner:protein>
<celldesigner:protein id="p_s_id_sa1530" name="MEF2C" type="GENERIC">
<celldesigner:listOfModificationResidues><celldesigner:modificationResidue  id="rs1" name="rs1" angle="2.4000000000001167"></celldesigner:modificationResidue></celldesigner:listOfModificationResidues>
</celldesigner:protein>
<celldesigner:protein id="p_s_id_sa881" name="NFAT5" type="GENERIC">
<celldesigner:listOfModificationResidues><celldesigner:modificationResidue  id="rs1" angle="3.141592653589793"></celldesigner:modificationResidue></celldesigner:listOfModificationResidues>
</celldesigner:protein>
<celldesigner:protein id="p_s_id_sa1769" name="STAT2" type="GENERIC">
</celldesigner:protein>
<celldesigner:protein id="p_s_id_sa31" name="NFKB1" type="GENERIC">
</celldesigner:protein>
<celldesigner:protein id="p_s_id_sa447" name="TAB2" type="GENERIC">
<celldesigner:listOfModificationResidues><celldesigner:modificationResidue  id="rs1" angle="3.141592653589793"></celldesigner:modificationResidue></celldesigner:listOfModificationResidues>
</celldesigner:protein>
<celldesigner:protein id="p_s_id_sa1533" name="MAX" type="GENERIC">
<celldesigner:listOfModificationResidues><celldesigner:modificationResidue  id="rs1" name="rs1" angle="2.399999999999917"></celldesigner:modificationResidue></celldesigner:listOfModificationResidues>
</celldesigner:protein>
<celldesigner:protein id="p_s_id_sa1005" name="ARHGAP35" type="GENERIC">
<celldesigner:listOfModificationResidues><celldesigner:modificationResidue  id="rs1" angle="3.141592653589793"></celldesigner:modificationResidue></celldesigner:listOfModificationResidues>
</celldesigner:protein>
<celldesigner:protein id="p_s_id_sa775" name="SLC25A5" type="GENERIC">
</celldesigner:protein>
<celldesigner:protein id="p_s_id_sa788" name="CALM1,3" type="GENERIC">
<celldesigner:listOfModificationResidues><celldesigner:modificationResidue  id="rs1" angle="3.141592653589793"></celldesigner:modificationResidue></celldesigner:listOfModificationResidues>
</celldesigner:protein>
<celldesigner:protein id="p_s_id_sa1780" name="HOMODIMER_space_STAT1" type="GENERIC">
</celldesigner:protein>
<celldesigner:protein id="p_s_id_sa183" name="NRF1" type="GENERIC">
</celldesigner:protein>
<celldesigner:protein id="p_s_id_sa1123" name="CCNH" type="GENERIC">
</celldesigner:protein>
<celldesigner:protein id="p_s_id_sa919" name="PLA2G2A" type="GENERIC">
<celldesigner:listOfModificationResidues><celldesigner:modificationResidue  id="rs1" angle="3.141592653589793"></celldesigner:modificationResidue></celldesigner:listOfModificationResidues>
</celldesigner:protein>
<celldesigner:protein id="p_s_id_sa93" name="FADD" type="GENERIC">
</celldesigner:protein>
<celldesigner:protein id="p_s_id_sa917" name="PRKCD" type="GENERIC">
</celldesigner:protein>
<celldesigner:protein id="p_s_id_sa796" name="PYGB" type="GENERIC">
<celldesigner:listOfModificationResidues><celldesigner:modificationResidue  id="rs1" angle="3.141592653589793"></celldesigner:modificationResidue></celldesigner:listOfModificationResidues>
</celldesigner:protein>
<celldesigner:protein id="p_s_id_sa73" name="RIPK1" type="GENERIC">
</celldesigner:protein>
<celldesigner:protein id="p_s_id_sa114" name="MAP3K1" type="GENERIC">
<celldesigner:listOfModificationResidues><celldesigner:modificationResidue  id="rs1" angle="0.8899999999999262"></celldesigner:modificationResidue></celldesigner:listOfModificationResidues>
</celldesigner:protein>
<celldesigner:protein id="p_s_id_sa1204" name="IL26" type="GENERIC">
</celldesigner:protein>
<celldesigner:protein id="p_s_id_sa861" name="IRF5" type="GENERIC">
</celldesigner:protein>
<celldesigner:protein id="p_s_id_sa1279" name="STAT3" type="GENERIC">
<celldesigner:listOfModificationResidues><celldesigner:modificationResidue  id="rs1" name="rs1" angle="2.399999999999902"></celldesigner:modificationResidue></celldesigner:listOfModificationResidues>
</celldesigner:protein>
<celldesigner:protein id="p_s_id_sa26" name="CHUK" type="GENERIC">
<celldesigner:listOfModificationResidues><celldesigner:modificationResidue  id="rs1" angle="0.8899999999999048"></celldesigner:modificationResidue></celldesigner:listOfModificationResidues>
</celldesigner:protein>
<celldesigner:protein id="p_s_id_sa903" name="PLCB2" type="GENERIC">
</celldesigner:protein>
<celldesigner:protein id="p_s_id_sa1436" name="CASP3" type="GENERIC">
<celldesigner:listOfModificationResidues><celldesigner:modificationResidue  id="rs1" name="rs1" angle="2.399999999999988"></celldesigner:modificationResidue></celldesigner:listOfModificationResidues>
</celldesigner:protein>
<celldesigner:protein id="p_s_id_sa795" name="PYGB" type="GENERIC">
<celldesigner:listOfModificationResidues><celldesigner:modificationResidue  id="rs1" angle="3.141592653589793"></celldesigner:modificationResidue></celldesigner:listOfModificationResidues>
</celldesigner:protein>
<celldesigner:protein id="p_s_id_sa1672" name="IRF5" type="GENERIC">
</celldesigner:protein>
<celldesigner:protein id="p_s_id_sa110" name="MAP3K14" type="GENERIC">
<celldesigner:listOfModificationResidues><celldesigner:modificationResidue  id="rs1" angle="1.0900000000000358"></celldesigner:modificationResidue></celldesigner:listOfModificationResidues>
</celldesigner:protein>
<celldesigner:protein id="p_s_id_sa839" name="ETS1" type="GENERIC">
<celldesigner:listOfModificationResidues><celldesigner:modificationResidue  id="rs1" angle="3.141592653589793"></celldesigner:modificationResidue></celldesigner:listOfModificationResidues>
</celldesigner:protein>
<celldesigner:protein id="p_s_id_sa1033" name="CYBA" type="GENERIC">
<celldesigner:listOfModificationResidues><celldesigner:modificationResidue  id="rs1" angle="2.5427591702020345"></celldesigner:modificationResidue></celldesigner:listOfModificationResidues>
</celldesigner:protein>
<celldesigner:protein id="p_s_id_sa128" name="MAPK14" type="GENERIC">
<celldesigner:listOfModificationResidues><celldesigner:modificationResidue  id="rs1" angle="0.8899999999998904"></celldesigner:modificationResidue></celldesigner:listOfModificationResidues>
</celldesigner:protein>
<celldesigner:protein id="p_s_id_sa897" name="RAP1B" type="GENERIC">
<celldesigner:listOfModificationResidues><celldesigner:modificationResidue  id="rs1" angle="3.141592653589793"></celldesigner:modificationResidue></celldesigner:listOfModificationResidues>
</celldesigner:protein>
<celldesigner:protein id="p_s_id_sa301" name="MAP3K5" type="GENERIC">
</celldesigner:protein>
<celldesigner:protein id="p_s_id_sa78" name="TBK1" type="GENERIC">
</celldesigner:protein>
<celldesigner:protein id="p_s_id_sa1224" name="HSPA5" type="GENERIC">
</celldesigner:protein>
<celldesigner:protein id="p_s_id_sa1486" name="IRAK1" type="GENERIC">
<celldesigner:listOfModificationResidues><celldesigner:modificationResidue  id="rs1" name="rs1" angle="2.399999999999988"></celldesigner:modificationResidue></celldesigner:listOfModificationResidues>
</celldesigner:protein>
<celldesigner:protein id="p_s_id_sa371" name="MAP2K3" type="GENERIC">
<celldesigner:listOfModificationResidues><celldesigner:modificationResidue  id="rs1" angle="3.141592653589793"></celldesigner:modificationResidue></celldesigner:listOfModificationResidues>
</celldesigner:protein>
<celldesigner:protein id="p_s_id_sa260" name="MAP3K8" type="GENERIC">
<celldesigner:listOfModificationResidues><celldesigner:modificationResidue  id="rs1" angle="3.141592653589793"></celldesigner:modificationResidue></celldesigner:listOfModificationResidues>
</celldesigner:protein>
<celldesigner:protein id="p_s_id_sa794" name="PP1R3B" type="GENERIC">
</celldesigner:protein>
<celldesigner:protein id="p_s_id_sa1036" name="NCF1" type="GENERIC">
<celldesigner:listOfModificationResidues><celldesigner:modificationResidue  id="rs1" angle="2.4986503368435478"></celldesigner:modificationResidue></celldesigner:listOfModificationResidues>
</celldesigner:protein>
<celldesigner:protein id="p_s_id_sa736" name="TYROBP" type="GENERIC">
<celldesigner:listOfModificationResidues><celldesigner:modificationResidue  id="rs1" angle="3.141592653589793"></celldesigner:modificationResidue></celldesigner:listOfModificationResidues>
</celldesigner:protein>
<celldesigner:protein id="p_s_id_sa1758" name="IRF9" type="GENERIC">
</celldesigner:protein>
<celldesigner:protein id="p_s_id_sa113" name="MAP3K1" type="GENERIC">
<celldesigner:listOfModificationResidues><celldesigner:modificationResidue  id="rs1" angle="0.8899999999999333"></celldesigner:modificationResidue></celldesigner:listOfModificationResidues>
</celldesigner:protein>
<celldesigner:protein id="p_s_id_sa125" name="MAP2K6" type="GENERIC">
<celldesigner:listOfModificationResidues><celldesigner:modificationResidue  id="rs1" name="rs1" angle="2.3999999999998307"></celldesigner:modificationResidue></celldesigner:listOfModificationResidues>
</celldesigner:protein>
<celldesigner:protein id="p_s_id_sa1034" name="NCF2" type="GENERIC">
<celldesigner:listOfModificationResidues><celldesigner:modificationResidue  id="rs1" angle="2.4400218803737928"></celldesigner:modificationResidue></celldesigner:listOfModificationResidues>
</celldesigner:protein>
<celldesigner:protein id="p_s_id_sa911" name="PRKACG" type="GENERIC">
</celldesigner:protein>
<celldesigner:protein id="p_s_id_sa1497" name="TAB1" type="GENERIC">
<celldesigner:listOfModificationResidues><celldesigner:modificationResidue  id="rs1" angle="2.356194490192366"></celldesigner:modificationResidue></celldesigner:listOfModificationResidues>
</celldesigner:protein>
<celldesigner:protein id="p_s_id_sa1083" name="TAB1" type="GENERIC">
<celldesigner:listOfModificationResidues><celldesigner:modificationResidue  id="rs1" angle="2.3561944901920735"></celldesigner:modificationResidue></celldesigner:listOfModificationResidues>
</celldesigner:protein>
<celldesigner:protein id="p_s_id_sa255" name="PDE4B" type="GENERIC">
</celldesigner:protein>
<celldesigner:protein id="p_s_id_sa1413" name="APC" type="GENERIC">
</celldesigner:protein>
<celldesigner:protein id="p_s_id_sa1143" name="IL6" type="GENERIC">
</celldesigner:protein>
<celldesigner:protein id="p_s_id_sa1735" name="HOMODIMER_space_STAT3" type="GENERIC">
</celldesigner:protein>
<celldesigner:protein id="p_s_id_sa1411" name="AXIN" type="GENERIC">
</celldesigner:protein>
<celldesigner:protein id="p_s_id_sa3" name="JUN" type="GENERIC">
<celldesigner:listOfModificationResidues><celldesigner:modificationResidue  id="rs1" name="rs1" angle="2.399999999999931"></celldesigner:modificationResidue></celldesigner:listOfModificationResidues>
</celldesigner:protein>
<celldesigner:protein id="p_s_id_sa1410" name="CK1A" type="GENERIC">
</celldesigner:protein>
<celldesigner:protein id="p_s_id_sa1234" name="IL35" type="GENERIC">
</celldesigner:protein>
<celldesigner:protein id="p_s_id_sa1140" name="ZC3H12A" type="GENERIC">
</celldesigner:protein>
<celldesigner:protein id="p_s_id_sa1762" name="STAT2" type="GENERIC">
</celldesigner:protein>
<celldesigner:protein id="p_s_id_sa783" name="RPS6KA1" type="GENERIC">
<celldesigner:listOfModificationResidues><celldesigner:modificationResidue  id="rs1" angle="3.141592653589793"></celldesigner:modificationResidue></celldesigner:listOfModificationResidues>
</celldesigner:protein>
<celldesigner:protein id="p_s_id_sa1532" name="MAX" type="GENERIC">
<celldesigner:listOfModificationResidues><celldesigner:modificationResidue  id="rs1" name="rs1" angle="2.4000000000000883"></celldesigner:modificationResidue></celldesigner:listOfModificationResidues>
</celldesigner:protein>
<celldesigner:protein id="p_s_id_sa1415" name="CTNNB1" type="GENERIC">
<celldesigner:listOfModificationResidues><celldesigner:modificationResidue  id="rs1" angle="1.9634954084935492"></celldesigner:modificationResidue></celldesigner:listOfModificationResidues>
</celldesigner:protein>
<celldesigner:protein id="p_s_id_sa1454" name="RELA" type="GENERIC">
</celldesigner:protein>
<celldesigner:protein id="p_s_id_sa103" name="CHUK" type="GENERIC">
<celldesigner:listOfModificationResidues><celldesigner:modificationResidue  id="rs1" angle="0.8899999999999619"></celldesigner:modificationResidue></celldesigner:listOfModificationResidues>
</celldesigner:protein>
<celldesigner:protein id="p_s_id_sa732" name="UQCRC1" type="GENERIC">
</celldesigner:protein>
<celldesigner:protein id="p_s_id_sa373" name="RPS6KA5" type="GENERIC">
</celldesigner:protein>
<celldesigner:protein id="p_s_id_sa1417" name="CTNNB1" type="GENERIC">
<celldesigner:listOfModificationResidues><celldesigner:modificationResidue  id="rs1" angle="1.9634954084936336"></celldesigner:modificationResidue></celldesigner:listOfModificationResidues>
</celldesigner:protein>
<celldesigner:protein id="p_s_id_sa1212" name="MAP2K7" type="GENERIC">
<celldesigner:listOfModificationResidues><celldesigner:modificationResidue  id="rs1" name="rs1" angle="2.3999999999999737"></celldesigner:modificationResidue></celldesigner:listOfModificationResidues>
</celldesigner:protein>
<celldesigner:protein id="p_s_id_sa1032" name="CYBB" type="GENERIC">
<celldesigner:listOfModificationResidues><celldesigner:modificationResidue  id="rs1" angle="2.443765017121677"></celldesigner:modificationResidue></celldesigner:listOfModificationResidues>
</celldesigner:protein>
<celldesigner:protein id="p_s_id_sa192" name="SARM1" type="GENERIC">
</celldesigner:protein>
<celldesigner:protein id="p_s_id_sa918" name="MAP3K2,3,4" type="GENERIC">
</celldesigner:protein>
<celldesigner:protein id="p_s_id_sa1726" name="NFATC1" type="GENERIC">
</celldesigner:protein>
<celldesigner:protein id="p_s_id_sa1766" name="STAT2" type="GENERIC">
</celldesigner:protein>
<celldesigner:protein id="p_s_id_sa1166" name="BSG" type="GENERIC">
</celldesigner:protein>
<celldesigner:protein id="p_s_id_sa1412" name="GSK3B" type="GENERIC">
</celldesigner:protein>
<celldesigner:protein id="p_s_id_sa792" name="PPP3CB" type="GENERIC">
</celldesigner:protein>
<celldesigner:protein id="p_s_id_sa834" name="ELK1" type="GENERIC">
<celldesigner:listOfModificationResidues><celldesigner:modificationResidue  id="rs1" angle="3.141592653589793"></celldesigner:modificationResidue></celldesigner:listOfModificationResidues>
</celldesigner:protein>
<celldesigner:protein id="p_s_id_sa1277" name="STAT3" type="GENERIC">
<celldesigner:listOfModificationResidues><celldesigner:modificationResidue  id="rs1" name="rs1" angle="2.400000000000188"></celldesigner:modificationResidue></celldesigner:listOfModificationResidues>
</celldesigner:protein>
<celldesigner:protein id="p_s_id_sa890" name="PIP4K2B" type="GENERIC">
</celldesigner:protein>
<celldesigner:protein id="p_s_id_sa817" name="COX5A" type="GENERIC">
</celldesigner:protein>
<celldesigner:protein id="p_s_id_sa1529" name="IRF7" type="GENERIC">
<celldesigner:listOfModificationResidues><celldesigner:modificationResidue  id="rs1" angle="1.2000000000000512"></celldesigner:modificationResidue></celldesigner:listOfModificationResidues>
</celldesigner:protein>
<celldesigner:protein id="p_s_id_sa789" name="PHKA2" type="GENERIC">
<celldesigner:listOfModificationResidues><celldesigner:modificationResidue  id="rs1" angle="3.141592653589793"></celldesigner:modificationResidue></celldesigner:listOfModificationResidues>
</celldesigner:protein>
<celldesigner:protein id="p_s_id_sa568" name="PLA2G2A" type="GENERIC">
<celldesigner:listOfModificationResidues><celldesigner:modificationResidue  id="rs1" angle="3.141592653589793"></celldesigner:modificationResidue></celldesigner:listOfModificationResidues>
</celldesigner:protein>
<celldesigner:protein id="p_s_id_sa101" name="IKBKB" type="GENERIC">
<celldesigner:listOfModificationResidues><celldesigner:modificationResidue  id="rs1" angle="0.9299999999999753"></celldesigner:modificationResidue></celldesigner:listOfModificationResidues>
</celldesigner:protein>
<celldesigner:protein id="p_s_id_sa734" name="LCK" type="GENERIC">
<celldesigner:listOfModificationResidues><celldesigner:modificationResidue  id="rs1" angle="3.141592653589793"></celldesigner:modificationResidue></celldesigner:listOfModificationResidues>
</celldesigner:protein>
<celldesigner:protein id="p_s_id_sa812" name="CDC25B,C" type="GENERIC">
</celldesigner:protein>
<celldesigner:protein id="p_s_id_sa1524" name="FOS" type="GENERIC">
</celldesigner:protein>
<celldesigner:protein id="p_s_id_sa1040" name="NCF4" type="GENERIC">
<celldesigner:listOfModificationResidues><celldesigner:modificationResidue  id="rs1" angle="2.483087050604421"></celldesigner:modificationResidue></celldesigner:listOfModificationResidues>
</celldesigner:protein>
<celldesigner:protein id="p_s_id_sa810" name="CCNB1" type="GENERIC">
</celldesigner:protein>
<celldesigner:protein id="p_s_id_sa274" name="FOS" type="GENERIC">
</celldesigner:protein>
<celldesigner:protein id="p_s_id_sa80" name="TRAF3" type="GENERIC">
</celldesigner:protein>
<celldesigner:protein id="p_s_id_sa376" name="CREB1" type="GENERIC">
<celldesigner:listOfModificationResidues><celldesigner:modificationResidue  id="rs1" angle="3.141592653589793"></celldesigner:modificationResidue></celldesigner:listOfModificationResidues>
</celldesigner:protein>
<celldesigner:protein id="p_s_id_sa76" name="TBK1" type="GENERIC">
</celldesigner:protein>
<celldesigner:protein id="p_s_id_sa873" name="LCK" type="GENERIC">
<celldesigner:listOfModificationResidues><celldesigner:modificationResidue  id="rs1" angle="3.141592653589793"></celldesigner:modificationResidue></celldesigner:listOfModificationResidues>
</celldesigner:protein>
<celldesigner:protein id="p_s_id_sa84" name="IRF3" type="GENERIC">
<celldesigner:listOfModificationResidues><celldesigner:modificationResidue  id="rs1" angle="1.2400000000000144"></celldesigner:modificationResidue></celldesigner:listOfModificationResidues>
</celldesigner:protein>
<celldesigner:protein id="p_s_id_sa126" name="MAP2K6" type="GENERIC">
<celldesigner:listOfModificationResidues><celldesigner:modificationResidue  id="rs1" name="rs1" angle="2.400000000000174"></celldesigner:modificationResidue></celldesigner:listOfModificationResidues>
</celldesigner:protein>
<celldesigner:protein id="p_s_id_sa1438" name="NRF1" type="GENERIC">
</celldesigner:protein>
<celldesigner:protein id="p_s_id_sa1628" name="BRAF" type="GENERIC">
<celldesigner:listOfModificationResidues><celldesigner:modificationResidue  id="rs1" name="rs1" angle="2.400000000000045"></celldesigner:modificationResidue></celldesigner:listOfModificationResidues>
</celldesigner:protein>
<celldesigner:protein id="p_s_id_sa1627" name="BRAF" type="GENERIC">
<celldesigner:listOfModificationResidues><celldesigner:modificationResidue  id="rs1" name="rs1" angle="2.399999999999938"></celldesigner:modificationResidue></celldesigner:listOfModificationResidues>
</celldesigner:protein>
<celldesigner:protein id="p_s_id_sa1030" name="STMN1" type="GENERIC">
<celldesigner:listOfModificationResidues><celldesigner:modificationResidue  id="rs1" angle="3.1415926535898504"></celldesigner:modificationResidue></celldesigner:listOfModificationResidues>
</celldesigner:protein>
<celldesigner:protein id="p_s_id_sa1506" name="NFAT5" type="GENERIC">
<celldesigner:listOfModificationResidues><celldesigner:modificationResidue  id="rs1" angle="3.141592653589793"></celldesigner:modificationResidue></celldesigner:listOfModificationResidues>
</celldesigner:protein>
<celldesigner:protein id="p_s_id_sa1081" name="NLK" type="GENERIC">
<celldesigner:listOfModificationResidues><celldesigner:modificationResidue  id="rs1" angle="3.141592653589793"></celldesigner:modificationResidue></celldesigner:listOfModificationResidues>
</celldesigner:protein>
<celldesigner:protein id="p_s_id_sa928" name="CCNH" type="GENERIC">
</celldesigner:protein>
<celldesigner:protein id="p_s_id_sa1213" name="MAP2K7" type="GENERIC">
<celldesigner:listOfModificationResidues><celldesigner:modificationResidue  id="rs1" name="rs1" angle="2.3999999999999595"></celldesigner:modificationResidue></celldesigner:listOfModificationResidues>
</celldesigner:protein>
<celldesigner:protein id="p_s_id_sa1464" name="NFKBIA" type="GENERIC">
<celldesigner:listOfModificationResidues><celldesigner:modificationResidue  id="rs1" angle="2.3689767387831626"></celldesigner:modificationResidue></celldesigner:listOfModificationResidues>
</celldesigner:protein>
<celldesigner:protein id="p_s_id_sa1037" name="CYBB" type="GENERIC">
<celldesigner:listOfModificationResidues><celldesigner:modificationResidue  id="rs1" angle="2.4437650171214056"></celldesigner:modificationResidue></celldesigner:listOfModificationResidues>
</celldesigner:protein>
<celldesigner:protein id="p_s_id_sa127" name="MAPK14" type="GENERIC">
<celldesigner:listOfModificationResidues><celldesigner:modificationResidue  id="rs1" angle="0.8899999999998761"></celldesigner:modificationResidue></celldesigner:listOfModificationResidues>
</celldesigner:protein>
<celldesigner:protein id="p_s_id_sa1460" name="NFKB1" type="GENERIC">
</celldesigner:protein>
<celldesigner:protein id="p_s_id_sa1435" name="CASP3" type="GENERIC">
<celldesigner:listOfModificationResidues><celldesigner:modificationResidue  id="rs1" name="rs1" angle="2.3999999999999737"></celldesigner:modificationResidue></celldesigner:listOfModificationResidues>
</celldesigner:protein>
<celldesigner:protein id="p_s_id_sa790" name="PHKA2" type="GENERIC">
<celldesigner:listOfModificationResidues><celldesigner:modificationResidue  id="rs1" angle="3.141592653589793"></celldesigner:modificationResidue></celldesigner:listOfModificationResidues>
</celldesigner:protein>
<celldesigner:protein id="p_s_id_sa1796" name="SYK" type="GENERIC">
</celldesigner:protein>
<celldesigner:protein id="p_s_id_sa1450" name="MAP3K7" type="GENERIC">
<celldesigner:listOfModificationResidues><celldesigner:modificationResidue  id="rs1" angle="2.409685062782678"></celldesigner:modificationResidue></celldesigner:listOfModificationResidues>
</celldesigner:protein>
<celldesigner:protein id="p_s_id_sa1767" name="IRF9" type="GENERIC">
</celldesigner:protein>
<celldesigner:protein id="p_s_id_sa72" name="TRAF6" type="GENERIC">
<celldesigner:listOfModificationResidues><celldesigner:modificationResidue  id="rs1" angle="2.3561944901922875"></celldesigner:modificationResidue></celldesigner:listOfModificationResidues>
</celldesigner:protein>
<celldesigner:protein id="p_s_id_sa1527" name="TAB2" type="GENERIC">
<celldesigner:listOfModificationResidues><celldesigner:modificationResidue  id="rs1" angle="3.141592653589793"></celldesigner:modificationResidue></celldesigner:listOfModificationResidues>
</celldesigner:protein>
<celldesigner:protein id="p_s_id_sa1770" name="IRF9" type="GENERIC">
</celldesigner:protein>
<celldesigner:protein id="p_s_id_sa112" name="MAP4K4" type="GENERIC">
<celldesigner:listOfModificationResidues><celldesigner:modificationResidue  id="rs1" angle="2.356194490192388"></celldesigner:modificationResidue></celldesigner:listOfModificationResidues>
</celldesigner:protein>
<celldesigner:protein id="p_s_id_sa1667" name="CALM1" type="GENERIC">
</celldesigner:protein>
<celldesigner:protein id="p_s_id_sa1004" name="ARHGAP35" type="GENERIC">
<celldesigner:listOfModificationResidues><celldesigner:modificationResidue  id="rs1" angle="3.141592653589793"></celldesigner:modificationResidue></celldesigner:listOfModificationResidues>
</celldesigner:protein>
<celldesigner:protein id="p_s_id_sa1463" name="NFKBIA" type="GENERIC">
<celldesigner:listOfModificationResidues><celldesigner:modificationResidue  id="rs1" angle="2.36897673878282"></celldesigner:modificationResidue></celldesigner:listOfModificationResidues>
</celldesigner:protein>
<celldesigner:protein id="p_s_id_sa1523" name="STAT1" type="GENERIC">
<celldesigner:listOfModificationResidues><celldesigner:modificationResidue  id="rs1" angle="3.141592653589793"></celldesigner:modificationResidue></celldesigner:listOfModificationResidues>
</celldesigner:protein>
<celldesigner:protein id="p_s_id_sa1477" name="NFKB1" type="GENERIC">
</celldesigner:protein>
<celldesigner:protein id="p_s_id_sa801" name="CCNB1" type="GENERIC">
</celldesigner:protein>
<celldesigner:protein id="p_s_id_sa1496" name="TRAF6" type="GENERIC">
<celldesigner:listOfModificationResidues><celldesigner:modificationResidue  id="rs1" angle="2.3561944901922733"></celldesigner:modificationResidue></celldesigner:listOfModificationResidues>
</celldesigner:protein>
<celldesigner:protein id="p_s_id_sa802" name="CDC2" type="GENERIC">
<celldesigner:listOfModificationResidues><celldesigner:modificationResidue  id="rs1" angle="3.141592653589793"></celldesigner:modificationResidue></celldesigner:listOfModificationResidues>
</celldesigner:protein>
<celldesigner:protein id="p_s_id_sa715" name="HLA_minus_A" type="GENERIC">
</celldesigner:protein>
<celldesigner:protein id="p_s_id_sa1031" name="STMN1" type="GENERIC">
<celldesigner:listOfModificationResidues><celldesigner:modificationResidue  id="rs1" angle="3.141592653589793"></celldesigner:modificationResidue></celldesigner:listOfModificationResidues>
</celldesigner:protein>
<celldesigner:protein id="p_s_id_sa1482" name="IRAK1" type="GENERIC">
<celldesigner:listOfModificationResidues><celldesigner:modificationResidue  id="rs1" name="rs1" angle="2.400000000000131"></celldesigner:modificationResidue></celldesigner:listOfModificationResidues>
</celldesigner:protein>
<celldesigner:protein id="p_s_id_sa1761" name="STAT1" type="GENERIC">
<celldesigner:listOfModificationResidues><celldesigner:modificationResidue  id="rs1" angle="3.141592653589793"></celldesigner:modificationResidue></celldesigner:listOfModificationResidues>
</celldesigner:protein>
<celldesigner:protein id="p_s_id_sa759" name="STAT1" type="GENERIC">
<celldesigner:listOfModificationResidues><celldesigner:modificationResidue  id="rs1" angle="3.141592653589793"></celldesigner:modificationResidue></celldesigner:listOfModificationResidues>
</celldesigner:protein>
<celldesigner:protein id="p_s_id_sa1531" name="MEF2C" type="GENERIC">
<celldesigner:listOfModificationResidues><celldesigner:modificationResidue  id="rs1" name="rs1" angle="2.399999999999988"></celldesigner:modificationResidue></celldesigner:listOfModificationResidues>
</celldesigner:protein>
<celldesigner:protein id="p_s_id_sa1122" name="CDK7" type="GENERIC">
</celldesigner:protein>
<celldesigner:protein id="p_s_id_sa375" name="CREB1" type="GENERIC">
<celldesigner:listOfModificationResidues><celldesigner:modificationResidue  id="rs1" angle="3.141592653589793"></celldesigner:modificationResidue></celldesigner:listOfModificationResidues>
</celldesigner:protein>
<celldesigner:protein id="p_s_id_sa1038" name="CYBA" type="GENERIC">
<celldesigner:listOfModificationResidues><celldesigner:modificationResidue  id="rs1" angle="2.54275917020152"></celldesigner:modificationResidue></celldesigner:listOfModificationResidues>
</celldesigner:protein>
<celldesigner:protein id="p_s_id_sa712" name="ARHGEF1" type="GENERIC">
</celldesigner:protein>
<celldesigner:protein id="p_s_id_sa835" name="ELK1" type="GENERIC">
<celldesigner:listOfModificationResidues><celldesigner:modificationResidue  id="rs1" angle="3.141592653589793"></celldesigner:modificationResidue></celldesigner:listOfModificationResidues>
</celldesigner:protein>
<celldesigner:protein id="p_s_id_sa270" name="MAP2K1" type="GENERIC">
<celldesigner:listOfModificationResidues><celldesigner:modificationResidue  id="rs1" name="rs1" angle="2.4000000000000594"></celldesigner:modificationResidue></celldesigner:listOfModificationResidues>
</celldesigner:protein>
<celldesigner:protein id="p_s_id_sa1362" name="MAP4K4" type="GENERIC">
<celldesigner:listOfModificationResidues><celldesigner:modificationResidue  id="rs1" angle="2.356194490192259"></celldesigner:modificationResidue></celldesigner:listOfModificationResidues>
</celldesigner:protein>
<celldesigner:protein id="p_s_id_sa1768" name="STAT1" type="GENERIC">
<celldesigner:listOfModificationResidues><celldesigner:modificationResidue  id="rs1" angle="3.141592653589793"></celldesigner:modificationResidue></celldesigner:listOfModificationResidues>
</celldesigner:protein>
<celldesigner:protein id="p_s_id_sa1200" name="MMP9" type="GENERIC">
</celldesigner:protein>
</celldesigner:listOfProteins>
<celldesigner:listOfGenes><celldesigner:gene id="g_s_id_sa1393" name="MIR34A"><celldesigner:notes><html xmlns="http://www.w3.org/1999/xhtml"><head><title/></head><body>Pubmed_ID: 22161761
SemanticZoomLevelVisibility: 1
SemanticZoomLevelTransparency: 0

</body></html></celldesigner:notes></celldesigner:gene><celldesigner:gene id="g_s_id_sa290" name="MIR146A"><celldesigner:notes><html xmlns="http://www.w3.org/1999/xhtml"><head><title/></head><body>Pubmed_ID: 18383392
SemanticZoomLevelVisibility: 1
SemanticZoomLevelTransparency: 0

</body></html></celldesigner:notes></celldesigner:gene><celldesigner:gene id="g_s_id_sa1176" name="IL17F"><celldesigner:notes><html xmlns="http://www.w3.org/1999/xhtml"><head><title/></head><body>Pubmed_ID: 25240765, 22150039, 15879699, 19234208, 21345813
SemanticZoomLevelVisibility: 1
SemanticZoomLevelTransparency: 0

</body></html></celldesigner:notes></celldesigner:gene><celldesigner:gene id="g_s_id_sa283" name="MIR346"><celldesigner:notes><html xmlns="http://www.w3.org/1999/xhtml"><head><title/></head><body>Pubmed_ID: 19342689, 21611196
SemanticZoomLevelVisibility: 1
SemanticZoomLevelTransparency: 0

</body></html></celldesigner:notes></celldesigner:gene><celldesigner:gene id="g_s_id_sa1391" name="MIR124A"><celldesigner:notes><html xmlns="http://www.w3.org/1999/xhtml"><head><title/></head><body>Pubmed_ID: 21339227, 27824863, 19404929
SemanticZoomLevelVisibility: 1
SemanticZoomLevelTransparency: 0

</body></html></celldesigner:notes></celldesigner:gene><celldesigner:gene id="g_s_id_sa1389" name="MIR203A"><celldesigner:notes><html xmlns="http://www.w3.org/1999/xhtml"><head><title/></head><body>Pubmed_ID: 21279994
SemanticZoomLevelVisibility: 1
SemanticZoomLevelTransparency: 0

</body></html></celldesigner:notes></celldesigner:gene><celldesigner:gene id="g_s_id_sa1154" name="MIR10a"><celldesigner:notes><html xmlns="http://www.w3.org/1999/xhtml"><head><title/></head><body>Pubmed_ID: 26821827
SemanticZoomLevelVisibility: 1
SemanticZoomLevelTransparency: 0

</body></html></celldesigner:notes></celldesigner:gene></celldesigner:listOfGenes>
<celldesigner:listOfRNAs><celldesigner:RNA id="r_s_id_sa291" name="MIR146A"><celldesigner:notes><html xmlns="http://www.w3.org/1999/xhtml"><head><title/></head><body>Pubmed_ID: 18383392
SemanticZoomLevelVisibility: 1
SemanticZoomLevelTransparency: 0

</body></html></celldesigner:notes></celldesigner:RNA><celldesigner:RNA id="r_s_id_sa1394" name="MIR34A"><celldesigner:notes><html xmlns="http://www.w3.org/1999/xhtml"><head><title/></head><body>Pubmed_ID: 22161761
SemanticZoomLevelVisibility: 1
SemanticZoomLevelTransparency: 0

</body></html></celldesigner:notes></celldesigner:RNA><celldesigner:RNA id="r_s_id_sa1392" name="MIR124A"><celldesigner:notes><html xmlns="http://www.w3.org/1999/xhtml"><head><title/></head><body>Pubmed_ID: 21339227, 27824863, 19404929
SemanticZoomLevelVisibility: 1
SemanticZoomLevelTransparency: 0

</body></html></celldesigner:notes></celldesigner:RNA><celldesigner:RNA id="r_s_id_sa284" name="MIR346"><celldesigner:notes><html xmlns="http://www.w3.org/1999/xhtml"><head><title/></head><body>Pubmed_ID: 19342689, 21611196
SemanticZoomLevelVisibility: 1
SemanticZoomLevelTransparency: 0

</body></html></celldesigner:notes></celldesigner:RNA><celldesigner:RNA id="r_s_id_sa1390" name="MIR203A"><celldesigner:notes><html xmlns="http://www.w3.org/1999/xhtml"><head><title/></head><body>Pubmed_ID: 21279994
SemanticZoomLevelVisibility: 1
SemanticZoomLevelTransparency: 0

</body></html></celldesigner:notes></celldesigner:RNA><celldesigner:RNA id="r_s_id_sa1177" name="IL17F"><celldesigner:notes><html xmlns="http://www.w3.org/1999/xhtml"><head><title/></head><body>Pubmed_ID: 25240765, 22150039, 15879699, 19234208, 21345813
SemanticZoomLevelVisibility: 1
SemanticZoomLevelTransparency: 0

</body></html></celldesigner:notes></celldesigner:RNA><celldesigner:RNA id="r_s_id_sa1150" name="MIR10a"><celldesigner:notes><html xmlns="http://www.w3.org/1999/xhtml"><head><title/></head><body>Pubmed_ID: 26821827
SemanticZoomLevelVisibility: 1
SemanticZoomLevelTransparency: 0

</body></html></celldesigner:notes></celldesigner:RNA></celldesigner:listOfRNAs>
<celldesigner:listOfAntisenseRNAs></celldesigner:listOfAntisenseRNAs>
<celldesigner:listOfLayers><celldesigner:layer id ="7"  name ="Toll-like receptors"  locked ="false"  visible ="false">
<celldesigner:listOfTexts>
</celldesigner:listOfTexts>
<celldesigner:listOfSquares>
</celldesigner:listOfSquares>
<celldesigner:listOfFreeLines>
</celldesigner:listOfFreeLines>
</celldesigner:layer>
<celldesigner:layer id ="3"  name ="Integrins"  locked ="false"  visible ="false">
<celldesigner:listOfTexts>
</celldesigner:listOfTexts>
<celldesigner:listOfSquares>
</celldesigner:listOfSquares>
<celldesigner:listOfFreeLines>
</celldesigner:listOfFreeLines>
</celldesigner:layer>
<celldesigner:layer id ="4"  name ="Cytokines"  locked ="false"  visible ="false">
<celldesigner:listOfTexts>
</celldesigner:listOfTexts>
<celldesigner:listOfSquares>
</celldesigner:listOfSquares>
<celldesigner:listOfFreeLines>
</celldesigner:listOfFreeLines>
</celldesigner:layer>
<celldesigner:layer id ="2"  name ="WNT"  locked ="false"  visible ="false">
<celldesigner:listOfTexts>
</celldesigner:listOfTexts>
<celldesigner:listOfSquares>
</celldesigner:listOfSquares>
<celldesigner:listOfFreeLines>
</celldesigner:listOfFreeLines>
</celldesigner:layer>
<celldesigner:layer id ="6"  name ="Chemokines"  locked ="false"  visible ="false">
<celldesigner:listOfTexts>
</celldesigner:listOfTexts>
<celldesigner:listOfSquares>
</celldesigner:listOfSquares>
<celldesigner:listOfFreeLines>
</celldesigner:listOfFreeLines>
</celldesigner:layer>
<celldesigner:layer id ="5"  name ="RANKL"  locked ="false"  visible ="false">
<celldesigner:listOfTexts>
</celldesigner:listOfTexts>
<celldesigner:listOfSquares>
</celldesigner:listOfSquares>
<celldesigner:listOfFreeLines>
</celldesigner:listOfFreeLines>
</celldesigner:layer>
<celldesigner:layer id ="1"  name ="Growth factors"  locked ="false"  visible ="false">
<celldesigner:listOfTexts>
</celldesigner:listOfTexts>
<celldesigner:listOfSquares>
</celldesigner:listOfSquares>
<celldesigner:listOfFreeLines>
</celldesigner:listOfFreeLines>
</celldesigner:layer>
<celldesigner:layer id ="8"  name ="Interferon"  locked ="false"  visible ="false">
<celldesigner:listOfTexts>
</celldesigner:listOfTexts>
<celldesigner:listOfSquares>
</celldesigner:listOfSquares>
<celldesigner:listOfFreeLines>
</celldesigner:listOfFreeLines>
</celldesigner:layer>
</celldesigner:listOfLayers>
</celldesigner:extension>
<rdf:RDF xmlns:rdf="http://www.w3.org/1999/02/22-rdf-syntax-ns#" xmlns:dc="http://purl.org/dc/elements/1.1/" xmlns:dcterms="http://purl.org/dc/terms/" xmlns:vCard="http://www.w3.org/2001/vcard-rdf/3.0#" xmlns:bqbiol="http://biomodels.net/biology-qualifiers/" xmlns:bqmodel="http://biomodels.net/model-qualifiers/">
<rdf:Description rdf:about="#RA_map">
<dcterms:modified rdf:parseType="Resource"></dcterms:modified>
</rdf:Description>
</rdf:RDF>
</annotation>
<listOfCompartments>
<compartment metaid="s_id_ca11" id="s_id_ca11" name="Cytoplasm" size="1" units="volume" outside="default" >
<notes><html xmlns="http://www.w3.org/1999/xhtml"><head><title/></head><body>SemanticZoomLevelVisibility: 0
SemanticZoomLevelTransparency: 1

</body></html></notes>
<annotation>
<celldesigner:extension>
<celldesigner:name>Cytoplasm</celldesigner:name>
</celldesigner:extension>
<rdf:RDF xmlns:rdf="http://www.w3.org/1999/02/22-rdf-syntax-ns#" xmlns:dc="http://purl.org/dc/elements/1.1/" xmlns:dcterms="http://purl.org/dc/terms/" xmlns:vCard="http://www.w3.org/2001/vcard-rdf/3.0#" xmlns:bqbiol="http://biomodels.net/biology-qualifiers/" xmlns:bqmodel="http://biomodels.net/model-qualifiers/">
<rdf:Description rdf:about="#s_id_ca11">
<dcterms:modified rdf:parseType="Resource"></dcterms:modified>
</rdf:Description>
</rdf:RDF>
</annotation>
</compartment>
<compartment metaid="s_id_ca7" id="s_id_ca7" name="Mitochondrion" size="1" units="volume" outside="s_id_ca11" >
<notes><html xmlns="http://www.w3.org/1999/xhtml"><head><title/></head><body>SemanticZoomLevelVisibility: 1
SemanticZoomLevelTransparency: 5

</body></html></notes>
<annotation>
<celldesigner:extension>
<celldesigner:name>Mitochondrion</celldesigner:name>
</celldesigner:extension>
<rdf:RDF xmlns:rdf="http://www.w3.org/1999/02/22-rdf-syntax-ns#" xmlns:dc="http://purl.org/dc/elements/1.1/" xmlns:dcterms="http://purl.org/dc/terms/" xmlns:vCard="http://www.w3.org/2001/vcard-rdf/3.0#" xmlns:bqbiol="http://biomodels.net/biology-qualifiers/" xmlns:bqmodel="http://biomodels.net/model-qualifiers/">
<rdf:Description rdf:about="#s_id_ca7">
<dcterms:modified rdf:parseType="Resource"></dcterms:modified>
</rdf:Description>
</rdf:RDF>
</annotation>
</compartment>
<compartment metaid="s_id_ca16" id="s_id_ca16" name="Nucleus" size="1" units="volume" outside="default" >
<notes><html xmlns="http://www.w3.org/1999/xhtml"><head><title/></head><body>SemanticZoomLevelVisibility: 0
SemanticZoomLevelTransparency: 1

</body></html></notes>
<annotation>
<celldesigner:extension>
<celldesigner:name>Nucleus</celldesigner:name>
</celldesigner:extension>
<rdf:RDF xmlns:rdf="http://www.w3.org/1999/02/22-rdf-syntax-ns#" xmlns:dc="http://purl.org/dc/elements/1.1/" xmlns:dcterms="http://purl.org/dc/terms/" xmlns:vCard="http://www.w3.org/2001/vcard-rdf/3.0#" xmlns:bqbiol="http://biomodels.net/biology-qualifiers/" xmlns:bqmodel="http://biomodels.net/model-qualifiers/">
<rdf:Description rdf:about="#s_id_ca16">
<dcterms:modified rdf:parseType="Resource"></dcterms:modified>
</rdf:Description>
</rdf:RDF>
</annotation>
</compartment>
<compartment metaid="s_id_ca9" id="s_id_ca9" name="Golgi_space_Apparatus" size="1" units="volume" outside="s_id_ca11" >
<notes><html xmlns="http://www.w3.org/1999/xhtml"><head><title/></head><body>SemanticZoomLevelVisibility: 1
SemanticZoomLevelTransparency: 5

</body></html></notes>
<annotation>
<celldesigner:extension>
<celldesigner:name>Golgi_space_Apparatus</celldesigner:name>
</celldesigner:extension>
<rdf:RDF xmlns:rdf="http://www.w3.org/1999/02/22-rdf-syntax-ns#" xmlns:dc="http://purl.org/dc/elements/1.1/" xmlns:dcterms="http://purl.org/dc/terms/" xmlns:vCard="http://www.w3.org/2001/vcard-rdf/3.0#" xmlns:bqbiol="http://biomodels.net/biology-qualifiers/" xmlns:bqmodel="http://biomodels.net/model-qualifiers/">
<rdf:Description rdf:about="#s_id_ca9">
<dcterms:modified rdf:parseType="Resource"></dcterms:modified>
</rdf:Description>
</rdf:RDF>
</annotation>
</compartment>
<compartment metaid="s_id_ca8" id="s_id_ca8" name="Endoplasmic_space_Reticulum" size="1" units="volume" outside="s_id_ca11" >
<notes><html xmlns="http://www.w3.org/1999/xhtml"><head><title/></head><body>SemanticZoomLevelVisibility: 1
SemanticZoomLevelTransparency: 4

</body></html></notes>
<annotation>
<celldesigner:extension>
<celldesigner:name>Endoplasmic_space_Reticulum</celldesigner:name>
</celldesigner:extension>
[truncated: 561,477 more chars]
